# Supplementary material for: Cytokine-induced molecular responses in airway smooth muscle cells inform genome-wide association studies of asthma
Source: Genome Med. 2020 Jul 20;12:64. doi: 10.1186/s13073-020-00759-w (PMC7370514; doi:10.1186/s13073-020-00759-w)
Supplement: Supplementary file 4 — Additional file 4. List of differentially expressed genes in response to cytokine exposure (FDR<1%). Transcripts differentially expressed in response to IL-13 and/or IL-17 compared to vehicle (FDR<1%). [file 13073_2020_759_MOESM4_ESM.xlsx]

## Sheet: IL13
Additional File 4. Transcripts differentially expressed in response to IL-13 and/or IL-17 compared to vehicle. FDR<1%
IL-13 compared to vehicle				IL-17 compared to vehicle				IL-13 + IL-17 compared to vehicle
Gene	Pval	tscore	FDR	Gene	Pval	tscore	FDR	Gene	Pval	tscore	FDR
NCEH1	0	-12.7395	0	FAM176A	0	-11.0245	0	ABCA13	0	-15.2789	0
ABCA13	0	-14.5931	0	FDPS	0	11.1514	0	ABCA8	0	-19.3228	0
ABCA8	0	-20.2612	0	NAB1	0	11.1833	0	ABCA9	0	-12.0052	0
ABCA9	0	-12.5234	0	CXCL1	0	12.1504	0	ABCE1	0	12.033	0
ABL1	0	-18.5316	0	CXCL2	0	12.2064	0	ABHD10	0	-12.6599	0
ABLIM3	0	-16.3003	0	TM7SF2	0	12.2296	0	ABI3BP	0	13.8585	0
ACACA	0	12.1005	0	CEBPD	0	12.2506	0	ABL1	0	-14.2098	0
ACBD6	0	14.2967	0	C6orf192	0	12.9647	0	ABLIM3	0	-17.2329	0
ADAMTS1	0	-26.9431	0	IL6	0	13.0772	0	ABTB2	0	16.4071	0
ADAMTS6	0	-14.3094	0	SLC39A14	0	13.3616	0	ACVRL1	0	-15.2007	0
ADCY8	0	13.3617	0	SH3PXD2A	0	14.6832	0	ADAMTS1	0	-25.7803	0
AGTR1	0	11.4686	0	BCL3	0	14.7602	0	ADAMTS6	0	-11.7238	0
AGTRAP	0	-20.1402	0	SLC11A2	0	17.2937	0	ADCY8	0	13.7301	0
AIM1	0	16.2341	0	MAP3K8	0	17.7278	0	ADORA2B	0	-13.1601	0
AK5	0	28.2806	0	PYGO1	0	18.7524	0	ADRB2	0	-11.8852	0
AKAP12	0	-14.5521	0	NFKBIZ	0	18.9995	0	ADSS	0	-12.915	0
ALDH2	0	-11.1163	0	ZC3H12A	0	20.7794	0	AGTR1	0	16.3597	0
ALDH9A1	0	16.7206	0	FADS1	2.22e-16	10.9465	2.25e-13	AGTRAP	0	-13.9921	0
TMEM237	0	-17.0638	0	CXCL6	4.44e-16	10.795	4.06e-13	AIM1	0	17.3783	0
ANKDD1A	0	12.0318	0	VNN3	4.44e-16	10.809	4.06e-13	AK5	0	19.0017	0
ANKMY2	0	13.9531	0	MVD	8.88e-16	10.4967	7.06e-13	AKAP12	0	-16.2421	0
ANKRD35	0	-11.6424	0	STEAP2	8.88e-16	10.5195	7.06e-13	ALDH2	0	-14.918	0
ANLN	0	-18.7064	0	CCL7	8.88e-16	10.5585	7.06e-13	ALDH9A1	0	16.7977	0
ANPEP	0	26.3159	0	PTGER2	2.44e-15	-10.2805	1.86e-12	TMEM237	0	-19.3657	0
AOX1	0	-23.6373	0	TUBA1C	2.66e-15	-10.2728	1.95e-12	ANG	0	-11.2441	0
AP3M2	0	-12.0501	0	RACGAP1	3.11e-15	-10.2269	2.19e-12	ANKMY2	0	14.6248	0
APCDD1L	0	12.5446	0	CDCA8	3.55e-15	-10.1834	2.41e-12	ANKRD35	0	-14.5602	0
APOBEC3B	0	-15.3833	0	PLA2G3	4e-15	10.1584	2.61e-12	ANKRD37	0	-11.5116	0
APOD	0	15.3143	0	BDKRB2	4.44e-15	10.1382	2.8e-12	ANKRD57	0	-12.9959	0
APOLD1	0	-11.2416	0	CSF2	6.44e-15	10.0378	3.92e-12	ANLN	0	-19.744	0
ARHGAP11A	0	-11.4371	0	ZC3H12C	8.44e-15	9.96822	4.98e-12	ANPEP	0	31.2959	0
ARHGAP22	0	-16.8113	0	CENPA	2.44e-14	-9.70749	1.4e-11	AOX1	0	-23.9978	0
ARHGAP24	0	-21.2689	0	SLC39A8	4.66e-14	9.54865	2.58e-11	AP3M2	0	-17.14	0
ARHGEF3	0	-14.0491	0	DHCR7	5.44e-14	9.51055	2.92e-11	APCDD1L	0	11.5652	0
ARL4C	0	11.877	0	IER3	6.62e-14	9.46272	3.46e-11	APOBEC3B	0	-17.3667	0
ARRDC4	0	15.0332	0	CA12	1.27e-13	9.3026	6.43e-11	APOD	0	13.5581	0
ARSJ	0	17.4032	0	NIPAL3	1.37e-13	-9.2839	6.75e-11	TMTC1	0	12.1487	0
ASB1	0	20.5942	0	CH25H	1.54e-13	9.25426	7.41e-11	ARHGAP22	0	-18.7174	0
ASF1B	0	-11.0289	0	PRICKLE2	1.81e-13	9.21475	8.48e-11	ARHGAP24	0	-21.1175	0
ASPM	0	-25.3352	0	RAD54L	2.76e-13	-9.11145	1.24e-10	ARHGEF3	0	-12.3477	0
ATG7	0	14.176	0	ISOC1	2.85e-13	9.10359	1.24e-10	ARL4C	0	11.43	0
ATP1A1	0	-11.8124	0	FTH1P3	2.78e-13	9.10941	1.24e-10	ARRDC4	0	14.7862	0
ATP6V0A1	0	11.0205	0	CCNB2	4.73e-13	-8.97945	2.01e-10	ARSJ	0	17.9988	0
ATP6V1B2	0	14.5452	0	CDKN3	4.91e-13	-8.97018	2.04e-10	CLMP	0	12.6505	0
ATXN1	0	15.5837	0	BCAR3	5.3e-13	-8.95182	2.15e-10	ASB1	0	22.6604	0
AURKA	0	-13.0115	0	HJURP	6.45e-13	-8.90354	2.55e-10	ASF1B	0	-12.9148	0
CSRNP1	0	19.1279	0	TPX2	6.67e-13	-8.89534	2.55e-10	ASPM	0	-23.9754	0
B3GALTL	0	-12.5847	0	FAM83D	6.72e-13	-8.8937	2.55e-10	ASS1	0	13.8585	0
BAALC	0	-11.8805	0	RPL39L	6.99e-13	-8.88386	2.55e-10	ATAD2	0	-11.4612	0
BATF3	0	32.9067	0	FBXO5	7.21e-13	-8.87657	2.55e-10	ATF4	0	12.7477	0
BCAT2	0	11.2476	0	CCNA2	7.27e-13	-8.87457	2.55e-10	ATG7	0	18.294	0
BCL2L1	0	-11.849	0	TMEM132A	7.14e-13	8.87879	2.55e-10	ATP6V0A1	0	11.8904	0
BDKRB1	0	-28.5331	0	GLIS3	8.53e-13	8.83545	2.94e-10	ATP6V1B2	0	18.7938	0
BDKRB2	0	-13.1364	0	TUBB4B	1.24e-12	-8.74317	4.21e-10	ATXN1	0	16.4184	0
BDNF	0	-12.6336	0	CDCA5	1.79e-12	-8.6551	5.94e-10	AURKA	0	-13.8989	0
BEND6	0	14.7617	0	PRC1	2.2e-12	-8.60479	7.16e-10	CSRNP1	0	21.4042	0
BIRC5	0	-20.7779	0	RFC4	2.23e-12	-8.60065	7.16e-10	BAALC	0	-12.3208	0
BLM	0	-11.4408	0	FTH1P11	2.29e-12	8.5946	7.22e-10	BATF3	0	32.591	0
BMP4	0	11.4086	0	ANLN	2.98e-12	-8.53031	9.21e-10	BCAR3	0	-14.3419	0
BNC1	0	15.5012	0	TMEM97	3.02e-12	8.52696	9.21e-10	BCL2L1	0	-13.4349	0
BRP44	0	-11.6868	0	FTH1P12	3.16e-12	8.51635	9.47e-10	BDKRB1	0	-12.2625	0
BTBD3	0	13.0052	0	MELK	3.34e-12	-8.50284	9.85e-10	BDNF	0	-12.6281	0
BTG1	0	-19.694	0	PBK	3.73e-12	-8.47592	1.07e-09	BEND6	0	17.6173	0
BZW2	0	27.1659	0	PTGS2	3.74e-12	8.47507	1.07e-09	BIRC5	0	-22.0002	0
FAM196A	0	30.1005	0	POLE2	3.9e-12	-8.46507	1.1e-09	BLM	0	-12.2742	0
C10orf26	0	12.5371	0	CEP55	4.33e-12	-8.4399	1.2e-09	BNC1	0	18.7525	0
C11orf70	0	29.8894	0	PRADC1	4.69e-12	-8.42017	1.28e-09	BRP44	0	-15.4479	0
C11orf82	0	-13.7095	0	CREB5	4.81e-12	8.41436	1.29e-09	BTBD3	0	17.5059	0
C12orf48	0	-18.2027	0	CKAP2L	5.18e-12	-8.39589	1.37e-09	BTG1	0	-18.0283	0
SKA3	0	-11.0874	0	CDCA3	5.28e-12	-8.39169	1.38e-09	BZW2	0	32.1811	0
MZT1	0	-12.1128	0	NUP85	5.87e-12	-8.36577	1.51e-09	FAM196A	0	25.0537	0
MIS18BP1	0	-25.0981	0	ATL3	5.97e-12	-8.36159	1.52e-09	C10orf26	0	18.3236	0
C14orf132	0	-11.1693	0	RFC5	6.41e-12	-8.34439	1.6e-09	C11orf70	0	34.2068	0
CEP128	0	-11.0673	0	CEBPB	6.63e-12	8.33602	1.64e-09	C11orf82	0	-17.1168	0
IRF2BPL	0	-14.7053	0	ASS1	6.95e-12	8.3247	1.67e-09	C12orf48	0	-15.4537	0
C16orf53	0	-13.4916	0	FTH1	6.86e-12	8.32794	1.67e-09	SKA3	0	-13.0575	0
RMI2	0	-11.1444	0	TTK	7.35e-12	-8.31099	1.75e-09	MZT1	0	-13.7245	0
C17orf53	0	-13.5892	0	PSMC3IP	7.59e-12	-8.30338	1.78e-09	MIS18BP1	0	-22.4215	0
MIR22HG	0	16.1005	0	TRIP13	7.94e-12	-8.29222	1.82e-09	CEP128	0	-14.4729	0
C18orf56	0	-19.5727	0	SLC2A6	8.06e-12	8.28855	1.82e-09	C14orf149	0	11.9491	0
C1orf112	0	-16.1102	0	ATP8B4	7.86e-12	8.29479	1.82e-09	IRF2BPL	0	-14.1265	0
C1orf50	0	11.4059	0	NCAPG	8.44e-12	-8.27745	1.88e-09	C16orf59	0	-11.3132	0
C1QTNF1	0	27.8055	0	HMGCS1	8.51e-12	8.27537	1.88e-09	RMI2	0	-14.8896	0
LINC00161	0	-23.191	0	FTH1P2	9.04e-12	8.26085	1.97e-09	C17orf53	0	-14.7423	0
LINC00478	0	16.0838	0	TYMS	9.2e-12	-8.25646	1.98e-09	MIR22HG	0	21.4979	0
C21orf63	0	-12.7017	0	BDKRB1	1.03e-11	8.22999	2.16e-09	C18orf54	0	-13.6885	0
C3orf18	0	20.5051	0	EDNRA	1.02e-11	8.23068	2.16e-09	C18orf56	0	-19.6388	0
NDNF	0	-11.7617	0	SKA1	1.06e-11	-8.22206	2.2e-09	C1orf112	0	-17.9808	0
C5	0	-16.3173	0	KIF20B	1.11e-11	-8.21089	2.28e-09	NTPCR	0	11.3838	0
C5orf62	0	-11.2269	0	KIF20A	1.23e-11	-8.18591	2.5e-09	C1QTNF1	0	36.2517	0
RRP36	0	11.5668	0	CFLAR	1.3e-11	8.17193	2.62e-09	LINC00161	0	-19.6965	0
CENPW	0	-18.4307	0	TLE4	1.33e-11	8.16628	2.65e-09	LINC00478	0	14.1855	0
SLC22A23	0	-14.3657	0	RRM1	1.59e-11	-8.12433	3.12e-09	C21orf63	0	-11.1259	0
C7orf41	0	-13.4284	0	E2F7	1.63e-11	-8.1174	3.17e-09	C3orf18	0	19.361	0
C7orf44	0	-14.6519	0	FTH1P16	1.81e-11	8.0928	3.48e-09	C5	0	-16.4974	0
C7orf63	0	12.0137	0	BIRC5	2e-11	-8.06859	3.8e-09	IGIP	0	12.9259	0
C8orf55	0	-12.1384	0	POC1A	2.3e-11	-8.03445	4.33e-09	CENPW	0	-17.2811	0
C9orf21	0	13.3867	0	PSG4	2.33e-11	-8.03095	4.34e-09	C6orf192	0	12.2971	0
ADCK3	0	-13.4207	0	FAM110B	2.35e-11	8.02876	4.34e-09	SLC22A23	0	-11.6561	0
CACNA2D3	0	-12.2983	0	MT1F	2.39e-11	8.02487	4.37e-09	C7orf41	0	-12.9997	0
CARHSP1	0	-13.0232	0	OIP5	2.91e-11	-7.97743	5.26e-09	C7orf44	0	-13.3699	0
CASP7	0	14.5068	0	PRIM1	2.96e-11	-7.97309	5.3e-09	C7orf63	0	17.9865	0
CBLB	0	11.6211	0	KIAA0247	3.12e-11	7.96006	5.54e-09	C8orf55	0	-11.8994	0
CBS	0	12.2368	0	CDCA2	3.23e-11	-7.95165	5.68e-09	C9orf3	0	13.1968	0
CCDC14	0	-21.3022	0	LSS	3.39e-11	7.93985	5.91e-09	ADCK3	0	-12.0144	0
CCDC34	0	-14.0699	0	PLEK2	3.62e-11	-7.9243	6.24e-09	CARD16	0	-11.8325	0
CCDC77	0	-17.0391	0	SLC25A12	3.79e-11	7.91301	6.47e-09	CARHSP1	0	-16.4048	0
CCDC86	0	30.6594	0	CDCA4	3.94e-11	-7.90351	6.67e-09	CASP1	0	-11.6251	0
CCDC92	0	12.4882	0	ASPM	5.51e-11	-7.8223	9.24e-09	CASP2	0	-11.4141	0
CCDC99	0	-18.7253	0	ACAT2	6.04e-11	7.79994	1e-08	CASP7	0	13.895	0
CCK	0	-11.9095	0	NCAPD2	6.66e-11	-7.77608	1.1e-08	CBR3	0	-12.9939	0
CCL11	0	28.968	0	TAGLN3	6.8e-11	-7.77103	1.11e-08	CCDC14	0	-22.3122	0
CCL26	0	76.8176	0	PID1	6.93e-11	7.76649	1.11e-08	CCDC15	0	-12.391	0
CCNA2	0	-21.964	0	C7orf63	6.91e-11	7.76721	1.11e-08	CCDC34	0	-16.7131	0
CCNB1	0	-19.8958	0	PLK4	7.41e-11	-7.75015	1.18e-08	CCDC74B	0	-11.2356	0
CCNB2	0	-25.2937	0	DLL1	8.33e-11	7.72204	1.31e-08	CCDC77	0	-16.6255	0
CCND1	0	-12.1214	0	DLGAP5	1.05e-10	-7.66659	1.63e-08	CCDC86	0	30.0881	0
CCNF	0	-15.1164	0	MSMO1	1.07e-10	7.66069	1.66e-08	CCDC99	0	-14.1275	0
CDC14B	0	13.3539	0	FGL2	1.16e-10	-7.6416	1.78e-08	CCL11	0	38.8099	0
CDK1	0	-15.4138	0	COBLL1	1.31e-10	-7.61248	1.99e-08	CCL13	0	18.9978	0
CDC25C	0	-13.9637	0	EZR	1.34e-10	-7.60638	2.03e-08	CCL26	0	68.7967	0
CDC42EP2	0	14.081	0	CCL20	1.36e-10	7.60307	2.04e-08	CCL7	0	14.9391	0
CDC42EP3	0	12.6957	0	TUBB6	1.41e-10	-7.59438	2.09e-08	CCL8	0	14.7727	0
CDC42EP5	0	11.795	0	SKA3	1.42e-10	-7.59295	2.09e-08	CCNA2	0	-21.0055	0
NUF2	0	-15.3789	0	LRRN3	1.43e-10	7.59074	2.09e-08	CCNB1	0	-20.2416	0
CDCA2	0	-18.7613	0	LRR1	1.65e-10	-7.55653	2.37e-08	CCNB2	0	-22.4915	0
CDCA3	0	-20.5996	0	EPM2AIP1	1.64e-10	7.55757	2.37e-08	CCND1	0	-16.536	0
CDCA5	0	-15.4717	0	SLC22A4	1.68e-10	7.55213	2.39e-08	CCNF	0	-16.1921	0
CDCA8	0	-17.7606	0	UBE2T	1.69e-10	-7.55	2.4e-08	CD9	0	-13.3926	0
CDH2	0	14.3788	0	GINS3	1.87e-10	-7.52608	2.62e-08	CDC14B	0	11.839	0
CDH6	0	15.2597	0	RANP6	2.14e-10	-7.49327	2.98e-08	CDK1	0	-15.6098	0
CDK2AP2	0	11.6986	0	CTNNAL1	2.21e-10	-7.48504	3.04e-08	CDC25C	0	-16.2776	0
CDKN3	0	-22.3927	0	TNS3	2.19e-10	7.48682	3.04e-08	CDC42EP2	0	11.2583	0
CECR5	0	14.0375	0	RUNX1	2.26e-10	7.47942	3.09e-08	NUF2	0	-16.7595	0
CENPA	0	-20.2649	0	IRAK2	2.49e-10	7.45639	3.37e-08	CDCA2	0	-20.3728	0
CENPE	0	-17.2262	0	LOX	2.54e-10	-7.45108	3.42e-08	CDCA3	0	-20.4391	0
CENPF	0	-23.7473	0	2018-03-04	2.9e-10	-7.41891	3.87e-08	CDCA5	0	-17.8735	0
CENPK	0	-13.5793	0	ANKRD13A	3.11e-10	-7.40169	4.12e-08	CDCA8	0	-19.294	0
CENPM	0	-12.4603	0	FAM64A	3.59e-10	-7.36704	4.72e-08	CDH2	0	17.7146	0
CEP55	0	-20.4923	0	H2AFZ	3.63e-10	-7.36449	4.74e-08	CDKN3	0	-22.0965	0
CEP70	0	-14.8133	0	CCDC14	3.68e-10	-7.36115	4.77e-08	CEBPD	0	16.8843	0
CHEK2	0	-15.8902	0	C9orf40	3.76e-10	-7.35572	4.84e-08	CECR5	0	14.1835	0
CHFR	0	14.8319	0	SIX5	3.84e-10	7.351	4.9e-08	CENPA	0	-21.7484	0
CHST14	0	-11.1498	0	CD82	4.22e-10	7.3276	5.36e-08	CENPE	0	-17.7365	0
CHST15	0	12.8842	0	HYLS1	4.26e-10	-7.32551	5.37e-08	CENPF	0	-21.3557	0
CISH	0	42.4739	0	DUSP14	4.39e-10	-7.3184	5.49e-08	CENPJ	0	-14.3524	0
CITED2	0	16.9628	0	CRISPLD2	4.49e-10	7.31257	5.59e-08	CENPK	0	-16.659	0
CKAP2	0	-14.4838	0	HES6	4.68e-10	7.30237	5.79e-08	CENPM	0	-12.9193	0
CKAP2L	0	-20.4131	0	SLC39A10	4.75e-10	-7.29904	5.83e-08	CENPQ	0	-11.6294	0
CLCF1	0	-13.3652	0	SPON1	5.03e-10	7.2848	6.13e-08	CEP55	0	-18.6318	0
CLDND1	0	-11.8668	0	GLDN	5.17e-10	7.27829	6.26e-08	CEP70	0	-16.3884	0
CLEC14A	0	-11.3956	0	KIF11	5.28e-10	-7.27327	6.35e-08	CEP78	0	-11.2438	0
CLEC16A	0	21.2382	0	CCL11	5.53e-10	7.26208	6.56e-08	CHEK2	0	-12.2408	0
CLIC6	0	12.1014	0	OPLAH	5.52e-10	7.26254	6.56e-08	CHFR	0	14.3749	0
CMBL	0	-12.194	0	KIF2C	5.65e-10	-7.25687	6.66e-08	CHST14	0	-11.571	0
CNIH3	0	-15.4131	0	RAD51AP1	5.7e-10	-7.25467	6.67e-08	CISH	0	45.0678	0
CNN2	0	11.4543	0	CENPF	5.73e-10	-7.25339	6.67e-08	CITED2	0	13.9985	0
COBLL1	0	12.116	0	MAFF	6.29e-10	7.23056	7.28e-08	CKAP2	0	-14.9957	0
COL12A1	0	17.3872	0	NEK2	7.03e-10	-7.20371	8.08e-08	CKAP2L	0	-20.6052	0
COL17A1	0	20.025	0	DNAJB9	7.59e-10	7.18478	8.68e-08	CKAP5	0	-14.0744	0
COL1A1	0	11.3577	0	HMMR	7.9e-10	-7.17509	8.97e-08	GPSM2	0	-12.7997	0
COL4A1	0	-16.6935	0	CENPL	8.66e-10	-7.15275	9.76e-08	CLEC14A	0	-12.6124	0
COL5A2	0	22.5927	0	MCM3	8.76e-10	-7.1501	9.76e-08	CLEC16A	0	23.359	0
COL6A3	0	14.4266	0	C14orf132	8.72e-10	7.1512	9.76e-08	CLIC6	0	15.3576	0
COL6A6	0	16.1037	0	TIMELESS	8.88e-10	-7.14656	9.84e-08	CLLU1OS	0	11.0722	0
CCP110	0	-13.4515	0	FLNC	9.09e-10	-7.14085	1e-07	CMBL	0	-13.6267	0
CPA4	0	11.0357	0	SGOL2	1.01e-09	-7.1148	1.11e-07	CNIH3	0	-20.4506	0
CPD	0	-16.7094	0	KNTC1	1.08e-09	-7.09951	1.17e-07	CNN2	0	11.8263	0
CPXM1	0	-17.394	0	FGF7	1.09e-09	7.09692	1.18e-07	COL12A1	0	17.9399	0
CRADD	0	-17.1304	0	ETS2	1.14e-09	7.08649	1.22e-07	COL13A1	0	-11.0912	0
CREB3L2	0	-12.5676	0	NUSAP1	1.17e-09	-7.07908	1.25e-07	COL15A1	0	-14.1111	0
CREB5	0	17.7343	0	CDC45	1.19e-09	-7.07428	1.27e-07	COL17A1	0	20.4419	0
CRIPT	0	-11.765	0	EPHB1	1.27e-09	-7.05848	1.35e-07	COL6A5	0	9.99673	0
CRISPLD2	0	-13.9135	0	TOP2A	1.42e-09	-7.03217	1.49e-07	COL4A1	0	-16.3746	0
CSGALNACT1	0	-20.4638	0	POLA2	1.54e-09	-7.01237	1.61e-07	COL5A2	0	23.1262	0
CSMD2	0	-12.5276	0	NR1H3	1.55e-09	7.01022	1.61e-07	COL6A3	0	13.6698	0
CSN1S1	0	12.0225	0	FAM54A	1.59e-09	-7.00495	1.62e-07	COL6A6	0	15.8956	0
CSNK1E	0	-12.704	0	LIF	1.59e-09	7.00502	1.62e-07	COL7A1	0	14.7514	0
CTNNBL1	0	10.9736	0	RGS5	1.57e-09	7.00776	1.62e-07	CCP110	0	-14.2181	0
CTSB	0	-13.8506	0	CENPW	1.71e-09	-6.98685	1.74e-07	CPA3	0	12.1193	0
CTSL1	0	11.5939	0	PKIA	1.74e-09	-6.98218	1.76e-07	CPD	0	-16.9242	0
CUTC	0	18.3767	0	CXCL5	1.8e-09	6.97442	1.81e-07	CPXM1	0	-17.1029	0
CXCL12	0	11.71	0	YWHAH	1.99e-09	-6.9503	1.98e-07	CRADD	0	-18.2147	0
CYB5A	0	11.6584	0	RASD1	2.01e-09	6.94752	1.99e-07	CREB5	0	19.214	0
CYP2S1	0	-13.7411	0	POLQ	2.07e-09	-6.93962	2.05e-07	CRELD2	0	11.037	0
CYTH2	0	-11.5815	0	CCL2	2.1e-09	6.93691	2.06e-07	CRIPT	0	-11.0755	0
CYTH3	0	11.8242	0	TSPAN9	2.28e-09	6.91653	2.23e-07	CSGALNACT1	0	-15.4822	0
DAAM1	0	17.2877	0	SH3PXD2B	2.49e-09	6.89481	2.42e-07	CSMD2	0	-13.7473	0
DCBLD2	0	-14.8966	0	IER5	2.61e-09	-6.88351	2.52e-07	CSN1S1	0	13.2206	0
DENND4A	0	11.5457	0	PHTF1	2.66e-09	6.87885	2.56e-07	CSNK1A1	0	10.4412	0
DEXI	0	11.2377	0	EXO1	2.76e-09	-6.86991	2.64e-07	CTNNBL1	0	12.9219	0
DIO2	0	-17.1797	0	EXOSC9	2.98e-09	-6.85086	2.84e-07	CTSB	0	-16.1491	0
DLGAP5	0	-24.0817	0	DRAP1	3.15e-09	-6.83723	2.98e-07	CUTC	0	18.7143	0
DNER	0	-11.7727	0	CCNB1	3.18e-09	-6.83485	3e-07	CXCL12	0	14.5041	0
DPP4	0	10.9834	0	CAV1	3.45e-09	-6.81507	3.23e-07	CYP2S1	0	-12.9875	0
DPYD	0	22.4159	0	ABLIM3	3.75e-09	6.79442	3.5e-07	DAAM1	0	20.7487	0
DPYSL3	0	-19.9637	0	NINJ1	3.91e-09	6.78411	3.63e-07	DCBLD2	0	-13.6892	0
DRAM1	0	-11.559	0	CENPE	3.94e-09	-6.7823	3.64e-07	DENND4A	0	13.165	0
PIGP	0	-15.8509	0	GAB2	4.3e-09	6.76125	3.95e-07	DEPDC1B	0	-11.6079	0
DSE	0	11.0834	0	RNASEH2A	4.39e-09	-6.75589	4.01e-07	DIO2	0	-17.7502	0
DSEL	0	-14.7516	0	HNRNPAB	4.44e-09	-6.75308	4.04e-07	DLGAP5	0	-22.5156	0
DTNA	0	-19.3308	0	GINS2	4.46e-09	-6.75183	4.04e-07	DPYD	0	23.5609	0
DUSP1	0	-18.285	0	FAM180A	4.57e-09	-6.74587	4.12e-07	DPYSL3	0	-17.4989	0
DUSP10	0	-19.5534	0	FOXM1	4.67e-09	-6.74104	4.17e-07	DRAM1	0	-16.9409	0
DUSP23	0	-14.0709	0	MT1M	4.68e-09	6.74029	4.17e-07	PIGP	0	-12.4242	0
DUSP6	0	16.7893	0	IRAK3	4.74e-09	6.73723	4.2e-07	DSE	0	11.3436	0
DUT	0	-12.7353	0	CCL13	4.79e-09	6.7346	4.23e-07	DSEL	0	-16.4696	0
E2F7	0	-14.3078	0	GDF15	4.94e-09	6.72696	4.34e-07	DTNA	0	-18.8558	0
ECT2	0	-13.2313	0	WIPI1	5.51e-09	6.69997	4.82e-07	DUSP1	0	-15.423	0
EFNB2	0	17.458	0	CCNF	5.77e-09	-6.68895	5.02e-07	DUSP23	0	-17.978	0
EFR3A	0	17.0472	0	CEP78	5.81e-09	-6.68699	5.04e-07	DUSP6	0	15.3061	0
EGFR	0	22.4351	0	CAMK2D	6.13e-09	-6.67388	5.29e-07	DUT	0	-13.4776	0
EIF2B2	0	13.0789	0	NNMT	6.21e-09	6.67086	5.33e-07	E2F7	0	-14.8712	0
ELOVL6	0	12.4196	0	NUF2	6.44e-09	-6.66176	5.5e-07	ECT2	0	-14.7346	0
EML4	0	11.5801	0	RRAS2	6.57e-09	-6.65687	5.59e-07	EDNRB	0	12.6137	0
ENPP2	0	-12.6688	0	PDSS1	7.06e-09	-6.63935	5.97e-07	EFNB2	0	17.2153	0
EPOR	0	-13.8666	0	POLR3G	7.24e-09	-6.63309	6.1e-07	EFR3A	0	15.037	0
ERBB2	0	11.964	0	ATP2B4	7.7e-09	-6.6179	6.46e-07	EGFR	0	24.1104	0
ESM1	0	-22.1832	0	COPS3	8.06e-09	-6.60662	6.73e-07	EIF2B2	0	25.4993	0
ETS2	0	-12.4867	0	C1orf112	9.01e-09	-6.57918	7.49e-07	EML4	0	13.1283	0
ETV4	0	-13.8083	0	PTPRE	9.37e-09	6.56949	7.75e-07	ENPP2	0	-11.3265	0
EVI5L	0	11.0539	0	COL10A1	9.98e-09	6.55391	8.22e-07	EPHA4	0	-13.6823	0
EXOSC9	0	-12.8739	0	DNMT1	1.02e-08	-6.548	8.38e-07	EPOR	0	-18.3402	0
F2RL1	0	-15.1567	0	ACO1	1.13e-08	6.52251	9.25e-07	ESM1	0	-23.6846	0
FAM100B	0	16.6425	0	COL7A1	1.16e-08	6.51719	9.41e-07	ETV4	0	-13.1972	0
FAM110B	0	22.5615	0	TRNP1	1.22e-08	-6.50348	9.85e-07	EXO1	0	-11.9584	0
FAM111A	0	-11.0096	0	GPD1L	1.23e-08	-6.50277	9.85e-07	EXOSC9	0	-13.4306	0
FAM176A	0	12.2114	0	MTF1	1.22e-08	6.50356	9.85e-07	F2RL1	0	-18.4859	0
FAM20A	0	-11.195	0	SGOL1	1.25e-08	-6.49757	1e-06	FAH	0	-12.4114	0
FAM20B	0	-14.8903	0	SERPINE1	1.33e-08	-6.48267	1.06e-06	FAM100B	0	15.8206	0
FAM46A	0	12.5175	0	PCMT1	1.37e-08	-6.47551	1.09e-06	FAM110B	0	24.4374	0
FAM46C	0	-11.2702	0	RAB8A	1.41e-08	-6.46906	1.11e-06	FAM117B	0	-11.1048	0
FAM54A	0	-11.4283	0	C11orf82	1.48e-08	-6.45636	1.16e-06	FAM129A	0	-11.4411	0
FAM64A	0	-21.6705	0	ARPC1A	1.52e-08	-6.45052	1.19e-06	FAM20B	0	-13.7686	0
FAM83D	0	-20.7297	0	SLC7A7	1.59e-08	6.43935	1.23e-06	FAM46A	0	14.1548	0
FANCG	0	-14.1347	0	MRPS6	1.62e-08	-6.43501	1.25e-06	FAM46C	0	-12.3483	0
FBXL12	0	12.187	0	FOLR3	1.65e-08	-6.43004	1.27e-06	FAM54A	0	-12.4238	0
FBXO5	0	-17.2332	0	SMOX	1.64e-08	6.4311	1.27e-06	ESYT2	0	-15.8274	0
MYOF	0	14.0002	0	DTL	1.71e-08	-6.42081	1.31e-06	FAM64A	0	-20.9553	0
FERMT2	0	12.8998	0	PEA15	1.75e-08	-6.41458	1.34e-06	FAM83D	0	-19.549	0
FGF5	0	14.6008	0	ASF1B	1.79e-08	-6.40905	1.36e-06	FANCG	0	-14.7928	0
FGL2	0	16.9802	0	PBX3	1.81e-08	-6.40737	1.36e-06	FBXL12	0	11.308	0
FHL3	0	11.0332	0	PEX2	2e-08	6.38255	1.5e-06	FBXO38	0	11.5682	0
FJX1	0	-11.0896	0	CNKSR3	2.13e-08	-6.36615	1.59e-06	FBXO5	0	-17.7619	0
FKBP5	0	18.1297	0	C17orf53	2.13e-08	-6.36613	1.59e-06	FCRLB	0	-12.2702	0
RP11-466L17.1	0	16.5319	0	TUBA1A	2.17e-08	-6.36224	1.61e-06	MYOF	0	11.8803	0
FNDC3A	0	-12.8884	0	CCND3	2.23e-08	-6.35554	1.65e-06	FGL2	0	15.3449	0
FNIP2	0	11.7813	0	PAK1	2.27e-08	-6.35053	1.67e-06	FHOD1	0	-12.1052	0
FOSL1	0	-13.071	0	IL8	2.26e-08	6.35199	1.67e-06	FKBP5	0	17.6702	0
FOXD1	0	-11.1935	0	CDK1	2.32e-08	-6.34554	1.7e-06	FKBP9L	0	-11.3695	0
FOXM1	0	-15.2946	0	CTSS	2.46e-08	6.33094	1.79e-06	MAMSTR	0	-11.8333	0
FYN	0	13.0007	0	OSGIN2	2.51e-08	6.32543	1.82e-06	RP11-466L17.1	0	17.3788	0
FZD1	0	-12.1668	0	ANXA2	2.61e-08	-6.31623	1.89e-06	FLRT3	0	11.6613	0
FZD7	0	-12.2138	0	TMPO	2.63e-08	-6.31407	1.89e-06	FLVCR2	0	15.6186	0
FZD8	0	-14.7623	0	RFC3	2.71e-08	-6.3071	1.94e-06	FN3KRP	0	-11.1255	0
G0S2	0	-11.6705	0	MZT1	3.14e-08	-6.27013	2.24e-06	FNDC3B	0	11.46	0
GADD45A	0	17.2072	0	CENPT	3.15e-08	-6.26964	2.24e-06	FOSL1	0	-13.3819	0
GADD45B	0	-12.0907	0	PANK1	3.2e-08	6.26559	2.27e-06	FOXD1	0	-17.1264	0
GALC	0	-11.9947	0	ASS1P11	3.26e-08	6.26086	2.3e-06	FOXM1	0	-17.1114	0
LGALS3	0	11.4748	0	UCHL5	3.31e-08	-6.25684	2.33e-06	FXYD5	0	-11.1993	0
GALM	0	-15.4023	0	GAS2L3	3.39e-08	-6.25134	2.37e-06	FYN	0	14.9238	0
GALNT12	0	-13.1325	0	LZTFL1	3.58e-08	6.23772	2.5e-06	FZD1	0	-17.4562	0
GALNTL4	0	16.8382	0	FOXQ1	3.81e-08	-6.22217	2.65e-06	FZD7	0	-17.0908	0
GAS6	0	-11.7994	0	PA2G4	3.87e-08	-6.21846	2.68e-06	FZD8	0	-18.542	0
GBE1	0	-12.1481	0	PAQR4	3.94e-08	-6.21405	2.71e-06	GADD45A	0	12.5147	0
GCAT	0	13.2693	0	FYN	3.94e-08	6.21396	2.71e-06	GALM	0	-16.9549	0
GCLM	0	13.4227	0	CEP128	4.2e-08	-6.198	2.86e-06	GALNT12	0	-15.3152	0
GDF15	0	-16.9543	0	IL1B	4.18e-08	6.19923	2.86e-06	GALNTL4	0	17.4779	0
GFPT2	0	-18.0062	0	FANCG	4.74e-08	-6.16784	3.22e-06	GAS6	0	-14.0114	0
GHR	0	11.6139	0	TK1	5.03e-08	-6.15307	3.4e-06	GCAT	0	15.1703	0
GINS3	0	-13.0113	0	COL16A1	5.17e-08	6.1461	3.49e-06	GCLM	0	12.0946	0
GLI1	0	11.2489	0	NFIL3	5.45e-08	6.13265	3.67e-06	GDF15	0	-17.5409	0
GMDS	0	-12.5343	0	CHEK1	5.55e-08	-6.1284	3.71e-06	GFPT2	0	-11.2699	0
GMNN	0	-11.3206	0	DCAF8	5.64e-08	6.12439	3.76e-06	GGA2	0	11.1124	0
GNG11	0	-16.4707	0	GABBR2	5.85e-08	-6.11519	3.89e-06	GHR	0	11.2498	0
GNPTAB	0	-14.229	0	SLC19A3	6.01e-08	6.10847	3.97e-06	GINS2	0	-12.0917	0
GOSR2	0	12.0004	0	SLC25A1	6e-08	6.10874	3.97e-06	GINS3	0	-13.8139	0
GPN1	0	12.5527	0	BLM	6.28e-08	-6.09744	4.13e-06	GLT8D2	0	-11.3097	0
GPR137	0	-11.0772	0	PARP2	6.9e-08	-6.07396	4.52e-06	GMDS	0	-11.0491	0
GPR44	0	22.0283	0	FOSL1	7.26e-08	-6.06124	4.73e-06	GMNN	0	-15.0031	0
GPR56	0	-13.0096	0	NRAS	7.29e-08	-6.06025	4.73e-06	GNPTAB	0	-14.6549	0
GPR68	0	-20.8434	0	VWA5A	7.3e-08	6.0597	4.73e-06	GOSR2	0	16.2567	0
GREM1	0	-11.4381	0	CENPK	7.55e-08	-6.05134	4.87e-06	GPN1	0	15.9358	0
GSN	0	12.9678	0	RFWD3	7.57e-08	-6.05055	4.87e-06	WLS	0	-13.1654	0
GULP1	0	12.3164	0	TMEM91	7.59e-08	6.04986	4.87e-06	GPR44	0	18.9683	0
GYPC	0	-16.393	0	EBNA1BP2	7.77e-08	-6.04427	4.96e-06	GPR56	0	-13.9408	0
H2AFX	0	-16.5222	0	NUP205	7.9e-08	-6.04009	5.03e-06	GPR68	0	-19.3479	0
H2AFZ	0	-12.4692	0	MYPOP	7.94e-08	6.03856	5.04e-06	GREM1	0	-11.9582	0
HADHA	0	15.2201	0	H2AFX	8.21e-08	-6.03042	5.19e-06	GREM2	0	-12.7461	0
HADHB	0	12.8629	0	KIAA1715	8.28e-08	-6.02816	5.21e-06	GSTA4	0	-11.4763	0
HIF1A	0	-11.8479	0	ZWILCH	8.3e-08	-6.02752	5.21e-06	GYPC	0	-16.6042	0
HJURP	0	-18.4313	0	RPL28	8.38e-08	6.02519	5.25e-06	H2AFX	0	-18.4347	0
HK1	0	35.9431	0	AACS	8.47e-08	6.02263	5.26e-06	H2AFZ	0	-12.0188	0
HLTF	0	-12.2231	0	FADS2	8.46e-08	6.02292	5.26e-06	HADH	0	-14.0386	0
HMGB2	0	-13.1018	0	MCM4	8.87e-08	-6.01082	5.48e-06	HADHA	0	11.6547	0
HMGCS1	0	11.2908	0	FTH1P23	8.86e-08	6.01122	5.48e-06	HADHB	0	14.2952	0
HMHA1	0	37.6257	0	SH3BP1	9.17e-08	6.00248	5.65e-06	HEBP2	0	-11.8061	0
HMMR	0	-20.5335	0	C13orf33	9.41e-08	5.99602	5.77e-06	HIRIP3	0	-13.5873	0
HNMT	0	-15.0338	0	TTF2	1.01e-07	-5.9786	6.17e-06	HIST1H2AC	0	13.8641	0
HRH1	0	40.759	0	PRDM1	1.05e-07	5.96954	6.37e-06	HIST1H2BK	0	12.2871	0
AC016722.2	0	-12.2762	0	CDT1	1.07e-07	-5.96455	6.48e-06	HIST2H2AC	0	11.6098	0
ROR1	0	12.2344	0	NPAS1	1.09e-07	-5.95913	6.6e-06	HJURP	0	-20.2983	0
NFIB	0	12.8113	0	ETFDH	1.11e-07	-5.9541	6.71e-06	HK1	0	32.1749	0
LRRC8B	0	26.0744	0	FDFT1	1.16e-07	5.94401	6.96e-06	HLTF	0	-11.6602	0
RP11-25K19.1	0	27.0244	0	LSM2	1.2e-07	-5.93562	7.17e-06	HMGB2	0	-14.6534	0
TPBG	0	-19.4761	0	AURKA	1.23e-07	-5.92939	7.33e-06	HMHA1	0	39.4219	0
HS3ST3A1	0	-13.269	0	ANGPTL2	1.32e-07	-5.91118	7.84e-06	HMMR	0	-20.491	0
HSD11B1	0	-14.1159	0	LPHN2	1.32e-07	5.91068	7.84e-06	HNMT	0	-13.7813	0
HSPA5	0	13.6804	0	SMC2	1.5e-07	-5.87853	8.88e-06	HPS3	0	12.7838	0
HSPB1P1	0	11.111	0	QPRT	1.56e-07	5.86943	9.17e-06	HRH1	0	46.365	0
NOP16	0	11.291	0	LBH	1.6e-07	-5.86216	9.41e-06	AC016722.2	0	-12.2459	0
HTR2B	0	12.6483	0	ZSWIM5	1.63e-07	5.85779	9.55e-06	SSBP2	0	11.772	0
HTRA1	0	-12.7957	0	ASB1	1.66e-07	5.85347	9.68e-06	NFIB	0	14.703	0
HYLS1	0	-11.9461	0	ALPK2	1.74e-07	-5.84085	1.01e-05	LRRC8B	0	23.3518	0
ID1	0	-14.7761	0	HELLS	1.79e-07	-5.83459	1.04e-05	RP11-25K19.1	0	23.0456	0
IER3	0	-15.9511	0	SQLE	1.79e-07	5.8335	1.04e-05	TPBG	0	-29.267	0
IER5	0	11.5464	0	PSG7	1.82e-07	-5.82984	1.05e-05	PYGO1	0	15.0808	0
IGF2R	0	11.079	0	SCD	2.01e-07	5.80438	1.16e-05	HS3ST3A1	0	-13.6176	0
IGFBP2	0	-11.0184	0	SERGEF	2.06e-07	5.79886	1.18e-05	HSP90B1	0	11.3003	0
IGFBP3	0	-12.9084	0	STRA13	2.14e-07	-5.78892	1.22e-05	HSPA12A	0	-11.0614	0
IGFBP5	0	-13.3437	0	APOBEC3B	2.15e-07	-5.78804	1.22e-05	HSPA5	0	15.9026	0
IL17RA	0	34.6014	0	GPR68	2.16e-07	5.78694	1.22e-05	NOP16	0	12.1746	0
IL1RL1	0	14.4826	0	CXCL16	2.28e-07	5.77272	1.29e-05	HTRA1	0	-16.6991	0
IL20RB	0	13.3837	0	MOAP1	2.45e-07	5.75444	1.38e-05	ID1	0	-11.0271	0
IL7R	0	-13.0995	0	SLC29A1	2.5e-07	-5.74916	1.41e-05	IER5L	0	-11.1005	0
INCENP	0	-12.8344	0	SCN9A	2.54e-07	-5.74543	1.42e-05	IGF2R	0	11.5107	0
INHBE	0	41.4983	0	SERPINB7	2.72e-07	-5.7283	1.52e-05	IGFBP2	0	-12.3452	0
INMT	0	15.2722	0	EXOSC10	2.91e-07	-5.71104	1.62e-05	IGFBP3	0	-18.2855	0
INPP4B	0	-16.0481	0	SIDT2	2.91e-07	5.71075	1.62e-05	IGFBP5	0	-14.016	0
INSIG1	0	13.3597	0	ABI3BP	2.96e-07	5.70655	1.63e-05	IL17RA	0	29.7694	0
INTS9	0	11.1138	0	IGDCC4	2.94e-07	5.70821	1.63e-05	IL1RL1	0	18.8497	0
IRS1	0	14.3595	0	NUP107	3e-07	-5.70284	1.65e-05	IL20RB	0	13.0309	0
IRS2	0	-18.0153	0	ARID3A	3.23e-07	5.68415	1.77e-05	IL4R	0	12.6218	0
IRX3	0	12.6294	0	ARMC10	3.28e-07	5.68043	1.79e-05	IMP4	0	11.8869	0
ISG20	0	26.867	0	HMGB2	3.35e-07	-5.67519	1.83e-05	INCENP	0	-13.2222	0
ITCH	0	11.475	0	GALNT12	3.4e-07	-5.67077	1.85e-05	INHBE	0	40.4845	0
ITGA2	0	-15.795	0	CCDC85A	3.43e-07	-5.66862	1.86e-05	INPP4B	0	-15.6827	0
ITPKA	0	-15.4567	0	TNIP1	3.42e-07	5.66948	1.86e-05	INSIG1	0	15.5772	0
ITPRIP	0	-14.8875	0	CLIC1	3.47e-07	-5.66621	1.87e-05	IRS1	0	19.2978	0
ITPRIPL2	0	12.0515	0	MCM2	3.6e-07	-5.65664	1.93e-05	IRS2	0	-19.8077	0
JAZF1	0	20.0469	0	ADRB2	3.61e-07	-5.65573	1.94e-05	IRX3	0	11.0471	0
KANK1	0	-17.6519	0	MXD1	3.66e-07	5.65206	1.96e-05	ISG20	0	22.7905	0
KBTBD11	0	15.7106	0	DONSON	3.69e-07	-5.65032	1.97e-05	ITGA2	0	-23.5754	0
KCNF1	0	-15.5891	0	TMEM194A	3.82e-07	-5.64147	2.02e-05	ITPKA	0	-15.8077	0
KCNJ2	0	-13.9897	0	LIPG	3.82e-07	5.64134	2.02e-05	ITPR3	0	-16.2675	0
KCNK1	0	-13.0658	0	INCENP	3.84e-07	-5.63992	2.03e-05	JAZF1	0	13.2287	0
KCTD12	0	15.905	0	TBC1D2	3.88e-07	-5.63747	2.04e-05	JDP2	0	14.0948	0
G2E3	0	-11.9299	0	TFDP1	3.9e-07	-5.63639	2.05e-05	KANK1	0	-19.1228	0
NCKAP5L	0	11.1663	0	PCSK9	4.01e-07	5.62918	2.1e-05	KBTBD11	0	16.3846	0
KIAA1644	0	22.9559	0	KIF18A	4.06e-07	-5.62555	2.12e-05	KCNF1	0	-14.2951	0
KIF11	0	-16.7091	0	CKAP2	4.16e-07	-5.61947	2.17e-05	KCNJ2	0	-12.0021	0
KIF14	0	-25.6288	0	TUBBP1	4.35e-07	-5.60845	2.25e-05	KCNK1	0	-13.2656	0
KIF18A	0	-15.4013	0	RIC8A	4.35e-07	-5.60843	2.25e-05	KCTD12	0	15.9819	0
KIF1B	0	11.9592	0	KIF14	4.47e-07	-5.60125	2.31e-05	KIAA0101	0	-12.3949	0
KIF20A	0	-23.0294	0	BCS1L	4.58e-07	-5.59497	2.36e-05	KIAA0247	0	12.0804	0
KIF20B	0	-20.079	0	SLC7A1	4.64e-07	-5.59156	2.38e-05	KIAA1644	0	16.0973	0
KIF22	0	-13.5491	0	IL4R	4.93e-07	5.57632	2.52e-05	KIF11	0	-17.9291	0
KIF2C	0	-18.9478	0	RMI2	5.01e-07	-5.57186	2.56e-05	KIF14	0	-22.343	0
KITLG	0	11.015	0	C16orf59	5.07e-07	-5.56918	2.58e-05	KIF15	0	-12.7728	0
KLF2	0	38.7586	0	MSRB2	5.18e-07	5.5634	2.63e-05	KIF18A	0	-16.3277	0
KLF9	0	-11.4587	0	FRMD4A	5.3e-07	5.55734	2.69e-05	KIF1B	0	11.7351	0
KNTC1	0	-13.8673	0	MIA	5.48e-07	5.30467	2.77e-05	KIF20A	0	-21.232	0
CERS6	0	-12.1579	0	CKB	5.58e-07	-5.54445	2.81e-05	KIF20B	0	-20.8864	0
LATS2	0	11.8635	0	SNCA	5.6e-07	5.54318	2.81e-05	KIF22	0	-15.5646	0
LBH	0	15.1557	0	CXCR7	5.85e-07	5.5323	2.93e-05	KIF2C	0	-18.6639	0
LDOC1L	0	14.2033	0	CCDC34	5.88e-07	-5.53099	2.94e-05	KLF2	0	41.2143	0
LEPREL1	0	-16.1605	0	DPP4	5.95e-07	5.52769	2.97e-05	KLF4	0	-11.8209	0
LHFP	0	15.9227	0	THOC4	6.02e-07	-5.52493	2.99e-05	KNTC1	0	-16.2629	0
LIF	0	-18.6754	0	LMCD1	6.48e-07	-5.50581	3.21e-05	LAMA5	0	-15.6271	0
LIMA1	0	40.6185	0	MCM7	6.6e-07	-5.50124	3.26e-05	LANCL1	0	-14.0934	0
LIN7A	0	12.303	0	SLC25A4	6.78e-07	-5.49448	3.34e-05	CERS6	0	-14.0841	0
LIPA	0	19.4236	0	VPS37C	6.83e-07	5.49249	3.35e-05	LDOC1L	0	12.164	0
LMCD1	0	21.0033	0	PDZRN3	6.82e-07	5.4927	3.35e-05	LEPRE1	0	12.4203	0
RP11-196I18.3	0	14.2357	0	RHOB	7.02e-07	5.48551	3.43e-05	LEPREL1	0	-19.2414	0
RP11-181C3.2	0	-14.1975	0	BORA	7.18e-07	-5.47951	3.5e-05	LHFP	0	16.3706	0
PAQR3	0	-11.1066	0	DCBLD2	7.24e-07	-5.47743	3.52e-05	LIF	0	-15.8536	0
ZNFX1	0	11.2135	0	LMNB2	7.43e-07	-5.47067	3.6e-05	LIG1	0	-16.2522	0
RP11-887P2.1	0	-10.0001	0	ARHGAP33	7.71e-07	-5.46126	3.73e-05	LIMA1	0	42.0003	0
MGAT5	0	-15.6763	0	GATAD2A	7.74e-07	-5.46005	3.73e-05	LIN7A	0	14.1654	0
RP11-1149O23.3	0	10.9644	0	MASTL	7.87e-07	-5.45589	3.79e-05	LIN9	0	-11.9122	0
RP11-727A23.8	0	-19.5574	0	FGF2	7.94e-07	5.45347	3.8e-05	LIPA	0	16.0884	0
LOX	0	23.8209	0	ULK1	7.93e-07	5.45398	3.8e-05	LMCD1	0	22.3484	0
LOXL3	0	37.7197	0	MUM1	8.28e-07	5.44271	3.95e-05	RP11-196I18.3	0	11.6196	0
LRP11	0	-12.9388	0	CTSK	8.43e-07	5.43823	4.01e-05	RP11-181C3.2	0	-10.7	0
LRRC32	0	19.5605	0	STC1	8.57e-07	5.43374	4.07e-05	MGAT5	0	-16.6367	0
LRRC33	0	-14.6014	0	ACAD8	8.63e-07	5.43216	4.09e-05	ASS1P11	0	11.366	0
LRRC49	0	-19.6735	0	DDAH1	9.01e-07	-5.42101	4.25e-05	RP1-286D6.2	0	-11.1265	0
LRRC8C	0	14.8333	0	SLC15A3	9.12e-07	5.41774	4.3e-05	UBBP1	0	11.2745	0
LRRC8D	0	16.428	0	CHAF1B	9.71e-07	-5.40166	4.56e-05	PLCL1	0	11.5217	0
LRRN3	0	-15.6261	0	ADK	9.81e-07	-5.39889	4.6e-05	RP11-727A23.8	0	-19.6964	0
LRRN4CL	0	11.8928	0	EPAS1	1e-06	5.39345	4.67e-05	LOX	0	24.0083	0
LSS	0	16.191	0	TLCD1	1e-06	5.39362	4.67e-05	LOXL3	0	37.5671	0
LY96	0	-19.2413	0	PI3	1.06e-06	5.37881	4.93e-05	LRP11	0	-13.7372	0
LYRM1	0	20.8541	0	WBP4	1.07e-06	-5.37588	4.97e-05	LRRC32	0	20.7438	0
MAMDC2	0	-15.6698	0	SQSTM1	1.07e-06	5.37547	4.97e-05	LRRC33	0	-14.7861	0
MAN2B2	0	-14.1576	0	PCNX	1.08e-06	5.37355	4.99e-05	LRRC49	0	-18.1694	0
MAP3K8	0	24.0651	0	ADAM17	1.13e-06	5.36232	5.2e-05	LRRC8A	0	-14.6211	0
MAPK1	0	20.3713	0	MCM10	1.15e-06	-5.35689	5.29e-05	LRRC8C	0	13.5103	0
MAPKAPK3	0	32.9952	0	SMTN	1.16e-06	-5.35623	5.29e-05	LRRC8D	0	11.9407	0
MBNL2	0	30.8832	0	IL1RN	1.15e-06	5.35682	5.29e-05	LRRN3	0	-11.0344	0
MDFIC	0	-11.6635	0	GPER	1.23e-06	-5.34022	5.6e-05	LSS	0	13.5329	0
MED28	0	11.91	0	SLC14A1	1.23e-06	-5.34001	5.6e-05	LTBP2	0	-15.7284	0
MED8	0	11.1762	0	CENPJ	1.25e-06	-5.33559	5.68e-05	LY96	0	-24.0573	0
MEIS1	0	11.6479	0	SLC2A1	1.27e-06	-5.33137	5.75e-05	LYRM1	0	27.5363	0
MELK	0	-12.3362	0	FAM59A	1.27e-06	5.33109	5.75e-05	MAD2L2	0	-13.2366	0
METRNL	0	10.9629	0	CDC42EP4	1.29e-06	-5.32727	5.82e-05	MAMDC2	0	-21.6191	0
MFHAS1	0	13.6833	0	SIK3	1.32e-06	5.32192	5.93e-05	MAN2B2	0	-17.7425	0
MKI67	0	-12.845	0	PMP22	1.32e-06	-5.32092	5.94e-05	MANBA	0	-12.7457	0
MKI67IP	0	12.5033	0	KIAA0101	1.37e-06	-5.31212	6.12e-05	MAP3K8	0	46.8388	0
MLKL	0	-11.5375	0	GPR1	1.37e-06	-5.31191	6.12e-05	AC005035.1	0	-11.3608	0
MMP14	0	-12.5894	0	NOV	1.41e-06	-5.30445	6.28e-05	MAPK1	0	21.5718	0
MMP3	0	-12.5964	0	CALM3	1.44e-06	-5.29862	6.4e-05	MAPKAPK3	0	27.969	0
MND1	0	-18.0725	0	RP11-538D9.2	1.45e-06	-5.29776	6.41e-05	MBNL2	0	26.8971	0
MNS1	0	-13.7552	0	VDAC3	1.47e-06	-5.29349	6.5e-05	MCM2	0	-11.5289	0
MOXD1	0	-11.7798	0	FTH1P20	1.48e-06	5.29143	6.54e-05	MCM3	0	-11.0818	0
MPP4	0	-20.3672	0	SV2A	1.5e-06	5.28898	6.58e-05	MCM7	0	-12.6878	0
MRGPRF	0	26.3224	0	FN3KRP	1.5e-06	-5.28818	6.59e-05	MDFIC	0	-11.8173	0
MTAP	0	-20.031	0	MAMSTR	1.55e-06	-5.28088	6.76e-05	MED28	0	11.5275	0
MTSS1	0	-14.3987	0	WNT5A	1.6e-06	5.27125	6.99e-05	MEIS1	0	18.0283	0
MVD	0	11.0272	0	ISG20	1.62e-06	5.26902	7.04e-05	MELK	0	-14.263	0
MXD3	0	-12.9763	0	C4orf46	1.65e-06	-5.26334	7.18e-05	METRNL	0	11.8181	0
MYBL1	0	-17.2467	0	RPA3	1.72e-06	-5.25262	7.46e-05	MFHAS1	0	13.3795	0
MYLK	0	-18.3061	0	MIR586	1.73e-06	-5.2513	7.48e-05	MFSD6	0	-12.0719	0
MYO1D	0	35.9172	0	LMNA	1.75e-06	-5.24843	7.52e-05	MKI67	0	-13.2357	0
MYOM1	0	16.1268	0	TNFSF4	1.74e-06	5.24937	7.52e-05	MKI67IP	0	12.764	0
NAV3	0	-16.9355	0	C1orf198	1.81e-06	5.2396	7.77e-05	MME	0	11.8037	0
NCAM2	0	11.193	0	CFH	1.83e-06	5.23639	7.82e-05	MND1	0	-18.3303	0
NCAPD2	0	-19.1616	0	TPST1	1.83e-06	5.23713	7.82e-05	MNS1	0	-14.4098	0
NCAPD3	0	-13.8829	0	MFAP1	1.89e-06	-5.02009	8.03e-05	MOSC1	0	11.168	0
NCAPG	0	-19.241	0	CSNK1E	1.92e-06	5.22426	8.14e-05	MOXD1	0	-11.665	0
NDRG1	0	-15.1172	0	SPTSSA	1.92e-06	5.22458	8.14e-05	MPP4	0	-19.7018	0
NDRG4	0	-14.1494	0	RRP15	1.97e-06	-5.21738	8.34e-05	MRGPRF	0	19.5657	0
NEFM	0	-16.7501	0	C1QTNF1	2e-06	5.21388	8.43e-05	MSC	0	13.0805	0
NEK2	0	-18.3536	0	SYNC	2.19e-06	-5.19017	9.2e-05	MT1F	0	15.5379	0
NETO2	0	-15.0905	0	RP11-181C3.2	2.2e-06	-5.18852	9.22e-05	MT1H	0	12.1323	0
NEXN	0	12.8696	0	RGMB	2.2e-06	-5.18844	9.22e-05	MTAP	0	-12.1267	0
NFE2	0	18.8996	0	MET	2.29e-06	-5.17751	9.59e-05	MTSS1	0	-15.3483	0
NFIL3	0	27.7496	0	ARHGAP22	2.33e-06	-5.17335	9.68e-05	MXD3	0	-13.7025	0
NFKB1	0	12.2305	0	RTN4IP1	2.34e-06	-5.1727	9.68e-05	MYBL1	0	-17.1437	0
NIF3L1	0	-11.0715	0	RAB3B	2.34e-06	-5.17263	9.68e-05	MYH10	0	-16.7303	0
NIPA1	0	15.5385	0	MT1G	2.33e-06	5.17292	9.68e-05	MYLK	0	-17.6945	0
NNMT	0	17.6036	0	FLRT2	2.39e-06	5.16716	9.87e-05	MYO1D	0	34.2487	0
NIPAL3	0	-13.017	0	CLIP3	2.43e-06	5.16244	0.000100221	MYOM1	0	15.7981	0
NR4A2	0	-20.7157	0	MMAB	2.45e-06	5.1598	0.000101003	NAV3	0	-15.9461	0
NRAS	0	11.746	0	WNT5B	2.49e-06	-5.15641	0.000102083	NCAM2	0	12.4831	0
NRBP1	0	11.3182	0	CAMK1	2.51e-06	-5.15351	0.000102984	NCAPD2	0	-23.1883	0
NT5E	0	-17.042	0	FZD9	2.56e-06	5.14885	0.000104588	NCAPD3	0	-12.9257	0
NTM	0	-19.2006	0	PSG9	2.58e-06	-5.14641	0.000105327	NCAPG	0	-17.7712	0
NUP107	0	-12.8197	0	C16orf61	2.62e-06	-5.14236	0.000106721	NCOA3	0	13.1143	0
NUSAP1	0	-17.5488	0	PLK1	2.63e-06	-5.14169	0.000106757	NDE1	0	-12.7477	0
OAF	0	-12.6847	0	E2F2	2.67e-06	-5.13737	0.000108281	NDFIP2	0	11.2486	0
OBFC2A	0	42.9207	0	PTPLA	2.7e-06	-5.13499	0.000109023	NDRG1	0	-19.2889	0
OCIAD2	0	-14.683	0	RMI1	2.7e-06	-5.13421	0.00010903	NDRG4	0	-13.2624	0
OIP5	0	-17.8619	0	RP11-727A23.8	2.71e-06	-5.13363	0.00010903	NEFM	0	-15.3633	0
OLFML3	0	-11.032	0	IL1A	2.71e-06	5.13323	0.00010903	NEK2	0	-17.2093	0
OSGIN2	0	-11.8974	0	AKR1B1	2.84e-06	5.1209	0.000113999	NES	0	-12.9755	0
OSR2	0	13.6337	0	PER2	2.89e-06	-5.11682	0.000115523	NETO2	0	-11.1339	0
OSTBETA	0	-14.4721	0	TIMM23	2.9e-06	-5.11601	0.000115625	NFE2	0	19.2703	0
PALLD	0	13.3449	0	MKI67	2.91e-06	-5.11444	0.000116062	NFIL3	0	29.1065	0
PAPSS2	0	14.0374	0	C12orf48	2.93e-06	-5.11294	0.000116472	NFKB1	0	14.9488	0
PAQR5	0	-11.8523	0	FNDC3B	2.96e-06	5.1101	0.000117475	NFKBIB	0	12.2926	0
PBK	0	-23.5532	0	SSFA2	2.98e-06	-5.10844	0.000117963	NFKBIZ	0	20.908	0
PCCA	0	11.9552	0	FAM89A	3.03e-06	5.1045	0.000119474	NIPA1	0	16.5744	0
PCMTD1	0	-13.4664	0	CYB561D1	3.12e-06	5.09657	0.000122855	NNMT	0	25.2878	0
PCYT2	0	12.0789	0	BAMBI	3.15e-06	-5.09371	0.000123905	NOL6	0	12.8912	0
PDE7B	0	13.072	0	STXBP6	3.31e-06	-5.08072	0.000129884	NIPAL3	0	-14.9172	0
PDHX	0	12.8303	0	LY96	3.43e-06	-5.0713	0.000134305	NPEPL1	0	11.2745	0
PDK4	0	-11.2738	0	NLRX1	3.51e-06	5.06501	0.000137243	NPTN	0	-10.4648	0
PEMT	0	14.0993	0	LIN54	3.6e-06	-5.05854	0.000140332	NR4A2	0	-18.0502	0
PGF	0	14.3843	0	MT1H	3.63e-06	5.05649	0.000141125	NRBP1	0	13.6398	0
PGM2L1	0	-12.1122	0	CS	3.65e-06	-5.05521	0.000141505	NRCAM	0	11.5583	0
PHF17	0	18.7668	0	SOCS1	3.72e-06	5.04985	0.00014409	NRIP3	0	-11.4912	0
PHLPP1	0	13.1532	0	NDN	3.76e-06	5.04686	0.000145417	NSMCE4A	0	-11.341	0
PICALM	0	16.0072	0	RBBP8	3.83e-06	-5.04204	0.000147153	NT5DC2	0	-12.738	0
PIM1	0	24.9883	0	FAIM3	3.83e-06	5.04219	0.000147153	NT5E	0	-15.9911	0
PITPNC1	0	-23.6404	0	IGIP	3.83e-06	5.04248	0.000147153	NTM	0	-17.0383	0
PITRM1	0	32.8458	0	BMP2	3.88e-06	5.03846	0.000148837	NUDT16L1	0	11.6772	0
PKD2	0	31.243	0	PLAT	4.01e-06	5.02998	0.000153349	NUP107	0	-12.1843	0
PKIA	0	-18.7274	0	TIPIN	4.08e-06	-5.0253	0.000155703	NUSAP1	0	-19.4815	0
PLAU	0	-19.5099	0	CENPIP1	4.09e-06	-5.02483	0.000155703	OAF	0	-11.5476	0
PLAUR	0	-11.9407	0	SMYD3	4.13e-06	-5.02218	0.000156933	OBFC2A	0	39.1522	0
PLCB1	0	-18.2637	0	UBR7	4.16e-06	-5.02016	0.000157477	OCIAD2	0	-21.6683	0
PLEKHG4	0	-13.4862	0	CNTNAP1	4.15e-06	5.02067	0.000157477	OIP5	0	-19.1678	0
PLEKHH2	0	12.2437	0	ATP6V1C1	4.2e-06	5.01741	0.000158787	OLFML3	0	-13.097	0
PLEKHO2	0	13.1966	0	C22orf36	4.34e-06	5.00901	0.000163213	OSTBETA	0	-13.1148	0
PLK1	0	-12.1232	0	C4orf34	4.33e-06	5.00943	0.000163213	PAMR1	0	-11.099	0
PLK4	0	-14.9773	0	WBP2	4.44e-06	5.00302	0.000166588	PAPSS2	0	11.461	0
POLQ	0	-13.9971	0	CCDC80	4.52e-06	-4.99846	0.000169122	PAQR4	0	-12.1954	0
POR	0	13.4452	0	ARPP19	4.67e-06	-4.98936	0.000174616	PBK	0	-22.8694	0
POSTN	0	21.2675	0	CLDN1	4.68e-06	4.98886	0.000174616	PCMTD1	0	-12.4038	0
PPFIBP2	0	26.4657	0	KIFAP3	4.69e-06	-4.98826	0.000174651	PCNA	0	-13.7162	0
PPP2R1B	0	12.4395	0	STK17B	4.86e-06	-4.97897	0.000180484	PCNT	0	-11.8487	0
PPP2R3A	0	28.5818	0	MT1X	5e-06	4.97125	0.000185406	PDE7B	0	15.1934	0
PRC1	0	-22.0996	0	SEMA6A	5.04e-06	4.96938	0.000186334	PDK4	0	-11.6792	0
PRKG2	0	-12.6148	0	TMEM205	5.15e-06	4.96356	0.000190058	PEMT	0	11.2741	0
PRPSAP1	0	16.6918	0	ABTB1	5.18e-06	4.96188	0.000190491	PERP	0	-13.5105	0
PRR16	0	43.163	0	FCGRT	5.18e-06	4.96204	0.000190491	PGF	0	18.8644	0
PRRX1	0	13.6182	0	NCAPD3	5.35e-06	-4.9534	0.000195985	PHF17	0	21.6574	0
PSG4	0	-14.9209	0	PFKP	5.35e-06	-4.95322	0.000195985	PICALM	0	16.9637	0
PSMC3IP	0	-13.9826	0	MNS1	5.63e-06	-4.93972	0.000205725	PIM1	0	29.7383	0
PTGS1	0	-13.1893	0	MYLK	5.68e-06	-4.93741	0.000207093	PINK1	0	-11.3265	0
PTPN13	0	17.5312	0	KLHL36	5.71e-06	-4.93603	0.00020775	PITPNC1	0	-16.9684	0
PTPN4	0	22.7999	0	SLC7A5	6.06e-06	4.92009	0.000220071	PITRM1	0	32.2833	0
PTTG3P	0	-23.5152	0	ZNF385D	6.11e-06	-4.91772	0.000221206	PKD2	0	31.9048	0
PUS1	0	13.0776	0	AC011236.7	6.11e-06	-4.91764	0.000221206	PKIA	0	-22.0366	0
PXK	0	22.7342	0	TRAF3IP2	6.36e-06	4.90713	0.000229604	PLAU	0	-15.8147	0
QSOX1	0	11.1153	0	IGFBP2	6.44e-06	4.90355	0.000232228	PLAUR	0	-11.6409	0
RAB38	0	-11.6535	0	GMNN	6.51e-06	-4.90079	0.000234177	PLCB1	0	-18.4123	0
RAB3B	0	-10.9794	0	HN1	6.54e-06	-4.89964	0.000234722	PLEK2	0	-12.4118	0
RACGAP1	0	-17.576	0	CYBASC3	6.58e-06	4.89764	0.000236008	PLEKHG4	0	-15.8791	0
RAD23A	0	-11.5154	0	C20orf72	6.61e-06	-4.89645	0.000236592	PLEKHO2	0	13.7327	0
RAD51AP1	0	-13.9095	0	CENPQ	6.63e-06	-4.89567	0.000236817	PLK1	0	-12.7669	0
RAD54L	0	-12.1002	0	C9orf142	6.69e-06	-4.89336	0.000238402	PLK4	0	-16.5178	0
MOK	0	-11.349	0	CCL8	6.8e-06	4.88918	0.000241675	POLE2	0	-12.1493	0
RAMP1	0	11.5658	0	SCARB1	6.81e-06	4.88865	0.000241686	POLQ	0	-15.7631	0
RASD1	0	18.1276	0	RCAN3	6.91e-06	-4.8848	0.00024423	POR	0	13.1154	0
RASL11A	0	15.8506	0	TOX2	6.91e-06	-4.88479	0.00024423	POSTN	0	21.5694	0
RASSF2	0	19.1314	0	NCOA7	6.93e-06	4.88409	0.000244393	PPFIBP2	0	29.48	0
RCAN2	0	15.0593	0	CDCA7	7.03e-06	-4.88007	0.000247603	PPIL3	0	-11.733	0
RFC5	0	-13.1877	0	CYB5A	7.19e-06	-4.8741	0.00025268	LRR1	0	-12.3833	0
RFWD3	0	-11.2071	0	CORO1C	7.21e-06	-4.87316	0.000253078	PPP2R1B	0	15.7042	0
RGL1	0	-11.3434	0	CCDC104	7.43e-06	4.86532	0.000260066	PPP2R3A	0	34.4305	0
RGMB	0	14.4654	0	ANKRD10	7.59e-06	4.85939	0.00026536	PRC1	0	-22.9887	0
RGS10	0	12.934	0	MIS18BP1	7.88e-06	-4.8493	0.000274966	PREP	0	11.1195	0
RGS17	0	-14.9401	0	BMP6	8.06e-06	4.84336	0.000280559	PRIM1	0	-12.3675	0
RGS2	0	25.4572	0	CCNE2	8.27e-06	-4.83645	0.000287296	PRKG2	0	-14.9982	0
RHBDD2	0	25.515	0	MOK	8.31e-06	-4.83511	0.00028816	PRPSAP1	0	15.1641	0
RIOK2	0	11.6532	0	TEK	8.68e-06	-4.82331	0.000300497	PRR16	0	45.0672	0
RNASEH2A	0	-17.4125	0	LIN9	8.9e-06	-4.81656	0.000307468	PRRX1	0	13.5046	0
RNF19B	0	15.1761	0	INF2	8.92e-06	-4.8161	0.000307468	PSG4	0	-13.3306	0
RORB	0	13.8658	0	LCE2A	9.06e-06	-4.81181	0.000311805	PSMC3IP	0	-14.9485	0
RPA3	0	-16.8327	0	TMCO1	9.09e-06	-4.81093	0.000312227	PSMC4	0	11.0565	0
RPL39L	0	-13.7489	0	LYN	9.15e-06	4.80906	0.000313809	PTBP2	0	11.9233	0
RPS6KA5	0	-14.8941	0	PGF	9.33e-06	4.8037	0.000319494	PTPN13	0	19.1218	0
RRM1	0	-14.4537	0	PSG6	9.35e-06	-4.80309	0.000319617	PTPN4	0	22.5567	0
S1PR3	0	-19.3711	0	DNER	9.45e-06	4.80038	0.000322236	PTPRE	0	12.6861	0
SATB2	0	19.7264	0	PITHD1	9.49e-06	-4.79934	0.000322871	PTTG3P	0	-21.5795	0
SAV1	0	16.2691	0	EDNRB	9.54e-06	4.79783	0.00032407	PUS1	0	11.698	0
SCARA5	0	-15.8409	0	SNRPB	9.67e-06	-4.79403	0.000328017	PXK	0	23.3174	0
SCG2	0	-12.2059	0	SUCLG1	9.69e-06	-4.79356	0.000328017	PEX2	0	17.5342	0
RP3-412A9.11	0	13.911	0	KIAA1644	9.79e-06	-4.79075	0.000330821	PYCARD	0	-11.4951	0
SEMA3A	0	-19.5298	0	C15orf41	9.81e-06	-4.7901	0.000331004	QSOX1	0	14.9045	0
SERPINB6	0	10.6093	0	AZI2	9.84e-06	4.78929	0.000331387	RAB3B	0	-12.6573	0
SERPINH1	0	19.0285	0	ALCAM	1e-05	-4.78511	0.000335643	RACGAP1	0	-19.5047	0
SERTAD2	0	-11.6035	0	ANKRD37	1e-05	-4.78454	0.000335643	RAD51AP1	0	-15.2871	0
SFRP1	0	20.0827	0	ATAD2	1e-05	-4.78434	0.000335643	RAD54L	0	-13.1259	0
SFT2D2	0	27.5154	0	SYBU	1.01e-05	-4.78318	0.00033567	MOK	0	-11.2075	0
SFXN5	0	10.9984	0	TMEM106C	1.01e-05	-4.78284	0.00033567	RAMP1	0	11.9778	0
SGOL1	0	-15.6758	0	TMEM71	1.01e-05	4.78354	0.00033567	RASD1	0	16.8852	0
SGOL2	0	-17.8138	0	DYX1C1-CCPG1	1.03e-05	4.77818	0.000340866	RASL11A	0	17.0164	0
SGPL1	0	14.8835	0	ASB13	1.03e-05	4.77575	0.000343321	RASSF2	0	16.142	0
SH3BP4	0	-11.3839	0	GLOD4	1.05e-05	-4.77089	0.000348898	RBBP8	0	-13.4688	0
SH3D19	0	21.8597	0	SC5DL	1.06e-05	4.76865	0.000351155	RCAN2	0	12.0732	0
SHC4	0	-12.1717	0	EFHD2	1.09e-05	-4.76106	0.000360459	RDH10	0	12.5954	0
SIPA1	0	14.6539	0	HADH	1.11e-05	-4.75791	0.000364013	RERE	0	-14.61	0
SIPA1L2	0	20.9304	0	C18orf54	1.13e-05	-4.75271	0.00036991	RFC2	0	-11.16	0
SKA1	0	-14.647	0	SPAG5	1.13e-05	-4.75257	0.00036991	RFC3	0	-11.7435	0
SLC1A5	0	13.6554	0	PDLIM3	1.14e-05	4.75028	0.000372374	RFC4	0	-12.7835	0
SLC20A1	0	-11.999	0	ALPP	1.16e-05	4.74492	0.000379121	RFC5	0	-13.7942	0
SLC25A25	0	21.9132	0	CARHSP1	1.17e-05	-4.74204	0.000382474	RFWD3	0	-11.9875	0
SLC26A6	0	17.419	0	C9orf21	1.19e-05	-4.73891	0.000386207	RGMB	0	19.7636	0
SLC38A2	0	-11.7978	0	SNTB1	1.2e-05	4.73582	0.000389924	RGS17	0	-17.9714	0
SLC39A8	0	23.7403	0	CKAP5	1.22e-05	-4.73159	0.000395335	RGS2	0	22.2047	0
SLC43A3	0	-15.7831	0	POLR1E	1.23e-05	-4.72964	0.000397469	RGS5	0	12.3003	0
SLC45A3	0	17.4736	0	HEG1	1.23e-05	-4.72847	0.000397774	RHBDD2	0	21.8541	0
SLC46A3	0	11.2398	0	STK36	1.23e-05	4.72878	0.000397774	RHOB	0	13.0131	0
SLC6A15	0	-11.3985	0	LIX1L	1.26e-05	-4.72283	0.000405392	RIN2	0	-12.0284	0
SLC7A7	0	-14.1232	0	PRSS23	1.26e-05	-4.7214	0.000406816	RIOK1	0	11.4329	0
SLC9A9	0	12.3077	0	CASC5	1.27e-05	-4.71987	0.000408379	RIOK2	0	14.7602	0
SLIT2	0	40.2905	0	FLRT3	1.27e-05	4.71923	0.000408609	RNASEH2A	0	-18.0944	0
SMAD3	0	-15.11	0	IL1R1	1.29e-05	4.71552	0.000413498	RNF19B	0	18.2905	0
SMC2	0	-18.2244	0	TMEM109	1.29e-05	-4.71487	0.000413755	RORB	0	16.4073	0
SNTB1	0	-11.0809	0	ST3GAL1	1.32e-05	4.70966	0.000421006	RPA3	0	-22.0514	0
SOBP	0	-14.1641	0	DEPDC1B	1.33e-05	-4.70828	0.000422417	RPL29	0	12.6024	0
SOCS1	0	46.3868	0	MMP2	1.35e-05	4.70401	0.000427591	RPL39L	0	-16.4817	0
SOCS2	0	-24.9222	0	FAM20A	1.35e-05	4.70406	0.000427591	RPS6KA5	0	-13.4095	0
SOX13	0	17.3932	0	ABCA8	1.39e-05	4.69623	0.000439187	RRM1	0	-15.6462	0
SOX4	0	-13.1028	0	CDC25C	1.39e-05	-4.69502	0.000440375	S1PR3	0	-15.7881	0
SOX9	0	-17.3102	0	GPR56	1.41e-05	-4.69073	0.000446544	SAC3D1	0	-13.2297	0
SPA17	0	-17.3582	0	HCFC2	1.42e-05	-4.5341	0.000446544	SAMD5	0	11.2161	0
SPAG5	0	-13.8399	0	AXL	1.42e-05	-4.68888	0.000448065	SASH1	0	11.7424	0
SPINT2	0	13.8552	0	TAF5	1.43e-05	-4.68772	0.000449207	SATB2	0	19.0047	0
SPON2	0	11.105	0	ARHGEF19	1.44e-05	4.68583	0.00045154	SAV1	0	11.7321	0
SPRED1	0	20.0086	0	PTTG3P	1.44e-05	-4.68528	0.00045168	SCARA3	0	-12.5746	0
SPRY4	0	-14.8483	0	RP11-603J24.7	1.46e-05	4.68199	0.000456364	SCARA5	0	-15.7707	0
SSFA2	0	-14.0842	0	DNAL4	1.46e-05	4.68136	0.000456636	SCARB2	0	-11.2089	0
ST8SIA1	0	24.6945	0	FLOT1	1.53e-05	-4.66943	0.000476187	SCG2	0	-11.4928	0
STC1	0	-24.0851	0	OBFC2A	1.53e-05	-4.66842	0.000477146	SDF2L1	0	12.9252	0
STEAP2	0	21.0364	0	CLIC6	1.54e-05	4.66717	0.000478514	RP3-412A9.11	0	14.945	0
STK38	0	11.4431	0	IL11	1.57e-05	4.66264	0.000485676	SEMA3A	0	-21.5534	0
STK39	0	-11.2502	0	FAM155A	1.59e-05	4.65823	0.000492735	SERINC2	0	-11.2031	0
STOM	0	11.6163	0	CALM2	1.65e-05	-4.64898	0.000508786	SERPINH1	0	18.5341	0
STXBP5	0	21.9895	0	CRIM1	1.65e-05	-4.64797	0.000509796	SFRP1	0	23.0021	0
SUGT1	0	11.2919	0	IFNAR1	1.66e-05	4.64733	0.000510123	SFT2D2	0	26.5125	0
SUOX	0	15.0861	0	CHAC2	1.66e-05	-4.64651	0.00051034	SGCD	0	-14.4696	0
SYNJ2	0	-15.6937	0	NAT9	1.66e-05	4.6463	0.00051034	SGOL1	0	-13.5401	0
TAGLN3	0	-12.9611	0	MND1	1.68e-05	-4.64381	0.000514133	SGOL2	0	-18.5953	0
TBC1D13	0	12.187	0	ARHGAP11A	1.69e-05	-4.64164	0.000517338	SGPL1	0	14.8128	0
TBC1D19	0	29.5527	0	CYTH2	1.72e-05	4.63674	0.000525781	SH3D19	0	22.0724	0
TBC1D4	0	14.7832	0	SPATS2L	1.73e-05	-4.63609	0.000526154	SH3PXD2A	0	13.2676	0
TBX2	0	-16.7395	0	SRSF2	1.73e-05	-4.63525	0.00052689	SHISA3	0	-12.9663	0
TCF21	0	15.9908	0	RNF149	1.74e-05	4.63459	0.000527287	SHMT2	0	11.1306	0
TCF4	0	13.5692	0	NEFM	1.75e-05	-4.63268	0.00053009	SHOC2	0	12.0554	0
TDP1	0	14.6445	0	SLC30A1	1.79e-05	4.62563	0.000542969	SIPA1L2	0	20.3478	0
TEK	0	-14.8899	0	TXNIP	1.8e-05	-4.62405	0.000545201	SKA1	0	-16.7817	0
TEX2	0	43.5351	0	ABHD5	1.82e-05	-4.62122	0.000549925	SLC11A2	0	11.8641	0
TGFBR3	0	18.2252	0	HIRIP3	1.85e-05	-4.61704	0.000557424	SLC1A5	0	11.2236	0
TGM2	0	14.3078	0	TP53INP2	1.86e-05	4.61574	0.000559159	SLC20A1	0	-13.2591	0
THAP10	0	-26.6501	0	DSN1	1.89e-05	-4.612	0.000565881	SLC25A25	0	24.9714	0
THBS2	0	-14.7536	0	TRPA1	1.93e-05	4.60594	0.000577521	SLC26A6	0	16.0901	0
TIMELESS	0	-13.9602	0	PAK1IP1	1.96e-05	-4.60182	0.000585292	SLC27A3	0	-13.9904	0
TIPARP	0	11.4376	0	SMAGP	1.97e-05	-4.60024	0.000587687	SLC30A1	0	13.2821	0
TK1	0	-12.7361	0	C17orf79	2.01e-05	-4.595	0.000595166	SLC35E3	0	-12.7861	0
TLE4	0	-12.7067	0	ENDOD1	2.01e-05	-4.59498	0.000595166	SLC37A4	0	-14.7485	0
TLN2	0	12.6301	0	ALPL	2.01e-05	-4.59484	0.000595166	SLC38A2	0	-14.3504	0
TM4SF1	0	-18.3355	0	NUP43	2.01e-05	-4.59443	0.000595166	SLC39A10	0	-11.108	0
TMEM100	0	-11.8701	0	TBC1D17	2e-05	4.44778	0.000595166	SLC39A14	0	18.1887	0
TMEM132B	0	-13.3493	0	FAM43A	2.01e-05	4.59407	0.000595166	SLC39A8	0	30.039	0
TMEM14A	0	-11.7	0	HAUS8	2.06e-05	-4.58802	0.000607393	SLC45A3	0	17.8784	0
TMEM150A	0	11.9497	0	TMEM184B	2.11e-05	4.58099	0.000622076	SLC46A3	0	14.2536	0
TMEM154	0	-14.1188	0	NLGN2	2.12e-05	4.58024	0.000622761	SLC6A15	0	-12.3556	0
TMEM155	0	-12.2464	0	ABL1	2.15e-05	4.57531	0.000632954	SLIT2	0	46.2139	0
TMEM156	0	-12.8975	0	MICA	2.16e-05	4.57408	0.000634763	SMAD3	0	-19.937	0
TMEM171	0	16.1077	0	C6orf89	2.17e-05	-4.57301	0.000636068	SMAGP	0	-13.9837	0
TMEM194A	0	-17.1526	0	PKMYT1	2.17e-05	-4.57263	0.000636068	SMC2	0	-18.2634	0
TMEM200A	0	15.1499	0	NCALD	2.19e-05	4.57081	0.000639261	SNTB1	0	-13.9636	0
TMEM48	0	-11.0405	0	MEF2D	2.19e-05	4.57025	0.000639535	SOBP	0	-16.1484	0
TMEM71	0	14.7629	0	ACTN4	2.22e-05	-4.56747	0.000644969	SOCS1	0	46.7816	0
TMPO	0	-11.1251	0	RBM14	2.28e-05	-4.56002	0.000661532	SOCS2	0	-23.0439	0
TMX4	0	-12.9801	0	FIGNL1	2.28e-05	-4.55899	0.00066269	SOCS5	0	-11.0108	0
TNC	0	30.0345	0	CTDSPL2	2.29e-05	-4.55861	0.00066269	SOX13	0	15.7181	0
TNFAIP3	0	-15.643	0	NUP35	2.29e-05	-4.55822	0.00066269	SOX15	0	-11.2545	0
TNFRSF21	0	15.5132	0	RFTN2	2.32e-05	4.55515	0.000669027	SOX4	0	-11.2032	0
TNFSF10	0	-12.1308	0	C3orf52	2.35e-05	-4.55121	0.000677562	SOX9	0	-19.5619	0
TOP2A	0	-21.6425	0	C14orf79	2.39e-05	4.54669	0.000687645	SPA17	0	-14.7401	0
TOX	0	15.7011	0	MMP1	2.41e-05	4.5448	0.000691264	SPAG5	0	-12.3437	0
TOX4	0	11.3503	0	SEC16A	2.49e-05	4.53545	0.000713871	SPINT2	0	14.4456	0
TP53	0	12.1855	0	PSMB10	2.5e-05	4.53457	0.000715026	SPOCK1	0	-11.055	0
TPCN2	0	22.6086	0	CCDC99	2.56e-05	-4.52762	0.000732033	SPRED1	0	13.6902	0
TPK1	0	16.5752	0	LINC00116	2.56e-05	-4.52706	0.000732357	SPRY4	0	-14.396	0
TPX2	0	-19.3092	0	DENND2A	2.57e-05	4.52642	0.000732911	SRPRB	0	11.8641	0
TRAF3IP2	0	-11.3938	0	ARIH2	2.6e-05	4.52311	0.000740539	SSFA2	0	-14.8914	0
TRIP13	0	-17.4696	0	CYFIP2	2.63e-05	4.51952	0.000749012	SSPN	0	-11.5254	0
TRMT5	0	-15.3209	0	KDM5B	2.66e-05	4.51651	0.000756023	ST8SIA1	0	20.6266	0
TSPAN13	0	20.956	0	PRRT3	2.69e-05	4.51401	0.000761666	STC1	0	-18.025	0
TTF2	0	-11.3791	0	MYL6	2.72e-05	-4.5111	0.000768237	STEAP2	0	34.7002	0
TTK	0	-24.2016	0	RPA1	2.72e-05	-4.51077	0.000768237	STK39	0	-12.5201	0
TUBB2A	0	13.3509	0	G0S2	2.77e-05	4.50605	0.00078018	STK40	0	12.659	0
TWIST2	0	17.2326	0	GLRX3	2.81e-05	-4.5012	0.00079213	STMN3	0	-14.3039	0
TWSG1	0	13.9288	0	ZNF827	2.82e-05	4.50097	0.00079213	STOM	0	16.9016	0
TYMS	0	-17.8562	0	KLHDC5	2.94e-05	4.48944	0.000824363	STXBP5	0	25.7439	0
UBE2D4	0	11.0399	0	HSD17B14	3.01e-05	4.48245	0.000844042	SUGT1	0	10.3891	0
UBE2T	0	-16.0469	0	SH2D4A	3.04e-05	-4.48014	0.000847153	SUOX	0	16.7079	0
UFM1	0	13.1641	0	IL18R1	3.03e-05	4.48049	0.000847153	SYNJ2	0	-12.2104	0
UHRF1BP1L	0	19.8748	0	PURB	3.03e-05	4.48075	0.000847153	TAGLN3	0	-13.23	0
UIMC1	0	10.9656	0	CDK2	3.06e-05	-4.47801	0.000852357	TBC1D19	0	31.7068	0
ULK1	0	-13.996	0	RAB38	3.06e-05	4.47752	0.000852553	TBC1D4	0	17.4606	0
UST	0	20.5087	0	FAM117B	3.07e-05	4.47697	0.000852954	TBC1D8	0	-11.2376	0
VAMP5	0	13.6753	0	EHD4	3.09e-05	-4.47475	0.000858468	TBX2	0	-14.5111	0
VWA5A	0	-18.9619	0	HSD17B7P2	3.13e-05	4.47122	0.000866769	TCF21	0	18.8816	0
WDR36	0	13.7929	0	SLC3A2	3.13e-05	4.47131	0.000866769	TCF4	0	14.4876	0
POC1A	0	-21.1031	0	NTNG1	3.19e-05	-4.46641	0.00088051	TCP10L	0	13.4923	0
WDR54	0	-16.3999	0	ITFG3	3.22e-05	4.46351	0.000888373	TDP1	0	17.7574	0
WDR67	0	-11.7029	0	CUTC	3.25e-05	-4.46101	0.000893649	TEK	0	-15.0991	0
WDYHV1	0	-12.0967	0	C10orf58	3.25e-05	4.46118	0.000893649	TEX2	0	38.425	0
WEE1	0	-17.5911	0	C7orf55	3.27e-05	4.45922	0.000898044	TFB1M	0	-11.7546	0
WFS1	0	32.0627	0	DEDD2	3.36e-05	4.45205	0.000920014	TGFBR3	0	22.7941	0
WNT5B	0	21.2366	0	ESM1	3.38e-05	-4.45035	0.000924257	TGM2	0	18.9568	0
XBP1	0	12.1678	0	GABARAPL1	3.41e-05	4.44754	0.000932205	THAP10	0	-22.8636	0
YARS	0	13.4614	0	FAM72B	3.43e-05	4.44586	0.000936404	THBS2	0	-16.7232	0
YKT6	0	11.5326	0	C4orf49	3.46e-05	-4.44371	0.000942237	TIMELESS	0	-14.197	0
AC013461.1	0	-11.8292	0	TNC	3.52e-05	4.43891	0.000957116	TIMM44	0	10.9775	0
ZBTB47	0	13.4731	0	ZNF581	3.62e-05	4.43058	0.000984562	TK1	0	-17.0535	0
ZEB2	0	12.3831	0	PGM5	3.63e-05	-4.42999	0.000985147	TM4SF1	0	-14.8083	0
ZFHX4	0	12.079	0	DNAJC12	3.66e-05	4.4279	0.000991075	TMEM100	0	-11.8851	0
ZFP36L2	0	14.623	0	DIRAS3	3.7e-05	4.42482	0.00100055	TMEM116	0	-13.0065	0
ZMIZ1	0	-20.8691	0	MAPKAP1	3.71e-05	-4.29056	0.00100193	TMEM132B	0	-14.4571	0
ZNF503	0	-11.5613	0	RP11-753G20.1	3.72e-05	-4.42352	0.00100222	TMEM14A	0	-15.5197	0
ZNF521	0	-12.8608	0	C5orf46	3.73e-05	-4.42236	0.0010046	TMEM154	0	-15.0917	0
ZNF544	0	-10.9992	0	RHBDF1	3.74e-05	4.42162	0.0010046	TMEM155	0	-14.2091	0
ZNF668	0	17.8312	0	C11orf96	3.74e-05	4.42166	0.0010046	TMEM156	0	-14.3353	0
ZSWIM5	0	11.0126	0	C9orf50	3.79e-05	4.28542	0.00101463	TMEM171	0	15.4976	0
ATF5	2.22e-16	10.938	5.82e-15	RPS15	3.89e-05	-4.41057	0.00104191	TMEM194A	0	-22.9008	0
CCDC15	2.22e-16	-10.8565	5.82e-15	CHAF1A	4e-05	-4.40281	0.00106955	TMEM200A	0	12.2268	0
CENPQ	2.22e-16	-10.8348	5.82e-15	EIF4G2	4.11e-05	-4.39564	0.0010956	TMEM48	0	-12.2278	0
FAT1	2.22e-16	-10.8741	5.82e-15	RP1-286D6.2	4.11e-05	4.39513	0.00109599	TMEM60	0	-12.1859	0
FLVCR2	2.22e-16	10.9279	5.82e-15	TSKU	4.14e-05	4.39345	0.00110095	TMEM71	0	18.4839	0
LANCL1	2.22e-16	-10.8637	5.82e-15	PANX2	4.33e-05	4.38082	0.00114981	TMPO	0	-15.1551	0
NPEPL1	2.22e-16	10.9077	5.82e-15	ATP2A2	4.35e-05	4.37968	0.00115114	TNC	0	31.3563	0
PGM5	2.22e-16	10.8666	5.82e-15	PCYT2	4.34e-05	4.38004	0.00115114	TNFAIP3	0	-13.9608	0
PTPRE	2.22e-16	10.9527	5.82e-15	BEST1	4.4e-05	4.37634	0.00116317	TNFAIP8	0	11.9554	0
RFC4	2.22e-16	-10.9497	5.82e-15	BRP44	4.41e-05	-4.37542	0.00116529	TNFRSF21	0	17.0061	0
RIOK1	2.22e-16	10.8509	5.82e-15	RAB31	4.44e-05	4.37336	0.00117217	TNFSF10	0	-11.6614	0
SERP2	2.22e-16	-10.8819	5.82e-15	SLC43A2	4.45e-05	4.37285	0.00117259	TNIP1	0	11.4608	0
SHISA3	2.22e-16	-10.9155	5.82e-15	RALA	4.47e-05	-4.37145	0.00117674	TOP2A	0	-21.2478	0
ABHD10	4.44e-16	-10.7462	1.11e-14	DOLPP1	4.5e-05	-4.37005	0.0011809	TOX	0	14.9876	0
ABTB2	4.44e-16	10.6883	1.11e-14	TMTC2	4.5e-05	4.36956	0.00118124	TOX4	0	11.8434	0
ACCN1	4.44e-16	-10.7223	1.11e-14	ZSWIM7	4.53e-05	4.36797	0.00118621	TP53	0	11.7764	0
ATF4	4.44e-16	10.6395	1.11e-14	AGTRAP	4.58e-05	4.36456	0.00119722	TPCN2	0	19.4409	0
BUB3	4.44e-16	-10.6949	1.11e-14	KRBA1	4.58e-05	4.36473	0.00119722	TPX2	0	-19.4014	0
IGIP	4.44e-16	10.766	1.11e-14	MYOF	4.62e-05	-4.36221	0.00120553	TRIM6	0	-11.4179	0
CDKN2B	4.44e-16	-10.6448	1.11e-14	ABCA6	4.65e-05	4.3603	0.00121198	TRIOBP	0	-14.3638	0
CHSY1	4.44e-16	10.731	1.11e-14	KRT19	4.67e-05	-4.35913	0.0012153	TRIP13	0	-18.6375	0
EPHA4	4.44e-16	-10.7697	1.11e-14	CREG1	4.73e-05	4.35604	0.00122518	TRMT5	0	-13.2089	0
GLT8D2	4.44e-16	-10.7518	1.11e-14	TRIB1	4.72e-05	4.35626	0.00122518	TRNP1	0	-16.7074	0
VPS13A	4.44e-16	-10.8132	1.11e-14	WDR4	4.77e-05	-4.35356	0.00123422	TSPAN13	0	25.6376	0
ID3	4.44e-16	-10.7786	1.11e-14	KIF22	4.78e-05	-4.35307	0.00123464	TTF2	0	-14.0722	0
JDP2	4.44e-16	10.7302	1.11e-14	C1orf135	4.84e-05	-4.34935	0.00124924	TTK	0	-20.6113	0
KIAA0101	4.44e-16	-10.6431	1.11e-14	NGF	4.92e-05	-4.34445	0.00126929	TTLL4	0	10.0225	0
LAMA5	4.44e-16	-10.7249	1.11e-14	THAP10	4.96e-05	-4.3424	0.00127539	TUBB2A	0	14.6389	0
AP002478.2	4.44e-16	-10.7711	1.11e-14	PER3	4.96e-05	-4.3423	0.00127539	TWIST2	0	18.9865	0
PAFAH1B3	4.44e-16	-10.7981	1.11e-14	MR1	5.1e-05	-4.33431	0.00131011	TWSG1	0	11.2946	0
PCNA	4.44e-16	-10.6956	1.11e-14	ATMIN	5.14e-05	4.33247	0.00131677	TYMS	0	-19.4408	0
PLEK2	4.44e-16	-10.6478	1.11e-14	HOXA5	5.18e-05	4.32993	0.00132682	UBE2T	0	-16.7267	0
PTRF	4.44e-16	10.7577	1.11e-14	ARL6IP6	5.22e-05	-4.32807	0.00133224	UFM1	0	13.734	0
RNF149	4.44e-16	-10.8165	1.11e-14	CD302	5.23e-05	4.32758	0.00133224	UHRF1BP1L	0	20.8749	0
RYBP	4.44e-16	10.6946	1.11e-14	CHMP1B	5.22e-05	4.32766	0.00133224	UIMC1	0	11.3643	0
SAC3D1	4.44e-16	-10.7714	1.11e-14	LYRM2	5.32e-05	4.32231	0.00135539	USP13	0	-11.8103	0
SDF2L1	4.44e-16	10.6982	1.11e-14	NHLRC2	5.36e-05	-4.32026	0.00136335	USP53	0	13.3894	0
SESN3	4.44e-16	10.7975	1.11e-14	SLC25A19	5.41e-05	-4.31752	0.00137465	UST	0	21.8785	0
SETBP1	4.44e-16	10.7185	1.11e-14	NR2C2AP	5.51e-05	-4.3124	0.00139778	VNN3	0	15.1516	0
SHOC2	4.44e-16	10.7841	1.11e-14	USP24	5.54e-05	-4.3112	0.00140028	VPS37B	0	-9.73752	0
STK40	4.44e-16	10.8073	1.11e-14	VWF	5.54e-05	4.31111	0.00140028	VWA5A	0	-17.4202	0
TCP10L	4.44e-16	10.6354	1.11e-14	RANGAP1	5.83e-05	-4.29637	0.00147284	WDR36	0	16.2597	0
THBD	4.44e-16	-10.6917	1.11e-14	BHMT2	5.88e-05	4.29415	0.00148234	POC1A	0	-19.7477	0
TRIOBP	4.44e-16	-10.643	1.11e-14	EHBP1	5.91e-05	-4.29271	0.00148606	WDR54	0	-17.5348	0
WDR69	4.44e-16	-10.6717	1.11e-14	MSC	5.91e-05	4.29265	0.00148606	WDYHV1	0	-12.8669	0
WWTR1	4.44e-16	-10.6862	1.11e-14	MIR1228	5.96e-05	-4.29038	0.00149595	WEE1	0	-17.0393	0
YPEL3	4.44e-16	-10.8021	1.11e-14	PPIL1	5.97e-05	-4.28997	0.00149604	WFS1	0	34.1315	0
TOX2	6.66e-16	10.5981	1.65e-14	HBP1	5.98e-05	4.28928	0.00149765	WNT5B	0	16.4534	0
GPSM2	6.66e-16	-10.5953	1.65e-14	POLR3C	5.99e-05	-4.28865	0.00149892	XBP1	0	13.6414	0
CLEC11A	6.66e-16	-10.6021	1.65e-14	OLFML2A	6.07e-05	4.28489	0.00151676	YARS	0	11.2009	0
MFSD6	6.66e-16	-10.6254	1.65e-14	RAP1GDS1	6.12e-05	-4.28293	0.00152516	YIF1A	0	11.8836	0
MMP10	6.66e-16	-10.5959	1.65e-14	FAM100A	6.19e-05	4.27937	0.00154227	YKT6	0	11.2045	0
SLC37A4	6.66e-16	-10.6201	1.65e-14	DHX40	6.21e-05	4.27839	0.00154547	AC013461.1	0	-11.9612	0
CKAP5	8.88e-16	-10.5295	2.16e-14	FAM149B1	6.31e-05	4.27392	0.00156777	ZC3H12A	0	18.7788	0
COL1A2	8.88e-16	10.5299	2.16e-14	SEL1L3	6.37e-05	4.27147	0.00157917	ZEB2	0	12.314	0
GPRC5A	8.88e-16	-10.5031	2.16e-14	MIR155HG	6.4e-05	-4.27014	0.00158313	ZFP36L2	0	16.1632	0
HADH	8.88e-16	-10.552	2.16e-14	RANBP1	6.41e-05	-4.2696	0.00158313	ZMIZ1	0	-21.6321	0
HAPLN1	8.88e-16	10.5004	2.16e-14	NICN1	6.4e-05	4.26995	0.00158313	ZNF385D	0	-11.2265	0
LIG1	8.88e-16	-10.5418	2.16e-14	DOK5	6.42e-05	-4.26897	0.00158389	ZNF668	0	15.3269	0
LTBP2	8.88e-16	-10.5087	2.16e-14	FGF5	6.43e-05	-4.2687	0.00158389	ZSWIM5	0	14.2687	0
MAD2L2	8.88e-16	-10.5094	2.16e-14	ABHD8	6.46e-05	4.26715	0.00159038	ADAR	2.22e-16	10.8826	5.35e-15
METTL4	8.88e-16	-10.5501	2.16e-14	SH2D5	6.51e-05	-4.26533	0.00159838	CASP3	2.22e-16	10.8545	5.35e-15
NPR3	8.88e-16	-10.555	2.16e-14	CCDC15	6.58e-05	-4.26203	0.00161483	CXCL1	2.22e-16	10.9383	5.35e-15
NT5DC2	8.88e-16	-10.5849	2.16e-14	LYAR	6.64e-05	-4.2594	0.00162758	EIF5A2	2.22e-16	-10.8554	5.35e-15
PTGS2	8.88e-16	-10.5373	2.16e-14	NRCAM	6.74e-05	4.25531	0.00164889	FAM20A	2.22e-16	-10.9151	5.35e-15
RNF216	8.88e-16	10.5631	2.16e-14	PCOLCE2	6.99e-05	-4.24479	0.00170843	FOXN2	2.22e-16	-10.9033	5.35e-15
TSPAN3	8.88e-16	10.515	2.16e-14	EVL	7.01e-05	-4.24419	0.00170976	GLRX5	2.22e-16	-10.8722	5.35e-15
ADAMTS8	1.11e-15	10.4719	2.7e-14	TMEM170B	7.02e-05	4.24369	0.00171046	GULP1	2.22e-16	10.9489	5.35e-15
TCF7	1.11e-15	-10.4913	2.7e-14	RPF2	7.08e-05	-4.24129	0.00172259	RP11-538D9.2	2.22e-16	-10.8605	5.35e-15
ACBD3	1.33e-15	10.4412	3.2e-14	SLTM	7.23e-05	4.23501	0.00175617	ZNFX1	2.22e-16	10.8661	5.35e-15
ANKRD37	1.33e-15	-10.4658	3.2e-14	P4HA2	7.23e-05	4.23536	0.00175617	NOP2	2.22e-16	10.8818	5.35e-15
COQ2	1.33e-15	-10.4477	3.2e-14	KIAA0556	7.29e-05	4.23287	0.00176701	PLEKHH2	2.22e-16	10.9419	5.35e-15
FHOD1	1.33e-15	-10.424	3.2e-14	BAALC	7.35e-05	-4.23056	0.00177793	PTGS1	2.22e-16	-10.9275	5.35e-15
GGA2	1.33e-15	10.4357	3.2e-14	DERA	7.36e-05	-4.23005	0.00177793	ZBTB47	2.22e-16	10.8729	5.35e-15
PGM2	1.33e-15	-10.4221	3.2e-14	REEP6	7.36e-05	4.22997	0.00177793	ABCC4	4.44e-16	-10.6495	1.03e-14
TRIM6	1.33e-15	-10.4488	3.2e-14	NUDT1	7.47e-05	-4.22573	0.00180206	B3GALTL	4.44e-16	-10.679	1.03e-14
USP53	1.33e-15	10.4279	3.2e-14	EYA4	7.57e-05	4.22185	0.0018242	BUB3	4.44e-16	-10.7114	1.03e-14
MCM7	1.55e-15	-10.4022	3.71e-14	NFKBID	7.67e-05	4.10096	0.00184441	C11orf68	4.44e-16	-10.7668	1.03e-14
NME1	1.55e-15	10.3885	3.71e-14	TCF7	7.7e-05	4.21706	0.00185006	C16orf53	4.44e-16	-10.7516	1.03e-14
NUDT16	1.55e-15	10.3881	3.71e-14	CLDND1	7.73e-05	4.21592	0.00185499	NDNF	4.44e-16	-10.6764	1.03e-14
TRNP1	1.55e-15	-10.3896	3.71e-14	GIPC1	7.8e-05	-4.2134	0.00186893	CDCA4	4.44e-16	-10.7709	1.03e-14
ADORA2B	1.78e-15	-10.3755	4.2e-14	NAV2	7.83e-05	-4.21222	0.00187035	DPP4	4.44e-16	10.6859	1.03e-14
CARD16	1.78e-15	-10.3464	4.2e-14	PHLDA3	7.84e-05	-4.21206	0.00187035	DPYSL2	4.44e-16	-10.7935	1.03e-14
FNDC4	1.78e-15	10.3582	4.2e-14	SLC50A1	7.82e-05	4.21268	0.00187035	FAM126A	4.44e-16	10.704	1.03e-14
IL1A	1.78e-15	-10.3669	4.2e-14	ALKBH6	7.85e-05	4.21149	0.00187159	PRR5L	4.44e-16	-10.8107	1.03e-14
IL8	1.78e-15	-10.3447	4.2e-14	C6orf228	7.93e-05	4.20856	0.00188837	GNG11	4.44e-16	-10.7907	1.03e-14
KIF24	1.78e-15	-10.3428	4.2e-14	ITGB1BP1	7.99e-05	-4.20661	0.00189876	H2AFY2	4.44e-16	10.7939	1.03e-14
TACC1	1.78e-15	9.20295	4.2e-14	TMEM48	8.02e-05	-4.20544	0.00190404	HAVCR2	4.44e-16	-10.764	1.03e-14
NEDD4	1.78e-15	10.3656	4.2e-14	OSBPL10	8.06e-05	-4.20387	0.00191197	KLHL21	4.44e-16	-10.7856	1.03e-14
TRPA1	1.78e-15	-10.3633	4.2e-14	C15orf48	8.11e-05	4.20212	0.00192117	SERP1	4.44e-16	10.8122	1.03e-14
DENND4C	2e-15	10.3302	4.69e-14	RFC2	8.3e-05	-4.19565	0.00195986	TACC1	4.44e-16	9.52871	1.03e-14
KIF15	2e-15	-10.3276	4.69e-14	CTSF	8.29e-05	4.196	0.00195986	AC011236.7	4.44e-16	-10.7131	1.03e-14
RFC3	2e-15	-10.3262	4.69e-14	CDC7	8.32e-05	-4.19494	0.00196174	LSM5	4.44e-16	-10.6796	1.03e-14
RNF26	2e-15	-10.3355	4.69e-14	RP11-693N9.2	8.33e-05	-4.19463	0.00196174	MKLN1	4.44e-16	10.8193	1.03e-14
RNF5P1	2e-15	-10.3277	4.69e-14	FMN2	8.37e-05	-4.19309	0.00196973	NEDD4	4.44e-16	10.6647	1.03e-14
ATAD2	2.22e-15	-10.3103	5.19e-14	PPAPDC1B	8.41e-05	4.19199	0.00197479	PGM2	4.44e-16	-10.7385	1.03e-14
BLCAP	2.22e-15	10.3184	5.19e-14	KCNJ8	8.48e-05	-4.18937	0.00199028	POLA2	4.44e-16	-10.7752	1.03e-14
RBBP8	2.22e-15	-10.3045	5.19e-14	CWF19L2	8.5e-05	-4.18879	0.00199178	PYGB	4.44e-16	-10.7271	1.03e-14
CBR3	2.44e-15	-10.2795	5.69e-14	PLA2G15	8.64e-05	-4.18422	0.0020185	RGL1	4.44e-16	-10.804	1.03e-14
CETN3	2.44e-15	-10.2772	5.69e-14	TRERF1	8.63e-05	-4.06967	0.0020185	RNF216	4.44e-16	10.8235	1.03e-14
ECHDC3	2.44e-15	10.2806	5.69e-14	ACTB	8.68e-05	-4.18262	0.00202711	SERPINB6	4.44e-16	9.51979	1.03e-14
BTBD11	2.66e-15	-10.2599	6.17e-14	PPIH	8.81e-05	-4.17851	0.00205363	SERTAD2	4.44e-16	-10.8116	1.03e-14
ITPR3	2.66e-15	-10.251	6.17e-14	AKTIP	8.91e-05	-4.17517	0.00207426	SLC27A1	4.44e-16	-10.6795	1.03e-14
RAB23	2.66e-15	-10.2585	6.17e-14	CYC1	8.93e-05	-4.17453	0.00207426	TBC1D13	4.44e-16	10.6657	1.03e-14
RHOBTB3	2.66e-15	-10.2518	6.17e-14	MZF1	8.93e-05	4.17461	0.00207426	TLE4	4.44e-16	-10.683	1.03e-14
ABHD6	2.89e-15	-10.2421	6.67e-14	CDC42EP2	8.96e-05	4.17363	0.00207816	TNFRSF11B	4.44e-16	10.8169	1.03e-14
SHMT2	2.89e-15	10.2424	6.67e-14	VEGFC	8.99e-05	-4.17278	0.0020816	YPEL3	4.44e-16	-10.7706	1.03e-14
CCNY	3.11e-15	10.2255	7.15e-14	BAZ2B	9e-05	4.17216	0.00208349	B3GALT4	6.66e-16	-10.6254	1.52e-14
EDNRA	3.11e-15	-10.2136	7.15e-14	CCP110	9.04e-05	-4.1709	0.00208991	BORA	6.66e-16	-10.6031	1.52e-14
IMP4	3.11e-15	10.2302	7.15e-14	ATP6V1D	9.26e-05	-4.16407	0.00213735	LARGE	6.66e-16	-10.6058	1.52e-14
YIF1A	3.11e-15	10.216	7.15e-14	ID2	9.58e-05	4.15427	0.00220835	AC073346.2	6.66e-16	-10.5932	1.52e-14
ARHGDIB	3.33e-15	-10.2004	7.65e-14	F2RL1	9.61e-05	-4.15328	0.00221312	PAFAH1B3	6.66e-16	-10.6186	1.52e-14
ADRB2	3.55e-15	-10.1994	8.13e-14	UGGT2	9.64e-05	4.15257	0.00221583	SDPR	6.66e-16	-10.619	1.52e-14
PROCR	3.55e-15	-10.189	8.13e-14	TESK1	9.66e-05	4.15193	0.00221791	ST3GAL6	6.66e-16	-10.6287	1.52e-14
ST3GAL6	3.55e-15	-10.1862	8.13e-14	MXD4	9.79e-05	4.14801	0.0022454	TRPC1	6.66e-16	-10.6209	1.52e-14
FBN2	4e-15	10.1687	9.12e-14	PNPLA8	9.9e-05	4.1448	0.00226762	AKR1B1	8.88e-16	10.5391	1.97e-14
TSC22D1	4e-15	-10.1678	9.12e-14	TLE1	9.92e-05	-4.14413	0.00227007	APH1B	8.88e-16	-10.5017	1.97e-14
SERP1	4.22e-15	10.1422	9.6e-14	PROCR	9.99e-05	4.14218	0.00228255	C4orf49	8.88e-16	-10.5072	1.97e-14
RNF182	4.22e-15	-10.1438	9.6e-14	DUSP6	0.000101683	4.13705	0.00232044	CEP85	8.88e-16	-10.5006	1.97e-14
CCDC74B	4.44e-15	-10.1357	1.01e-13	ACSS2	0.000102101	4.13587	0.00232707	CFH	8.88e-16	10.5557	1.97e-14
POLE2	4.44e-15	-10.1246	1.01e-13	C18orf55	0.00010257	-4.13454	0.00233359	CLEC11A	8.88e-16	-10.5676	1.97e-14
CCDC85B	4.88e-15	-10.11	1.1e-13	RGS7	0.000102768	-4.13398	0.00233359	CRIP2	8.88e-16	-10.5011	1.97e-14
COL7A1	4.88e-15	10.1144	1.1e-13	ECT2	0.000102941	-4.1335	0.00233359	DTL	8.88e-16	-10.5366	1.97e-14
TMEM204	4.88e-15	-10.117	1.1e-13	NOP10	0.000102972	-4.13341	0.00233359	ERO1L	8.88e-16	-10.5333	1.97e-14
XYLT2	4.88e-15	-10.108	1.1e-13	AQP11	0.000103026	-4.13326	0.00233359	ETV5	8.88e-16	-10.5623	1.97e-14
FAM26E	5.11e-15	10.0949	1.15e-13	BEND6	0.0001047	-4.12859	0.00236858	GBE1	8.88e-16	-10.5345	1.97e-14
AC011236.7	5.33e-15	-10.093	1.2e-13	PEG10	0.000105215	4.12717	0.00237729	GPRIN1	8.88e-16	-9.33679	1.97e-14
PLCL1	5.33e-15	10.092	1.2e-13	ESPNL	0.000105631	4.12602	0.00238374	IGFBP6	8.88e-16	-10.5889	1.97e-14
SLC35E3	5.33e-15	-10.0831	1.2e-13	NXT1	0.00010602	-4.12496	0.00238957	KBTBD2	8.88e-16	-10.5865	1.97e-14
CCBL2	5.77e-15	10.0722	1.29e-13	MRE11A	0.000107197	-4.01152	0.00241313	KCNS3	8.88e-16	-10.5744	1.97e-14
HSPA12A	5.77e-15	-10.0611	1.29e-13	C9orf46	0.000107835	-4.12004	0.00242449	G2E3	8.88e-16	-10.5769	1.97e-14
PTHLH	5.77e-15	10.0734	1.29e-13	VOPP1	0.000110328	-4.1134	0.0024775	KIF13B	8.88e-16	-10.5748	1.97e-14
SPOCK1	5.77e-15	-10.0728	1.29e-13	NEU1	0.00011091	4.11188	0.00248752	MRPL20	8.88e-16	10.5427	1.97e-14
GARS	6e-15	10.0561	1.34e-13	TMEM126B	0.00011258	-4.10754	0.00252188	MASTL	8.88e-16	-10.5409	1.97e-14
ABCE1	6.22e-15	10.05	1.38e-13	RNF182	0.000112821	-4.10692	0.00252418	NPTX1	8.88e-16	-10.5332	1.97e-14
MYH10	6.22e-15	-10.0418	1.38e-13	DIAPH1	0.00011319	-4.10597	0.00252625	PANX1	8.88e-16	10.5373	1.97e-14
RERE	6.22e-15	-10.0529	1.38e-13	BTG1	0.000113108	4.10618	0.00252625	PDCD2	8.88e-16	10.5525	1.97e-14
ANKRD10	6.44e-15	-10.0394	1.43e-13	PRPF3	0.000114403	-4.10287	0.00255022	PIGN	8.88e-16	-10.5526	1.97e-14
ADSS	6.66e-15	-10.0349	1.48e-13	AC004381.6	0.000114567	-4.10245	0.00255075	PRTFDC1	8.88e-16	-10.5077	1.97e-14
AP2M1	6.66e-15	10.0258	1.48e-13	RABL3	0.000114716	-4.10208	0.00255097	SCN9A	8.88e-16	-10.5185	1.97e-14
MKRN2	6.88e-15	10.0232	1.52e-13	HES4	0.00011525	-4.10072	0.00255972	CDC42EP3	1.11e-15	10.4811	2.44e-14
RILPL1	6.88e-15	10.0223	1.52e-13	IFIT3	0.000115694	-4.09961	0.00256646	DENND2A	1.11e-15	-10.4848	2.44e-14
C11orf68	7.11e-15	-10.0175	1.57e-13	RP1-239B22.1	0.000116518	4.09754	0.00258163	GAMT	1.11e-15	-10.4886	2.44e-14
TBC1D8	7.11e-15	-10.012	1.57e-13	SYNM	0.000116831	4.09676	0.00258543	SEPT10P1	1.11e-15	-10.4775	2.44e-14
ZNF215	7.11e-15	-10.0174	1.57e-13	KIAA1279	0.000118489	-4.09267	0.00261894	PAPD7	1.11e-15	-10.4825	2.44e-14
CORO1B	7.55e-15	9.99996	1.66e-13	PCYOX1L	0.000119351	4.09056	0.00263479	SLC44A3	1.11e-15	-10.4726	2.44e-14
GBP1	7.99e-15	9.98201	1.75e-13	RDH10	0.000122775	4.08232	0.00270713	UBAP1	1.11e-15	10.491	2.44e-14
IL4R	7.99e-15	9.98682	1.75e-13	DLEU2	0.000125854	-4.0751	0.00277167	ACTN4	1.33e-15	-10.4623	2.9e-14
RGS5	7.99e-15	9.98593	1.75e-13	CCBL2	0.000126428	4.07377	0.00278097	AP2M1	1.33e-15	10.4148	2.9e-14
FOXD2	8.44e-15	-9.96827	1.85e-13	FSTL3	0.000127804	-4.07061	0.00280785	CENPL	1.33e-15	-10.4587	2.9e-14
IL1B	8.44e-15	-9.97089	1.85e-13	FRMD5	0.000129523	-4.06671	0.00284221	FNDC3A	1.33e-15	-10.4118	2.9e-14
AHCTF1	8.88e-15	-9.95492	1.94e-13	KLHL2	0.000130667	4.06415	0.00286387	HAPLN1	1.33e-15	10.4053	2.9e-14
FAM117B	8.88e-15	-9.95548	1.94e-13	GYPC	0.000133154	4.05864	0.00291488	TMEM208	1.33e-15	10.4294	2.9e-14
RP11-663P9.2	8.88e-15	-9.96322	1.94e-13	CEP57L1	0.000135876	-3.94741	0.00297091	RAB23	1.33e-15	-10.4326	2.9e-14
CEP78	9.1e-15	-9.95297	1.98e-13	HS3ST3A1	0.000140926	-4.04205	0.00307299	TNFRSF1B	1.33e-15	10.4524	2.9e-14
FXYD5	9.33e-15	-9.94385	2.03e-13	DIAPH3	0.000141049	-4.04179	0.00307299	TROVE2	1.33e-15	10.4396	2.9e-14
SLC2A6	9.33e-15	9.94989	2.03e-13	SHC3	0.000140866	4.04217	0.00307299	DISP1	1.55e-15	-10.3945	3.37e-14
C4orf49	9.99e-15	-9.92921	2.17e-13	VASH1	0.000142532	4.03873	0.00310161	FLRT2	1.55e-15	10.3937	3.37e-14
CCL8	9.99e-15	9.92944	2.17e-13	ICA1	0.000144157	4.03541	0.00313323	HAUS8	1.55e-15	-10.4011	3.37e-14
C9orf5	1.02e-14	-9.92185	2.21e-13	TUBB2A	0.000146064	-4.03155	0.00317091	CYTH2	1.78e-15	-10.3458	3.82e-14
EXO1	1.07e-14	-9.91264	2.31e-13	SAC3D1	0.00014689	-4.0299	0.00318505	FRMD4A	1.78e-15	10.37	3.82e-14
TMTC1	1.11e-14	9.90662	2.39e-13	CBX5	0.000149638	-4.02446	0.0032408	PPL	1.78e-15	-10.3849	3.82e-14
BORA	1.11e-14	-9.90689	2.39e-13	C12orf24	0.00015019	-4.02338	0.00324889	PTHLH	1.78e-15	10.3716	3.82e-14
CENPJ	1.11e-14	-9.90521	2.39e-13	GTPBP8	0.000151341	-4.02114	0.00326993	RNY5	1.78e-15	10.3749	3.82e-14
ODZ3	1.11e-14	9.9067	2.39e-13	VPS29	0.000154885	-4.01434	0.00334256	SGK1	1.78e-15	-10.3724	3.82e-14
SPTSSA	1.13e-14	-9.89854	2.44e-13	C20orf27	0.000157819	-4.00882	0.00340185	CDKN1A	2.22e-15	10.3015	4.74e-14
ALDH1L2	1.15e-14	9.89259	2.47e-13	DUT	0.000158107	-4.00829	0.00340406	MKRN2	2.22e-15	10.3238	4.74e-14
PRIM1	1.15e-14	-9.89528	2.47e-13	SYNJ2	0.000158957	4.00671	0.00341832	MLKL	2.22e-15	-10.3191	4.74e-14
USP13	1.15e-14	-9.89699	2.47e-13	CSPG4	0.000159303	-4.00607	0.00342173	PHF19	2.22e-15	-10.3227	4.74e-14
MVK	1.2e-14	9.88665	2.57e-13	THBD	0.00015954	-4.00563	0.00342282	PIN1	2.22e-15	-10.2967	4.74e-14
EIF5A2	1.24e-14	-9.87491	2.66e-13	LGMN	0.000160446	4.00397	0.0034382	SLC25A12	2.22e-15	10.2937	4.74e-14
BCAR3	1.27e-14	-9.87153	2.7e-13	SLC26A6	0.000161128	4.00272	0.00344877	ULK1	2.22e-15	-10.3116	4.74e-14
SSX2IP	1.29e-14	9.86574	2.75e-13	ANXA13	0.000162893	-3.8979	0.00348249	RFTN2	2.44e-15	-10.2829	5.21e-14
ESYT2	1.33e-14	-9.85903	2.83e-13	GARS	0.000164846	-3.996	0.00351602	BCL3	2.66e-15	10.2638	5.66e-14
GSTA4	1.33e-14	-9.85865	2.83e-13	TNFAIP2	0.000164736	3.9962	0.00351602	ITGB1BP1	2.66e-15	10.2457	5.66e-14
NCK1	1.33e-14	9.85779	2.83e-13	RHBDD2	0.000165686	3.99451	0.00352981	PLCL2	2.66e-15	10.2702	5.66e-14
RFTN2	1.47e-14	-9.83728	3.11e-13	ELOVL4	0.000167643	3.99105	0.0035632	RFXANK	2.66e-15	10.2681	5.66e-14
CHMP1B	1.55e-14	-9.81842	3.3e-13	TGM2	0.000167637	3.99106	0.0035632	AZI1	2.89e-15	-10.2375	6.11e-14
FRMD4A	1.58e-14	9.81721	3.34e-13	PRDX5	0.000169034	3.98861	0.00358858	SH3BP4	2.89e-15	-10.2407	6.11e-14
TROVE2	1.6e-14	9.81421	3.38e-13	RAPH1	0.000170204	-3.98658	0.00360923	ACBD6	3.11e-15	10.2197	6.52e-14
WARS	1.73e-14	9.79446	3.66e-13	RAD51AP2	0.000171234	3.88419	0.00362687	ACCN1	3.11e-15	-10.2188	6.52e-14
ZFP106	1.75e-14	9.79003	3.7e-13	SP110	0.000175279	-3.97791	0.00370825	CBLB	3.11e-15	10.2347	6.52e-14
GRAMD1A	1.87e-14	-9.77323	3.93e-13	XPO1	0.0001765	-3.97586	0.00372976	FERMT2	3.11e-15	10.2093	6.52e-14
HABP4	1.91e-14	9.7714	4.02e-13	ARL4C	0.000182915	-3.96531	0.00386085	GORASP1	3.11e-15	10.2116	6.52e-14
SCARA3	2e-14	-9.75861	4.2e-13	WDR41	0.000185899	-3.96052	0.00391931	IQGAP2	3.11e-15	10.2237	6.52e-14
SNAPC1	2e-14	-9.75605	4.2e-13	OSBPL2	0.000186405	3.95972	0.00392545	PDHX	3.11e-15	10.2175	6.52e-14
DTL	2.04e-14	-9.75276	4.28e-13	SCRT1	0.000186715	3.95922	0.00392746	TXNIP	3.11e-15	-10.209	6.52e-14
SLC25A46	2.04e-14	9.75393	4.28e-13	FOXF2	0.000187603	-3.95782	0.00394161	ARHGAP11A	3.33e-15	-10.2049	6.97e-14
ELTD1	2.09e-14	-9.74812	4.37e-13	MIS18A	0.00018785	-3.95743	0.00394211	LIMCH1	3.33e-15	-10.2025	6.97e-14
IRF1	2.13e-14	9.74391	4.46e-13	MXD3	0.000188079	-3.95707	0.00394211	AHI1	3.55e-15	10.1853	7.38e-14
PRKCH	2.18e-14	-9.7369	4.55e-13	RPS6KA4	0.000188274	-3.95676	0.00394211	C20orf72	3.55e-15	-10.1848	7.38e-14
CRELD2	2.2e-14	9.7339	4.59e-13	EXOSC3	0.000190503	-3.95328	0.00398422	PTPN22	3.55e-15	-10.1826	7.38e-14
AMD1	2.22e-14	9.7304	4.63e-13	EFNB3	0.000191781	3.9513	0.00400636	TMX4	3.55e-15	-10.1923	7.38e-14
SLC14A1	2.24e-14	-9.72946	4.67e-13	TMEM216	0.000192293	3.95051	0.00401246	UGCG	3.55e-15	10.1963	7.38e-14
SGK1	2.26e-14	-9.72799	4.71e-13	ENOPH1	0.000195306	-3.84793	0.00407069	VCP	3.55e-15	10.1968	7.38e-14
ZFAND3	2.31e-14	9.72253	4.8e-13	TRANK1	0.000198012	3.94182	0.0041177	WDR67	3.55e-15	-10.1966	7.38e-14
NEK6	2.35e-14	9.71869	4.88e-13	RP11-422J8.1	0.000197873	3.94203	0.0041177	HYLS1	3.77e-15	-10.1703	7.81e-14
DUSP18	2.44e-14	-9.70903	5.06e-13	DIRC3	0.000198366	-3.94129	0.00412039	SLC25A46	3.77e-15	10.1748	7.81e-14
ARRB1	2.49e-14	9.70266	5.15e-13	SLC44A5	0.000198809	3.94063	0.00412488	SQSTM1	3.77e-15	10.175	7.81e-14
S100A3	2.53e-14	-9.69897	5.23e-13	LRRFIP2	0.000200555	-3.93803	0.00415322	HAUS1	4e-15	-10.166	8.22e-14
SDPR	2.53e-14	-9.70071	5.23e-13	KIAA1328	0.000200856	-3.93759	0.00415322	COL1A2	4e-15	10.1486	8.22e-14
NAP1L4	2.78e-14	-9.6764	5.73e-13	ORMDL3	0.000200761	3.93773	0.00415322	GALC	4e-15	-10.164	8.22e-14
TMX3	2.82e-14	-9.67263	5.81e-13	C3orf37	0.000203182	3.93417	0.00419657	ING2	4e-15	-10.1525	8.22e-14
DYNC1I1	2.84e-14	-9.67218	5.85e-13	SLC38A2	0.000206053	-3.93	0.0042466	LSM3	4e-15	-10.1588	8.22e-14
ARNT2	2.86e-14	-9.66907	5.89e-13	KIAA0586	0.000206534	-3.92931	0.0042466	SLC14A1	4e-15	-10.1538	8.22e-14
CCNYL1	2.98e-14	9.65839	6.1e-13	KIAA1199	0.000206413	3.92948	0.0042466	CSK	4.22e-15	10.1475	8.66e-14
NOL6	2.98e-14	9.65992	6.1e-13	ANKRD33	0.000206224	3.92976	0.0042466	VCAM1	4.22e-15	10.1456	8.66e-14
KLF13	3.02e-14	9.65495	6.19e-13	EEF2K	0.000209935	-3.92445	0.00430686	CNTN3	4.44e-15	-10.1336	9.09e-14
HPS3	3.04e-14	9.65425	6.23e-13	IL10	0.000209861	3.92456	0.00430686	TMEM144	4.44e-15	-10.1232	9.09e-14
PAMR1	3.06e-14	-9.65134	6.27e-13	HSD17B2	0.000211186	3.92269	0.00432765	ARHGDIB	4.88e-15	-10.1124	9.97e-14
CCDC24	3.11e-14	-9.64778	6.35e-13	CYP26B1	0.00021298	3.92017	0.00435954	TIPARP	4.88e-15	10.1148	9.97e-14
ABCC4	3.29e-14	-9.63545	6.7e-13	UNC13A	0.0002141	-3.91861	0.00436842	ZNF215	4.88e-15	-10.1134	9.97e-14
ABHD4	3.31e-14	9.63357	6.74e-13	SCN4B	0.000214131	3.91857	0.00436842	BMP4	5.11e-15	10.0972	1.04e-13
PTS	3.69e-14	-9.60656	7.5e-13	SNAP25	0.000213865	3.91894	0.00436842	PHLPP1	5.11e-15	10.0948	1.04e-13
SFR1	3.86e-14	9.5948	7.86e-13	MANF	0.00021489	3.91751	0.00437902	FAM89B	5.33e-15	-10.0918	1.08e-13
DEPDC1B	4.09e-14	-9.581	8.3e-13	PI4K2B	0.000216379	-3.91546	0.00439997	LYRM5	5.33e-15	10.0912	1.08e-13
AC005035.1	4.13e-14	-9.57827	8.37e-13	MBOAT7	0.0002164	3.91543	0.00439997	NCBP2	5.33e-15	10.0807	1.08e-13
RPL29	4.13e-14	9.57932	8.37e-13	BFSP1	0.00021688	3.91477	0.00440483	SCARF2	5.33e-15	-10.0801	1.08e-13
NRSN2	4.17e-14	9.57487	8.45e-13	GLTSCR2	0.000217475	3.91395	0.00441202	TSPAN9	5.55e-15	10.0765	1.12e-13
VASP	4.26e-14	9.57119	8.62e-13	AC074182.1	0.00021928	-3.91149	0.00444156	NR2C2AP	5.77e-15	-10.0628	1.16e-13
PARVB	4.35e-14	9.5646	8.79e-13	CNN1	0.000219417	-3.91131	0.00444156	PDIA4	5.77e-15	10.0601	1.16e-13
C16orf87	4.62e-14	-9.55002	9.31e-13	ADAMTS5	0.000221667	3.90827	0.00448213	THBD	5.77e-15	-10.0673	1.16e-13
CISD2	4.62e-14	-9.55124	9.31e-13	BIN1	0.000224313	3.90473	0.00453062	ZNF521	5.77e-15	-10.0615	1.16e-13
CCL13	4.64e-14	9.54987	9.34e-13	ELMO2	0.000224596	3.90436	0.00453133	RALGDS	6e-15	-10.0592	1.21e-13
CLMP	4.69e-14	9.54721	9.42e-13	AC063977.1	0.000225992	3.80744	0.00455447	CETN3	6.22e-15	-10.0466	1.25e-13
CDK5	4.71e-14	-9.54612	9.45e-13	MCM6	0.00022676	-3.9015	0.00456492	PDSS2	6.44e-15	-10.0414	1.29e-13
GLCE	4.71e-14	-9.54554	9.45e-13	CHI3L2	0.000228019	3.89985	0.00458521	PIK3IP1	6.44e-15	-10.0378	1.29e-13
RP1-286D6.2	4.95e-14	-9.53379	9.92e-13	RP11-290L1.7	0.00022875	-3.89889	0.00458677	DCAF8	6.66e-15	10.037	1.33e-13
VCP	5.02e-14	9.53069	1e-12	C3orf33	0.000228849	3.89876	0.00458677	ZFAND3	6.66e-15	10.0322	1.33e-13
BMP2	5.06e-14	-9.52875	1.01e-12	C11orf2	0.000228477	3.89925	0.00458677	SIVA1	7.11e-15	-10.0115	1.42e-13
KLHL28	5.37e-14	9.51381	1.07e-12	ZNF721	0.000229252	3.89824	0.0045898	CH25H	7.33e-15	10.007	1.46e-13
RAB7L1	5.46e-14	9.5099	1.09e-12	C15orf38	0.00022987	-3.89743	0.00459243	ACBD3	7.55e-15	10.0025	1.5e-13
CNKSR3	5.51e-14	9.50782	1.1e-12	SLC22A15	0.000230137	3.89709	0.00459243	KIAA0430	7.55e-15	-9.99593	1.5e-13
DENND2A	5.64e-14	-9.50147	1.12e-12	CPT1C	0.0002299	3.89739	0.00459243	EIF2B4	7.99e-15	9.98941	1.59e-13
CAMKMT	5.82e-14	9.49354	1.16e-12	RSL24D1	0.000230557	3.89654	0.0045958	LMNB2	7.99e-15	-9.9836	1.59e-13
KIF23	6.22e-14	-9.4773	1.24e-12	RP11-669B18.1	0.000232627	-3.89387	0.00463201	SDC4	8.44e-15	-9.97493	1.67e-13
NPTX1	6.62e-14	-9.462	1.31e-12	LAMB1	0.000234012	3.8921	0.00465453	SLC2A12	8.44e-15	-9.97359	1.67e-13
PTPN22	6.62e-14	-9.46206	1.31e-12	FAM82A2	0.000235483	-3.89023	0.00466853	TMEM97	8.44e-15	-9.97207	1.67e-13
PSG9	6.68e-14	-9.45986	1.32e-12	ZDHHC1	0.000235338	3.89041	0.00466853	DYNC1I1	8.88e-15	-9.96031	1.75e-13
AC073346.2	6.82e-14	-9.45485	1.35e-12	BCL9	0.000235201	3.89059	0.00466853	PRRT3	8.88e-15	9.95707	1.75e-13
MT1A	7.15e-14	-9.44268	1.41e-12	ATP5F1	0.000238981	-3.88583	0.00473275	RABEPK	8.88e-15	9.95631	1.75e-13
SERINC2	7.13e-14	-9.44406	1.41e-12	LOXL1	0.000240485	-3.88395	0.00475739	ZFAND5	8.88e-15	9.9554	1.75e-13
NTNG1	7.28e-14	-9.43853	1.44e-12	SLC25A46	0.000245209	-3.87813	0.0048456	C11orf74	9.33e-15	-9.94831	1.83e-13
SMAGP	7.31e-14	-9.43799	1.44e-12	PLCE1	0.000245745	-3.87748	0.00485094	CBS	9.33e-15	9.94404	1.83e-13
MCM2	7.37e-14	-9.43517	1.45e-12	RP11-534G20.3	0.000247513	-3.87533	0.00488057	RNF149	9.33e-15	-9.9498	1.83e-13
TMEM19	7.39e-14	-9.43473	1.45e-12	TNFAIP8L3	0.000247833	-3.87495	0.00488161	GPR137	9.77e-15	-9.9371	1.92e-13
LIMCH1	7.75e-14	-9.42345	1.52e-12	CAPN2	0.000248125	-3.8746	0.0048821	WDR69	9.77e-15	-9.93504	1.92e-13
LRR1	8.48e-14	-9.40148	1.66e-12	OCEL1	0.000249505	3.87293	0.00489871	FGF5	1.02e-14	9.926	2e-13
AC006978.6	8.53e-14	8.47604	1.67e-12	GCAT	0.00024937	3.8731	0.00489871	CDK2AP2	1.04e-14	9.91963	2.04e-13
GIPC1	8.62e-14	9.39756	1.68e-12	RASAL2	0.000250033	-3.8723	0.00490382	STK38	1.04e-14	9.91964	2.04e-13
SLC44A3	8.59e-14	-9.39793	1.68e-12	PCNA	0.000251504	-3.87055	0.00492737	MFAP5	1.11e-14	-9.90731	2.17e-13
CPA3	8.79e-14	9.39182	1.72e-12	C1orf51	0.000252229	-3.86968	0.00493629	UBFD1	1.11e-14	9.90127	2.17e-13
LMO4	8.84e-14	-9.39093	1.72e-12	DCLRE1B	0.000252834	-3.86896	0.00494284	E2F2	1.15e-14	-9.89612	2.25e-13
TSC22D2	8.84e-14	9.39107	1.72e-12	RGS18	0.000253232	3.86849	0.00494533	BTBD11	1.2e-14	-9.88612	2.33e-13
PCSK9	9.28e-14	9.37878	1.81e-12	RP11-216N14.5	0.000253815	3.86781	0.00495142	GALNT5	1.2e-14	-9.88195	2.33e-13
MAMSTR	9.66e-14	-9.36893	1.88e-12	LGALS1	0.00025519	3.86619	0.00497293	MCM4	1.24e-14	-9.8742	2.42e-13
PDCD2	9.86e-14	9.3638	1.92e-12	SCAND1	0.00025729	3.86373	0.00500853	PCCA	1.24e-14	9.87743	2.42e-13
LMNB2	9.95e-14	-9.3615	1.93e-12	ARHGAP23	0.000261033	-3.8594	0.00507598	DOCK10	1.29e-14	9.86416	2.5e-13
PDGFRL	9.99e-14	9.36047	1.94e-12	ARHGAP24	0.000264604	-3.85532	0.00513995	APLP2	1.33e-14	-9.85612	2.58e-13
PRR5L	1.01e-13	-9.35682	1.96e-12	ZNF823	0.000265464	-3.85435	0.00515118	KIAA0240	1.33e-14	-9.85778	2.58e-13
IQGAP2	1.05e-13	9.34947	2.02e-12	CYP2A13	0.000266078	-3.76177	0.00515763	KIAA1598	1.38e-14	-9.849	2.66e-13
ABHD2	1.06e-13	-9.34534	2.05e-12	GLIPR2	0.000268066	-3.85142	0.00518516	FAM164C	1.42e-14	9.83997	2.75e-13
FCRLB	1.06e-13	-9.34629	2.05e-12	GRAMD1A	0.000267894	3.85161	0.00518516	EZR	1.47e-14	-9.83625	2.83e-13
KLHL3	1.09e-13	-9.33867	2.11e-12	PHLPP2	0.000271952	-3.8471	0.00525477	HTR2B	1.49e-14	9.83069	2.87e-13
RFC2	1.12e-13	-9.33293	2.16e-12	PAPPA	0.000272524	3.84647	0.00526025	SRP68	1.49e-14	9.83052	2.87e-13
TMEM140	1.12e-13	-9.33179	2.16e-12	WDR76	0.000273421	-3.84548	0.005272	CHSY1	1.51e-14	9.8301	2.91e-13
SGCD	1.15e-13	-9.32726	2.2e-12	TRIB3	0.000281369	3.83686	0.00541955	FAM171A1	1.53e-14	-9.82324	2.94e-13
WDR55	1.17e-13	9.32144	2.25e-12	FKBP5	0.000287209	-3.83068	0.0055262	HES4	1.55e-14	-9.81999	2.98e-13
EPHB1	1.2e-13	-9.31464	2.31e-12	FAM108C1	0.000287753	3.83011	0.00553084	CBR4	1.58e-14	-9.81725	3.02e-13
KBTBD2	1.21e-13	-9.31288	2.32e-12	CHST12	0.000288913	3.8289	0.0055473	ATXN7L3	1.6e-14	9.81209	3.06e-13
C19orf48	1.23e-13	-9.30876	2.36e-12	PTPLB	0.000292963	-3.8247	0.00561917	EIF2C2	1.62e-14	-9.80955	3.1e-13
FBXO38	1.24e-13	9.30802	2.37e-12	RNASET2	0.000302882	3.81466	0.00580332	RRP36	1.64e-14	9.80688	3.13e-13
KLF4	1.35e-13	-9.28771	2.57e-12	RPS24	0.000303838	-3.81371	0.00581332	DNAJC3	1.64e-14	9.80538	3.13e-13
TRPC6	1.35e-13	9.28646	2.58e-12	FAM111A	0.000304039	-3.81351	0.00581332	FBXL7	1.64e-14	9.80542	3.13e-13
CCDC85A	1.38e-13	9.28083	2.64e-12	C13orf27	0.00030494	-3.81262	0.00582387	ITPR1	1.64e-14	9.80567	3.13e-13
NRIP3	1.46e-13	-9.26738	2.78e-12	GRAMD3	0.000305228	-3.81233	0.00582387	ACYP1	1.73e-14	9.79314	3.3e-13
PYGB	1.46e-13	-9.26734	2.78e-12	CCDC86	0.000306399	-3.81117	0.00584012	POLE	1.78e-14	-9.78776	3.38e-13
STX4	1.46e-13	8.37422	2.78e-12	C21orf56	0.000315682	3.80215	0.00601078	COPB2	1.95e-14	9.76566	3.71e-13
STAMBPL1	1.54e-13	-9.25484	2.92e-12	HIST2H2BE	0.000317669	3.80026	0.00604232	RAB34	2e-14	9.75747	3.79e-13
GLI3	1.55e-13	9.25326	2.93e-12	MTHFD2	0.000328092	-3.79049	0.0062341	STOML2	2.04e-14	9.75418	3.87e-13
ADAR	1.56e-13	9.251	2.96e-12	ROR2	0.000331111	3.78771	0.00627841	GPR137C	2.11e-14	-9.74456	4e-13
MASTL	1.64e-13	-9.23844	3.11e-12	SLC27A3	0.000330865	3.78794	0.00627841	HELLS	2.13e-14	-9.74154	4.03e-13
KLHL21	1.69e-13	-9.23094	3.2e-12	DAK	0.000333735	3.69779	0.00632159	CCDC18	2.22e-14	-9.73175	4.19e-13
CASC5	1.73e-13	-9.22574	3.27e-12	F2R	0.000335275	-3.78393	0.00634419	FAM111A	2.22e-14	-9.73223	4.19e-13
ITGB1BP1	1.75e-13	9.22248	3.31e-12	ANXA1	0.000338617	-3.78092	0.00639549	STRA13	2.22e-14	-9.7324	4.19e-13
IGFBP6	1.87e-13	-9.20683	3.52e-12	AKAP12	0.000338686	3.78086	0.00639549	NUP43	2.24e-14	-9.72908	4.22e-13
C3orf39	1.9e-13	9.20343	3.57e-12	OSBPL6	0.000339391	-3.78023	0.0064022	ZNF503	2.24e-14	-9.72961	4.22e-13
NDE1	1.92e-13	-9.20051	3.61e-12	SLC30A7	0.000342184	3.77774	0.00644823	C4orf34	2.31e-14	-9.72211	4.33e-13
PCBD1	1.93e-13	9.19931	3.62e-12	APCDD1L	0.000346351	-3.77407	0.00651424	C9orf167	2.31e-14	-9.72081	4.33e-13
LEPRE1	1.98e-13	9.19291	3.71e-12	IL17RD	0.0003464	-3.6872	0.00651424	SGCB	2.31e-14	-9.7211	4.33e-13
DNAL4	2.01e-13	-9.18858	3.78e-12	ITPR1	0.000347147	3.77337	0.00652158	SFXN5	2.44e-14	9.70949	4.58e-13
TRIB3	2.02e-13	9.18836	3.78e-12	P2RX6	0.000353588	3.76779	0.00663577	KIF24	2.53e-14	-9.69969	4.74e-13
B3GALT4	2.03e-13	-9.18637	3.8e-12	NBL1	0.000355795	3.76589	0.00667034	SLC7A6	2.53e-14	9.698	4.74e-13
NTPCR	2.03e-13	9.18642	3.8e-12	SNX27	0.000359296	3.76292	0.00672907	CA12	2.55e-14	9.69741	4.77e-13
VASN	2.14e-13	-9.17342	4e-12	DSCR3	0.000360209	-3.76215	0.00673927	NRAS	2.62e-14	9.69108	4.89e-13
WLS	2.19e-13	-9.16748	4.09e-12	VHL	0.00036067	3.76176	0.00674099	SLC25A20	2.62e-14	9.69203	4.89e-13
PSG6	2.19e-13	-9.16748	4.09e-12	RASSF1	0.000361771	-3.76083	0.00675466	FAM59A	2.66e-14	9.6854	4.96e-13
COQ6	2.33e-13	-9.15296	4.33e-12	CCDC24	0.000364659	3.75841	0.00680163	CDT1	2.8e-14	-9.67336	5.2e-13
RNF215	2.35e-13	-9.15054	4.37e-12	AC005035.1	0.000368808	3.75497	0.00687201	FBN2	2.8e-14	9.67608	5.2e-13
NOP2	2.49e-13	9.1365	4.63e-12	BIRC2	0.000370047	-3.75395	0.00688807	GSN	2.93e-14	9.66249	5.44e-13
SMAP2	2.68e-13	-9.11804	4.98e-12	SNRPA	0.000376254	-3.74888	0.00699094	PROCR	2.93e-14	-9.66235	5.44e-13
AGPAT5	2.69e-13	-9.11762	4.99e-12	ADORA2B	0.000376338	-3.74881	0.00699094	MMP14	2.98e-14	-9.65896	5.52e-13
FDX1L	2.75e-13	9.11182	5.1e-12	DRAM1	0.00037884	3.7468	0.00703026	ADAL	3.02e-14	9.65587	5.59e-13
PDSS2	2.8e-13	-9.10741	5.19e-12	C12orf26	0.000381145	3.74495	0.00705158	GORAB	3.04e-14	9.65396	5.63e-13
ADIPOR1	2.86e-13	-9.10244	5.29e-12	TNFRSF14	0.000380814	3.74521	0.00705158	KDELR2	3.2e-14	9.64248	5.91e-13
CERK	2.89e-13	-9.09985	5.34e-12	SPRY1	0.000380712	3.74529	0.00705158	CXCL6	3.24e-14	9.63943	5.98e-13
DCAF15	2.9e-13	-9.0989	5.36e-12	RND2	0.000382914	3.74353	0.00707714	RNF26	3.24e-14	-9.63723	5.98e-13
RPRD1A	2.96e-13	-9.09446	5.45e-12	LSM3	0.000386205	-3.74093	0.00713075	SERPINE1	3.26e-14	-9.63687	6.01e-13
ASS1	2.98e-13	9.093	5.48e-12	NR3C2	0.00038708	-3.74023	0.00713593	PAQR5	3.31e-14	-9.63327	6.09e-13
ISY1	3.07e-13	9.08549	5.64e-12	CD37	0.000387266	-3.74009	0.00713593	CHAF1B	3.38e-14	-9.62826	6.21e-13
SASH1	3.1e-13	9.0833	5.69e-12	C16orf7	0.00039058	3.73749	0.00718974	GLCE	3.4e-14	-9.62664	6.23e-13
KIAA0430	3.13e-13	-9.08088	5.74e-12	GEMIN6	0.000392926	-3.73566	0.00722493	GPRC5A	3.4e-14	-9.62654	6.23e-13
CDK6	3.16e-13	9.07831	5.79e-12	PCGF2	0.000393282	3.73538	0.00722493	HOXB7	3.6e-14	-9.61258	6.59e-13
C20orf43	3.17e-13	9.07738	5.81e-12	NIF3L1	0.000395619	-3.73358	0.00725333	HBXIPP1	3.69e-14	9.60651	6.75e-13
LRRC8A	3.21e-13	-9.07467	5.87e-12	GNG11	0.000395622	3.73357	0.00725333	C16orf61	3.84e-14	-9.59669	7.03e-13
FAM167A	3.22e-13	-9.07354	5.89e-12	ARPC5	0.000396792	-3.73267	0.00726052	UBB	3.86e-14	9.59541	7.06e-13
LSM3	3.28e-13	-9.06876	5.99e-12	GSG2	0.000396808	-3.73266	0.00726052	DEK	3.91e-14	-9.59271	7.14e-13
C9orf167	3.31e-13	-9.06691	6.04e-12	STAT4	0.000407407	3.7246	0.00744698	FIBCD1	3.95e-14	-9.59012	7.21e-13
APLP2	3.32e-13	-9.0659	6.05e-12	NFKB1	0.000408786	3.72357	0.00745728	CNOT3	4.13e-14	9.57845	7.5e-13
ENO2	3.52e-13	-9.0517	6.41e-12	CYP27A1	0.000408553	3.72375	0.00745728	CPA4	4.13e-14	9.57869	7.5e-13
TARSL2	3.69e-13	9.04004	6.72e-12	IRX2	0.000410638	3.72219	0.00748359	NEXN	4.13e-14	9.57912	7.5e-13
SLC25A20	3.72e-13	9.03817	6.76e-12	CTSL1	0.000414496	-3.71933	0.00754393	NFIX	4.13e-14	-9.57792	7.5e-13
IMPA2	3.77e-13	-9.03465	6.85e-12	NAA20	0.000414774	-3.71912	0.00754393	PVRL3	4.17e-14	9.57626	7.57e-13
LY6E	3.82e-13	-9.03157	6.93e-12	SNRPD1	0.000420086	-3.71523	0.00763296	TPK1	4.17e-14	9.57539	7.57e-13
LIFR	3.93e-13	9.02486	7.12e-12	HK1	0.000422367	-3.71357	0.00766678	RPL6	4.35e-14	9.56524	7.88e-13
ASS1P11	3.97e-13	9.02256	7.18e-12	GALNT5	0.000427836	-3.70963	0.00775834	C19orf48	4.42e-14	-9.56198	8e-13
GPN2	4.84e-13	8.97406	8.74e-12	MIR302C	0.000428814	3.70893	0.00776838	GLI3	4.53e-14	9.55618	8.18e-13
HAVCR2	4.84e-13	-8.97408	8.74e-12	CTR9	0.000433191	-3.70582	0.00783989	P4HA2	4.53e-14	9.55624	8.18e-13
ASH2L	5.02e-13	-8.96489	9.06e-12	GRN	0.000439339	3.70149	0.00794329	C16orf87	4.57e-14	-9.55404	8.25e-13
TNFRSF1B	5.13e-13	8.95934	9.25e-12	SIRPA	0.00044109	3.70027	0.00796708	AK2	4.62e-14	9.551	8.33e-13
LYRM5	5.16e-13	8.95836	9.29e-12	KIF15	0.000446855	-3.69629	0.00806325	SPSB1	4.71e-14	9.54658	8.48e-13
RIN1	5.24e-13	-8.95442	9.43e-12	EIF2B1	0.000449062	-3.69478	0.00809507	PCOLCE2	4.8e-14	-9.54148	8.63e-13
TSHZ3	5.32e-13	-8.95075	9.56e-12	RRP8	0.000451204	-3.69331	0.00812568	LSM4	4.88e-14	-9.53741	8.78e-13
LARS	5.68e-13	8.93489	1.02e-11	C11orf54	0.000455383	3.69048	0.00819287	PPRC1	5.13e-14	9.52508	9.21e-13
ARSI	6.04e-13	-8.91976	1.08e-11	CCDC18	0.000468644	-3.68166	0.00842316	C21orf7	5.15e-14	-9.52416	9.23e-13
SCD	6.02e-13	8.92055	1.08e-11	CRADD	0.000471829	3.67957	0.00847207	DCAF15	5.15e-14	-9.5243	9.23e-13
DOK5	6.12e-13	8.91661	1.09e-11	SLC43A3	0.000480859	3.67373	0.00862574	FOXC1	5.17e-14	-9.52283	9.26e-13
C18orf54	6.2e-13	-8.9133	1.11e-11	FHOD3	0.000486805	-3.66995	0.00872354	DUSP18	5.46e-14	-9.50928	9.77e-13
TFPI	6.29e-13	-8.90972	1.12e-11	KRT7	0.000487266	-3.66966	0.00872354	NTNG1	5.55e-14	-9.50498	9.92e-13
TIMM44	6.48e-13	8.90259	1.16e-11	CDC42EP3	0.000491949	-3.66671	0.00879877	DENND1A	5.77e-14	9.49636	1.03e-12
SEPT10P1	6.54e-13	-8.90013	1.17e-11	NAT14	0.000493013	3.66604	0.00880917	ZNF614	6.02e-14	9.48537	1.07e-12
RFXANK	6.62e-13	8.8974	1.18e-11	EXTL3	0.000495583	3.66444	0.00884644	PRDM1	6.22e-14	9.47718	1.11e-12
CSNK1G1	6.76e-13	8.89216	1.2e-11	ABHD12	0.000499956	-3.66172	0.00889843	ARRB1	6.35e-14	9.47272	1.13e-12
SEC61A1	6.75e-13	8.89265	1.2e-11	ENOSF1	0.000499789	3.66183	0.00889843	ARNT2	6.39e-14	-9.47096	1.14e-12
ABHD3	7.11e-13	-8.87994	1.26e-11	KYNU	0.000499369	3.66209	0.00889843	SPATA20	6.39e-14	-9.47084	1.14e-12
CEP63	7.11e-13	-8.87995	1.26e-11	IQCC	0.00050399	-3.65924	0.00896151	CALB2	6.53e-14	-9.46513	1.16e-12
PCDH18	7.19e-13	8.87723	1.27e-11	DIP2B	0.00050755	3.65707	0.00901604	MT1M	6.84e-14	9.4535	1.21e-12
CSF2	7.37e-13	-8.87106	1.3e-11	BCAT2	0.000514248	-3.65302	0.00912616	FLNB	7.02e-14	-9.44728	1.24e-12
PCNT	7.38e-13	-8.87084	1.3e-11	NAV3	0.000516523	-3.65166	0.00915763	WWTR1	7.11e-14	-9.44461	1.26e-12
SOCS5	7.35e-13	-8.87183	1.3e-11	ZMYM2	0.000517239	3.65123	0.00916145	PWP1	7.19e-14	9.44133	1.27e-12
ACVRL1	7.74e-13	-8.85902	1.37e-11	TMEM14A	0.000528154	-3.64477	0.00934573	C6orf130	7.46e-14	-9.43272	1.32e-12
PTP4A1P7	7.85e-13	-8.8556	1.39e-11	SKA2	0.000530496	-3.56448	0.00937807	MCM10	7.55e-14	-9.42982	1.33e-12
TBCE	7.91e-13	8.85375	1.39e-11	ZC3HAV1	0.00053329	-3.64178	0.00941836	ICK	7.79e-14	-9.42192	1.37e-12
RP11-252M21.1	7.94e-13	-8.85298	1.4e-11	RAB32	0.000535091	-3.64073	0.00944105	PI4K2A	7.95e-14	9.41742	1.4e-12
ZFYVE21	8.2e-13	8.84493	1.44e-11	RILPL2	0.000537595	3.63929	0.00945784	WDR55	8.59e-14	9.39793	1.51e-12
SSBP2	8.61e-13	8.83306	1.51e-11	C6orf154	0.000537444	3.63937	0.00945784	TIAM2	8.88e-14	-9.38942	1.56e-12
SYBU	8.78e-13	8.82841	1.54e-11	CDO1	0.000537244	3.63949	0.00945784	OSBPL10	9.06e-14	-9.38512	1.59e-12
HIST1H2AC	9.01e-13	8.82209	1.58e-11	RAB7A	0.000538572	-3.63872	0.00946593	PAQR3	9.26e-14	-9.37957	1.62e-12
FAM126A	9.41e-13	8.81133	1.65e-11	SOX4	0.000539246	3.63834	0.00946866	CENPIP1	9.46e-14	-9.37449	1.66e-12
QSOX2	9.6e-13	-8.80656	1.68e-11	SIN3B	0.000540222	3.63778	0.0094767	HYOU1	9.59e-14	9.37116	1.68e-12
ZNRD1	9.61e-13	8.80618	1.68e-11	TRIM38	0.000541493	3.63705	0.00948988	PDGFRL	9.99e-14	9.36094	1.75e-12
MCM3	9.73e-13	-8.80325	1.7e-11	WFS1	0.000542229	3.63663	0.00949369	CAMK2N1	1.01e-13	-9.358	1.77e-12
MME	9.78e-13	8.80206	1.71e-11	TDRD7	0.000545837	-3.63457	0.00953865	RAF1	1.05e-13	9.34878	1.83e-12
AARS	9.93e-13	8.79827	1.73e-11	MIR1275	0.000545841	3.63457	0.00953865	CDK6	1.11e-13	9.33349	1.94e-12
HSPA2	9.97e-13	-8.79745	1.74e-11	FAM195A	0.000554145	-3.62989	0.00967451	SLC7A7	1.12e-13	-9.33182	1.96e-12
CDC42EP1	1.03e-12	8.78919	1.79e-11	TUBGCP4	0.000556483	-3.62858	0.00968978	TOPBP1	1.13e-13	-9.3299	1.97e-12
FADS1	1.03e-12	8.78927	1.79e-11	MCU	0.00055661	-3.62851	0.00968978	GSK3B	1.2e-13	9.31518	2.09e-12
GINS2	1.04e-12	-8.78647	1.81e-11	PAMR1	0.00055632	3.62868	0.00968978	LBH	1.23e-13	9.30885	2.15e-12
C6orf130	1.14e-12	-8.7643	1.98e-11	TLN2	0.000557603	-3.62796	0.00969784	CCNYL1	1.26e-13	9.30428	2.18e-12
EIF5B	1.2e-12	8.75175	2.08e-11	MPRIP	0.00056234	-3.62534	0.009763	DDIT3	1.26e-13	9.30343	2.19e-12
VPS37B	1.2e-12	-8.75226	2.08e-11	C9orf123	0.000562418	3.62529	0.009763	PIK3R4	1.26e-13	8.40206	2.19e-12
CASP3	1.23e-12	8.74548	2.13e-11	MRGPRF	0.000564829	-3.62397	0.00979555	RNF182	1.27e-13	-9.30152	2.2e-12
ACADM	1.25e-12	-8.74257	2.16e-11	PLXNB1	0.000567536	3.62248	0.00983317	GLTSCR1	1.31e-13	9.29308	2.27e-12
PRKAR1A	1.28e-12	-8.73708	2.21e-11	RP11-301M17.1	0.000569978	-3.54353	0.00986613	COL1A1	1.37e-13	9.28353	2.36e-12
PPM1M	1.29e-12	8.7351	2.22e-11	SIVA1	0.000570706	-3.62075	0.00986938	KHDRBS3	1.37e-13	-9.2836	2.36e-12
PSIP1	1.33e-12	-8.72636	2.3e-11	ADAMTSL4	0.000573541	3.61921	0.00990902	SLC22A4	1.38e-13	9.28223	2.37e-12
CXCL5	1.35e-12	-8.72332	2.32e-11	SYF2	0.000574137	3.61889	0.00990996	DIRC3	1.41e-13	-9.27678	2.42e-12
NR2C2AP	1.35e-12	-8.72365	2.32e-11					RHOBTB3	1.43e-13	-9.27244	2.46e-12
DISP1	1.39e-12	-8.7161	2.39e-11					FDX1L	1.44e-13	9.2706	2.48e-12
SLC35B2	1.39e-12	-8.71607	2.39e-11					WBP4	1.47e-13	-9.26622	2.52e-12
TIMM10	1.4e-12	-8.71402	2.41e-11					NUP85	1.47e-13	-9.2651	2.53e-12
COL10A1	1.42e-12	-8.71104	2.44e-11					TRIO	1.48e-13	9.26452	2.54e-12
SLC27A1	1.48e-12	-8.70107	2.53e-11					NIF3L1	1.5e-13	-9.26071	2.57e-12
SLC2A12	1.49e-12	-8.6989	2.55e-11					GUSB	1.73e-13	-9.22616	2.96e-12
MZF1	1.5e-12	-8.69713	2.57e-11					TSHZ3	1.74e-13	-9.22422	2.98e-12
SH3PXD2B	1.53e-12	-8.69213	2.62e-11					LY6E	1.76e-13	-9.22194	3e-12
PIK3R4	1.54e-12	8.69115	2.63e-11					RHOC	1.77e-13	-9.22073	3.02e-12
RTCD1	1.56e-12	8.68878	2.65e-11					CWF19L2	1.78e-13	-9.21891	3.04e-12
PTPRK	1.57e-12	-8.68635	2.68e-11					CCDC85B	1.8e-13	-9.21562	3.07e-12
TMEM116	1.61e-12	-8.68032	2.74e-11					NUDT1	1.93e-13	-9.19872	3.29e-12
WDR37	1.62e-12	8.67884	2.76e-11					UTP11L	1.95e-13	9.1964	3.31e-12
ACOT7	1.66e-12	8.67373	2.81e-11					KLF9	1.96e-13	-9.19485	3.33e-12
FAH	1.67e-12	-8.67122	2.84e-11					PSG9	2.08e-13	-9.18109	3.52e-12
PNMA2	1.71e-12	8.66509	2.91e-11					PDCD5	2.12e-13	9.17547	3.6e-12
RAB34	1.72e-12	8.66441	2.91e-11					PHF10	2.18e-13	9.16876	3.7e-12
TMEM9	1.8e-12	-8.65388	3.04e-11					TWISTNB	2.18e-13	9.16868	3.7e-12
SERPINA3	1.81e-12	8.65151	3.07e-11					DIAPH3	2.26e-13	-9.16025	3.82e-12
UAP1L1	1.83e-12	8.64918	3.09e-11					PDE1A	2.26e-13	-9.16036	3.82e-12
SARS	1.84e-12	8.64799	3.1e-11					CYP3A7	2.29e-13	8.28925	3.86e-12
C9orf3	1.85e-12	8.64725	3.11e-11					PGM5	2.31e-13	9.15498	3.89e-12
MPG	1.85e-12	-8.64698	3.11e-11					LUZP1	2.31e-13	9.15461	3.89e-12
C16orf59	1.92e-12	-8.63799	3.23e-11					TMEM140	2.31e-13	-9.15437	3.89e-12
CST1	1.97e-12	-8.63076	3.32e-11					RP11-887P2.1	2.32e-13	-8.28672	3.9e-12
MMP12	1.98e-12	-8.62977	3.33e-11					TRPC6	2.34e-13	9.15214	3.92e-12
RASD2	1.99e-12	-8.62846	3.35e-11					ZFP106	2.36e-13	9.15	3.96e-12
KRT7	2.01e-12	-8.62668	3.37e-11					CTNNBIP1	2.37e-13	-9.14888	3.97e-12
DHX37	2.02e-12	8.62535	3.38e-11					SLC43A3	2.43e-13	-9.14237	4.07e-12
ZFAND5	2.06e-12	8.62015	3.45e-11					POLR3GL	2.47e-13	-9.13809	4.14e-12
PWP1	2.19e-12	8.60545	3.66e-11					DCN	2.62e-13	9.12438	4.37e-12
XPO5	2.19e-12	8.60587	3.66e-11					HCST	2.62e-13	-9.12375	4.39e-12
PROSC	2.21e-12	8.6038	3.68e-11					TBCK	2.64e-13	-9.12244	4.4e-12
CEP135	2.24e-12	-8.60003	3.74e-11					GAR1	2.67e-13	9.1196	4.45e-12
CLCN6	2.33e-12	8.59056	3.88e-11					FADS1	2.73e-13	9.11427	4.54e-12
DIMT1	2.36e-12	8.58733	3.93e-11					EIF2S2	2.78e-13	9.10941	4.63e-12
UBTD2	2.42e-12	7.83922	4.03e-11					BLVRA	2.8e-13	-9.10801	4.65e-12
PERP	2.44e-12	-8.57934	4.05e-11					FOXD2	2.8e-13	-9.10734	4.66e-12
HES6	2.59e-12	8.56498	4.29e-11					TMEM204	2.85e-13	-9.10338	4.73e-12
SERPINB7	2.61e-12	-8.56265	4.33e-11					MAGEF1	2.89e-13	9.09992	4.8e-12
RHOB	2.69e-12	8.5559	4.45e-11					ADHFE1	2.92e-13	-9.09782	4.83e-12
PREP	2.71e-12	8.55407	4.48e-11					PGM2L1	2.91e-13	-9.09794	4.83e-12
RSPRY1	2.74e-12	8.55094	4.53e-11					MYO1B	2.94e-13	9.09557	4.87e-12
ADHFE1	2.79e-12	-8.54634	4.62e-11					FAT1	3e-13	-9.09087	4.96e-12
CBR4	2.8e-12	-8.54589	4.62e-11					CHST15	3.04e-13	9.08749	5.02e-12
COL6A5	2.84e-12	7.80845	4.69e-11					PRICKLE2	3.1e-13	9.08297	5.11e-12
ZC3H3	2.92e-12	8.53517	4.82e-11					BTN3A3	3.12e-13	-9.08107	5.15e-12
MAGEF1	2.95e-12	8.53316	4.86e-11					AP002478.2	3.36e-13	-9.06331	5.53e-12
SLC44A1	3.01e-12	-8.52798	4.96e-11					EGLN1	3.46e-13	9.05623	5.68e-12
DIAPH3	3.16e-12	-8.5165	5.19e-11					CYBRD1	3.49e-13	-9.05398	5.73e-12
AHI1	3.2e-12	8.51349	5.25e-11					EIF3J	3.49e-13	9.0535	5.74e-12
HOXC4	3.22e-12	-8.51137	5.29e-11					PTX3	3.62e-13	9.04461	5.95e-12
SAMD5	3.28e-12	8.5072	5.38e-11					NPM3	3.66e-13	9.04192	6.01e-12
CHST2	3.36e-12	-8.50145	5.5e-11					ISCU	3.72e-13	-9.03803	6.1e-12
RABEPK	3.39e-12	8.49948	5.54e-11					CTSL1	3.77e-13	9.03505	6.17e-12
ANTXR1	3.41e-12	-8.49803	5.57e-11					LPHN2	3.8e-13	9.03306	6.21e-12
DOCK10	3.46e-12	8.49416	5.65e-11					APBA3	3.82e-13	9.03152	6.25e-12
TXNDC12	3.49e-12	-8.49234	5.69e-11					METTL4	3.83e-13	-9.03111	6.25e-12
HSPB3	3.5e-12	8.49135	5.71e-11					DHX36	3.83e-13	9.03096	6.25e-12
TTLL4	3.59e-12	7.76347	5.85e-11					EPHB1	4.08e-13	-9.01586	6.64e-12
CASP2	3.69e-12	-8.47854	6e-11					RELB	4.23e-13	9.00694	6.88e-12
POLR1E	3.68e-12	8.47898	6e-11					AC006978.6	4.43e-13	8.9953	7.21e-12
RP11-538D9.2	3.7e-12	-8.47781	6.01e-11					APOLD1	4.47e-13	-8.99303	7.26e-12
CEP85	3.78e-12	-8.47276	6.13e-11					FJX1	4.47e-13	-8.99309	7.26e-12
POLA2	3.78e-12	-8.47291	6.13e-11					TMED9	4.53e-13	8.99008	7.35e-12
SPATA13	3.9e-12	7.74758	6.32e-11					C12orf35	4.66e-13	-8.98305	7.54e-12
NSMCE4A	3.93e-12	-8.46336	6.36e-11					ITPRIP	4.66e-13	-8.98298	7.54e-12
INTS3	4.04e-12	-8.45673	6.53e-11					ODZ4	4.66e-13	-8.98323	7.54e-12
DTX4	4.06e-12	8.4551	6.56e-11					CLPX	4.69e-13	8.98123	7.59e-12
SRPK1	4.06e-12	-8.45525	6.56e-11					PER2	4.79e-13	-8.97635	7.74e-12
TXNIP	4.08e-12	-8.45395	6.59e-11					NAP1L4	4.81e-13	-8.97534	7.76e-12
EEF2K	4.23e-12	8.44523	6.82e-11					FAM21A	4.84e-13	8.97403	7.8e-12
PI4K2A	4.26e-12	8.44383	6.86e-11					ITM2C	4.89e-13	-8.97137	7.87e-12
BNIP3L	4.58e-12	-8.42586	7.38e-11					C8orf40	4.94e-13	-8.96902	7.94e-12
HSP90B1	4.59e-12	8.4255	7.38e-11					BBS2	4.94e-13	-8.96857	7.95e-12
HOXB7	4.71e-12	-8.41908	7.57e-11					KLHL3	4.95e-13	-8.96812	7.96e-12
C1GALT1	4.78e-12	-8.41564	7.66e-11					CIRH1A	5.25e-13	8.95386	8.43e-12
FOXC1	4.78e-12	-8.41573	7.66e-11					C20orf108	5.27e-13	-8.9532	8.45e-12
BRAT1	4.9e-12	-8.40969	7.85e-11					SGCE	5.32e-13	-8.95091	8.52e-12
GUSB	5.06e-12	-8.40171	8.1e-11					PLIN2	5.41e-13	-8.94656	8.66e-12
KIAA0247	5.22e-12	8.39401	8.36e-11					LCTL	5.53e-13	8.9411	8.85e-12
DUOX1	5.31e-12	7.68805	8.48e-11					PTGFRN	5.54e-13	8.94068	8.86e-12
RNY5	5.4e-12	8.3862	8.61e-11					ZHX2	5.77e-13	8.93096	9.21e-12
C3orf58	5.41e-12	8.38543	8.63e-11					ZNRD1	6.06e-13	8.91877	9.67e-12
C6orf35	5.49e-12	-8.38186	8.75e-11					MRE11A	6.07e-13	-8.91855	9.67e-12
NEU1	5.52e-12	8.38055	8.79e-11					PPIH	6.17e-13	-8.91441	9.83e-12
FLRT3	5.56e-12	8.37872	8.85e-11					ADAMTS8	6.23e-13	8.91227	9.9e-12
CDC42SE2	5.99e-12	8.3607	9.53e-11					SLC25A13	6.52e-13	8.90112	1.04e-11
ZNF271	6.04e-12	8.35876	9.59e-11					VPS13A	6.73e-13	-8.89323	1.07e-11
ACPP	6.07e-12	-8.35741	9.64e-11					MAPK12	6.77e-13	8.89175	1.07e-11
SECISBP2L	6.12e-12	-8.35557	9.7e-11					CDK19	7.15e-13	-8.87854	1.13e-11
SNCA	6.23e-12	8.35128	9.86e-11					KTN1	7.22e-13	8.87607	1.14e-11
STRN3	6.25e-12	8.35052	9.89e-11					CRABP2	7.32e-13	-8.87275	1.16e-11
KLHDC3	6.56e-12	8.33859	1.04e-10					CRH	7.32e-13	8.06813	1.16e-11
ATP2B1	6.68e-12	-7.64345	1.05e-10					SMAD6	7.35e-13	8.87157	1.16e-11
CYP1B1	6.66e-12	-8.33509	1.05e-10					COL5A3	7.99e-13	8.85139	1.26e-11
PLCXD3	6.69e-12	8.33405	1.05e-10					MDC1	8.01e-13	-8.85073	1.26e-11
SRF	6.65e-12	8.33557	1.05e-10					NCEH1	8.21e-13	-8.84481	1.29e-11
CD9	6.92e-12	-8.32572	1.09e-10					DSN1	8.24e-13	-8.84371	1.3e-11
CSK	6.96e-12	8.32426	1.09e-10					SHQ1	8.28e-13	8.84263	1.3e-11
GREM2	6.9e-12	-8.32646	1.09e-10					TPST1	8.44e-13	8.83789	1.33e-11
SNX6	6.99e-12	8.32337	1.1e-10					C11orf96	8.48e-13	8.83694	1.33e-11
E2F2	7.08e-12	-8.32023	1.11e-10					RALGPS2	8.47e-13	-8.83708	1.33e-11
RAB11FIP2	7.05e-12	-8.32112	1.11e-10					GARS	8.6e-13	8.83338	1.35e-11
EDNRB	7.33e-12	8.3116	1.15e-10					RRP12	9.01e-13	8.82209	1.41e-11
DDIT3	7.55e-12	8.30461	1.18e-10					NCK1	9.35e-13	8.81303	1.46e-11
NSUN4	7.63e-12	8.30196	1.19e-10					GRAMD1A	9.54e-13	-8.80807	1.49e-11
ADAM8	7.81e-12	8.29634	1.22e-10					MN1	9.83e-13	-8.80075	1.54e-11
RP11-413E6.8	7.92e-12	8.293	1.23e-10					SHROOM3	9.95e-13	-8.79774	1.55e-11
MMP2	7.92e-12	-8.29305	1.23e-10					ARPC5	1e-12	-8.79649	1.56e-11
FKBP9L	7.98e-12	-8.29124	1.24e-10					LCE2A	1e-12	-8.79549	1.57e-11
CSNK1A1	8.25e-12	8.28311	1.28e-10					SPC25	1.03e-12	-8.79007	1.6e-11
NFKBIB	8.21e-12	8.2842	1.28e-10					OSR2	1.04e-12	8.78694	1.62e-11
RIMS1	8.25e-12	8.28296	1.28e-10					PSG6	1.04e-12	-8.78689	1.62e-11
HEY1	8.39e-12	-8.27889	1.3e-10					DHX37	1.05e-12	8.78391	1.64e-11
IMPA1	8.46e-12	-8.27689	1.31e-10					TBCC	1.07e-12	8.78094	1.65e-11
CASP1	8.61e-12	-8.27279	1.33e-10					C19orf40	1.07e-12	-8.78021	1.66e-11
NAB1	8.62e-12	-8.27245	1.33e-10					MTF1	1.09e-12	8.77472	1.69e-11
PANX1	8.59e-12	8.27323	1.33e-10					ACO1	1.1e-12	8.77355	1.7e-11
PRTFDC1	8.64e-12	-8.27195	1.33e-10					NCKAP5L	1.15e-12	8.76244	1.78e-11
SLC27A3	8.58e-12	-8.27351	1.33e-10					CALR	1.16e-12	8.75999	1.8e-11
PCBP4	8.67e-12	8.2709	1.34e-10					ARL6IP6	1.16e-12	-8.75945	1.8e-11
SPC25	8.69e-12	-8.27037	1.34e-10					FIGNL1	1.18e-12	-8.75659	1.82e-11
BTG3	8.74e-12	-8.26906	1.35e-10					TMX3	1.21e-12	-8.75046	1.86e-11
ANKRD13A	8.87e-12	8.26531	1.37e-10					KIAA1328	1.22e-12	-8.74761	1.88e-11
TTC13	8.96e-12	-8.26289	1.38e-10					WDR18	1.27e-12	8.73806	1.96e-11
EHD1	9.02e-12	8.26129	1.39e-10					LOXL4	1.31e-12	-8.73031	2.02e-11
PHF19	9.17e-12	-8.25733	1.41e-10					RNF10	1.32e-12	8.72902	2.03e-11
C16orf61	9.27e-12	-8.25468	1.42e-10					RAB3GAP2	1.33e-12	8.72708	2.04e-11
HARS	9.26e-12	8.25496	1.42e-10					GNB5	1.33e-12	-8.72701	2.04e-11
SSTR1	9.33e-12	-8.25325	1.43e-10					FAM129B	1.4e-12	-8.71375	2.15e-11
B9D2	9.4e-12	-8.25128	1.44e-10					WRB	1.42e-12	-8.71128	2.17e-11
SGCB	9.39e-12	-8.25161	1.44e-10					NGF	1.43e-12	-8.70928	2.19e-11
RPS6KA2	9.64e-12	8.24534	1.47e-10					C19orf22	1.47e-12	8.70275	2.25e-11
MCM10	9.74e-12	-8.24266	1.49e-10					LXN	1.53e-12	8.69328	2.33e-11
PYCR1	9.82e-12	8.2407	1.5e-10					KIAA1217	1.55e-12	-8.68906	2.37e-11
FBXL7	1.01e-11	8.23435	1.54e-10					C9orf5	1.6e-12	-8.68139	2.45e-11
TNFAIP8	1.04e-11	8.22577	1.59e-10					SPOCD1	1.63e-12	-8.67808	2.48e-11
MCM4	1.06e-11	-8.22277	1.61e-10					ICMT	1.63e-12	-8.67689	2.49e-11
PIGN	1.05e-11	-8.22337	1.61e-10					GLI1	1.66e-12	8.67322	2.52e-11
POLR1C	1.08e-11	8.2166	1.65e-10					AC116904.1	1.71e-12	8.6659	2.6e-11
DEDD2	1.11e-11	-8.21072	1.69e-10					TYRO3	1.73e-12	-8.66302	2.63e-11
COL4A2	1.12e-11	-8.20823	1.7e-10					PAPPA	1.74e-12	8.66158	2.64e-11
ERO1L	1.16e-11	-8.20002	1.76e-10					MMP3	1.78e-12	-8.65619	2.7e-11
STX6	1.17e-11	8.19809	1.77e-10					C12orf32	1.86e-12	-8.64588	2.81e-11
GEMIN2	1.23e-11	8.18586	1.86e-10					ANKDD1A	1.96e-12	8.63241	2.97e-11
C8orf83	1.28e-11	-8.17579	1.94e-10					CLDN5	1.99e-12	7.87647	3.02e-11
FAR2	1.33e-11	-8.16776	2e-10					FAR2	2e-12	-8.62812	3.02e-11
LCE2A	1.32e-11	-8.16841	2e-10					AGA	2.03e-12	-8.62446	3.06e-11
WBSCR27	1.34e-11	-8.1647	2.03e-10					SEPP1	2.04e-12	-8.62282	3.08e-11
OSTM1	1.38e-11	-8.15894	2.07e-10					C5orf62	2.07e-12	-8.61895	3.12e-11
ZNF395	1.38e-11	-8.1581	2.08e-10					TBC1D2	2.08e-12	-8.61821	3.13e-11
GMPR	1.39e-11	8.15617	2.09e-10					VAMP5	2.08e-12	8.61794	3.13e-11
CDCA4	1.41e-11	-8.15362	2.11e-10					CRYAB	2.09e-12	-8.61697	3.14e-11
GSK3B	1.41e-11	8.15298	2.12e-10					CTSF	2.14e-12	-8.61141	3.21e-11
RUNX1	1.41e-11	-8.15266	2.12e-10					SH3BGRL3	2.15e-12	-8.61048	3.22e-11
ASNS	1.42e-11	8.15086	2.13e-10					LMBRD2	2.16e-12	-8.60934	3.23e-11
C14orf109	1.42e-11	-8.15129	2.13e-10					YWHAH	2.23e-12	-8.60128	3.34e-11
MRPL33	1.42e-11	-8.15158	2.13e-10					CST1	2.24e-12	-8.59991	3.36e-11
PGM3	1.44e-11	8.14855	2.15e-10					ITPRIPL2	2.26e-12	8.59744	3.39e-11
KLHL2	1.51e-11	-8.13689	2.25e-10					HOXB5	2.31e-12	-8.59259	3.45e-11
LPCAT3	1.51e-11	8.13572	2.26e-10					VANGL2	2.32e-12	7.84715	3.47e-11
XKR8	1.54e-11	-8.13095	2.3e-10					MBOAT2	2.34e-12	-8.58955	3.49e-11
SEMA4C	1.57e-11	-8.12662	2.34e-10					GOLIM4	2.4e-12	-8.58285	3.58e-11
CLLU1OS	1.6e-11	8.12273	2.37e-10					SMAP2	2.45e-12	-8.57824	3.65e-11
KIAA0240	1.59e-11	-8.1235	2.37e-10					KLHDC3	2.48e-12	8.57567	3.69e-11
PAQR4	1.6e-11	-8.12156	2.39e-10					PTGER1	2.52e-12	-8.57151	3.75e-11
TMEM135	1.67e-11	8.11235	2.48e-10					TMEM150A	2.62e-12	8.56145	3.9e-11
C12orf57	1.71e-11	-8.10666	2.53e-10					WBSCR22	2.64e-12	8.56004	3.92e-11
H3F3B	1.73e-11	-8.10314	2.57e-10					PCDH18	2.69e-12	8.5558	3.99e-11
VCAM1	1.74e-11	8.10152	2.58e-10					ZC3H3	2.69e-12	8.55515	3.99e-11
C4orf34	1.77e-11	-8.09708	2.63e-10					SNAP23	2.73e-12	8.55205	4.04e-11
GLRXP3	1.78e-11	-8.09598	2.64e-10					WARS	2.74e-12	8.55137	4.05e-11
FZD4	1.79e-11	8.095	2.65e-10					TLR4	2.74e-12	-8.55116	4.05e-11
IL11	1.91e-11	-8.07978	2.82e-10					CDH6	2.78e-12	8.54766	4.1e-11
CFH	1.93e-11	8.07673	2.85e-10					XYLT2	2.79e-12	-8.54635	4.12e-11
ISCU	1.94e-11	-8.07541	2.86e-10					FAM180A	2.85e-12	8.54133	4.21e-11
DHPS	1.96e-11	-8.0728	2.89e-10					C3orf58	2.86e-12	8.54068	4.21e-11
EMILIN1	1.97e-11	8.07183	2.9e-10					PNKD	2.93e-12	-8.53465	4.31e-11
APBA3	2e-11	8.06808	2.94e-10					RAB7L1	2.93e-12	8.53475	4.31e-11
FAHD1	2e-11	8.06862	2.94e-10					BHMT2	2.93e-12	8.53429	4.32e-11
SIVA1	2.03e-11	-8.06487	2.98e-10					C14orf93	2.96e-12	-8.53198	4.35e-11
MRPL20	2.07e-11	8.06022	3.03e-10					ZCCHC17	2.96e-12	8.53188	4.35e-11
CRIP2	2.07e-11	-8.05964	3.04e-10					RSPRY1	3.01e-12	8.52839	4.41e-11
SCARB2	2.1e-11	-8.05626	3.08e-10					XKR8	3.22e-12	-8.51163	4.72e-11
SEC31A	2.14e-11	8.05145	3.14e-10					UHRF2	3.24e-12	-8.5101	4.75e-11
PPP1R14A	2.17e-11	8.04856	3.17e-10					CENPV	3.28e-12	8.5071	4.8e-11
EPRS	2.25e-11	8.03951	3.29e-10					PGM3	3.37e-12	8.50059	4.93e-11
CRH	2.26e-11	7.40602	3.31e-10					ACOT7	3.4e-12	8.49847	4.97e-11
DUSP28	2.27e-11	-8.03686	3.32e-10					SFR1	3.44e-12	8.49563	5.02e-11
DCXR	2.35e-11	8.02932	3.42e-10					GSG2	3.44e-12	-8.49574	5.02e-11
C21orf7	2.38e-11	-8.0257	3.47e-10					TSC22D1	3.55e-12	-8.48786	5.18e-11
RB1CC1	2.45e-11	-8.01845	3.57e-10					ZNF746	3.62e-12	8.48336	5.27e-11
SNRK	2.45e-11	-8.01861	3.57e-10					BNIP3L	3.69e-12	-8.47881	5.37e-11
TPST1	2.46e-11	8.018	3.57e-10					OSCAR	3.7e-12	7.75742	5.39e-11
CPXM2	2.48e-11	-8.01633	3.6e-10					C11orf41	3.76e-12	-8.47424	5.46e-11
PPIL3	2.49e-11	-8.01448	3.62e-10					CYP4V2	3.76e-12	-8.47388	5.46e-11
MTMR4	2.53e-11	8.01151	3.66e-10					BICC1	3.85e-12	8.4683	5.58e-11
C2orf18	2.58e-11	8.00665	3.73e-10					PRKCH	3.88e-12	-8.46632	5.63e-11
C13orf15	2.58e-11	8.00603	3.74e-10					GCHFR	3.9e-12	-8.46518	5.65e-11
RAB3GAP2	2.62e-11	8.00284	3.78e-10					AMD1	3.9e-12	8.46489	5.65e-11
DOK6	2.62e-11	8.00285	3.78e-10					EFCAB11	3.92e-12	-8.46382	5.67e-11
LXN	2.69e-11	7.99625	3.89e-10					CACNA2D3	4e-12	-8.45892	5.78e-11
SCN4B	2.71e-11	7.99409	3.92e-10					2018-09-10	4.11e-12	-8.45229	5.94e-11
BMP6	2.75e-11	-7.99059	3.97e-10					GNG12	4.17e-12	8.44883	6.02e-11
IFNE	2.86e-11	-7.98158	4.12e-10					KIF23	4.25e-12	-8.44449	6.12e-11
PPIC	2.91e-11	7.97687	4.2e-10					ZNF589	4.36e-12	8.43782	6.29e-11
CHORDC1	2.96e-11	7.97268	4.26e-10					NPAS2	4.63e-12	8.42355	6.66e-11
ABI3BP	3.06e-11	7.96521	4.39e-10					MACF1	4.66e-12	-8.42158	6.71e-11
ETV5	3.07e-11	-7.96437	4.4e-10					PDE6D	4.68e-12	-8.42086	6.72e-11
KARS	3.06e-11	7.96498	4.4e-10					C14orf132	4.74e-12	-8.41764	6.81e-11
BHMT2	3.15e-11	7.95806	4.52e-10					FIG4	4.83e-12	-8.41304	6.93e-11
ANG	3.19e-11	-7.95446	4.58e-10					SH2D5	4.92e-12	-8.40845	7.06e-11
PCNX	3.2e-11	-7.95372	4.59e-10					RNF175	4.96e-12	-8.40682	7.1e-11
NPTN	3.21e-11	-7.95291	4.6e-10					TRPA1	5.01e-12	-8.40437	7.17e-11
KCTD10	3.26e-11	7.94951	4.66e-10					NSUN4	5.2e-12	8.39526	7.43e-11
ADM2	3.28e-11	7.94837	4.68e-10					METTL7A	5.34e-12	-8.38886	7.63e-11
SS18L2	3.32e-11	7.94516	4.74e-10					SSTR1	5.42e-12	-8.38496	7.74e-11
EFCAB11	3.4e-11	-7.93964	4.85e-10					VASN	5.49e-12	-8.38183	7.84e-11
IER5L	3.42e-11	-7.93822	4.87e-10					ADAM8	5.5e-12	7.68106	7.84e-11
DENND5A	3.49e-11	-7.93273	4.98e-10					ARL6IP5	5.67e-12	-8.37397	8.08e-11
CCDC18	3.51e-11	-7.93149	5e-10					MAP3K6	5.74e-12	-8.37096	8.18e-11
SHQ1	3.52e-11	7.93099	5e-10					MUTED	5.93e-12	-8.36313	8.44e-11
SYT11	3.52e-11	-7.93093	5e-10					ATP2C1	6.02e-12	8.35964	8.56e-11
PPRC1	3.58e-11	7.92703	5.08e-10					OGFOD1	6.08e-12	8.35702	8.64e-11
SH3BGRL3	3.63e-11	-7.92327	5.15e-10					TARSL2	6.21e-12	8.3521	8.81e-11
TRIP4	3.63e-11	7.92344	5.15e-10					RECK	6.3e-12	-8.34839	8.94e-11
CDK19	3.66e-11	-7.92165	5.18e-10					ELTD1	6.33e-12	-8.34721	8.98e-11
R3HCC1	3.78e-11	7.91383	5.35e-10					ANKRD10	6.39e-12	-8.34502	9.05e-11
ANKRD57	3.79e-11	-7.91268	5.37e-10					C9orf21	6.41e-12	8.34417	9.08e-11
RP11-548C21.1	3.82e-11	7.91126	5.4e-10					DOK6	6.48e-12	8.34163	9.16e-11
TNFRSF11B	3.82e-11	7.91087	5.4e-10					CEP112	6.54e-12	-8.33946	9.23e-11
2018-09-10	3.96e-11	-7.90247	5.59e-10					DIABLO	6.54e-12	8.33955	9.23e-11
THNSL1	4.05e-11	-7.89676	5.71e-10					GLRB	6.55e-12	8.33899	9.24e-11
FAM206A	4.1e-11	7.89377	5.78e-10					RNF5P1	6.84e-12	-8.32856	9.64e-11
NUP205	4.19e-11	-7.88866	5.9e-10					MUC1	7.11e-12	-8.31931	1e-10
MN1	4.23e-11	-7.88661	5.94e-10					CDC42	7.13e-12	8.31836	1e-10
OSTF1	4.22e-11	7.887	5.94e-10					ST3GAL5	7.16e-12	-8.3176	1.01e-10
ACTN4	4.28e-11	-7.88364	6.01e-10					TTC13	7.2e-12	-8.31618	1.01e-10
MTHFD2L	4.29e-11	-7.88311	6.02e-10					VWF	7.22e-12	-8.31552	1.01e-10
PTX3	4.36e-11	7.8791	6.11e-10					ATF5	7.23e-12	8.31525	1.01e-10
UBE2E2	4.38e-11	7.87782	6.14e-10					TRIB1	7.59e-12	8.30333	1.06e-10
PEX2	4.42e-11	7.8754	6.2e-10					BRAT1	7.6e-12	-8.30301	1.06e-10
WDR18	4.64e-11	7.86385	6.5e-10					FANCE	7.86e-12	-8.29492	1.1e-10
LRIG1	4.66e-11	-7.86302	6.51e-10					C4orf46	8.03e-12	-8.2896	1.12e-10
COPZ2	4.73e-11	7.85924	6.61e-10					CERS5	8.06e-12	8.28871	1.13e-10
FN3KRP	4.94e-11	-7.84846	6.9e-10					RPS15	8.08e-12	8.28801	1.13e-10
GSS	5.01e-11	-7.84509	7e-10					FAM206A	8.35e-12	8.28015	1.16e-10
SREBF1	5.12e-11	7.84012	7.14e-10					FAS	8.46e-12	-8.27684	1.18e-10
POC5	5.2e-11	-7.8361	7.25e-10					KLHL7	8.68e-12	8.27064	1.21e-10
TXLNA	5.26e-11	7.83348	7.32e-10					CDKN2B	8.82e-12	-8.26682	1.23e-10
SLC2A5	5.3e-11	-7.83155	7.37e-10					NRM	9.16e-12	-8.25775	1.27e-10
PAK1IP1	5.32e-11	7.83075	7.39e-10					DOPEY2	9.27e-12	-8.25483	1.29e-10
TUSC2	5.34e-11	7.23775	7.42e-10					FAM26E	9.32e-12	8.2533	1.29e-10
RP11-65D13.1	5.37e-11	7.82861	7.45e-10					PPP1R15A	9.33e-12	-8.2532	1.29e-10
NPM3	5.61e-11	7.81791	7.77e-10					KIAA0922	9.38e-12	8.25197	1.3e-10
OGFOD1	5.61e-11	7.81788	7.77e-10					FAM35A	9.84e-12	8.24015	1.36e-10
FAM43A	5.64e-11	-7.81651	7.81e-10					PDZRN3	9.97e-12	8.23716	1.38e-10
FMNL2	5.69e-11	-7.81418	7.88e-10					PYROXD2	9.99e-12	-8.23667	1.38e-10
FIBCD1	5.79e-11	-7.81006	8.01e-10					C12orf56	9.99e-12	-8.23659	1.38e-10
PSAT1	5.8e-11	7.80984	8.01e-10					HYAL1	1e-11	-8.23642	1.38e-10
C14orf149	5.82e-11	7.80883	8.04e-10					TLN2	1.01e-11	8.23504	1.39e-10
PICK1	5.88e-11	-7.80623	8.12e-10					CPOX	1.01e-11	-8.23347	1.4e-10
TLR4	5.97e-11	-7.80273	8.23e-10					CDC42EP5	1.04e-11	8.22674	1.43e-10
TRIM45	6e-11	-7.21476	8.26e-10					CPEB2	1.04e-11	-8.22603	1.44e-10
COL5A3	6.06e-11	7.79903	8.34e-10					MORC2-AS1	1.06e-11	8.22154	1.46e-10
PIGU	6.4e-11	-7.78582	8.8e-10					NPAS1	1.08e-11	-8.2182	1.48e-10
WDR25	6.43e-11	7.7848	8.83e-10					RHBDF1	1.12e-11	-8.20888	1.54e-10
COPB2	6.45e-11	7.78384	8.86e-10					FLOT2	1.12e-11	-8.20863	1.54e-10
PKMYT1	6.58e-11	-7.77922	9.03e-10					RP4-639F20.1	1.14e-11	-8.20482	1.56e-10
SPG20	6.77e-11	7.77218	9.29e-10					MRPL17	1.14e-11	-8.20359	1.57e-10
ZDHHC23	6.91e-11	-7.76741	9.46e-10					ROR1	1.16e-11	8.20132	1.58e-10
ABTB1	7.32e-11	-7.75317	1e-09					SRM	1.17e-11	8.19719	1.61e-10
FAM180A	7.3e-11	7.75385	1e-09					GPSM1	1.18e-11	-8.19584	1.62e-10
RNF10	7.31e-11	7.75369	1e-09					CASC5	1.19e-11	-8.1951	1.62e-10
TNFSF4	7.4e-11	-7.75072	1.01e-09					KBTBD10	1.19e-11	-8.19486	1.62e-10
TNFSF13B	7.56e-11	-7.74545	1.03e-09					PPAP2B	1.2e-11	8.19283	1.63e-10
MED20	7.71e-11	7.74072	1.05e-09					SPON2	1.21e-11	8.18928	1.66e-10
OSBPL10	7.68e-11	-7.74165	1.05e-09					HSP90AB1	1.23e-11	8.18549	1.68e-10
KIAA1539	7.86e-11	-7.73599	1.07e-09					PTPRO	1.26e-11	8.18096	1.71e-10
RFX5	7.89e-11	-7.73522	1.07e-09					TMCO3	1.27e-11	-8.17871	1.73e-10
MINPP1	7.93e-11	-7.73385	1.08e-09					PTRF	1.27e-11	8.17824	1.73e-10
PRADC1	8.22e-11	7.72513	1.12e-09					FOXO1	1.28e-11	-8.17616	1.74e-10
MAPK12	8.42e-11	7.71927	1.14e-09					ZFHX3	1.29e-11	-8.17477	1.75e-10
OCEL1	8.37e-11	7.72073	1.14e-09					ZMAT3	1.29e-11	-8.17363	1.76e-10
C1orf74	8.68e-11	-7.71181	1.18e-09					RPS6KA2	1.3e-11	7.51499	1.76e-10
RP11-534G20.3	8.72e-11	7.71085	1.18e-09					HIST1H4H	1.33e-11	8.16705	1.8e-10
GPC6	8.91e-11	7.70567	1.21e-09					BCL9L	1.33e-11	8.16658	1.8e-10
NFX1	8.93e-11	7.7049	1.21e-09					AJ006998.2	1.34e-11	8.16463	1.82e-10
ZNF385D	8.92e-11	-7.70543	1.21e-09					AC024575.1	1.35e-11	8.16317	1.83e-10
RAB2A	9.03e-11	7.70242	1.22e-09					IFI44L	1.36e-11	-8.16111	1.84e-10
AGA	9.25e-11	-7.69639	1.25e-09					STX5	1.38e-11	8.15843	1.86e-10
SRPRB	9.24e-11	7.69677	1.25e-09					RBM47	1.38e-11	8.15732	1.87e-10
IQSEC1	9.36e-11	7.69361	1.26e-09					INTS9	1.4e-11	8.1541	1.89e-10
PCCB	9.44e-11	7.69143	1.27e-09					PRSS23	1.42e-11	-8.15148	1.91e-10
DAPK3	9.55e-11	7.68882	1.28e-09					ETHE1	1.43e-11	-8.14971	1.92e-10
MRPL17	9.74e-11	-7.68405	1.31e-09					PSMD5	1.44e-11	8.14826	1.93e-10
PRG4	9.84e-11	-7.6815	1.32e-09					KRT7	1.45e-11	-8.14664	1.94e-10
RELB	9.9e-11	7.6799	1.33e-09					WDR61	1.45e-11	8.14623	1.95e-10
CXCL2	1.04e-10	-7.66835	1.39e-09					C9orf140	1.45e-11	-8.14537	1.95e-10
CLDND2	1.06e-10	-7.66245	1.43e-09					ZNF395	1.46e-11	-8.14388	1.96e-10
PMEPA1	1.07e-10	-7.66116	1.43e-09					ATP1A1	1.47e-11	-8.14286	1.97e-10
OSCAR	1.11e-10	7.09364	1.48e-09					FMNL2	1.48e-11	-8.14175	1.98e-10
ROR2	1.11e-10	-7.65238	1.48e-09					AC004381.6	1.51e-11	-8.13675	2.02e-10
DYM	1.11e-10	7.65134	1.49e-09					GTPBP4	1.51e-11	8.13621	2.02e-10
METTL7A	1.11e-10	-7.65158	1.49e-09					C2CD2	1.51e-11	-8.13596	2.02e-10
GBGT1	1.16e-10	-7.64187	1.55e-09					RASD2	1.6e-11	-8.12236	2.14e-10
HSP90AB1	1.18e-10	7.63834	1.57e-09					PIGU	1.6e-11	-8.12192	2.14e-10
MANBA	1.18e-10	-7.63753	1.57e-09					RIN1	1.68e-11	-8.11091	2.23e-10
PUSL1	1.17e-10	7.63865	1.57e-09					TMEM17	1.68e-11	-8.11074	2.23e-10
PKM2	1.19e-10	-7.63568	1.58e-09					SAMD9	1.69e-11	-8.10965	2.24e-10
ABCF1	1.19e-10	7.63449	1.59e-09					TNFSF4	1.69e-11	-8.10899	2.25e-10
LEPROTL1	1.23e-10	-7.62801	1.63e-09					PRMT3	1.7e-11	8.10731	2.26e-10
HAUS8	1.3e-10	-7.61422	1.72e-09					SEC23IP	1.78e-11	8.09642	2.36e-10
ADAL	1.3e-10	7.61397	1.73e-09					SEC24C	1.79e-11	8.09563	2.37e-10
CA2	1.31e-10	7.61131	1.74e-09					RRP8	1.84e-11	8.08879	2.44e-10
ATP2B4	1.35e-10	7.60389	1.79e-09					KLF13	1.86e-11	8.08504	2.47e-10
FAM102B	1.35e-10	-7.60472	1.79e-09					GPX7	1.9e-11	8.08089	2.51e-10
PVRL3	1.37e-10	7.60056	1.82e-09					POC5	1.91e-11	-8.07979	2.52e-10
RIN2	1.37e-10	-7.60054	1.82e-09					ABHD8	1.91e-11	8.07895	2.53e-10
VEGFC	1.46e-10	-7.58619	1.93e-09					ZFAND2A	1.92e-11	8.07834	2.53e-10
SNORD114-3	1.47e-10	7.58348	1.95e-09					NEU1	1.92e-11	8.07806	2.53e-10
POLB	1.49e-10	-7.58119	1.96e-09					ADAP1	1.93e-11	8.0767	2.55e-10
WDR61	1.49e-10	7.58059	1.97e-09					ENO2	1.95e-11	-8.07447	2.57e-10
BTN3A3	1.51e-10	-7.57747	1.99e-09					SLC9A9	1.98e-11	8.0709	2.61e-10
FLRT2	1.52e-10	7.57668	1.99e-09					PYCR1	2.06e-11	8.06084	2.71e-10
PPIH	1.51e-10	-7.57737	1.99e-09					PSIP1	2.07e-11	-8.05939	2.73e-10
PINK1	1.54e-10	-7.57209	2.03e-09					VEGFC	2.1e-11	-8.05578	2.77e-10
CPEB2	1.56e-10	-7.56911	2.05e-09					RASL12	2.11e-11	-8.05532	2.77e-10
GPR3	1.56e-10	-7.5701	2.05e-09					VASP	2.16e-11	8.04915	2.84e-10
B4GALT4	1.58e-10	-7.5665	2.07e-09					RAB2A	2.18e-11	8.04726	2.86e-10
OSTCP2	1.58e-10	7.56726	2.07e-09					PLEKHA1	2.18e-11	-8.04663	2.86e-10
CH17-12M21.1	1.62e-10	7.56027	2.12e-09					PHF21A	2.21e-11	-8.04423	2.89e-10
NR2F2	1.65e-10	7.01397	2.16e-09					JTB	2.21e-11	8.04368	2.9e-10
ZNF512B	1.74e-10	7.00333	2.28e-09					TRMT1	2.22e-11	8.04301	2.9e-10
HECTD3	1.77e-10	7.53859	2.32e-09					UBR7	2.24e-11	-8.04063	2.93e-10
CDC42BPA	1.84e-10	7.52975	2.4e-09					COQ6	2.25e-11	-8.03934	2.94e-10
LOXL4	1.87e-10	-7.52517	2.45e-09					CUTA	2.32e-11	-8.03243	3.02e-10
PLIN2	1.9e-10	-7.5223	2.47e-09					XPO5	2.34e-11	8.03019	3.05e-10
PHF21A	1.92e-10	-7.51909	2.5e-09					DYX1C1-CCPG1	2.35e-11	8.02852	3.07e-10
HES4	1.94e-10	-7.51625	2.53e-09					RP11-255N24.4	2.41e-11	8.02271	3.14e-10
RSPH3	1.94e-10	-7.51643	2.53e-09					NOTCH4	2.42e-11	-8.02145	3.16e-10
HES1	1.95e-10	-7.51559	2.54e-09					MSRB2	2.43e-11	8.02077	3.16e-10
ATP6V0D1	1.96e-10	7.51367	2.55e-09					REEP4	2.48e-11	-8.01599	3.22e-10
RP11-693N9.2	1.97e-10	7.51329	2.56e-09					NTSR1	2.58e-11	-8.00622	3.35e-10
SLC35E4	2e-10	-7.50986	2.59e-09					BID	2.58e-11	8.00584	3.36e-10
RUSC2	2.09e-10	-7.4986	2.71e-09					EFCAB4A	2.6e-11	-8.00444	3.37e-10
CCND2	2.15e-10	7.49222	2.78e-09					COPG	2.61e-11	8.00335	3.39e-10
PPME1	2.21e-10	-7.48555	2.86e-09					TUSC2	2.64e-11	8.00059	3.42e-10
NRCAM	2.26e-10	7.47944	2.93e-09					MIS18A	2.66e-11	-7.99854	3.45e-10
DHDDS	2.29e-10	7.47588	2.97e-09					DUSP28	2.79e-11	-7.98767	3.6e-10
CDC42	2.31e-10	7.47429	2.99e-09					TIMM10	2.9e-11	-7.97784	3.75e-10
EIF4E3	2.39e-10	7.46584	3.09e-09					PRKCDBP	2.92e-11	-7.97622	3.77e-10
RP11-95P13.1	2.43e-10	-7.46202	3.14e-09					EYA4	2.93e-11	7.97546	3.78e-10
PRRT3	2.47e-10	7.45841	3.18e-09					DCLRE1A	3.13e-11	-7.95936	4.04e-10
HEBP2	2.48e-10	-7.45671	3.2e-09					DUSP10	3.15e-11	-7.95791	4.06e-10
PSEN2	2.49e-10	7.45637	3.2e-09					RP11-390P2.4	3.16e-11	-7.95689	4.07e-10
CHCHD4	2.49e-10	-7.45564	3.21e-09					SRF	3.26e-11	7.94917	4.2e-10
KDELR2	2.49e-10	7.4559	3.21e-09					PKMYT1	3.4e-11	-7.93936	4.37e-10
PRSS35	2.49e-10	-7.45581	3.21e-09					C1orf135	3.5e-11	-7.93242	4.5e-10
CITED4	2.58e-10	7.44702	3.32e-09					DCBLD1	3.51e-11	-7.9318	4.5e-10
AHSA1	2.62e-10	7.44364	3.36e-09					ATP6V1G1	3.55e-11	7.92886	4.55e-10
ADAMTS3	2.67e-10	7.43904	3.43e-09					MED8	3.55e-11	7.92887	4.55e-10
FOXO1	2.76e-10	-7.43095	3.54e-09					ACADM	3.78e-11	-7.91358	4.85e-10
PIN1	2.78e-10	-7.42911	3.56e-09					CLCF1	3.82e-11	-7.91127	4.89e-10
PDE1A	2.87e-10	-7.42169	3.67e-09					IGDCC4	3.82e-11	7.91089	4.89e-10
DPH3	2.91e-10	7.41827	3.72e-09					EHBP1L1	3.83e-11	-7.91042	4.9e-10
RNF20	2.95e-10	-7.41501	3.77e-09					FOXF2	3.99e-11	-7.90067	5.1e-10
DIABLO	2.98e-10	7.41244	3.81e-09					BLCAP	4.03e-11	7.898	5.15e-10
MT1G	2.99e-10	-7.41193	3.81e-09					PTS	4.12e-11	-7.89293	5.25e-10
TRPC1	2.99e-10	-7.4119	3.81e-09					TFDP1	4.2e-11	-7.88817	5.35e-10
USP39	3.04e-10	7.4074	3.88e-09					SNCA	4.22e-11	7.88706	5.38e-10
PHKG2	3.1e-10	7.40312	3.94e-09					ACPP	4.22e-11	-7.8867	5.38e-10
KIAA1598	3.17e-10	-7.39716	4.04e-09					ZCCHC9	4.29e-11	7.88319	5.45e-10
GNG12	3.36e-10	7.38332	4.27e-09					RPS24	4.37e-11	7.87846	5.56e-10
NASP	3.36e-10	-7.38285	4.28e-09					SURF6	4.38e-11	7.87795	5.57e-10
LIPG	3.4e-10	-7.38011	4.32e-09					C12orf57	4.51e-11	-7.87054	5.73e-10
B3GNT1	3.42e-10	-7.37871	4.34e-09					CRISPLD2	4.54e-11	-7.86915	5.76e-10
RP11-350G13.1	3.44e-10	-7.37726	4.37e-09					HERC2	4.62e-11	7.86468	5.87e-10
PER2	3.49e-10	-7.37403	4.42e-09					TNFRSF14	4.63e-11	-7.86434	5.87e-10
TSPAN9	3.52e-10	7.37206	4.46e-09					CDK5	4.71e-11	-7.86021	5.97e-10
GORASP1	3.54e-10	7.3704	4.48e-09					ODZ3	4.73e-11	7.85925	5.99e-10
DLEU2	3.55e-10	-7.37008	4.49e-09					WDR75	4.86e-11	7.8524	6.15e-10
MUC1	3.6e-10	-7.36656	4.55e-09					DNMT1	4.95e-11	-7.84816	6.26e-10
SLC7A6	3.8e-10	7.3534	4.8e-09					ABCF1	5.18e-11	7.83731	6.54e-10
AK2	3.91e-10	7.3461	4.94e-09					PICK1	5.31e-11	-7.83108	6.71e-10
HDDC3	3.99e-10	-7.34119	5.04e-09					MEAF6	5.43e-11	-7.82591	6.84e-10
PTPRO	4.08e-10	7.33608	5.14e-09					IER5	5.43e-11	7.8257	6.85e-10
CRLS1	4.1e-10	7.33469	5.17e-09					HIST1H2BC	5.47e-11	7.82397	6.89e-10
HIRIP3	4.11e-10	-7.33412	5.18e-09					BCHE	5.55e-11	-7.82039	6.99e-10
C11orf74	4.13e-10	-7.33305	5.2e-09					ST5	5.73e-11	7.81249	7.21e-10
LUZP1	4.23e-10	7.32717	5.32e-09					ZNF544	5.79e-11	-7.81027	7.28e-10
CCT3	4.27e-10	7.3247	5.37e-09					RNF219	5.81e-11	-7.80927	7.3e-10
DUSP11	4.45e-10	7.31502	5.58e-09					RYBP	5.91e-11	7.80539	7.41e-10
FAM110A	4.47e-10	-7.31364	5.61e-09					NME1	5.94e-11	7.80385	7.46e-10
TMCO3	4.61e-10	-7.30629	5.78e-09					DDX56	5.98e-11	7.80237	7.5e-10
RP11-390P2.4	4.73e-10	-7.30004	5.93e-09					PRG4	6.02e-11	-7.80069	7.54e-10
TUBE1	4.74e-10	7.29957	5.93e-09					SIPA1	6.06e-11	7.79898	7.59e-10
EIF2B4	4.75e-10	7.29924	5.94e-09					RSPO3	6.36e-11	7.78755	7.95e-10
CLDN5	4.8e-10	6.80021	6e-09					ABHD2	6.47e-11	-7.78309	8.09e-10
ZFYVE26	4.8e-10	7.29663	6e-09					MAPRE3	6.52e-11	7.78154	8.14e-10
IL6ST	4.81e-10	7.29596	6.01e-09					CEP135	6.55e-11	-7.78026	8.17e-10
RAF1	4.82e-10	7.29523	6.02e-09					SETBP1	6.55e-11	7.78031	8.17e-10
PTBP2	4.88e-10	7.29262	6.08e-09					ABTB1	6.59e-11	-7.77858	8.22e-10
SERPINE1	4.9e-10	-7.29141	6.11e-09					SSC5D	6.65e-11	-7.77662	8.28e-10
RDH10	5.07e-10	7.28291	6.32e-09					ARL2	6.69e-11	-7.77494	8.34e-10
ANK2	5.12e-10	7.28076	6.37e-09					CHAF1A	6.76e-11	-7.77244	8.42e-10
DPYSL2	5.13e-10	-7.28006	6.38e-09					MXRA8	6.97e-11	-7.76512	8.67e-10
GNB1L	5.16e-10	7.27883	6.41e-09					ITCH	6.99e-11	7.76456	8.68e-10
TRMT1	5.19e-10	7.27741	6.45e-09					ZDHHC23	7.28e-11	-7.75458	9.04e-10
CCDC134	5.28e-10	-7.27317	6.55e-09					RPRD1A	7.32e-11	-7.75313	9.09e-10
KB-1732A1.1	5.29e-10	-7.2727	6.56e-09					CAPN5	7.37e-11	-7.75166	9.14e-10
DPY19L1	5.36e-10	-7.2694	6.65e-09					RMI1	7.46e-11	-7.74872	9.24e-10
TOPBP1	5.53e-10	-7.26206	6.85e-09					TP53INP1	7.48e-11	-7.74795	9.27e-10
TMEM144	5.54e-10	-7.26137	6.86e-09					NTAN1	7.92e-11	-7.73414	9.8e-10
CPOX	5.59e-10	-7.25928	6.92e-09					CCBL2	8.01e-11	7.73128	9.91e-10
SAR1A	5.63e-10	7.25755	6.96e-09					DPH3	8.12e-11	7.72806	1e-09
NUP37	5.71e-10	-7.25416	7.05e-09					PSMD7	8.48e-11	7.71765	1.05e-09
NDEL1	5.72e-10	7.25371	7.06e-09					CRLS1	8.53e-11	7.1453	1.05e-09
TMEM17	5.77e-10	-7.25159	7.12e-09					DIAPH1	8.52e-11	-7.71637	1.05e-09
FGFRL1	5.82e-10	-7.24937	7.17e-09					ERBB2	8.64e-11	7.71294	1.07e-09
WRAP53	5.82e-10	-7.24962	7.17e-09					INO80C	8.65e-11	-7.71274	1.07e-09
C13orf33	6.03e-10	-7.24105	7.42e-09					SUB1	8.66e-11	-7.71239	1.07e-09
KIF13B	6.09e-10	-7.23835	7.5e-09					GNB1L	8.85e-11	7.70723	1.09e-09
AC020915.4	6.22e-10	7.23331	7.64e-09					LRP10	8.99e-11	-7.70331	1.11e-09
TMEM30A	6.21e-10	-7.23372	7.64e-09					POP1	9.07e-11	7.70128	1.11e-09
PTGER2	6.23e-10	7.23294	7.65e-09					RCAN1	9.1e-11	7.70056	1.12e-09
TRIM25	6.35e-10	7.22846	7.79e-09					TSC22D2	9.23e-11	7.69692	1.13e-09
ASAP1	6.58e-10	7.21968	8.07e-09					CDA	9.27e-11	-7.69608	1.14e-09
PCDH7	6.6e-10	7.21894	8.09e-09					KIAA0930	9.39e-11	7.69274	1.15e-09
CERS5	6.75e-10	7.21358	8.26e-09					FAM172A	9.5e-11	-7.68996	1.16e-09
GAR1	6.84e-10	7.2102	8.37e-09					SEC61G	9.59e-11	7.68778	1.17e-09
IFI44L	6.94e-10	-7.20675	8.48e-09					ANGEL2	9.61e-11	-7.68711	1.18e-09
NGF	7.1e-10	-7.20117	8.67e-09					TSPAN3	1.01e-10	7.67547	1.23e-09
CANT1	7.14e-10	7.19991	8.71e-09					LMO4	1.03e-10	-7.67138	1.25e-09
TACSTD2	7.25e-10	-7.19622	8.84e-09					EPM2AIP1	1.03e-10	7.66984	1.26e-09
KTN1	7.48e-10	7.18853	9.11e-09					TNFAIP8L1	1.03e-10	-7.66978	1.26e-09
TOR1AIP2	7.47e-10	7.18874	9.11e-09					SERPINA3	1.05e-10	7.66546	1.28e-09
CHIC2	7.66e-10	-7.18257	9.33e-09					AC006026.10	1.07e-10	7.10033	1.3e-09
GSTO1	7.83e-10	-7.17744	9.52e-09					SLC35A5	1.15e-10	-7.64345	1.4e-09
CCL7	7.89e-10	7.17533	9.6e-09					RP11-413E6.8	1.16e-10	7.64095	1.41e-09
NUP85	7.94e-10	-7.17384	9.65e-09					RBPMS2	1.19e-10	-7.63604	1.44e-09
LMBRD2	8.01e-10	-7.17169	9.73e-09					DOCK5	1.19e-10	-7.6353	1.45e-09
ADAP1	8.04e-10	7.17091	9.76e-09					KDSR	1.21e-10	-7.63214	1.46e-09
SELRC1	8.14e-10	7.16783	9.87e-09					CDCA7	1.21e-10	-7.63122	1.47e-09
SELENBP1	8.26e-10	7.16429	1e-08					EMILIN1	1.23e-10	7.62649	1.5e-09
RBL2	8.31e-10	-7.16286	1.01e-08					SPATA13	1.23e-10	7.62639	1.5e-09
ETFA	8.44e-10	7.1591	1.02e-08					CCND3	1.25e-10	-7.62259	1.52e-09
GLTSCR1	8.43e-10	7.15937	1.02e-08					SELENBP1	1.27e-10	7.61949	1.54e-09
SOX15	8.44e-10	-7.15908	1.02e-08					CCDC97	1.29e-10	-7.61611	1.56e-09
C16orf48	8.51e-10	-7.15691	1.03e-08					GTF3C1	1.29e-10	7.61565	1.56e-09
SUB1	8.55e-10	-7.15601	1.03e-08					GPR124	1.32e-10	-7.61098	1.59e-09
DCBLD1	8.75e-10	-7.15035	1.06e-08					EHD4	1.33e-10	-7.60848	1.6e-09
COPS8	8.93e-10	7.14523	1.08e-08					SUPT6H	1.33e-10	7.60859	1.6e-09
ZNF653	8.97e-10	-7.14414	1.08e-08					TARS	1.33e-10	7.60745	1.61e-09
KIAA1328	9.05e-10	-7.14193	1.09e-08					C22orf29	1.34e-10	7.60623	1.62e-09
WTIP	9.35e-10	7.13399	1.13e-08					SLC35B1	1.34e-10	7.6059	1.62e-09
FAM118B	9.51e-10	7.12996	1.14e-08					ABHD11	1.35e-10	-7.60487	1.62e-09
C14orf93	9.54e-10	-7.12912	1.15e-08					FNDC4	1.36e-10	7.60243	1.64e-09
MOSC1	9.57e-10	7.12844	1.15e-08					TMEM2	1.38e-10	7.59982	1.65e-09
MT1F	9.61e-10	7.12735	1.15e-08					NLGN2	1.43e-10	7.59042	1.72e-09
NUDT16L1	9.65e-10	7.12647	1.16e-08					ZDHHC1	1.43e-10	-7.59026	1.72e-09
ZCCHC9	9.68e-10	7.12554	1.16e-08					CIAPIN1	1.5e-10	7.57925	1.8e-09
HECTD1	9.89e-10	7.12041	1.18e-08					TUBE1	1.53e-10	7.57413	1.83e-09
NDUFAF2	1.01e-09	7.11624	1.2e-08					C12orf29	1.53e-10	7.57359	1.84e-09
RP11-397E7.3	1e-09	-7.11649	1.2e-08					CEP63	1.54e-10	-7.57243	1.84e-09
ZNF22	1e-09	7.11659	1.2e-08					C7orf43	1.55e-10	7.57122	1.85e-09
SLC37A3	1.03e-09	7.11009	1.23e-08					STIP1	1.56e-10	7.56914	1.87e-09
PIGF	1.05e-09	-7.10696	1.25e-08					ATP2B1	1.57e-10	-7.56742	1.88e-09
PPL	1.05e-09	-7.10646	1.25e-08					KCND2	1.61e-10	-7.5621	1.92e-09
SERPINB2	1.05e-09	-7.10537	1.25e-08					CA2	1.62e-10	7.56113	1.93e-09
FAM172A	1.06e-09	-7.1034	1.26e-08					SPTY2D1	1.66e-10	7.55437	1.98e-09
HBP1	1.06e-09	-7.10417	1.26e-08					USPL1	1.66e-10	7.55382	1.98e-09
PREX1	1.06e-09	-7.10462	1.26e-08					PSMB5	1.67e-10	7.55246	1.99e-09
ABCA6	1.08e-09	-7.09916	1.28e-08					RIPK2	1.67e-10	7.55237	1.99e-09
CYFIP1	1.12e-09	7.09107	1.33e-08					UCP2	1.69e-10	-7.55053	2.01e-09
PQLC1	1.13e-09	7.08778	1.34e-08					ARNTL2	1.69e-10	7.00919	2.01e-09
ULBP2	1.13e-09	-7.08717	1.35e-08					MBOAT1	1.69e-10	-7.54992	2.01e-09
EFCAB4A	1.15e-09	-7.08427	1.36e-08					APPBP2	1.72e-10	7.54564	2.04e-09
RRP8	1.15e-09	7.08425	1.36e-08					PSME4	1.76e-10	7.54079	2.08e-09
CCL20	1.16e-09	-7.08196	1.37e-08					STAT3	1.82e-10	7.53208	2.16e-09
COX4NB	1.19e-09	7.07592	1.41e-08					ELOVL6	1.88e-10	7.52395	2.23e-09
RP11-175O19.4	1.2e-09	7.07417	1.41e-08					PUSL1	1.91e-10	7.52021	2.26e-09
DIRC3	1.19e-09	-7.07553	1.41e-08					TRIP4	1.98e-10	7.51229	2.34e-09
RP11-15B17.1	1.2e-09	6.61508	1.41e-08					MMP12	1.98e-10	-7.51148	2.34e-09
SCRN1	1.22e-09	7.06973	1.44e-08					GLRXP3	2.05e-10	-7.50369	2.42e-09
CA9	1.27e-09	-7.06004	1.49e-08					FAM110A	2.05e-10	-6.9706	2.42e-09
ITM2C	1.26e-09	-7.06053	1.49e-08					DCLRE1B	2.06e-10	-7.50187	2.43e-09
TMEM2	1.26e-09	7.06127	1.49e-08					COBLL1	2.12e-10	7.49512	2.5e-09
FAM86A	1.29e-09	7.05573	1.52e-08					CORO1B	2.18e-10	7.48853	2.57e-09
CDKN1B	1.31e-09	-7.05135	1.54e-08					TLK1	2.19e-10	7.48712	2.58e-09
GLUD1	1.39e-09	7.03707	1.64e-08					HARS	2.22e-10	7.48389	2.61e-09
PFKP	1.44e-09	-7.02885	1.69e-08					TARBP2	2.25e-10	6.95202	2.65e-09
SDHAF1	1.44e-09	-7.02826	1.69e-08					PTP4A1P7	2.29e-10	-7.47684	2.69e-09
DYX1C1-CCPG1	1.46e-09	7.02609	1.71e-08					SRSF7	2.29e-10	-7.47654	2.69e-09
C7	1.47e-09	7.02301	1.73e-08					PTGER4	2.29e-10	7.47632	2.69e-09
CALR	1.49e-09	7.02113	1.74e-08					P4HB	2.34e-10	7.47089	2.75e-09
SIAH2	1.52e-09	7.01629	1.78e-08					RUSC2	2.34e-10	-7.47075	2.75e-09
TFB1M	1.52e-09	-7.01599	1.78e-08					PLOD2	2.37e-10	7.46854	2.77e-09
RASIP1	1.55e-09	-7.01012	1.82e-08					FOLR3	2.42e-10	-7.46324	2.83e-09
TMEM175	1.59e-09	7.00428	1.86e-08					ARIH2	2.42e-10	7.46248	2.84e-09
RP11-16M8.2	1.6e-09	-7.0034	1.87e-08					DEXI	2.44e-10	7.46096	2.85e-09
UEVLD	1.6e-09	7.00228	1.87e-08					CYGB	2.45e-10	7.45965	2.87e-09
DSN1	1.62e-09	-7.00045	1.89e-08					CSNK1G1	2.46e-10	7.45904	2.87e-09
CHAF1B	1.65e-09	-6.99487	1.93e-08					GLDC	2.52e-10	-7.45299	2.94e-09
DOCK1	1.7e-09	6.98798	1.98e-08					TBCE	2.52e-10	7.45277	2.94e-09
NR4A1	1.71e-09	-6.98747	1.99e-08					LRRN4CL	2.62e-10	7.44351	3.05e-09
PNPO	1.7e-09	6.98755	1.99e-08					CAMLG	2.67e-10	-7.43941	3.1e-09
DEF8	1.72e-09	6.98506	2e-08					CCRL1	2.71e-10	-7.43544	3.15e-09
CDH4	1.73e-09	-6.98381	2.01e-08					KAZALD1	2.72e-10	-7.43449	3.16e-09
C19orf22	1.75e-09	6.9809	2.04e-08					GADD45B	2.73e-10	-7.43403	3.17e-09
MTHFD2	1.75e-09	6.9806	2.04e-08					KLHL2	2.77e-10	-7.43042	3.21e-09
HSD3B7	1.76e-09	6.97929	2.05e-08					LRIG1	2.85e-10	-7.42323	3.31e-09
SURF6	1.8e-09	6.97431	2.09e-08					HSPB6	2.86e-10	-7.42202	3.32e-09
MAFF	1.83e-09	-6.96965	2.12e-08					ASH2L	2.88e-10	-7.42094	3.33e-09
NES	1.83e-09	-6.97005	2.12e-08					SH3GL3	2.88e-10	7.42099	3.33e-09
CLCA2	1.9e-09	-6.9609	2.2e-08					FSCN1	2.91e-10	-7.41837	3.37e-09
H2AFY2	1.93e-09	6.95772	2.23e-08					PCDH7	2.92e-10	7.41696	3.38e-09
EML3	1.96e-09	6.95318	2.27e-08					FNIP2	2.96e-10	7.41418	3.42e-09
CAPN2	1.97e-09	6.95204	2.28e-08					H1F0	2.96e-10	7.41404	3.42e-09
SLC39A10	1.98e-09	-6.95084	2.29e-08					POLDIP2	2.99e-10	7.41184	3.45e-09
PTPRN	2e-09	-6.94857	2.31e-08					NPHP4	3.02e-10	-7.40926	3.48e-09
CCDC97	2.03e-09	-6.94538	2.34e-08					FZD2	3.04e-10	-7.40737	3.51e-09
VPS18	2.04e-09	6.94361	2.35e-08					SCN4B	3.06e-10	7.40633	3.52e-09
TARS	2.08e-09	6.93893	2.4e-08					MPDU1	3.12e-10	7.40132	3.59e-09
ST6GALNAC3	2.1e-09	-6.93618	2.42e-08					DLL1	3.15e-10	7.39899	3.62e-09
PDGFRB	2.16e-09	6.92991	2.48e-08					RP11-310H4.5	3.24e-10	7.39222	3.72e-09
PPM1D	2.16e-09	-6.93008	2.48e-08					STRN3	3.29e-10	7.38838	3.78e-09
NCOA7	2.17e-09	-6.929	2.49e-08					WDR37	3.29e-10	7.38796	3.79e-09
KCNS3	2.23e-09	-6.92194	2.56e-08					PPP1R21	3.3e-10	-7.38744	3.79e-09
IRAK2	2.25e-09	-6.91933	2.59e-08					POLR2E	3.33e-10	6.87414	3.82e-09
NUP43	2.26e-09	-6.91812	2.6e-08					RP4-794H19.4	3.34e-10	-7.38497	3.83e-09
HLA-DMB	2.28e-09	-6.91697	2.61e-08					C18orf10	3.35e-10	-7.38384	3.84e-09
ZNF17	2.3e-09	6.9143	2.63e-08					PMEPA1	3.36e-10	-7.383	3.85e-09
UBBP1	2.31e-09	6.91374	2.64e-08					RNF215	3.48e-10	-7.37488	3.98e-09
APH1B	2.32e-09	-6.912	2.66e-08					WDR46	3.58e-10	6.85935	4.09e-09
RAB36	2.32e-09	-6.91188	2.66e-08					DEDD2	3.59e-10	-7.36734	4.1e-09
PMVK	2.34e-09	6.90998	2.67e-08					SCAMP3	3.61e-10	7.36572	4.12e-09
TMEM60	2.34e-09	-6.91058	2.67e-08					C7orf11	3.66e-10	7.36254	4.18e-09
DDX21	2.4e-09	6.90427	2.73e-08					TIMP3	3.73e-10	-7.35769	4.26e-09
MAFB	2.4e-09	-6.90405	2.73e-08					SLC16A4	3.76e-10	7.35567	4.29e-09
AC002055.4	2.4e-09	-6.90393	2.73e-08					COL4A2	3.78e-10	-7.35489	4.3e-09
DENND1A	2.4e-09	6.90366	2.74e-08					HSPA2	3.78e-10	-7.35431	4.31e-09
GOLIM4	2.43e-09	-6.90106	2.76e-08					NARS	3.88e-10	7.34792	4.42e-09
DEK	2.52e-09	-6.8918	2.87e-08					COASY	3.92e-10	7.34554	4.46e-09
RBPMS2	2.6e-09	-6.88439	2.95e-08					EDNRA	3.95e-10	-7.34411	4.49e-09
GPR137C	2.64e-09	-6.88036	3e-08					CNKSR3	3.96e-10	7.34334	4.5e-09
SEPP1	2.64e-09	-6.88081	3e-08					BAIAP2L1	4.05e-10	-7.33751	4.6e-09
CYP3A7	2.72e-09	6.87311	3.09e-08					CCDC24	4.07e-10	-7.33661	4.62e-09
HYOU1	2.75e-09	6.87018	3.12e-08					MAK16	4.08e-10	7.33586	4.63e-09
KCTD9	2.75e-09	-6.87043	3.12e-08					KIAA1715	4.09e-10	-7.33538	4.64e-09
MOB3A	2.82e-09	6.86417	3.2e-08					UBE2E1	4.11e-10	7.33393	4.66e-09
GSG2	2.89e-09	-6.43446	3.27e-08					ZNF433	4.14e-10	7.33236	4.69e-09
NUP35	2.89e-09	-6.85805	3.27e-08					GFPT1	4.19e-10	7.32951	4.74e-09
PDE6D	2.9e-09	-6.85793	3.27e-08					NAT10	4.23e-10	7.32738	4.78e-09
NDUFV3	2.9e-09	6.85733	3.28e-08					CCS	4.25e-10	7.32603	4.8e-09
ZNF433	2.93e-09	6.85529	3.3e-08					HEY1	4.27e-10	-7.32519	4.82e-09
HPCAL1	2.94e-09	-6.8545	3.31e-08					FAM43A	4.28e-10	-7.32424	4.83e-09
WDR35	3.07e-09	-6.84343	3.46e-08					DGCR8	4.35e-10	7.3206	4.9e-09
GPANK1	3.16e-09	-6.83625	3.57e-08					C10orf11	4.39e-10	-7.31814	4.95e-09
CELF1	3.17e-09	6.83545	3.57e-08					USP39	4.39e-10	7.31805	4.95e-09
CTSF	3.19e-09	-6.83435	3.59e-08					FAM109B	4.41e-10	7.31733	4.96e-09
LSM12	3.23e-09	6.83091	3.64e-08					SNX21	4.51e-10	-7.31159	5.07e-09
LSM5	3.23e-09	-6.83094	3.64e-08					STX4	4.6e-10	7.3069	5.17e-09
YPEL4	3.25e-09	-6.82986	3.65e-08					ZNF217	4.71e-10	7.30121	5.29e-09
F2R	3.3e-09	6.82602	3.7e-08					SCYL1	4.73e-10	7.30022	5.31e-09
DYRK4	3.31e-09	6.82538	3.71e-08					PMM1	4.76e-10	-7.29835	5.34e-09
LAMC2	3.34e-09	-6.82276	3.75e-08					TRIM2	4.81e-10	-7.29602	5.39e-09
PUS3	3.34e-09	6.82293	3.75e-08					UBE2J1	4.85e-10	7.29373	5.44e-09
RP11-603J24.7	3.44e-09	-6.81568	3.85e-08					RSPH3	4.89e-10	-7.29188	5.48e-09
PLD6	3.58e-09	6.39013	4.01e-08					CDC42EP4	4.91e-10	-7.29111	5.49e-09
LINC00312	3.63e-09	6.38763	4.06e-08					CDKN1B	4.92e-10	-7.29043	5.5e-09
CENPIP1	3.69e-09	-6.79852	4.13e-08					MTBP	5.17e-10	-7.27824	5.78e-09
C2CD2	3.7e-09	-6.79759	4.14e-08					XDH	5.18e-10	-7.27807	5.78e-09
BRP44L	3.82e-09	6.79014	4.26e-08					ZBTB17	5.22e-10	7.27598	5.83e-09
PID1	3.86e-09	-6.78777	4.3e-08					SLC15A3	5.23e-10	7.27572	5.83e-09
UBAP2L	3.86e-09	6.78747	4.31e-08					RARS	5.25e-10	7.27455	5.86e-09
PITPNB	3.91e-09	6.78423	4.36e-08					PSAP	5.3e-10	-7.27232	5.91e-09
PYCARD	3.91e-09	-6.78423	4.36e-08					RP11-15B17.1	5.38e-10	6.77716	6e-09
DHRS7B	4.02e-09	-6.77782	4.47e-08					OSTCP2	5.4e-10	7.26795	6.01e-09
RHOC	4.04e-09	-6.77616	4.5e-08					CCDC85A	5.5e-10	7.26336	6.12e-09
RNF175	4.06e-09	-6.77492	4.52e-08					SNORD114-3	5.58e-10	7.26001	6.2e-09
RPL9	4.11e-09	6.77229	4.56e-08					DDB2	5.71e-10	-7.25402	6.35e-09
ZNF827	4.15e-09	-6.76988	4.61e-08					SERPINB7	5.75e-10	-7.25267	6.38e-09
ATXN7L3B	4.23e-09	6.76521	4.69e-08					NUP205	5.83e-10	-7.2492	6.47e-09
VWCE	4.4e-09	6.75527	4.88e-08					ITGB8	6.1e-10	7.23798	6.77e-09
IL12A	4.46e-09	-6.75212	4.94e-08					DENND4C	6.2e-10	7.23408	6.88e-09
C6orf204	4.61e-09	6.74404	5.11e-08					STX1A	6.25e-10	-7.23226	6.92e-09
CHD1L	4.62e-09	6.74367	5.11e-08					SEMA5A	6.32e-10	7.22968	6.99e-09
XPO1	4.63e-09	-6.74276	5.13e-08					HPCAL1	6.51e-10	-7.2222	7.21e-09
RAB5C	4.65e-09	6.74161	5.15e-08					SLC16A10	6.56e-10	7.22043	7.25e-09
TIAL1	4.68e-09	6.7404	5.17e-08					PECR	6.64e-10	-7.2173	7.34e-09
FLCN	4.8e-09	6.32943	5.3e-08					IL18R1	6.77e-10	7.21293	7.47e-09
GNB5	4.86e-09	-6.73107	5.36e-08					RP11-126H7.3	6.76e-10	7.21305	7.47e-09
AACS	4.89e-09	6.72931	5.4e-08					RINT1	6.86e-10	7.20937	7.57e-09
ST3GAL5	4.94e-09	-6.72717	5.44e-08					MT1X	7.04e-10	7.20335	7.76e-09
IL32	5.16e-09	6.7164	5.68e-08					PBX1	7.04e-10	7.20311	7.76e-09
RRAGC	5.32e-09	6.70891	5.86e-08					ATXN7L3B	7.07e-10	7.20236	7.78e-09
PLEKHF1	5.33e-09	6.70833	5.87e-08					RAB38	7.2e-10	-7.19781	7.92e-09
2018-03-06	5.34e-09	-6.70769	5.88e-08					JMJD6	7.21e-10	7.19739	7.93e-09
RRAS2	5.39e-09	6.70567	5.92e-08					HEATR3	7.24e-10	7.19636	7.96e-09
MKLN1	5.46e-09	6.70236	6e-08					C1GALT1	7.34e-10	-7.1932	8.06e-09
FUT8	5.47e-09	-6.70186	6.01e-08					INTS3	7.36e-10	-7.19253	8.08e-09
SGCE	5.55e-09	-6.69851	6.09e-08					H3F3B	7.75e-10	-7.17979	8.5e-09
C18orf10	5.65e-09	-6.694	6.2e-08					SNHG6	7.84e-10	-7.17701	8.6e-09
ZNF672	5.74e-09	-6.69026	6.29e-08					ENGASE	7.85e-10	6.70078	8.61e-09
C2orf89	5.76e-09	-6.68914	6.31e-08					HIVEP1	7.86e-10	-7.17641	8.61e-09
CYGB	5.81e-09	6.68706	6.36e-08					CISD2	7.88e-10	-7.17575	8.63e-09
PAICS	5.82e-09	-6.68671	6.37e-08					RP11-350G13.1	8.21e-10	-7.16591	8.98e-09
C10orf90	5.84e-09	-6.686	6.38e-08					EHD3	8.31e-10	-7.16287	9.08e-09
MBOAT2	5.9e-09	-6.68317	6.45e-08					RANGAP1	8.37e-10	-7.16096	9.15e-09
RHBDF1	5.94e-09	-6.68185	6.48e-08					PPP4C	8.41e-10	7.15996	9.18e-09
PTGER4	5.96e-09	6.68088	6.5e-08					DCP1A	8.51e-10	7.15692	9.29e-09
SRM	5.95e-09	6.68112	6.5e-08					HECTD1	8.59e-10	7.15471	9.37e-09
KLHL7	6.04e-09	6.6778	6.58e-08					CHST2	8.62e-10	-7.15404	9.39e-09
HERPUD1	6.08e-09	6.67579	6.63e-08					CCL2	8.64e-10	7.1532	9.42e-09
MFAP5	6.09e-09	-6.67544	6.63e-08					RHOJ	8.73e-10	-7.15071	9.51e-09
TRAIP	6.17e-09	-6.67221	6.72e-08					CRIM1	9.07e-10	-7.14139	9.87e-09
MSC	6.19e-09	6.67143	6.73e-08					FKBP4	9.09e-10	7.14095	9.88e-09
CBLN3	6.27e-09	-6.66831	6.82e-08					ENDOD1	9.1e-10	-7.14072	9.89e-09
CHAC1	6.29e-09	6.66776	6.83e-08					KLHDC2	9.15e-10	-7.13949	9.93e-09
GCHFR	6.33e-09	-6.66596	6.87e-08					NPR3	9.21e-10	-7.13764	1e-08
DNMT1	6.35e-09	-6.66524	6.89e-08					DERA	9.28e-10	-7.13592	1.01e-08
SPAG9	6.39e-09	6.66374	6.93e-08					NUDT16	9.29e-10	7.13553	1.01e-08
FAM53C	6.49e-09	6.65994	7.03e-08					RAD23A	9.32e-10	-7.13476	1.01e-08
CSE1L	6.66e-09	-6.65345	7.22e-08					CLDN11	9.34e-10	-7.13425	1.01e-08
SNAP25	6.8e-09	-6.64848	7.36e-08					TMEM39B	9.6e-10	7.12757	1.04e-08
ODC1	6.87e-09	-6.64582	7.43e-08					WDR76	9.66e-10	-7.12615	1.04e-08
SSPN	6.87e-09	-6.64608	7.43e-08					E2F4	9.75e-10	7.12397	1.05e-08
CDT1	6.93e-09	-6.64363	7.49e-08					ID3	9.86e-10	-7.12123	1.06e-08
ATP1B1	6.97e-09	-6.64247	7.52e-08					PISD	9.93e-10	7.11951	1.07e-08
GLRB	7.08e-09	6.63838	7.64e-08					RNF150	1.01e-09	7.1157	1.09e-08
DHX36	7.15e-09	6.63606	7.71e-08					RP11-1398P2.1	1.03e-09	-7.11019	1.11e-08
MORC2-AS1	7.2e-09	6.63442	7.76e-08					NOTCH3	1.04e-09	-7.10754	1.12e-08
C22orf29	7.25e-09	6.63276	7.8e-08					GSS	1.05e-09	-7.10548	1.13e-08
TNIP1	7.25e-09	6.63285	7.8e-08					SERP2	1.05e-09	-7.10544	1.13e-08
DCLRE1A	7.37e-09	-6.62864	7.93e-08					LARS	1.09e-09	7.0961	1.18e-08
KCNMA1	7.53e-09	-6.62352	8.09e-08					MAPK3	1.1e-09	-7.09466	1.18e-08
PSMD5	7.55e-09	6.62289	8.11e-08					CLN5	1.1e-09	7.09402	1.18e-08
KLHL12	7.79e-09	6.61504	8.37e-08					PRKAR1A	1.12e-09	-7.0906	1.2e-08
SNX17	7.82e-09	6.61414	8.39e-08					GFOD2	1.14e-09	7.08512	1.23e-08
FCRLA	7.83e-09	-6.61384	8.4e-08					FBXL2	1.16e-09	-7.08238	1.24e-08
ACAD8	7.95e-09	-6.61001	8.52e-08					PHKG2	1.17e-09	7.07952	1.25e-08
MESDC1	8.04e-09	-6.60724	8.61e-08					IRF1	1.18e-09	7.07813	1.26e-08
ADRBK1	8.06e-09	-6.60657	8.63e-08					ABHD12	1.21e-09	-7.07137	1.29e-08
MBIP	8.06e-09	6.60656	8.63e-08					PFDN4	1.21e-09	-6.61271	1.3e-08
CIAPIN1	8.26e-09	6.60073	8.83e-08					EID2	1.22e-09	7.06918	1.3e-08
PPAP2A	8.26e-09	-6.60055	8.83e-08					WDR41	1.22e-09	-7.06881	1.31e-08
HELLS	8.29e-09	-6.59967	8.85e-08					KLHL28	1.25e-09	7.06375	1.33e-08
TRANK1	8.29e-09	-6.59964	8.85e-08					NRSN2	1.27e-09	7.06029	1.35e-08
HELZ	8.39e-09	6.59672	8.95e-08					KRT19	1.29e-09	-7.05501	1.38e-08
CENPL	8.4e-09	-6.59645	8.96e-08					CYP26B1	1.3e-09	7.0531	1.39e-08
SIX5	8.65e-09	-6.58918	9.22e-08					PFN2	1.31e-09	-7.05271	1.39e-08
TUBG2	8.68e-09	6.5884	9.25e-08					AC002055.4	1.33e-09	-7.04829	1.42e-08
NRM	8.75e-09	-6.58644	9.31e-08					CCT3	1.35e-09	7.04473	1.44e-08
MFSD5	9.11e-09	6.57653	9.69e-08					PNMA2	1.35e-09	7.04421	1.44e-08
STK10	9.14e-09	6.57572	9.72e-08					PIGF	1.36e-09	-7.04191	1.45e-08
FBXO15	9.24e-09	-6.57288	9.82e-08					SLC29A1	1.36e-09	-7.04192	1.45e-08
C20orf72	9.62e-09	-6.56299	1.02e-07					MAPK14	1.38e-09	7.03858	1.47e-08
AC073063.10	9.6e-09	6.56348	1.02e-07					FBXO21	1.41e-09	-7.03323	1.5e-08
CAMK2N1	9.88e-09	-6.5564	1.05e-07					SLC7A11	1.42e-09	7.03162	1.51e-08
ANGPT1	9.98e-09	-6.55393	1.06e-07					MAFB	1.43e-09	-7.0307	1.51e-08
HS3ST1	9.96e-09	6.17706	1.06e-07					INMT	1.44e-09	7.02915	1.52e-08
POMGNT1	9.97e-09	-6.55412	1.06e-07					BHLHE41	1.45e-09	-7.02751	1.53e-08
MRE11A	1.01e-08	-6.55167	1.07e-07					S100A3	1.47e-09	-7.02414	1.55e-08
MMP1	1.02e-08	-6.54929	1.08e-07					MPP5	1.47e-09	7.02325	1.56e-08
HIP1	1.04e-08	6.54482	1.1e-07					THBS1	1.5e-09	-7.01916	1.58e-08
SEC14L1	1.06e-08	6.53922	1.12e-07					C2orf18	1.5e-09	7.01873	1.59e-08
SBDSP1	1.07e-08	6.53659	1.13e-07					ABHD3	1.52e-09	-7.01623	1.6e-08
SLC24A1	1.08e-08	-6.53475	1.14e-07					CYP2U1	1.53e-09	-7.01453	1.61e-08
CCDC151	1.11e-08	-6.52696	1.17e-07					C10orf116	1.54e-09	-7.01173	1.63e-08
AP001816.1	1.11e-08	-6.52845	1.17e-07					LRRC45	1.57e-09	-7.00703	1.66e-08
ZNF217	1.12e-08	6.52505	1.18e-07					UBE2D4	1.58e-09	7.00671	1.66e-08
P4HA3	1.13e-08	-6.52364	1.19e-07					DHRS7B	1.6e-09	-7.00319	1.68e-08
SLC39A14	1.13e-08	6.52411	1.19e-07					PSMB4	1.6e-09	7.00238	1.69e-08
LRRC42	1.14e-08	6.5204	1.2e-07					KIAA0913	1.62e-09	7.00016	1.7e-08
RMI1	1.15e-08	-6.51891	1.21e-07					PCBD1	1.62e-09	6.9997	1.7e-08
SH3GL1	1.15e-08	6.51802	1.21e-07					EEF1E1	1.63e-09	-6.99887	1.71e-08
STRA13	1.15e-08	-6.51941	1.21e-07					TMEM19	1.66e-09	-6.99394	1.74e-08
KCNB2	1.16e-08	6.1443	1.22e-07					SLC2A5	1.68e-09	-6.99176	1.76e-08
MAPK13	1.17e-08	-6.5157	1.22e-07					KYNU	1.69e-09	6.99018	1.77e-08
TTC30B	1.16e-08	-6.516	1.22e-07					NRGN	1.69e-09	-6.98987	1.77e-08
ANGEL2	1.18e-08	-6.5123	1.24e-07					MTMR4	1.69e-09	6.98943	1.77e-08
THBS1	1.19e-08	-6.51087	1.24e-07					TP53TG1	1.69e-09	-6.98898	1.77e-08
LAMA4	1.2e-08	-6.50887	1.25e-07					MTHFD2	1.71e-09	6.98641	1.79e-08
ZNF746	1.22e-08	6.50532	1.27e-07					FAM164A	1.72e-09	-6.9857	1.8e-08
COL15A1	1.22e-08	-6.50406	1.28e-07					BAMBI	1.72e-09	-6.98467	1.8e-08
TMED9	1.24e-08	6.50094	1.29e-07					DYNLL1	1.73e-09	-6.98418	1.8e-08
ZFPM1	1.24e-08	-6.50045	1.29e-07					TNS3	1.73e-09	6.9841	1.8e-08
CHAF1A	1.24e-08	-6.49952	1.3e-07					SMTN	1.76e-09	-6.97952	1.84e-08
FAM89B	1.25e-08	-6.49931	1.3e-07					PPAP2C	1.84e-09	-6.96884	1.92e-08
MARCKSL1	1.24e-08	-6.49954	1.3e-07					GIMAP5	1.84e-09	6.52675	1.92e-08
SLC39A11	1.29e-08	-6.49093	1.34e-07					LATS2	1.88e-09	6.96321	1.96e-08
TMEM87B	1.3e-08	6.48939	1.35e-07					PSMC2	1.93e-09	6.51764	2.01e-08
CLCA1	1.32e-08	6.1175	1.37e-07					TMEM109	1.94e-09	-6.95646	2.01e-08
PPAP2B	1.32e-08	6.48557	1.37e-07					RP11-291L15.2	1.95e-09	-6.95422	2.03e-08
ABHD11	1.33e-08	-6.48372	1.38e-07					CLDND2	2e-09	-6.94822	2.08e-08
C18orf55	1.33e-08	-6.48315	1.38e-07					C9orf40	2.01e-09	-6.94676	2.09e-08
CENPO	1.32e-08	-6.48422	1.38e-07					GABBR2	2.07e-09	-6.94011	2.15e-08
KPRP	1.34e-08	-6.48188	1.39e-07					C8orf83	2.08e-09	-6.93883	2.16e-08
LARGE	1.34e-08	-6.48046	1.39e-07					TACSTD2	2.09e-09	-6.9383	2.16e-08
DCN	1.38e-08	6.47333	1.43e-07					FAM53C	2.09e-09	6.93778	2.17e-08
MXRA8	1.4e-08	-6.47133	1.44e-07					PSMB2	2.1e-09	6.93644	2.18e-08
TMX1	1.39e-08	-6.47179	1.44e-07					ZNF22	2.16e-09	6.92935	2.24e-08
TNFSF12	1.39e-08	6.47228	1.44e-07					CYB5A	2.16e-09	6.92911	2.24e-08
HCST	1.4e-08	-6.46985	1.45e-07					HIST1H1C	2.17e-09	6.92856	2.24e-08
PRDM1	1.42e-08	6.46754	1.46e-07					HNRNPA1	2.23e-09	6.92236	2.3e-08
FAM21A	1.42e-08	6.46623	1.47e-07					RPL28	2.23e-09	6.92156	2.3e-08
SKAP2	1.42e-08	-6.46643	1.47e-07					WDR74	2.23e-09	6.92168	2.3e-08
STOML2	1.46e-08	6.46025	1.51e-07					ECI2	2.25e-09	-6.92006	2.32e-08
LIN9	1.52e-08	-6.44967	1.57e-07					RGL2	2.26e-09	-6.91825	2.33e-08
C19orf60	1.54e-08	-6.44757	1.58e-07					SUZ12	2.27e-09	-6.91723	2.34e-08
2018-09-09	1.59e-08	6.43874	1.64e-07					CHIC2	2.28e-09	-6.91695	2.34e-08
ADH5	1.61e-08	6.43646	1.65e-07					SH3PXD2B	2.28e-09	-6.91607	2.35e-08
RAB35	1.6e-08	6.43768	1.65e-07					HSD17B11	2.29e-09	-6.91575	2.35e-08
SMOC1	1.63e-08	-6.43211	1.68e-07					CALM2	2.29e-09	-6.91523	2.35e-08
UHRF2	1.64e-08	-6.43163	1.68e-07					SNRK	2.29e-09	-6.91527	2.35e-08
BCAT1	1.66e-08	-6.42806	1.71e-07					RINL	2.31e-09	-6.91352	2.37e-08
CALB2	1.67e-08	-6.42756	1.71e-07					ZBED3	2.34e-09	-6.90958	2.41e-08
EHD3	1.69e-08	-6.42432	1.73e-07					TXLNA	2.35e-09	6.90917	2.41e-08
HERC1	1.73e-08	6.41803	1.77e-07					RILPL1	2.44e-09	6.90003	2.5e-08
PSG7	1.73e-08	-6.41801	1.77e-07					TMEM160	2.45e-09	-6.89912	2.51e-08
C9orf140	1.74e-08	-6.41653	1.78e-07					CDC42EP1	2.47e-09	6.89663	2.53e-08
C10orf11	1.79e-08	-6.40965	1.83e-07					MINPP1	2.5e-09	-6.89423	2.56e-08
GPRIN1	1.79e-08	-6.41016	1.83e-07					ZFHX4	2.52e-09	6.89209	2.58e-08
LASP1	1.87e-08	6.39824	1.92e-07					NTHL1	2.52e-09	-6.89179	2.58e-08
PEG10	1.9e-08	-6.39554	1.94e-07					RPP25	2.55e-09	-6.88885	2.61e-08
SETX	1.93e-08	6.39067	1.97e-07					POLR2L	2.56e-09	-6.88823	2.61e-08
SIRT2	1.95e-08	6.38909	1.99e-07					HMGN2P18	2.6e-09	-6.88475	2.65e-08
STAG1	1.95e-08	6.38799	1.99e-07					SPCS3	2.64e-09	6.88086	2.69e-08
SULF1	1.95e-08	6.38788	1.99e-07					LSM12	2.64e-09	6.88066	2.69e-08
ZWILCH	2e-08	-6.38236	2.04e-07					ALG10B	2.66e-09	-6.87901	2.71e-08
GFOD2	2.01e-08	6.38089	2.05e-07					TBL2	2.69e-09	6.87589	2.74e-08
AC006026.10	2.03e-08	6.37844	2.07e-07					HHEX	2.7e-09	-6.87552	2.74e-08
MPZL1	2.04e-08	-6.37791	2.07e-07					KCNE1	2.73e-09	6.87257	2.77e-08
MPHOSPH10	2.05e-08	6.37638	2.08e-07					LGALS3	2.76e-09	6.8698	2.8e-08
NPHP4	2.04e-08	-6.02535	2.08e-07					SYNCRIP	2.82e-09	6.86418	2.87e-08
SPATA20	2.07e-08	-6.37419	2.1e-07					SPG20	2.88e-09	6.85906	2.93e-08
ALKBH5	2.09e-08	6.37147	2.12e-07					AGPAT5	2.89e-09	-6.85802	2.94e-08
TWISTNB	2.11e-08	6.36853	2.14e-07					DCTPP1	2.9e-09	-6.85724	2.95e-08
CEP72	2.12e-08	-6.36819	2.15e-07					TRIM45	2.91e-09	-6.85686	2.95e-08
ZNF33B	2.12e-08	-6.36783	2.15e-07					LAMA4	2.94e-09	-6.85461	2.97e-08
PFDN1	2.14e-08	-6.36558	2.17e-07					KIF7	2.95e-09	6.853	2.99e-08
HAUS1	2.17e-08	-6.36202	2.19e-07					GLUD1	2.98e-09	6.85105	3.01e-08
STX1A	2.16e-08	-6.36276	2.19e-07					CREB3L2	3.05e-09	-6.84561	3.08e-08
COG5	2.24e-08	6.3546	2.26e-07					MAN1C1	3.06e-09	-6.84453	3.09e-08
NCOA3	2.25e-08	6.35307	2.27e-07					CDC42SE2	3.25e-09	6.82939	3.29e-08
TBC1D2	2.24e-08	-6.35376	2.27e-07					MGP	3.29e-09	-6.82703	3.32e-08
TBCC	2.24e-08	6.35377	2.27e-07					UBQLN3	3.3e-09	6.8258	3.33e-08
FAM171A1	2.27e-08	-6.35117	2.29e-07					ATP13A3	3.32e-09	6.82428	3.35e-08
S1PR1	2.32e-08	-6.34587	2.33e-07					MLF2	3.35e-09	6.82216	3.38e-08
COPS4	2.4e-08	6.33663	2.42e-07					PNO1	3.38e-09	6.82031	3.4e-08
SMG5	2.41e-08	6.33556	2.43e-07					ASNS	3.5e-09	6.81152	3.52e-08
FAM129A	2.48e-08	-6.32855	2.5e-07					LEPROTL1	3.54e-09	-6.80866	3.56e-08
RAB11A	2.5e-08	6.32726	2.51e-07					SSH2	3.55e-09	6.80822	3.57e-08
HHAT	2.52e-08	-6.32525	2.53e-07					ABHD6	3.58e-09	-6.8057	3.6e-08
CHRNA1	2.53e-08	6.32394	2.54e-07					RDH14	3.6e-09	-6.80459	3.62e-08
C20orf108	2.54e-08	-6.32247	2.56e-07					AC011242.6	3.62e-09	6.8033	3.64e-08
KIAA0513	2.68e-08	6.30974	2.69e-07					TRAIP	3.63e-09	-6.8027	3.64e-08
C4orf46	2.69e-08	-6.30897	2.7e-07					THADA	3.68e-09	6.7994	3.69e-08
CDK4	2.71e-08	6.30694	2.72e-07					DRG1	3.7e-09	6.79775	3.71e-08
RWDD1	2.71e-08	6.30679	2.72e-07					SLC25A22	3.71e-09	6.79705	3.72e-08
MRPS33	2.78e-08	-6.30018	2.79e-07					SYT11	3.73e-09	-6.79601	3.73e-08
GPX7	2.81e-08	6.29755	2.82e-07					MANF	3.84e-09	6.78883	3.84e-08
TSPAN4	2.84e-08	-6.29505	2.84e-07					CBLN3	3.86e-09	-6.78724	3.87e-08
CEBPB	2.87e-08	-6.29282	2.87e-07					SLC44A2	3.91e-09	-6.78448	3.91e-08
EYA4	2.87e-08	6.29269	2.87e-07					PLEKHG3	3.98e-09	-6.78023	3.97e-08
WBP2	2.88e-08	-6.2916	2.88e-07					LPCAT3	4.04e-09	6.77659	4.03e-08
CRIM1	2.89e-08	-6.29069	2.89e-07					ZNF17	4.07e-09	6.77461	4.06e-08
SRGAP1	2.97e-08	-6.2844	2.96e-07					GPN3	4.16e-09	-6.76898	4.15e-08
EME1	2.98e-08	-6.2835	2.97e-07					ABLIM1	4.17e-09	-6.76872	4.16e-08
ARHGAP33	2.98e-08	-6.28358	2.97e-07					PFKFB4	4.19e-09	6.76757	4.17e-08
CTBP1	2.99e-08	6.28272	2.98e-07					RPL9	4.21e-09	6.76626	4.19e-08
ANKRD22	3.03e-08	-6.27919	3.02e-07					ERO1LB	4.25e-09	6.76408	4.23e-08
COL5A1	3.03e-08	6.2789	3.02e-07					GEMIN2	4.26e-09	6.7635	4.24e-08
FIG4	3.03e-08	-6.27909	3.02e-07					LINC00312	4.28e-09	6.76209	4.26e-08
MEF2D	3.04e-08	-6.27846	3.02e-07					UEVLD	4.3e-09	6.7612	4.27e-08
SUZ12	3.09e-08	-6.2746	3.07e-07					AARS	4.33e-09	6.75915	4.3e-08
FAS	3.13e-08	-6.27111	3.1e-07					FAIM3	4.33e-09	6.75925	4.3e-08
MTBP	3.13e-08	-6.27114	3.1e-07					CXXC5	4.35e-09	-6.75818	4.32e-08
WBSCR22	3.13e-08	6.27122	3.1e-07					ARHGAP33	4.4e-09	-6.75553	4.36e-08
WDR48	3.15e-08	-6.26915	3.13e-07					PPM1D	4.48e-09	-6.75072	4.45e-08
RHBDF2	3.2e-08	6.26551	3.17e-07					AIMP2	4.5e-09	6.74979	4.46e-08
PDIA4	3.26e-08	6.26126	3.22e-07					BTG3	4.52e-09	-6.74853	4.48e-08
RHOG	3.27e-08	6.26048	3.23e-07					ALPK1	4.63e-09	-6.74285	4.58e-08
C3orf54	3.28e-08	6.25948	3.24e-07					SMOX	4.64e-09	6.74233	4.59e-08
KCNE1	3.29e-08	5.92359	3.25e-07					TMEM167B	4.68e-09	6.74044	4.62e-08
DNAJC22	3.49e-08	-6.24422	3.45e-07					C5orf51	4.89e-09	6.72939	4.83e-08
C12orf35	3.52e-08	-6.24209	3.47e-07					ZNF518B	4.91e-09	6.72867	4.84e-08
TUBA1A	3.55e-08	6.23994	3.5e-07					EIF5B	5.05e-09	6.72164	4.98e-08
MIR302C	3.62e-08	-6.23493	3.57e-07					EME1	5.08e-09	-6.72031	5.01e-08
NTHL1	3.65e-08	-6.23286	3.6e-07					RASSF7	5.08e-09	-6.72	5.01e-08
ADNP2	3.68e-08	6.23101	3.62e-07					HHAT	5.1e-09	-6.31674	5.03e-08
DYNC2H1	3.78e-08	-6.22416	3.72e-07					CDH4	5.18e-09	-6.71556	5.1e-08
KIAA1217	3.83e-08	-6.22083	3.77e-07					KCNS1	5.31e-09	-6.70928	5.23e-08
CTSK	3.84e-08	-6.22027	3.78e-07					MICU1	5.33e-09	-6.70821	5.25e-08
KLHDC5	3.84e-08	-6.22016	3.78e-07					COL14A1	5.44e-09	6.70336	5.34e-08
NAV2	3.89e-08	-6.21723	3.82e-07					DLST	5.44e-09	6.70345	5.34e-08
SEC23IP	3.9e-08	6.21665	3.83e-07					CLCA2	5.44e-09	-6.70315	5.35e-08
ALG6	3.93e-08	-6.21445	3.86e-07					GAL3ST4	5.48e-09	-6.7014	5.38e-08
ABHD8	3.97e-08	6.2121	3.89e-07					WBSCR27	5.55e-09	-6.69834	5.45e-08
NGLY1	3.99e-08	6.21065	3.91e-07					SP4	5.56e-09	-6.69797	5.45e-08
SUPT5H	4.07e-08	6.20582	3.99e-07					ARMC5	5.58e-09	-6.69715	5.47e-08
DVL2	4.14e-08	6.20134	4.06e-07					SUPT5H	5.59e-09	6.69655	5.48e-08
PRKCDBP	4.19e-08	-6.19854	4.1e-07					VPS37D	5.6e-09	-6.69618	5.48e-08
TAF9	4.21e-08	6.19728	4.12e-07					CNN3	5.69e-09	-6.69216	5.57e-08
TMEM206	4.37e-08	-6.188	4.27e-07					TNFSF13B	5.74e-09	-6.68992	5.62e-08
FBXW2	4.39e-08	6.18699	4.29e-07					NR2F6	5.85e-09	6.68556	5.72e-08
EIF2S2	4.41e-08	6.18593	4.3e-07					CANT1	5.87e-09	6.68462	5.73e-08
SAMD9	4.4e-08	-6.18604	4.3e-07					RPS26P2	5.94e-09	6.68164	5.8e-08
FTH1	4.47e-08	-6.18217	4.37e-07					S100A16	5.95e-09	-6.6811	5.81e-08
RP11-310H4.5	4.48e-08	6.18164	4.37e-07					ARRDC3	6.01e-09	6.67891	5.86e-08
C9orf100	4.5e-08	-6.18072	4.39e-07					FAM174B	6.02e-09	6.67845	5.87e-08
RP11-500G22.2	4.5e-08	-6.18047	4.39e-07					CST3	6.12e-09	-6.67424	5.97e-08
MED29	4.51e-08	-6.18034	4.39e-07					DLEU2	6.28e-09	-6.66819	6.11e-08
EEA1	4.53e-08	6.17914	4.4e-07					RP11-500G22.2	6.32e-09	-6.66649	6.15e-08
AC025335.1	4.52e-08	-6.17945	4.4e-07					ANKRD12	6.44e-09	-6.66194	6.26e-08
ALDH1A3	4.53e-08	6.17887	4.41e-07					IMPA2	6.44e-09	-6.66187	6.26e-08
RASL12	4.54e-08	-6.17828	4.41e-07					IFNE	6.74e-09	-6.65072	6.54e-08
TRIM27	4.54e-08	6.17824	4.41e-07					MCM6	6.73e-09	-6.65087	6.54e-08
PFDN4	4.66e-08	-5.84911	4.52e-07					RBL2	6.74e-09	-6.65063	6.54e-08
REEP4	4.65e-08	-6.17237	4.52e-07					KPNA1	6.75e-09	6.65028	6.55e-08
POGLUT1	4.69e-08	-6.17055	4.54e-07					TMEM9	6.8e-09	-6.64854	6.59e-08
PARP14	4.68e-08	6.17079	4.54e-07					IL6ST	6.81e-09	6.64803	6.6e-08
ORC2	4.71e-08	-6.1695	4.56e-07					DARS2	6.88e-09	-6.64543	6.67e-08
RAC3	4.7e-08	6.16964	4.56e-07					CH17-12M21.1	7.11e-09	6.63746	6.88e-08
TGFB1I1	4.71e-08	6.16917	4.56e-07					OPN3	7.17e-09	-6.6355	6.94e-08
UAP1	4.72e-08	6.16889	4.56e-07					SPP2	7.21e-09	-6.2447	6.97e-08
CORO2B	4.73e-08	-6.16822	4.57e-07					SLC39A11	7.42e-09	-6.62687	7.18e-08
UGCG	4.73e-08	6.16827	4.57e-07					MRPS9	7.49e-09	6.62463	7.24e-08
FYCO1	4.75e-08	6.16736	4.58e-07					PCMT1	7.54e-09	-6.62312	7.28e-08
FAM158A	4.78e-08	-6.1656	4.61e-07					MMP10	7.71e-09	-6.61759	7.44e-08
TBCK	4.78e-08	-6.16559	4.61e-07					SESN3	7.76e-09	6.61587	7.49e-08
ZFHX3	4.8e-08	-6.16447	4.63e-07					AKIRIN2	7.86e-09	6.61283	7.58e-08
TCF12	4.82e-08	-6.16335	4.65e-07					AC020915.4	7.9e-09	6.61161	7.61e-08
PIGX	4.93e-08	-6.15812	4.74e-07					C3orf39	7.94e-09	6.61028	7.65e-08
CCDC50	4.95e-08	-6.1571	4.76e-07					C1orf50	7.98e-09	6.60897	7.68e-08
HNRNPUL1	4.97e-08	-6.15602	4.78e-07					PPOX	8.04e-09	-6.22206	7.73e-08
CLDN1	4.98e-08	-6.15538	4.79e-07					RABEP1	8.24e-09	6.60131	7.92e-08
ARFGAP2	5.02e-08	6.15341	4.82e-07					ATP6V1C1	8.42e-09	6.59598	8.09e-08
C16orf58	5.02e-08	-6.15315	4.83e-07					P2RX6	8.45e-09	6.5949	8.12e-08
NUMA1	5.08e-08	-6.1505	4.88e-07					NDNL2	8.51e-09	6.59321	8.17e-08
COMMD2	5.14e-08	6.14732	4.93e-07					DCHS1	8.69e-09	-6.58803	8.34e-08
OMD	5.13e-08	6.1478	4.93e-07					ANTXR2	8.77e-09	-6.58583	8.41e-08
DVL3	5.35e-08	6.13766	5.12e-07					MRPL3	8.79e-09	6.58522	8.43e-08
TOMM40L	5.35e-08	6.13733	5.13e-07					CSNK1E	8.8e-09	-6.58492	8.43e-08
WDR46	5.38e-08	6.13611	5.15e-07					PARP12	8.94e-09	6.58123	8.56e-08
CPNE1	5.39e-08	6.1357	5.16e-07					MKNK1	9.03e-09	6.57853	8.65e-08
SP3	5.43e-08	-6.13385	5.19e-07					CORO2B	9.21e-09	-6.57368	8.81e-08
DNAJC21	5.46e-08	6.13248	5.22e-07					DRAP1	9.23e-09	-6.57315	8.83e-08
RNF44	5.65e-08	-6.12399	5.4e-07					CKB	9.24e-09	-6.57302	8.83e-08
CTNNBIP1	5.68e-08	-6.12238	5.43e-07					GBP1	9.25e-09	6.57263	8.84e-08
MRPS9	5.75e-08	6.11955	5.48e-07					VPS37C	9.3e-09	6.57146	8.87e-08
NRGN	5.74e-08	-6.11997	5.48e-07					AHCTF1	9.31e-09	-6.57107	8.88e-08
ASB8	5.77e-08	6.11878	5.5e-07					SRGAP1	9.42e-09	-6.56833	8.98e-08
FAM109B	5.95e-08	6.11083	5.67e-07					SPRED2	9.5e-09	-6.56615	9.05e-08
EIF2C1	6.01e-08	5.79414	5.72e-07					RTCD1	9.53e-09	6.56537	9.08e-08
GALNT5	6.02e-08	-6.10807	5.73e-07					SLC7A14	9.56e-09	-6.56449	9.1e-08
MIDN	6.04e-08	-6.10737	5.74e-07					TSPAN10	9.56e-09	-6.56447	9.1e-08
BAMBI	6.11e-08	-6.10417	5.81e-07					DNAL4	9.63e-09	-6.56271	9.16e-08
PPP1R15A	6.34e-08	-6.09494	6.03e-07					EPRS	9.64e-09	6.56244	9.17e-08
TIMP3	6.46e-08	-6.09031	6.14e-07					GALNT6	9.65e-09	-6.56221	9.17e-08
SPCS3	6.55e-08	6.08676	6.22e-07					DYNC2H1	9.75e-09	-6.55969	9.26e-08
MYL9	6.68e-08	6.08185	6.34e-07					C2orf89	9.78e-09	-6.55894	9.28e-08
SEMA6A	6.7e-08	-6.08123	6.36e-07					HMG20B	9.85e-09	-6.55731	9.34e-08
ZNF589	6.79e-08	6.07799	6.43e-07					SLC35B2	9.88e-09	-6.55648	9.37e-08
CH25H	6.89e-08	6.07436	6.52e-07					SDCCAG3	1.01e-08	6.55118	9.57e-08
FNBP1	6.88e-08	6.07449	6.52e-07					GUCY1A3	1.02e-08	6.5491	9.64e-08
FNDC1	6.88e-08	-6.07442	6.52e-07					PCSK9	1.04e-08	6.54385	9.84e-08
TNFRSF10B	6.9e-08	-6.07373	6.53e-07					CLIC3	1.04e-08	-6.54284	9.88e-08
HERC2	7e-08	6.07021	6.62e-07					PUS3	1.06e-08	6.53857	1e-07
H2AFV	7.11e-08	-6.06645	6.72e-07					CINP	1.07e-08	6.53778	1.01e-07
CHMP5	7.28e-08	-6.06038	6.88e-07					LIFR	1.08e-08	6.53552	1.02e-07
AJ006998.2	7.31e-08	6.05954	6.9e-07					FES	1.09e-08	-6.53324	1.03e-07
TMEM51	7.36e-08	6.05786	6.94e-07					CTXN1	1.1e-08	-6.53069	1.04e-07
ZNF18	7.43e-08	6.05524	7.01e-07					G0S2	1.11e-08	-6.52866	1.04e-07
COL13A1	7.48e-08	-6.05368	7.05e-07					PARVB	1.12e-08	6.52569	1.06e-07
PRKAR2A	7.63e-08	6.04851	7.19e-07					ECHDC3	1.14e-08	6.52187	1.07e-07
AC006276.1	7.67e-08	-6.04742	7.22e-07					ACTR1B	1.17e-08	-6.51564	1.1e-07
HEATR3	7.96e-08	6.03806	7.49e-07					ATOH8	1.17e-08	6.51377	1.11e-07
DNAJC3	8.02e-08	6.03611	7.55e-07					C20orf43	1.18e-08	6.51193	1.11e-07
SPSB1	8.06e-08	6.03507	7.57e-07					DDX21	1.19e-08	6.51161	1.11e-07
KIAA1468	8.1e-08	6.03357	7.62e-07					ACSL3	1.2e-08	-6.50942	1.12e-07
NAT10	8.17e-08	6.03159	7.67e-07					C9orf125	1.2e-08	-6.50787	1.13e-07
GUCY1A3	8.24e-08	6.02947	7.73e-07					C12orf44	1.21e-08	6.50606	1.14e-07
SLC25A4	8.23e-08	6.02974	7.73e-07					DIMT1	1.22e-08	6.50354	1.15e-07
ACSS2	8.25e-08	6.02907	7.74e-07					PLAGL2	1.23e-08	6.50249	1.15e-07
BPNT1	8.27e-08	6.02852	7.75e-07					CCDC71	1.24e-08	6.4999	1.16e-07
TMEM45A	8.29e-08	-6.028	7.76e-07					ADH1A	1.25e-08	6.49915	1.17e-07
WDR74	8.35e-08	6.02602	7.82e-07					CLDND1	1.25e-08	-6.49927	1.17e-07
C7orf11	8.4e-08	6.02471	7.86e-07					UQCR11	1.25e-08	6.49885	1.17e-07
AHNAK	8.7e-08	6.01577	8.14e-07					HSD11B1	1.27e-08	-6.49475	1.19e-07
IKZF4	8.8e-08	-5.71109	8.23e-07					NUDT7	1.27e-08	-6.49371	1.19e-07
PPOX	8.83e-08	-5.7104	8.25e-07					ADCY3	1.29e-08	-6.49101	1.2e-07
PTGR1	8.85e-08	-6.01155	8.26e-07					CYB5B	1.29e-08	-6.49048	1.21e-07
BCL9L	8.9e-08	5.70857	8.31e-07					TMEM107	1.31e-08	-6.48723	1.22e-07
PENK	8.9e-08	-6.00992	8.31e-07					R3HCC1	1.32e-08	6.48561	1.23e-07
GPT2	8.96e-08	6.00826	8.36e-07					GMPPA	1.32e-08	6.11757	1.23e-07
LAYN	8.97e-08	-6.00807	8.36e-07					DUSP11	1.35e-08	6.47864	1.26e-07
SLC22A15	9e-08	-6.00714	8.39e-07					SULT1A2	1.37e-08	-6.47598	1.28e-07
ATP6V1G1	9.03e-08	6.00634	8.41e-07					DCAF5	1.38e-08	6.47368	1.29e-07
SLC25A19	9.08e-08	6.00489	8.46e-07					SIDT2	1.41e-08	6.46834	1.31e-07
ANKRD27	9.12e-08	6.00395	8.48e-07					ABHD4	1.44e-08	6.46371	1.34e-07
HIVEP1	9.13e-08	-6.00356	8.49e-07					LIPG	1.47e-08	-6.45851	1.37e-07
CWF19L2	9.29e-08	-5.99929	8.63e-07					OCEL1	1.48e-08	6.45653	1.38e-07
ING2	9.67e-08	-5.98917	8.98e-07					ROD1	1.5e-08	-6.45335	1.39e-07
C5orf54	9.76e-08	-5.98689	9.06e-07					C1orf74	1.52e-08	-6.45067	1.41e-07
ECHS1	9.85e-08	5.98468	9.14e-07					CERK	1.52e-08	-6.45061	1.41e-07
GPN3	1.01e-07	-5.97869	9.35e-07					PCCB	1.52e-08	6.45069	1.41e-07
C7orf10	1.01e-07	5.9772	9.4e-07					C2orf56	1.52e-08	6.44941	1.41e-07
COL14A1	1.03e-07	5.97404	9.52e-07					FAM73B	1.53e-08	6.448	1.42e-07
NMB	1.04e-07	-5.9705	9.65e-07					MESDC1	1.53e-08	-6.44805	1.42e-07
DUSP3	1.05e-07	5.96901	9.7e-07					GSTM3	1.57e-08	6.44213	1.45e-07
NUMB	1.08e-07	-5.96259	9.94e-07					SHC3	1.57e-08	6.44221	1.45e-07
ACAT2	1.08e-07	5.96085	1e-06					FAM102B	1.57e-08	-6.44149	1.46e-07
CXCR7	1.1e-07	-5.95713	1.01e-06					EXT1	1.58e-08	6.44072	1.46e-07
TSTA3	1.09e-07	5.95829	1.01e-06					ZSCAN21	1.58e-08	6.44078	1.46e-07
SLC20A2	1.1e-07	5.9561	1.02e-06					TRMU	1.6e-08	6.43677	1.48e-07
BBS2	1.11e-07	-5.95417	1.03e-06					KARS	1.62e-08	6.4351	1.49e-07
DCAF5	1.12e-07	5.95328	1.03e-06					THY1	1.65e-08	-6.42989	1.52e-07
NDST1	1.13e-07	5.94931	1.04e-06					HSPA4	1.68e-08	6.4247	1.55e-07
ZNF789	1.12e-07	5.95127	1.04e-06					SIAH2	1.7e-08	6.42201	1.57e-07
MT3	1.15e-07	-5.94497	1.06e-06					CCDC151	1.72e-08	-6.41916	1.59e-07
DTX3L	1.18e-07	5.94019	1.08e-06					FKBP1A	1.72e-08	6.41886	1.59e-07
PRMT3	1.18e-07	5.93934	1.08e-06					ISOC1	1.73e-08	6.41832	1.59e-07
MEAF6	1.18e-07	-5.9386	1.09e-06					TMEM51	1.73e-08	6.41754	1.59e-07
DYRK3	1.2e-07	-5.93462	1.1e-06					DNAJB11	1.74e-08	6.41691	1.6e-07
ELMOD2	1.22e-07	-5.92998	1.12e-06					MON2	1.77e-08	6.41186	1.63e-07
C19orf54	1.26e-07	-5.92206	1.16e-06					MPG	1.79e-08	-6.05395	1.64e-07
DNAJC5	1.27e-07	5.92088	1.16e-06					UAP1L1	1.8e-08	6.40863	1.65e-07
PSMC2	1.27e-07	5.92123	1.16e-06					FMN2	1.81e-08	-6.40702	1.66e-07
A4GALT	1.29e-07	-5.916	1.19e-06					RP4-564F22.2	1.82e-08	6.40561	1.67e-07
NAPRT1	1.3e-07	5.91525	1.19e-06					NFX1	1.84e-08	6.40265	1.69e-07
UTP11L	1.31e-07	5.9126	1.2e-06					ID2	1.88e-08	6.39737	1.72e-07
CCDC127	1.34e-07	-5.90638	1.23e-06					TMOD2	1.89e-08	-6.39596	1.73e-07
RP11-422J8.1	1.34e-07	-5.90706	1.23e-06					METAP2	1.91e-08	6.39297	1.75e-07
SSTR2	1.34e-07	-5.90674	1.23e-06					DAPK3	1.93e-08	6.39079	1.77e-07
[truncated: 2,522 more rows]
