# Supplementary material for: Cytokine-induced molecular responses in airway smooth muscle cells inform genome-wide association studies of asthma
Source: Genome Med. 2020 Jul 20;12:64. doi: 10.1186/s13073-020-00759-w (PMC7370514; doi:10.1186/s13073-020-00759-w)
Supplement: Supplementary file 6 — Additional file 6. Differentially expressed genes that are also associated with asthma (GWAS catalog). Genes previously identified as being associated with asthma were compared to the list of genes differentially expressed in response to IL-13 and/or IL-17 compared to vehicle. [file 13073_2020_759_MOESM6_ESM.xlsx]

## Sheet: Sheet1
Additional File6. Differentially expressed genes that are also associated with asthma (GWAS catalog).
IL-13 compared to vehicle				IL-17A compared to vehicle				IL-13 + IL-17A compared to vehicle
Gene	p-value	tscore	FDR	Gene	p-value	tscore	FDR	Gene	p-value	tscore	FDR
ACACA	0	12.1005	0	ADORA2B	0.000376338	-3.74881	0.00699094	ACACA	1.5e-06	5.28786	1.06e-05
ACPL2	0.000136517	-4.05135	0.000778839	ADRB2	3.61e-07	-5.65573	1.94e-05	ACAN	0.000901385	-3.47721	0.00401374
ACTN1	9.14e-06	4.80924	6.31e-05	ALCAM	1e-05	-4.78511	0.000335643	ACP1	0.000115844	4.09923	0.000608832
ACVRL1	7.74e-13	-8.85902	1.37e-11	ALPL	2.01e-05	-4.59484	0.000595166	ACPL2	0.00225159	-3.17884	0.00920942
ADAM8	7.81e-12	8.29634	1.22e-10	ANXA1	0.000338617	-3.78092	0.00639549	ACTN1	4.69e-05	4.35824	0.000263628
ADCY7	1.43e-07	5.89092	1.3e-06	ATP2A2	4.35e-05	4.37968	0.00115114	ACVRL1	0	-15.2007	0
ADCY9	0.0002158	3.91626	0.00118671	BDKRB1	1.03e-11	8.22999	2.16e-09	ADAM23	2.82e-06	-5.12336	1.91e-05
ADH1B	8.72e-06	4.82199	6.05e-05	BDKRB2	4.44e-15	10.1382	2.8e-12	ADAM8	5.5e-12	7.68106	7.84e-11
ADH5	1.61e-08	6.43646	1.65e-07	BIRC5	2e-11	-8.06859	3.8e-09	ADCY7	9.05e-06	4.81199	5.7e-05
ADM	0.00111428	-3.40947	0.00532772	BMP2	3.88e-06	5.03846	0.000148837	ADH1B	5.66e-08	6.12324	4.89e-07
ADORA2B	1.78e-15	-10.3755	4.2e-14	CCL11	5.53e-10	7.26208	6.56e-08	ADH5	1.52e-07	5.87527	1.24e-06
ADRB2	3.55e-15	-10.1994	8.13e-14	CCL13	4.79e-09	6.7346	4.23e-07	ADM	1.27e-07	5.91986	1.05e-06
AGT	0.000428319	-3.70928	0.00223437	CCL2	2.1e-09	6.93691	2.06e-07	ADORA2B	0	-13.1601	0
ALDH2	0	-11.1163	0	CCL7	8.88e-16	10.5585	7.06e-13	ADRB2	0	-11.8852	0
ALOX5AP	4.1e-05	-4.39594	0.000256124	CCL8	6.8e-06	4.88918	0.000241675	AGT	0.00168293	-3.27544	0.00709462
ALPL	0.000483572	3.672	0.00249202	CFH	1.83e-06	5.23639	7.82e-05	ALDH2	0	-14.918	0
ANXA1	0.000588484	-3.61122	0.00298306	CFLAR	1.3e-11	8.17193	2.62e-09	ALOX5AP	4.52e-05	-4.36851	0.00025503
ANXA4	4.24e-06	5.01509	3.1e-05	CREB5	4.81e-12	8.41436	1.29e-09	ARRB1	6.35e-14	9.47272	1.13e-12
ARRB1	2.49e-14	9.70266	5.15e-13	CRIM1	1.65e-05	-4.64797	0.000509796	ATF6B	0.00117988	-3.39106	0.00513377
ATF6B	4.69e-06	-4.80437	3.41e-05	CSF2	6.44e-15	10.0378	3.92e-12	ATG7	0	18.294	0
ATG5	0.000249717	3.87268	0.00135367	CTSS	2.46e-08	6.33094	1.79e-06	BDKRB1	0	-12.2625	0
ATG7	0	14.176	0	CXCL1	0	12.1504	0	BDKRB2	1.51e-06	-5.2867	1.07e-05
ATP2A2	3.24e-05	-4.46224	0.00020573	CXCL16	2.28e-07	5.77272	1.29e-05	BDNF	0	-12.6281	0
AVPI1	2.54e-05	-4.52947	0.000164013	CXCL2	0	12.2064	0	BIRC5	0	-22.0002	0
BDKRB1	0	-28.5331	0	CXCL5	1.8e-09	6.97442	1.81e-07	BMP2	2.01e-05	-4.59503	0.000119822
BDKRB2	0	-13.1364	0	CXCL6	4.44e-16	10.795	4.06e-13	C3	9.6e-06	4.79595	6.02e-05
BDNF	0	-12.6336	0	CYFIP2	2.63e-05	4.51952	0.000749012	C5	0	-16.4974	0
BIRC5	0	-20.7779	0	CYP27A1	0.000408553	3.72375	0.00745728	CADM1	2.43e-05	-4.54244	0.000142897
BMP2	5.06e-14	-9.52875	1.01e-12	DCBLD2	7.24e-07	-5.47743	3.52e-05	CASP1	0	-11.6251	0
BSDC1	0.000739168	-3.53992	0.00367154	EDNRA	1.02e-11	8.23068	2.16e-09	CCL11	0	38.8099	0
C3orf19	0.00153119	3.30643	0.00709111	EDNRB	9.54e-06	4.79783	0.00032407	CCL13	0	18.9978	0
C5	0	-16.3173	0	EZR	1.34e-10	-7.60638	2.03e-08	CCL2	8.64e-10	7.1532	9.42e-09
CASP1	8.61e-12	-8.27279	1.33e-10	F2R	0.000335275	-3.78393	0.00634419	CCL26	0	68.7967	0
CCL11	0	28.968	0	F2RL1	9.61e-05	-4.15328	0.00221312	CCL7	0	14.9391	0
CCL13	4.64e-14	9.54987	9.34e-13	FADS1	2.22e-16	10.9465	2.25e-13	CCL8	0	14.7727	0
CCL26	0	76.8176	0	FADS2	8.46e-08	6.02292	5.26e-06	CCND1	0	-16.536	0
CCL7	7.89e-10	7.17533	9.6e-09	FAM155A	1.59e-05	4.65823	0.000492735	CCS	4.25e-10	7.32603	4.8e-09
CCL8	9.99e-15	9.92944	2.17e-13	FKBP5	0.000287209	-3.83068	0.0055262	CD274	4.15e-06	5.02086	2.75e-05
CCND1	0	-12.1214	0	FRMD4A	5.3e-07	5.55734	2.69e-05	CDC42	7.13e-12	8.31836	1e-10
CD200	0.000480366	3.59332	0.0024783	FYN	3.94e-08	6.21396	2.71e-06	CDH4	5.18e-09	-6.71556	5.1e-08
CD274	1.56e-05	4.50956	0.000103971	GPR1	1.37e-06	-5.31191	6.12e-05	CDK4	0.001249	3.37268	0.00539726
CD55	0.000212671	-3.9206	0.00117055	GYPC	0.000133154	4.05864	0.00291488	CDKN2B	8.82e-12	-8.26682	1.23e-10
CDC42	2.31e-10	7.47429	2.99e-09	IFNAR1	1.66e-05	4.64733	0.000510123	CEP68	0.000402392	-3.72839	0.00191346
CDH4	1.73e-09	-6.98381	2.01e-08	IL10	0.000209861	3.92456	0.00430686	CFH	8.88e-16	10.5557	1.97e-14
CDK4	2.71e-08	6.30694	2.72e-07	IL11	1.57e-05	4.66264	0.000485676	CFI	0.00219686	3.18707	0.00901783
CDKN2A	0.00181282	3.25093	0.00824496	IL18R1	3.03e-05	4.48049	0.000847153	CFLAR	1.68e-06	5.25899	1.18e-05
CDKN2B	4.44e-16	-10.6448	1.11e-14	IL1A	2.71e-06	5.13323	0.00010903	CHN2	6.09e-05	4.284	0.000336172
CFH	1.93e-11	8.07673	2.85e-10	IL1B	4.18e-08	6.19923	2.86e-06	CLCA1	4.1e-05	4.39605	0.000233163
CFI	0.00190237	3.23498	0.00861579	IL1R1	1.29e-05	4.71552	0.000413498	CLEC16A	0	23.359	0
CHN2	5.56e-07	5.30134	4.68e-06	IL1RN	1.15e-06	5.35682	5.29e-05	COG6	7.65e-07	5.46313	5.67e-06
CLCA1	1.32e-08	6.1175	1.37e-07	IL4R	4.93e-07	5.57632	2.52e-05	COL6A5	0	9.99673	0
CLEC16A	0	21.2382	0	IL6	0	13.0772	0	COMMD10	0.000185573	3.96104	0.000939095
COG6	0.000214983	3.91739	0.00118292	IL8	2.26e-08	6.35199	1.67e-06	CPEB2	1.04e-11	-8.22603	1.44e-10
COL6A5	2.84e-12	7.80845	4.69e-11	IRAK2	2.49e-10	7.45639	3.37e-08	CREB1	7.9e-06	4.84886	5.01e-05
COMMD10	1.63e-07	5.85695	1.47e-06	IRAK3	4.74e-09	6.73723	4.2e-07	CREB3L2	3.05e-09	-6.84561	3.08e-08
CPEB2	1.56e-10	-7.56911	2.05e-09	ITPR1	0.000347147	3.77337	0.00652158	CREB5	0	19.214	0
CREB1	5.53e-05	4.31151	0.000337882	KDM5B	2.66e-05	4.51651	0.000756023	CREBBP	7.21e-06	4.87336	4.61e-05
CREB3L2	0	-12.5676	0	LOX	2.54e-10	-7.45108	3.42e-08	CRH	7.32e-13	8.06813	1.16e-11
CREB5	0	17.7343	0	LY96	3.43e-06	-5.0713	0.000134305	CRIM1	9.07e-10	-7.14139	9.87e-09
CREBBP	4.5e-05	4.36968	0.000279257	MET	2.29e-06	-5.17751	9.59e-05	CSK	4.22e-15	10.1475	8.66e-14
CRH	2.26e-11	7.40602	3.31e-10	MICA	2.16e-05	4.57408	0.000634763	CSNK2A1	4.76e-05	4.35378	0.000267495
CRIM1	2.89e-08	-6.29069	2.89e-07	MKI67	2.91e-06	-5.11444	0.000116062	CTH	7.15e-05	4.23833	0.000389719
CSF2	7.37e-13	-8.87106	1.3e-11	MMP1	2.41e-05	4.5448	0.000691264	CTNNBL1	0	12.9219	0
CSK	6.96e-12	8.32426	1.09e-10	MMP2	1.35e-05	4.70401	0.000427591	CTSS	7.34e-05	4.23077	0.000399199
CTNNBL1	0	10.9736	0	MYLK	5.68e-06	-4.93741	0.000207093	CTTN	0.00121534	3.3815	0.00526428
CTTN	0.00145685	3.32269	0.00678295	NFKB1	0.000408786	3.72357	0.00745728	CXCL1	2.22e-16	10.9383	5.35e-15
CXCL1	2.29e-05	-4.55859	0.000148903	NGF	4.92e-05	-4.34445	0.00126929	CXCL12	0	14.5041	0
CXCL12	0	11.71	0	NR3C2	0.00038708	-3.74023	0.00713593	CXCL16	0.000124053	-4.0793	0.000648943
CXCL2	1.04e-10	-7.66835	1.39e-09	ORMDL3	0.000200761	3.93773	0.00415322	CXCL2	5.27e-07	5.55893	3.98e-06
CXCL5	1.35e-12	-8.72332	2.32e-11	OSGIN2	2.51e-08	6.32543	1.82e-06	CXCL6	3.24e-14	9.63943	5.98e-13
CXCL6	0.000289569	-3.82821	0.00155631	PID1	6.93e-11	7.76649	1.11e-08	CYP1B1	6e-06	-4.92254	3.88e-05
CYP1B1	6.66e-12	-8.33509	1.05e-10	PTGER2	2.44e-15	-10.2805	1.86e-12	CYP3A7	2.29e-13	8.28925	3.86e-12
CYP2E1	0.00108632	3.41763	0.00521039	PTGS2	3.74e-12	8.47507	1.07e-09	DAP3	4.29e-06	4.82548	2.83e-05
CYP3A7	2.72e-09	6.87311	3.09e-08	PTPRE	9.37e-09	6.56949	7.75e-07	DBC1	9.35e-07	5.41139	6.82e-06
DAP3	4.22e-05	4.38788	0.00026294	RAB31	4.44e-05	4.37336	0.00117217	DCBLD2	0	-13.6892	0
DCAF4	0.000427955	3.70954	0.00223311	RASAL2	0.000250033	-3.8723	0.00490382	DEXI	2.44e-10	7.46096	2.85e-09
DCBLD2	0	-14.8966	0	RGS5	1.57e-09	7.00776	1.62e-07	DKK1	0.000854448	-3.49418	0.00382431
DEXI	0	11.2377	0	RUNX1	2.26e-10	7.47942	3.09e-08	DOCK1	6.84e-06	4.88733	4.39e-05
DOCK1	1.7e-09	6.98798	1.98e-08	SERPINE1	1.33e-08	-6.48267	1.06e-06	DTD1	8e-05	-4.20616	0.000431648
DUOX1	5.31e-12	7.68805	8.48e-11	SLC22A15	0.000230137	3.89709	0.00459243	DUOX1	2.3e-05	4.413	0.000135943
DUSP1	0	-18.285	0	SLC22A4	1.68e-10	7.55213	2.39e-08	DUSP1	0	-15.423	0
EDN1	0.000261895	3.85841	0.00141549	SLC25A46	0.000245209	-3.87813	0.0048456	EDN1	3.83e-05	4.41529	0.000218808
EDNRA	3.11e-15	-10.2136	7.15e-14	SOCS1	3.72e-06	5.04985	0.00014409	EDNRA	3.95e-10	-7.34411	4.49e-09
EDNRB	7.33e-12	8.3116	1.15e-10	SPATS2L	1.73e-05	-4.63609	0.000526154	EDNRB	0	12.6137	0
EGFR	0	22.4351	0	STAT4	0.000407407	3.7246	0.00744698	EGFR	0	24.1104	0
EGR1	0.000819278	-3.50748	0.00403437	TIMELESS	8.88e-10	-7.14656	9.84e-08	EPB41L3	0.000170675	3.98576	0.000869015
ELAC2	8.96e-05	4.17373	0.000528068	TLE4	1.33e-11	8.16628	2.65e-09	EPHB6	7.93e-07	-5.45387	5.86e-06
EPB41L2	1.99e-05	4.59737	0.000130356	TMTC2	4.5e-05	4.36956	0.00118124	ERBB2	8.64e-11	7.71294	1.07e-09
ERBB2	0	11.964	0	TNC	3.52e-05	4.43891	0.000957116	ERO1LB	4.25e-09	6.76408	4.23e-08
ERO1LB	8.46e-06	4.83032	5.88e-05	TNFRSF14	0.000380814	3.74521	0.00705158	ETV5	8.88e-16	-10.5623	1.97e-14
ETV5	3.07e-11	-7.96437	4.4e-10	TNFSF4	1.74e-06	5.24937	7.52e-05	EZR	1.47e-14	-9.83625	2.83e-13
EZR	7.31e-05	-4.23215	0.000437636	TNIP1	3.42e-07	5.66948	1.86e-05	F2RL1	0	-18.4859	0
F2R	3.3e-09	6.82602	3.7e-08	TOP2A	1.42e-09	-7.03217	1.49e-07	FADS1	2.73e-13	9.11427	4.54e-12
F2RL1	0	-15.1567	0	TRPA1	1.93e-05	4.60594	0.000577521	FADS2	3.18e-05	4.46689	0.000184146
FADS1	1.03e-12	8.78927	1.79e-11	TTF2	1.01e-07	-5.9786	6.17e-06	FAIM2	7.76e-06	-4.85355	4.93e-05
FADS2	4.39e-05	4.37708	0.000272667					FAM20B	0	-13.7686	0
FAM20B	0	-14.8903	0					FANCC	9.35e-06	-4.63681	5.87e-05
FANCC	0.00070542	-3.48079	0.00351633					FAS	8.46e-12	-8.27684	1.18e-10
FAS	3.13e-08	-6.27111	3.1e-07					FBN2	2.8e-14	9.67608	5.2e-13
FBN2	4e-15	10.1687	9.12e-14					FBXL7	1.64e-14	9.80542	3.13e-13
FBXL7	1.01e-11	8.23435	1.54e-10					FKBP4	9.09e-10	7.14095	9.88e-09
FKBP4	0.00216952	3.19126	0.00968889					FKBP5	0	17.6702	0
FKBP5	0	18.1297	0					FRMD4A	1.78e-15	10.37	3.82e-14
FOS	1.63e-05	-4.65235	0.000108031					FYN	0	14.9238	0
FRMD4A	1.58e-14	9.81721	3.34e-13					GATA2	0.000399688	-3.73045	0.00190159
FYN	0	13.0007	0					GBE1	8.88e-16	-10.5345	1.97e-14
GATA2	9.43e-06	-4.80085	6.49e-05					GCLM	0	12.0946	0
GBE1	0	-12.1481	0					GLCCI1	3.63e-05	-4.43016	0.000208424
GCLM	0	13.4227	0					GNPDA2	0.000132321	-4.06047	0.000688497
GLCCI1	6.94e-05	-4.24686	0.000417061					GPR1	4.57e-05	-4.36538	0.000257689
GNAQ	4.16e-05	4.39163	0.000259904					GPR37	5.75e-06	-4.93375	3.73e-05
GNPDA2	1.69e-07	-5.84801	1.52e-06					GPR44	0	18.9683	0
GPR37	5.56e-05	-4.31009	0.000339476					GRAMD1B	4.12e-06	-5.02267	2.73e-05
GPR44	0	22.0283	0					GRB2	2.15e-06	5.19483	1.48e-05
GRAMD1B	0.00208756	-3.20411	0.00937186					GRK5	4.52e-05	4.36846	0.00025503
GRB2	3.81e-06	5.04334	2.81e-05					GSTM3	1.57e-08	6.44213	1.45e-07
GSTO1	7.83e-10	-7.17744	9.52e-09					GSTO1	6.38e-07	-5.51012	4.76e-06
GSTO2	0.00158604	-3.29491	0.00731179					GSTO2	2.5e-05	-4.53461	0.000146663
GYPC	0	-16.393	0					GYPC	0	-16.6042	0
HAT1	0.000829028	-3.50374	0.00407689					HAVCR2	4.44e-16	-10.764	1.03e-14
HAVCR2	4.84e-13	-8.97408	8.74e-12					HLA-A	6.89e-05	-4.24883	0.000376901
HDAC1	6.8e-06	-4.88884	4.81e-05					HLA-DPA1	0.000359217	-3.76299	0.00172249
HLA-A	9.96e-06	-4.786	6.82e-05					HLA-DRA	0.000406716	3.72512	0.00193301
HLA-DPA1	0.000316559	-3.80132	0.00168896					HLA-E	1.54e-06	5.28161	1.09e-05
HMOX1	6.9e-06	-4.88512	4.87e-05					HMOX1	0.00221649	-3.1841	0.00909035
HNMT	0	-15.0338	0					HNMT	0	-13.7813	0
HRH1	0	40.759	0					HRH1	0	46.365	0
HSP90AA1	0.00173026	3.26631	0.00790882					HSP90AA1	1.22e-05	4.73122	7.52e-05
HSP90AB1	1.18e-10	7.63834	1.57e-09					HSP90AB1	1.23e-11	8.18549	1.68e-10
HTR2A	9.51e-05	4.15633	0.000558546					HTR2A	2.07e-06	5.20448	1.43e-05
IFNAR1	0.000402478	-3.72832	0.00210981					IL10RA	0.000279022	3.83938	0.00136589
IL10RA	0.000504654	3.57901	0.0025919					IL10RB	0.00135836	3.34548	0.0058381
IL10RB	0.000198965	3.94039	0.00110058					IL12A	5.54e-05	-4.31095	0.000308172
IL11	1.91e-11	-8.07978	2.82e-10					IL17RA	0	29.7694	0
IL12A	4.46e-09	-6.75212	4.94e-08					IL18	8.89e-05	-4.17577	0.000475003
IL17RA	0	34.6014	0					IL18R1	6.77e-10	7.21293	7.47e-09
IL1A	1.78e-15	-10.3669	4.2e-14					IL19	7.82e-06	4.8513	4.97e-05
IL1B	8.44e-15	-9.97089	1.85e-13					IL1A	3.68e-08	-6.2309	3.27e-07
IL1RL1	0	14.4826	0					IL1B	1.78e-06	-5.24447	1.24e-05
IL27RA	0.000156962	-4.01043	0.000886347					IL1RL1	0	18.8497	0
IL33	0.00208862	-3.20394	0.00937341					IL1RN	4.8e-08	6.16473	4.19e-07
IL4R	7.99e-15	9.98682	1.75e-13					IL24	0.000593099	3.60879	0.00273217
IL6	0.000366042	-3.75726	0.00193155					IL27RA	1.97e-06	-5.21798	1.36e-05
IL7R	0	-13.0995	0					IL4R	0	12.6218	0
IL8	1.78e-15	-10.3447	4.2e-14					IL6	0.000932024	3.46658	0.00413969
INSIG2	0.00035463	3.76689	0.00187783					IL7R	8.44e-05	-4.19076	0.000453014
IRAK2	2.25e-09	-6.91933	2.59e-08					INSIG2	0.00165071	3.28179	0.00696843
IREB2	0.000198994	3.94035	0.00110058					IRAK3	8.66e-05	4.18331	0.000463815
IRF1	2.13e-14	9.74391	4.46e-13					IREB2	1.71e-05	4.63958	0.000102974
IRS2	0	-18.0153	0					IRF1	1.18e-09	7.07813	1.26e-08
ITPR1	1.95e-07	5.81238	1.74e-06					IRS2	0	-19.8077	0
ITPR3	2.66e-15	-10.251	6.17e-14					ITGB2	0.000371664	3.66712	0.00177705
JAK1	0.00156498	3.29929	0.00723296					ITPR1	1.64e-14	9.80567	3.13e-13
JAM3	4.98e-05	-4.34113	0.000306323					ITPR3	0	-16.2675	0
KCNS3	2.23e-09	-6.92194	2.56e-08					JAK1	1.32e-07	5.91123	1.08e-06
KEAP1	0.00078048	-3.5228	0.00386519					JAM3	0.000347876	-3.77273	0.00167293
KIDINS220	5.97e-05	4.28993	0.000362268					KCNS3	8.88e-16	-10.5744	1.97e-14
KIT	5.79e-06	4.93232	4.13e-05					KDM5B	5.69e-05	4.30353	0.000315659
KITLG	0	11.015	0					KIT	0.000847294	3.49684	0.00379507
LEMD2	5.21e-06	-4.96052	3.75e-05					KITLG	6.6e-08	6.08508	5.65e-07
LEP	2.78e-05	-4.50466	0.000178654					LEMD2	7.77e-06	-4.85332	4.94e-05
LOX	0	23.8209	0					LEP	1.81e-05	-4.62355	0.000108663
LRRC32	0	19.5605	0					LEPR	0.000247225	-3.87568	0.00122633
LY96	0	-19.2413	0					LOX	0	24.0083	0
MAP3K1	0.00107468	-3.42108	0.00516272					LRRC32	0	20.7438	0
MAPK1	0	20.3713	0					LY96	0	-24.0573	0
MAPK3	1.05e-05	-4.77133	7.17e-05					MAP3K1	7.92e-05	-4.20893	0.000427754
MCC	0.000297761	3.8198	0.00159519					MAPK1	0	21.5718	0
METTL22	0.000620068	3.59494	0.00312668					MAPK3	1.1e-09	-7.09466	1.18e-08
MICA	0.000961101	3.45679	0.00465994					MCC	2.03e-08	6.37829	1.85e-07
MICB	3.27e-07	5.68126	2.83e-06					MET	0.000443648	-3.6985	0.00209168
MINA	0.000769554	3.45496	0.00381417					MICB	3.81e-05	4.4169	0.000217901
MKI67	0	-12.845	0					MKI67	0	-13.2357	0
MMP1	1.02e-08	-6.54929	1.08e-07					MMP1	2.63e-05	-4.52041	0.000153871
MMP12	1.98e-12	-8.62977	3.33e-11					MMP12	1.98e-10	-7.51148	2.34e-09
MMP19	0.0020704	3.20686	0.00930306					MMP19	0.000308107	3.80949	0.00149984
MMP2	7.92e-12	-8.29305	1.23e-10					MMP2	1.27e-06	-5.33158	9.1e-06
MMP3	0	-12.5964	0					MMP3	1.78e-12	-8.65619	2.7e-11
MTHFR	5.61e-07	5.54316	4.71e-06					MUC1	7.11e-12	-8.31931	1e-10
MUC1	3.6e-10	-7.36656	4.55e-09					MYH13	8.74e-07	5.42879	6.4e-06
MYB	0.000339565	3.78007	0.00180328					MYLK	0	-17.6945	0
MYH13	1.14e-05	4.75035	7.71e-05					NDFIP1	5.6e-07	-5.54361	4.21e-06
MYLK	0	-18.3061	0					NEDD4L	2.31e-06	-5.176	1.59e-05
NAT1	0.000623835	3.59305	0.00314481					NEFL	8.74e-06	-4.82141	5.52e-05
NCF2	0.00119561	-3.38679	0.00567211					NEGR1	0.00198833	-3.16383	0.00823581
NDFIP1	0.000387052	-3.74026	0.00203302					NEK7	4.09e-05	4.39657	0.000232879
NEDD4L	5.44e-06	-4.94885	3.91e-05					NFE2L2	0.000632578	-3.58871	0.00290306
NEFL	6.89e-05	-4.24876	0.000414563					NFIX	4.13e-14	-9.57792	7.5e-13
NEGR1	0.000908456	-3.40533	0.004427					NFKB1	0	14.9488	0
NFIX	0.000192913	-3.94955	0.00106824					NFKBIB	0	12.2926	0
NFKB1	0	12.2305	0					NGF	1.43e-12	-8.70928	2.19e-11
NFKBIB	8.21e-12	8.2842	1.28e-10					NOD1	8.77e-08	5.71197	7.41e-07
NGF	7.1e-10	-7.20117	8.67e-09					NOTCH4	2.42e-11	-8.02145	3.16e-10
NOD1	1.09e-06	5.37161	8.8e-06					NQO1	0.000838235	3.50024	0.00375801
NOTCH4	3.41e-05	-4.448	0.000215209					NR3C2	0.000867095	-3.48952	0.00387427
NQO1	0.000384138	3.74256	0.00201888					NR4A1	3.4e-06	-5.07397	2.28e-05
NR4A1	1.71e-09	-6.98747	1.99e-08					OPN3	7.17e-09	-6.6355	6.94e-08
OSGIN2	0	-11.8974	0					ORMDL3	2.32e-06	5.17504	1.59e-05
PDE4B	1.44e-05	-4.68527	9.66e-05					OSGIN2	5.32e-06	-4.95495	3.46e-05
PERP	2.44e-12	-8.57934	4.05e-11					PBX1	7.04e-10	7.20311	7.76e-09
PFKFB3	1.51e-06	-5.28669	1.19e-05					PDGFC	0.00245746	3.14947	0.00994682
PID1	3.86e-09	-6.78777	4.3e-08					PDGFRA	2.55e-05	-4.52808	0.000149866
PIGN	1.05e-11	-8.22337	1.61e-10					PERP	0	-13.5105	0
PKDCC	0.00104761	3.42926	0.00504723					PGAP3	0.000276428	-3.84219	0.00135464
PLAU	0	-19.5099	0					PIAS4	2.3e-05	4.55741	0.000135943
PLAUR	0	-11.9407	0					PID1	0.000971312	-3.45343	0.0043031
PLCB1	0	-18.2637	0					PIGN	8.88e-16	-10.5526	1.97e-14
PLCL1	5.33e-15	10.092	1.2e-13					PLAU	0	-15.8147	0
PLEKHG3	1.98e-07	-5.80889	1.76e-06					PLAUR	0	-11.6409	0
PRKCE	0.000524394	-3.64698	0.00268348					PLCB1	0	-18.4123	0
PRKCH	2.18e-14	-9.7369	4.55e-13					PLCB2	0.000280666	-3.83761	0.0013732
PRMT3	1.18e-07	5.93934	1.08e-06					PLCL1	0	11.5217	0
PSMA3	5.91e-06	4.9265	4.21e-05					PLEKHG3	3.98e-09	-6.78023	3.97e-08
PTGER1	3.05e-06	-5.10226	2.29e-05					PRKCE	2.21e-06	-5.18738	1.52e-05
PTGER2	6.23e-10	7.23294	7.65e-09					PRKCH	3.88e-12	-8.46632	5.63e-11
PTGER4	5.96e-09	6.68088	6.5e-08					PRMT3	1.7e-11	8.10731	2.26e-10
PTGS1	0	-13.1893	0					PSMA3	4.79e-06	4.98284	3.13e-05
PTGS2	8.88e-16	-10.5373	2.16e-14					PSMB8	0.000722089	3.54727	0.00328172
PTPN22	6.62e-14	-9.46206	1.31e-12					PSMD3	3.7e-08	6.22957	3.28e-07
PTPRD	3.57e-06	5.06075	2.65e-05					PTGER1	2.52e-12	-8.57151	3.75e-11
PTPRE	2.22e-16	10.9527	5.82e-15					PTGER4	2.29e-10	7.47632	2.69e-09
RAB1A	0.000101421	4.1378	0.000593428					PTGS1	2.22e-16	-10.9275	5.35e-15
RGS2	0	25.4572	0					PTGS2	0.000576707	-3.6175	0.00266135
RGS5	7.99e-15	9.98593	1.75e-13					PTPN22	3.55e-15	-10.1826	7.38e-14
RUNX1	1.41e-11	-8.15266	2.12e-10					PTPRD	2.66e-08	6.31195	2.4e-07
S1PR1	2.32e-08	-6.34587	2.33e-07					PTPRE	0	12.6861	0
SCG2	0	-12.2059	0					RAB1A	7.69e-06	4.856	4.89e-05
SEMA5A	1.94e-06	5.22075	1.5e-05					RASAL2	5.61e-06	-4.94041	3.65e-05
SERPINA3	1.81e-12	8.65151	3.07e-11					RGS2	0	22.2047	0
SERPINE1	4.9e-10	-7.29141	6.11e-09					RGS5	0	12.3003	0
SETDB2	3.22e-07	-5.68504	2.8e-06					RUNX1	1.11e-05	-4.75691	6.88e-05
SFRP1	0	20.0827	0					S1PR1	7.06e-06	-4.87876	4.52e-05
SGK1	2.26e-14	-9.72799	4.71e-13					SCG2	0	-11.4928	0
SH3GL3	7.23e-06	4.87259	5.09e-05					SEMA5A	6.32e-10	7.22968	6.99e-09
SLC1A1	0.000320501	-3.79757	0.001709					SERPINA3	1.05e-10	7.66546	1.28e-09
SLC22A15	9e-08	-6.00714	8.39e-07					SERPINE1	3.26e-14	-9.63687	6.01e-13
SLC22A23	0	-14.3657	0					SETDB2	1.11e-05	-4.75593	6.9e-05
SLC25A46	2.04e-14	9.75393	4.28e-13					SFRP1	0	23.0021	0
SLC26A4	1.33e-06	5.32068	1.06e-05					SGK1	1.78e-15	-10.3724	3.82e-14
SLC39A11	1.29e-08	-6.49093	1.34e-07					SH3GL3	2.88e-10	7.42099	3.33e-09
SMAD3	0	-15.11	0					SLC1A1	2.52e-07	-5.74693	1.99e-06
SMAP2	2.68e-13	-9.11804	4.98e-12					SLC22A15	2.11e-05	-4.58097	0.000125556
SNN	0.000146689	4.0303	0.000831675					SLC22A23	0	-11.6561	0
SOCS1	0	46.3868	0					SLC22A4	1.38e-13	9.28223	2.37e-12
SOCS2	0	-24.9222	0					SLC25A46	3.77e-15	10.1748	7.81e-14
SOCS3	0.000821629	-3.50657	0.00404377					SLC39A11	7.42e-09	-6.62687	7.18e-08
SOCS5	7.35e-13	-8.87183	1.3e-11					SMAD3	0	-19.937	0
SOX9	0	-17.3102	0					SMAP2	2.45e-12	-8.57824	3.65e-11
SPATA13	3.9e-12	7.74758	6.32e-11					SNN	0.000391145	3.65251	0.00186385
SPATS2L	1.87e-06	-5.23102	1.45e-05					SOCS1	0	46.7816	0
SPP1	7.43e-06	4.86523	5.21e-05					SOCS2	0	-23.0439	0
SREBF1	5.12e-11	7.84012	7.14e-10					SOCS5	0	-11.0108	0
STAT3	2.71e-06	5.13363	2.04e-05					SOX9	0	-19.5619	0
STIP1	4.98e-05	4.3412	0.000306323					SPATA13	1.23e-10	7.62639	1.5e-09
STK10	9.14e-09	6.57572	9.72e-08					SPATS2L	9.12e-08	-6.00386	7.69e-07
SULF1	1.95e-08	6.38788	1.99e-07					SREBF1	1.16e-07	5.94329	9.62e-07
TAC1	4.53e-05	4.36781	0.00028093					STAT3	1.82e-10	7.53208	2.16e-09
TAP2	2.21e-05	4.56868	0.000143871					STAT4	1.89e-05	4.61082	0.00011355
TBC1D9	1.47e-06	-5.29319	1.16e-05					STIP1	1.56e-10	7.56914	1.87e-09
TCF12	4.82e-08	-6.16335	4.65e-07					STK10	7.25e-06	4.87185	4.63e-05
TGFBR3	0	18.2252	0					SULF1	2.49e-07	5.7506	1.96e-06
THSD4	0.000106955	-4.12241	0.000623219					TAC1	2.01e-08	6.02902	1.83e-07
TIMELESS	0	-13.9602	0					TAP2	1.79e-05	4.62603	0.000107829
TLE4	0	-12.7067	0					TBC1D9	1.32e-07	-5.9103	1.09e-06
TLN1	9.83e-05	4.14697	0.000576026					TCF12	4.12e-08	-6.20274	3.62e-07
TLR4	5.97e-11	-7.80273	8.23e-10					TGFBR3	0	22.7941	0
TMEM132B	0	-13.3493	0					THSD4	6.53e-06	-4.72419	4.2e-05
TNC	0	30.0345	0					TIMELESS	0	-14.197	0
TNFRSF10B	6.9e-08	-6.07373	6.53e-07					TLE4	4.44e-16	-10.683	1.03e-14
TNFRSF11B	3.82e-11	7.91087	5.4e-10					TLR4	2.74e-12	-8.55116	4.05e-11
TNFRSF14	0.000668713	-3.57135	0.00335071					TLR5	0.000321445	-3.70844	0.00155565
TNFRSF1B	5.13e-13	8.95934	9.25e-12					TMEM132B	0	-14.4571	0
TNFRSF21	0	15.5132	0					TNC	0	31.3563	0
TNFSF10	0	-12.1308	0					TNFRSF10D	4.13e-05	4.3943	0.000234546
TNFSF13B	7.56e-11	-7.74545	1.03e-09					TNFRSF11B	4.44e-16	10.8169	1.03e-14
TNFSF4	7.4e-11	-7.75072	1.01e-09					TNFRSF14	4.63e-11	-7.86434	5.87e-10
TNIP1	7.25e-09	6.63285	7.8e-08					TNFRSF1B	1.33e-15	10.4524	2.9e-14
TNS1	0.000249696	3.87271	0.00135367					TNFRSF21	0	17.0061	0
TOP2A	0	-21.6425	0					TNFSF10	0	-11.6614	0
TP53	0	12.1855	0					TNFSF13B	5.74e-09	-6.68992	5.62e-08
TRPA1	1.78e-15	-10.3633	4.2e-14					TNFSF4	1.69e-11	-8.10899	2.25e-10
TSC22D2	8.84e-14	9.39107	1.72e-12					TNIP1	0	11.4608	0
TTF2	0	-11.3791	0					TOP2A	0	-21.2478	0
UBE3C	0.000235207	3.89058	0.00128323					TP53	0	11.7764	0
UST	0	20.5087	0					TRPA1	5.01e-12	-8.40437	7.17e-11
VCAM1	1.74e-11	8.10152	2.58e-10					TSC22D2	9.23e-11	7.69692	1.13e-09
VDR	0.000776399	3.45233	0.00384602					TTF2	0	-14.0722	0
WDR36	0	13.7929	0					TUSC3	3.09e-05	-4.47504	0.000179297
ZNF323	0.000175851	-3.97694	0.000982393					TXNRD1	0.00241653	-3.15512	0.00980245
ZNRD1	9.61e-13	8.80618	1.68e-11					UBE3C	4.47e-05	4.37148	0.000252669
								UST	0	21.8785	0
								VCAM1	4.22e-15	10.1456	8.66e-14
								VDR	2.85e-05	4.35838	0.000165882
								WDR36	0	16.2597	0
								WWOX	0.000113593	-4.10494	0.000597514
								YWHAB	0.000186854	-3.959	0.000944553
								ZNF323	8.58e-06	-4.82641	5.42e-05
								ZNRD1	6.06e-13	8.91877	9.67e-12
