# Supplementary material for: Cytokine-induced molecular responses in airway smooth muscle cells inform genome-wide association studies of asthma
Source: Genome Med. 2020 Jul 20;12:64. doi: 10.1186/s13073-020-00759-w (PMC7370514; doi:10.1186/s13073-020-00759-w)
Supplement: Supplementary file 8 — Additional file 8. Genes that are DE in one group (cases or controls) that are not DE in the other group. Differentially expressed genes following cytokine exposure compared to baseline (vehicle) in cases or controls (FDR<5%) that are not DE (FDR>20%) in the opposite group. [file 13073_2020_759_MOESM8_ESM.xlsx]

## Sheet: Sheet1
Additional File 8. Differentially expressed genes following cytokine exposure compared to baseline (vehicle) in cases or controls that are not DE (FDR>20%) in the opposite group. A summary of the numbers is shown in part A, and individual gene lists for each category are shown in part B.
A	IL-13 (FDR<5%)		IL-17 (FDR<5%)		IL-13+IL-17 (FDR<5%)
	DEGs among cases (N=146)	DEGs among controls (N=2585)	DEGs among cases (N=2)	DEGs among controls (N=437)	DEGs among cases (N=298)	DEGs among controls (N=2717)
# genes showing no association in opposite group (FDR>20%)	108 (74.0%)	1808 (69.6%)	2 (100%)	426 (97.5%)	193 (64.8%)	1949 (71.7%)
Condition (part B)	1	2	3	4	5	6
B
	146 DEGs unique to cases (IL-13)
	Data from controls							Data from cases
Condition (part A)	Gene	logFC	AveExpr	t	P.Value	adj.P.Val	B	Gene	logFC	AveExpr	t	P.Value	adj.P.Val	B
1	GLTSCR2	-0.0587422	12.1646	-2.5866	0.0108339	0.0504927	-4.04757	GLTSCR2	-0.165246	12.1646	-3.71019	0.00030987	0.0073907	-0.189605
1	TAF2	0.0542147	8.91591	2.58347	0.0109277	0.0508022	-4.05529	TAF2	0.132246	8.91591	3.21333	0.00166788	0.026373	-1.74372
1	DAZAP1	0.0609516	8.79146	2.58345	0.0109281	0.0508022	-4.05532	DAZAP1	0.140682	8.79146	3.04046	0.0028762	0.0391759	-2.2404
1	LRP12	0.0413169	7.16752	2.53531	0.0124637	0.0568424	-4.17283	LRP12	0.137556	7.16752	4.30398	3.34686e-05	0.00124852	1.89706
1	UBP1	0.0425181	10.2209	2.51564	0.0131446	0.0592673	-4.22024	UBP1	0.116403	10.2209	3.51178	0.000619333	0.0125483	-0.832152
1	IREB2	0.0563688	7.80534	2.47798	0.0145426	0.0644264	-4.31015	IREB2	0.148714	7.80534	3.33348	0.00112776	0.0196327	-1.38485
1	CREB1	0.075533	8.4141	2.46811	0.0149298	0.0658705	-4.33348	CREB1	0.187984	8.4141	3.1321	0.00216036	0.0318205	-1.98001
1	LRRC56	-0.0397622	7.05182	-2.44354	0.0159353	0.0694683	-4.39127	LRRC56	-0.0941996	7.05182	-2.95178	0.00377202	0.0475837	-2.48603
1	SNX3	0.0414849	12.7866	2.43973	0.0160963	0.0700367	-4.40017	SNX3	0.100466	12.7866	3.01271	0.00313287	0.0415872	-2.31795
1	SH3BP5	0.0274888	6.84849	2.43953	0.0161049	0.0700574	-4.40065	SH3BP5	0.0669628	6.84849	3.03019	0.00296882	0.0400677	-2.26916
1	C2orf44	0.0472983	8.24974	2.43916	0.0161202	0.0701075	-4.40149	C2orf44	0.122993	8.24974	3.23417	0.00155954	0.025094	-1.68225
1	TSPAN2	-0.0304786	6.85002	-2.42496	0.0167348	0.072077	-4.4346	TSPAN2	-0.0807142	6.85002	-3.2745	0.00136833	0.0227586	-1.56239
1	RPE	0.0523533	9.57711	2.41846	0.0170228	0.0730252	-4.44969	RPE	0.146225	9.57711	3.44431	0.00077901	0.0148328	-1.04409
1	STXBP1	-0.0403339	7.47784	-2.386	0.0185277	0.078323	-4.52448	STXBP1	-0.102344	7.47784	-3.08709	0.00248835	0.0350961	-2.10874
1	LSM1	0.0414358	11.8876	2.37253	0.0191866	0.0805496	-4.55526	LSM1	0.102387	11.8876	2.9893	0.00336563	0.0438805	-2.38289
1	RP11-166D19.1	0.0523045	11.0852	2.36018	0.0198082	0.0826303	-4.58332	RP11-166D19.1	0.132676	11.0852	3.05271	0.00276928	0.0379743	-2.20599
1	C12orf24	0.0610763	9.44384	2.34758	0.0204609	0.0848085	-4.61183	C12orf24	0.17012	9.44384	3.33419	0.0011251	0.019605	-1.38268
1	UNC5B	-0.0390413	7.09635	-2.33407	0.021182	0.0871844	-4.64224	UNC5B	-0.0982875	7.09635	-2.99622	0.00329518	0.0431157	-2.36373
1	PRPF18	0.0336384	7.91079	2.32001	0.021956	0.0897235	-4.67371	PRPF18	0.0947159	7.91079	3.33091	0.00113733	0.0197248	-1.39262
1	CYHR1	-0.0313497	7.04884	-2.30315	0.0229165	0.0929217	-4.71121	CYHR1	-0.0821241	7.04884	-3.07642	0.00257254	0.0359506	-2.13901
1	TNIP3	-0.0273696	6.8419	-2.26774	0.0250554	0.0996058	-4.78917	TNIP3	-0.0715207	6.8419	-3.02165	0.00304799	0.0408462	-2.29304
1	RBM27	0.0366838	7.88757	2.25964	0.0255686	0.10114	-4.80685	RBM27	0.098067	7.88757	3.08017	0.00254265	0.0356419	-2.12838
1	MIR144	0.0221976	6.93008	2.21334	0.0286821	0.110004	-4.90677	MIR144	0.0623207	6.93008	3.16856	0.00192463	0.0292438	-1.87459
1	C12orf11	0.0430062	8.79006	2.16994	0.0318955	0.119056	-4.99869	C12orf11	0.136025	8.79006	3.49965	0.000645554	0.0129478	-0.8705
1	IARS	0.0607307	10.6827	2.1434	0.034011	0.125088	-5.05408	IARS	0.164151	10.6827	2.95411	0.00374557	0.0473153	-2.47967
1	NAA15	0.0364027	8.34936	2.05027	0.0424213	0.147896	-5.2434	NAA15	0.113385	8.34936	3.25628	0.00145183	0.0237583	-1.61669
1	TEDDM1	0.0224057	6.9173	2.04144	0.0433045	0.150212	-5.26095	TEDDM1	-0.0670443	6.9173	-3.11477	0.00228159	0.0331783	-2.02977
1	SNRPB2	0.0317845	11.6368	2.02612	0.0448734	0.154471	-5.29122	SNRPB2	0.0945192	11.6368	3.07225	0.00260617	0.0362543	-2.15082
1	FIP1L1	-0.0202402	6.73033	-2.00327	0.0473033	0.160598	-5.33596	FIP1L1	0.063254	6.73033	3.19227	0.00178439	0.0276099	-1.80547
1	N4BP2L1	-0.0259399	6.93097	-1.97446	0.0505265	0.168382	-5.39171	N4BP2L1	-0.0790836	6.93097	-3.06939	0.0026295	0.0365232	-2.15892
1	THEMIS	0.0210534	6.7477	1.95642	0.052638	0.17327	-5.42622	THEMIS	0.0782619	6.7477	3.70831	0.000311946	0.00741491	-0.195819
1	RP5-874C20.3	-0.0321325	8.018	-1.95266	0.0530872	0.174476	-5.43338	RP5-874C20.3	-0.120734	8.018	-3.74109	0.000277531	0.00685538	-0.0869873
1	CSDE1	0.0325827	7.5917	1.94669	0.053807	0.176324	-5.44471	CSDE1	0.124859	7.5917	3.80379	0.000221476	0.00585024	0.123336
1	OR51E1	0.0218621	6.7872	1.90749	0.0587439	0.188456	-5.51835	OR51E1	-0.0671022	6.7872	-2.98534	0.00340652	0.0443187	-2.39383
1	SEMA5A	0.11169	8.36515	1.8954	0.0603404	0.192154	-5.54076	SEMA5A	0.398247	8.36515	3.44608	0.000774367	0.0147598	-1.03857
1	MORN4	-0.0292634	7.27268	-1.89476	0.0604263	0.19236	-5.54195	MORN4	-0.0892981	7.27268	-2.9482	0.0038131	0.0480356	-2.49582
1	MUTED	-0.0337069	8.68211	-1.88246	0.0620905	0.196529	-5.56462	MUTED	-0.103199	8.68211	-2.93877	0.00392317	0.0490839	-2.52153
1	TRIM63	0.0258037	6.97882	1.8744	0.063201	0.198975	-5.57939	TRIM63	0.0927994	6.97882	3.43726	0.000797764	0.0150956	-1.06604
1	CCDC76	0.036006	8.0103	1.84763	0.0670113	0.207716	-5.62804	CCDC76	0.112174	8.0103	2.93508	0.00396707	0.0494976	-2.53159
1	BEST4	-0.0209648	6.9033	-1.79266	0.0754366	0.226208	-5.72585	BEST4	-0.0730465	6.9033	-3.18489	0.001827	0.0281346	-1.82704
1	MIR627	-0.0212847	6.84405	-1.78263	0.0770662	0.230028	-5.74341	MIR627	0.0775803	6.84405	3.31307	0.00120614	0.0206877	-1.44659
1	CASZ1	-0.0191563	6.7284	-1.76312	0.0803158	0.236881	-5.77727	CASZ1	0.0679856	6.7284	3.1906	0.00179393	0.0277187	-1.81034
1	LSM10	0.0359942	9.84153	1.73333	0.0854937	0.247191	-5.82828	LSM10	0.133683	9.84153	3.28256	0.00133285	0.0222697	-1.53829
1	KLF3	0.0300212	7.06293	1.72899	0.0862714	0.248714	-5.83565	KLF3	0.103229	7.06293	3.03147	0.00295715	0.0399683	-2.26559
1	ELAVL4	0.0175039	6.7578	1.70284	0.0910754	0.258039	-5.87965	ELAVL4	-0.0604456	6.7578	-2.99839	0.00327337	0.0429224	-2.35771
1	UBR1	0.0264898	7.40259	1.69742	0.092097	0.259991	-5.88869	UBR1	0.0976969	7.40259	3.19211	0.00178533	0.0276099	-1.80595
1	ABCF3	0.0297027	7.58259	1.68489	0.0944955	0.264596	-5.90947	ABCF3	0.117851	7.58259	3.40876	0.000877967	0.0162433	-1.15438
1	PSMB11	-0.0224867	6.85333	-1.67843	0.0957529	0.266972	-5.92014	PSMB11	-0.0906571	6.85333	-3.45037	0.000763214	0.0145776	-1.02518
1	AGBL5	-0.021272	7.053	-1.67647	0.096136	0.267735	-5.92336	AGBL5	-0.0835079	7.053	-3.35585	0.00104732	0.018677	-1.3168
1	OLA1	-0.0205635	6.90917	-1.67643	0.0961439	0.267735	-5.92343	OLA1	-0.0743487	6.90917	-3.09064	0.00246086	0.0348572	-2.09864
1	RP11-50E11.2	-0.0232922	7.11176	-1.66837	0.0977364	0.27037	-5.93666	RP11-50E11.2	-0.091649	7.11176	-3.34731	0.00107737	0.0190621	-1.34283
1	KIAA1009	-0.0255463	7.273	-1.64672	0.102119	0.279021	-5.97191	KIAA1009	-0.0975455	7.273	-3.20617	0.00170668	0.0267888	-1.76476
1	DDX11	-0.0306878	7.09504	-1.6152	0.108781	0.29083	-6.02243	DDX11	-0.125122	7.09504	-3.35798	0.00103996	0.0185821	-1.31032
1	KCNN2	-0.0195318	6.8765	-1.53801	0.126565	0.321852	-6.14218	KCNN2	-0.117075	6.8765	-4.70076	6.71381e-06	0.000317267	3.41805
1	HEXDC	-0.0234689	7.18534	-1.49999	0.13613	0.338042	-6.19909	HEXDC	-0.0968932	7.18534	-3.15774	0.00199199	0.0299884	-1.90599
1	RPN1	0.0307182	12.3434	1.49582	0.137212	0.339545	-6.20524	RPN1	0.145941	12.3434	3.62366	0.000420481	0.00935034	-0.473315
1	RNF19A	0.0186556	7.04416	1.47058	0.143908	0.350405	-6.24216	RNF19A	0.0792881	7.04416	3.18694	0.00181504	0.0279976	-1.82103
1	MAPK8IP3	-0.0181277	6.76284	-1.46146	0.14639	0.354043	-6.25536	MAPK8IP3	-0.0854023	6.76284	-3.51076	0.000621504	0.0125669	-0.835388
1	KCNH8	0.0204587	7.0445	1.45096	0.149286	0.358817	-6.27044	KCNH8	0.0829834	7.0445	3.00093	0.00324805	0.0427438	-2.35068
1	KCNQ2	0.0157303	6.74837	1.45064	0.149375	0.358936	-6.2709	KCNQ2	0.0628341	6.74837	2.95466	0.00373936	0.0473022	-2.47817
1	TUSC3	-0.026162	7.19547	-1.4493	0.149749	0.35941	-6.27282	TUSC3	-0.117548	7.19547	-3.3204	0.00117739	0.0203034	-1.42443
1	ZNF350	-0.0160426	7.23812	-1.41144	0.16059	0.376916	-6.3263	ZNF350	-0.069463	7.23812	-3.11622	0.00227124	0.0330541	-2.02563
1	C19orf55	-0.0148488	6.77791	-1.39478	0.165546	0.38372	-6.34939	C19orf55	0.0780934	6.77791	3.7404	0.000278214	0.00686299	-0.0892785
1	RP11-440K22.1	-0.0150996	6.86817	-1.39314	0.16604	0.384247	-6.35165	RP11-440K22.1	-0.0756837	6.86817	-3.56056	0.000523656	0.0110914	-0.676809
1	ZNF213	-0.025529	7.76693	-1.38453	0.168653	0.387658	-6.36347	ZNF213	-0.121162	7.76693	-3.35059	0.00106572	0.0189076	-1.33283
1	C3orf78	-0.0175243	6.9017	-1.36601	0.174379	0.395767	-6.38865	C3orf78	-0.0796576	6.9017	-3.16612	0.00193962	0.0293495	-1.88167
1	NUP98	0.0143008	6.90537	1.33297	0.184957	0.411814	-6.43276	NUP98	0.0697648	6.90537	3.31577	0.00119547	0.0205568	-1.43843
1	CTAGE11P	-0.0173495	7.10808	-1.32358	0.18805	0.416096	-6.4451	CTAGE11P	0.0762388	7.10808	2.9657	0.0036163	0.0461157	-2.44791
1	MSH5	-0.0127568	6.87186	-1.32081	0.18897	0.417323	-6.44873	MSH5	0.0685497	6.87186	3.61902	0.000427368	0.00948042	-0.488394
1	ELAVL3	0.0153826	6.90064	1.32002	0.189234	0.417653	-6.44977	ELAVL3	-0.0912468	6.90064	-3.99258	0.000110567	0.00330779	0.773049
1	EPHB3	0.0170605	6.96712	1.30263	0.195087	0.425739	-6.47233	EPHB3	-0.0845363	6.96712	-3.29125	0.00129554	0.0217858	-1.51224
1	QKI	0.017059	6.91982	1.29773	0.196761	0.428472	-6.47864	QKI	-0.0809637	6.91982	-3.14057	0.00210333	0.031131	-1.95562
1	ANKRD53	0.0165148	6.91609	1.28659	0.200606	0.434206	-6.4929	ANKRD53	0.0936825	6.91609	3.72145	0.000297683	0.00719295	-0.152259
1	AC079586.1	-0.0136062	6.79679	-1.23286	0.219933	0.460532	-6.55998	AC079586.1	-0.064357	6.79679	-2.97344	0.00353223	0.045565	-2.42663
1	PGAP3	-0.0244517	8.26568	-1.23003	0.220988	0.461839	-6.56343	PGAP3	-0.136758	8.26568	-3.50788	0.000627652	0.0126632	-0.844493
1	KLF1	0.0139039	6.9891	1.22753	0.22192	0.462804	-6.56647	KLF1	0.0690885	6.9891	3.11022	0.00231446	0.0334818	-2.0428
1	ILDR1	-0.0165101	7.00393	-1.18799	0.237083	0.482005	-6.61386	ILDR1	-0.0952599	7.00393	-3.4951	0.000655663	0.0130673	-0.884864
1	ZNF446	-0.0188987	7.52649	-1.18323	0.238954	0.484701	-6.61945	ZNF446	-0.103329	7.52649	-3.29875	0.00126412	0.0214549	-1.48971
1	DTX3	-0.0190947	7.55682	-1.16916	0.244555	0.491828	-6.63588	DTX3	-0.0951167	7.55682	-2.96964	0.00357321	0.0459963	-2.43707
1	RP11-6F2.7	-0.0138936	6.86239	-1.16676	0.245519	0.492898	-6.63866	RP11-6F2.7	-0.0700347	6.86239	-2.99895	0.0032678	0.0429144	-2.35617
1	CD247	0.0127176	6.78865	1.1571	0.249431	0.498428	-6.64981	CD247	-0.0688481	6.78865	-3.19406	0.00177423	0.027554	-1.80025
1	RP11-545A16.1	-0.012166	6.76646	-1.12676	0.261996	0.513349	-6.68422	RP11-545A16.1	0.0638073	6.76646	3.01328	0.00312739	0.0415448	-2.31636
1	ZNF485	0.0143474	6.97497	1.12312	0.263532	0.514977	-6.68829	ZNF485	-0.0770515	6.97497	-3.07554	0.00257964	0.0359674	-2.14152
1	KRTAP12-3	0.0132332	6.85988	1.122	0.264006	0.515518	-6.68954	KRTAP12-3	0.0712644	6.85988	3.08098	0.00253626	0.0355797	-2.1261
1	ONECUT1	-0.0123505	6.85538	-1.1061	0.270801	0.523861	-6.70714	ONECUT1	-0.0712362	6.85538	-3.2531	0.0014669	0.0239193	-1.62616
1	ATAD2B	-0.0171101	7.20287	-1.07056	0.286425	0.539783	-6.7456	ATAD2B	0.0949091	7.20287	3.02797	0.00298921	0.0402059	-2.27538
1	MIR412	-0.011964	6.82176	-1.0218	0.30884	0.564247	-6.79634	MIR412	0.075883	6.82176	3.30463	0.00124	0.0211239	-1.47202
1	SCARNA4	-0.0105384	6.845	-1.00824	0.315279	0.570932	-6.81005	SCARNA4	-0.066009	6.845	-3.22018	0.00163153	0.0258878	-1.72356
1	HFE2	0.0109475	6.7225	1.00738	0.315693	0.571398	-6.81091	HFE2	0.0763866	6.7225	3.58411	0.000482641	0.0103669	-0.601218
1	TSLP	0.0113133	6.74276	0.990919	0.323633	0.579231	-6.82729	TSLP	0.0769792	6.74276	3.43803	0.000795682	0.0150956	-1.06363
1	REV1	0.0180594	8.18609	0.930186	0.354061	0.609922	-6.88541	REV1	0.117852	8.18609	3.09523	0.00242582	0.0345155	-2.08558
1	PCDH8P1	-0.0122365	6.8578	-0.906009	0.366668	0.621386	-6.90753	PCDH8P1	-0.083637	6.8578	-3.15761	0.00199277	0.0299884	-1.90635
1	KRTAP19-7	0.0106548	6.93527	0.902459	0.368543	0.623413	-6.91073	KRTAP19-7	0.0728561	6.93527	3.14654	0.00206396	0.0306475	-1.93838
1	SLC25A2	0.010125	6.75942	0.901483	0.369059	0.624054	-6.91161	SLC25A2	-0.113961	6.75942	-5.17378	8.82968e-07	5.84774e-05	5.35085
1	IFNW1	-0.0092674	6.78675	-0.893894	0.373091	0.628372	-6.91841	IFNW1	-0.0612086	6.78675	-3.01042	0.00315495	0.04185	-2.32432
1	RCSD1	0.0107215	6.9569	0.892514	0.373826	0.629205	-6.91963	RCSD1	-0.0817949	6.9569	-3.47194	0.000709438	0.0138397	-0.957709
1	CDX2	-0.00861088	6.84871	-0.848535	0.397756	0.649169	-6.95783	CDX2	-0.0737182	6.84871	-3.70411	0.000316639	0.00747783	-0.209712
1	NEIL2	0.0184666	8.03603	0.84446	0.40002	0.651284	-6.96127	NEIL2	0.135344	8.03603	3.15586	0.00200391	0.0300735	-1.91144
1	ZCCHC11	0.0150827	8.07759	0.834224	0.40574	0.656098	-6.96984	ZCCHC11	0.108191	8.07759	3.05128	0.00278159	0.0380859	-2.21002
1	NT5M	-0.013056	6.92985	-0.824314	0.411326	0.660812	-6.97804	NT5M	-0.096273	6.92985	-3.09938	0.00239446	0.0342475	-2.07374
1	DPF1	-0.0104913	7.05722	-0.808286	0.420456	0.668364	-6.99111	DPF1	-0.0803688	7.05722	-3.15727	0.00199496	0.0299884	-1.90735
1	ZBTB39	0.00844128	7.0949	0.800647	0.42485	0.672369	-6.99724	ZBTB39	-0.0621202	7.0949	-3.00436	0.00321413	0.0424502	-2.34116
1	EMP2	0.0124963	6.9271	0.793423	0.42903	0.676402	-7.00299	EMP2	0.125878	6.9271	4.07527	8.09759e-05	0.00256714	1.0653
1	TBX15	0.00724706	6.85265	0.702142	0.483892	0.7209	-7.07119	TBX15	0.0750449	6.85265	3.70741	0.00031294	0.00741923	-0.198778
1	RP11-74C3.1	0.00793235	6.84133	0.683103	0.495802	0.728788	-7.08438	RP11-74C3.1	0.0704391	6.84133	3.09303	0.00244253	0.0346884	-2.09184
1	OBSL1	-0.0078813	6.89404	-0.670597	0.50371	0.734817	-7.09284	OBSL1	-0.0791981	6.89404	-3.43609	0.000800909	0.0151373	-1.06967
1	DGKB	-0.00781371	6.88259	-0.662302	0.508992	0.738616	-7.09837	DGKB	0.0986185	6.88259	4.2623	3.94103e-05	0.00142768	1.74294
1	HOXD1	0.0079995	6.72918	0.652572	0.515226	0.744139	-7.10477	HOXD1	-0.0846227	6.72918	-3.51997	0.000602186	0.0122713	-0.806177
1	TLR10	-0.00799425	6.90021	-0.636177	0.52582	0.753481	-7.11533	TLR10	-0.0754464	6.90021	-3.06144	0.0026953	0.0371427	-2.18139
1	IDI2	0.0115256	7.06081	0.621928	0.535118	0.758661	-7.1243	IDI2	0.112893	7.06081	3.10621	0.00234379	0.0337605	-2.05427
1	MAN2A1	0.00834638	6.90456	0.611034	0.542283	0.763725	-7.13102	MAN2A1	0.0846015	6.90456	3.15814	0.00198943	0.0299884	-1.90482
1	AC011483.1	-0.00787913	6.90582	-0.610275	0.542784	0.764136	-7.13148	AC011483.1	0.0810436	6.90582	3.20075	0.00173657	0.0270778	-1.78063
1	OR2AG1	0.00690275	6.89964	0.594757	0.553077	0.772204	-7.14084	OR2AG1	0.0720909	6.89964	3.16726	0.00193258	0.0293002	-1.87835
1	MIR1302-4	-0.00675872	6.80873	-0.590515	0.555908	0.773764	-7.14336	MIR1302-4	0.0707069	6.80873	3.15003	0.00204128	0.0304592	-1.9283
1	ADAM20	0.00623958	6.7401	0.583048	0.560907	0.77655	-7.14774	ADAM20	0.0724249	6.7401	3.45083	0.000762025	0.0145701	-1.02374
1	GTPBP10	0.0095947	7.13146	0.580233	0.562798	0.77762	-7.14938	GTPBP10	0.0962539	7.13146	2.96808	0.00359022	0.0460854	-2.44136
1	RNF13	-0.00620192	6.95808	-0.58019	0.562827	0.77762	-7.14941	RNF13	-0.0630661	6.95808	-3.00834	0.00317517	0.0420573	-2.33011
1	IFNA8	-0.00713955	6.83707	-0.571318	0.568806	0.781627	-7.15452	IFNA8	0.0872187	6.83707	3.5588	0.000526859	0.0111464	-0.682458
1	GCNT2	0.00582314	6.72278	0.552132	0.581841	0.791153	-7.16531	GCNT2	-0.0633851	6.72278	-3.0645	0.0026698	0.0369535	-2.17275
1	ANKLE1	-0.00738009	6.87214	-0.53092	0.596413	0.800604	-7.17681	ANKLE1	0.0803576	6.87214	2.94769	0.00381904	0.0480773	-2.49723
1	MEOX2	0.00567218	6.86222	0.510593	0.610533	0.809595	-7.18741	MEOX2	-0.0706396	6.86222	-3.24235	0.00151887	0.0245476	-1.65805
1	SNTG2	-0.00601048	6.72187	-0.509494	0.611301	0.809723	-7.18797	SNTG2	0.0780921	6.72187	3.37539	0.000981516	0.0177811	-1.25708
1	NBEAP1	0.00608687	6.82876	0.502306	0.616333	0.813379	-7.19161	NBEAP1	0.0720483	6.82876	3.03168	0.00295521	0.0399683	-2.265
1	USP15	0.0086518	8.01259	0.474361	0.636067	0.825783	-7.20528	USP15	0.123457	8.01259	3.45147	0.00076038	0.0145692	-1.02174
1	RP4-725G10.1	-0.00547681	6.82012	-0.467477	0.640969	0.828238	-7.20853	RP4-725G10.1	0.0696042	6.82012	3.02939	0.0029762	0.0401194	-2.27142
1	RP11-54A9.1	0.00581961	6.83658	0.439615	0.660973	0.838782	-7.22119	RP11-54A9.1	-0.0821761	6.83658	-3.16527	0.0019449	0.0294051	-1.88415
1	HYAL2	-0.00740391	6.9846	-0.421221	0.674315	0.846541	-7.22913	HYAL2	-0.13354	6.9846	-3.87389	0.000171581	0.00475201	0.361712
1	CDK13	0.00775993	8.28182	0.406405	0.685137	0.852285	-7.23527	CDK13	0.115815	8.28182	3.09281	0.00244426	0.0346884	-2.09248
1	ITGB4	-0.00431804	6.73877	-0.404888	0.68625	0.852345	-7.23589	ITGB4	-0.0679188	6.73877	-3.24732	0.00149465	0.0242205	-1.64333
1	C1orf88	0.00599132	7.07947	0.394665	0.69376	0.857066	-7.23999	C1orf88	-0.0970001	7.07947	-3.25811	0.00144325	0.0237028	-1.61126
1	CCDC96	-0.00509374	6.99734	-0.375073	0.708239	0.864649	-7.24754	CCDC96	-0.0818972	6.99734	-3.07493	0.00258454	0.0360082	-2.14324
1	WFDC10B	0.00288875	6.84683	0.224568	0.822681	0.925004	-7.2928	WFDC10B	-0.0817056	6.84683	-3.23873	0.00153674	0.02481	-1.66877
1	TRIM54	0.0025462	6.94721	0.207853	0.835681	0.930576	-7.29642	TRIM54	-0.09246	6.94721	-3.84861	0.000188194	0.00510385	0.275358
1	SAMD13	0.00279752	6.9118	0.203318	0.839216	0.931731	-7.29736	SAMD13	0.0869889	6.9118	3.22369	0.00161316	0.0256855	-1.7132
1	PTPRJ	0.002572	6.99117	0.200713	0.841248	0.932001	-7.29789	PTPRJ	0.082695	6.99117	3.29057	0.00129842	0.0218142	-1.51428
1	TLL2	-0.00206289	6.70636	-0.195778	0.845101	0.933735	-7.29887	TLL2	-0.0783205	6.70636	-3.79009	0.000232717	0.00602527	0.0771518
1	KCNK16	-0.00221573	6.82428	-0.193719	0.846709	0.934319	-7.29927	KCNK16	0.0844725	6.82428	3.7658	0.000253998	0.00640671	-0.00442957
1	SNORD10	0.00236532	6.94784	0.191872	0.848152	0.934389	-7.29963	SNORD10	0.082443	6.94784	3.41006	0.000874148	0.0162265	-1.15036
1	ZNF137P	0.0021485	6.79183	0.188536	0.850761	0.935683	-7.30026	ZNF137P	0.0676592	6.79183	3.02742	0.00299429	0.0402446	-2.27692
1	GALNTL1	0.00199426	7.00398	0.153272	0.87843	0.94848	-7.30631	GALNTL1	-0.081901	7.00398	-3.20966	0.00168765	0.0265936	-1.7545
1	POTEKP	-0.00174289	6.84151	-0.152651	0.878919	0.948734	-7.30641	POTEKP	0.0756875	6.84151	3.3802	0.000965919	0.0175507	-1.24234
1	MCPH1	0.00142121	7.43266	0.0980657	0.922037	0.96749	-7.31327	MCPH1	0.0858842	7.43266	3.02176	0.00304695	0.0408462	-2.29273
1	CES5A	-0.000559357	6.89835	-0.0474679	0.962216	0.984404	-7.31697	CES5A	0.0786548	6.89835	3.40347	0.000893662	0.0164836	-1.17071
1	GDPD4	0.000201796	7.00002	0.0155739	0.987599	0.995112	-7.31798	GDPD4	0.0771956	7.00002	3.03782	0.00289975	0.0393852	-2.2478
1	SHH	0.000180517	6.7428	0.0149932	0.988061	0.995388	-7.31799	SHH	0.0708818	6.7428	3.00191	0.00323835	0.0426468	-2.34797
1	WDR87	6.74753e-05	6.93596	0.00528514	0.995791	0.998194	-7.31808	WDR87	0.0958727	6.93596	3.82908	0.00020207	0.00539216	0.208923
	2585 DEGs unique to controls (IL-13)
	Data from controls							Data from cases
	Gene	logFC	AveExpr	t	P.Value	adj.P.Val	B	Gene	logFC	AveExpr	t	P.Value	adj.P.Val	B
2	TOX4	0.165035	8.13272	9.96086	1.41703e-17	9.88619e-16	29.3086	TOX4	0.0852544	8.13272	2.62376	0.0097757	0.0933595	-3.33906
2	GLI3	0.169997	7.4067	9.79741	3.54554e-17	2.29007e-15	28.4002	GLI3	0.0744341	7.4067	2.1874	0.0305672	0.193335	-4.33315
2	WDR69	-0.238711	6.94392	-9.7149	5.62946e-17	3.46468e-15	27.9423	WDR69	-0.136599	6.94392	-2.83466	0.00534861	0.0611186	-2.80074
2	NDNF	-0.317248	7.17064	-9.09549	1.77879e-15	9.28986e-14	24.5245	NDNF	-0.194225	7.17064	-2.83935	0.00527546	0.0607311	-2.78836
2	STK39	-0.272767	10.6109	-9.07415	2.00218e-15	1.04143e-13	24.4075	STK39	-0.163971	10.6109	-2.78143	0.00624762	0.0679359	-2.94008
2	APOLD1	-0.160706	7.20266	-9.02785	2.58752e-15	1.33608e-13	24.1538	APOLD1	-0.0917033	7.20266	-2.62679	0.00969364	0.0928263	-3.33158
2	OSTBETA	-0.420586	7.35955	-8.99357	3.1282e-15	1.57522e-13	23.9661	OSTBETA	-0.268275	7.35955	-2.92512	0.0040878	0.0506549	-2.55865
2	RPRD1A	-0.192096	10.4667	-8.93588	4.30372e-15	2.10905e-13	23.6506	RPRD1A	-0.11532	10.4667	-2.73533	0.00713516	0.0750855	-3.05887
2	FLVCR2	0.18392	8.07156	8.68115	1.75123e-14	7.71342e-13	22.263	FLVCR2	0.117528	8.07156	2.82863	0.00544418	0.061592	-2.81664
2	STX4	0.253546	9.26387	8.39087	8.57033e-14	3.49681e-12	20.6939	STX4	0.117122	9.26387	1.97641	0.0503028	0.260507	-4.75399
2	VCAM1	0.234645	7.12271	8.25819	1.76295e-13	6.7985e-12	19.9816	VCAM1	0.154673	7.12271	2.77571	0.006352	0.0688253	-2.95492
2	SPATA13	0.126573	6.9761	8.24505	1.8932e-13	7.27011e-12	19.9113	SPATA13	0.0853036	6.9761	2.8334	0.00536856	0.0611186	-2.80408
2	KLHL28	0.177461	8.35935	8.15805	3.03247e-13	1.13754e-11	19.4462	KLHL28	0.0806507	8.35935	1.89051	0.0609968	0.291493	-4.91386
2	CLLU1OS	0.125802	6.92812	8.15684	3.05233e-13	1.14097e-11	19.4397	CLLU1OS	0.0702226	6.92812	2.32166	0.0218637	0.15649	-4.04483
2	PRKG2	-0.260684	7.39807	-8.09923	4.16635e-13	1.52925e-11	19.1326	PRKG2	-0.162291	7.39807	-2.57105	0.0113065	0.102516	-3.46781
2	CCL8	0.948222	9.10988	8.09868	4.17883e-13	1.53076e-11	19.1297	CCL8	0.538195	9.10988	2.34386	0.0206576	0.151282	-3.99565
2	ZFAND5	0.19426	12.4046	8.04846	5.47812e-13	1.98286e-11	18.8625	ZFAND5	0.131875	12.4046	2.78598	0.00616564	0.067365	-2.92825
2	CORO1B	0.181317	10.205	7.99389	7.3476e-13	2.61297e-11	18.5728	CORO1B	0.102501	10.205	2.30427	0.0228515	0.160717	-4.08306
2	RFC3	-0.247962	7.65674	-7.95736	8.94075e-13	3.12482e-11	18.3791	RFC3	-0.157634	7.65674	-2.57942	0.01105	0.101092	-3.44752
2	AHCTF1	-0.155308	8.75829	-7.92069	1.08842e-12	3.74675e-11	18.1851	AHCTF1	-0.104899	8.75829	-2.7279	0.00728843	0.0764344	-3.07784
2	NRIP3	-0.322106	9.38162	-7.87712	1.37453e-12	4.66143e-11	17.9549	NRIP3	-0.223018	9.38162	-2.78097	0.00625604	0.067987	-2.94129
2	POC5	-0.118126	7.90422	-7.86792	1.44388e-12	4.86951e-11	17.9064	POC5	-0.0150222	7.90422	-0.510194	0.610812	0.861566	-6.53208
2	PTP4A1P7	-0.347236	9.52317	-7.85341	1.56038e-12	5.20554e-11	17.8298	PTP4A1P7	-0.168765	9.52317	-1.94627	0.0538583	0.271955	-4.81084
2	HSPB1P1	0.214789	9.33418	7.84187	1.65961e-12	5.51565e-11	17.769	HSPB1P1	0.136613	9.33418	2.54324	0.0121979	0.108288	-3.53477
2	AGPAT5	-0.176836	7.99978	-7.83907	1.68466e-12	5.58872e-11	17.7543	AGPAT5	-0.0588085	7.99978	-1.32929	0.186164	0.523201	-5.79098
2	GPRC5A	-0.175291	7.08041	-7.81164	1.9504e-12	6.40062e-11	17.6098	GPRC5A	-0.123006	7.08041	-2.7951	0.00600453	0.066309	-2.90453
2	ZFP106	0.292471	10.2913	7.68735	3.78021e-12	1.19755e-10	16.9574	ZFP106	0.182147	10.2913	2.44119	0.0160341	0.12866	-3.77492
2	TTLL4	0.150861	7.2503	7.67381	4.06179e-12	1.28452e-10	16.8866	TTLL4	0.107742	7.2503	2.7945	0.00601503	0.066309	-2.90609
2	PPM1M	0.168556	9.06913	7.65486	4.49135e-12	1.40648e-10	16.7875	PPM1M	0.0600459	9.06913	1.39047	0.166848	0.496793	-5.70969
2	KLHL2	-0.164613	8.05888	-7.64492	4.73452e-12	1.46682e-10	16.7356	KLHL2	-0.110278	8.05888	-2.61147	0.0101148	0.0953037	-3.36928
2	PTPRO	0.179256	6.95771	7.46683	1.2122e-11	3.53958e-10	15.8093	PTPRO	0.122017	6.95771	2.59162	0.010685	0.0988418	-3.41783
2	RNF5P1	-0.192093	9.57437	-7.42748	1.49058e-11	4.30432e-10	15.6057	RNF5P1	-0.148089	9.57437	-2.91971	0.00415477	0.0510383	-2.57332
2	STX6	0.159336	9.02355	7.40034	1.71855e-11	4.90835e-10	15.4656	STX6	0.042747	9.02355	1.01235	0.313321	0.664485	-6.15491
2	PREP	0.1578	9.00064	7.39457	1.77134e-11	5.05122e-10	15.4358	PREP	0.113122	9.00064	2.70296	0.00782526	0.0801783	-3.14123
2	UBTD2	0.138803	8.06764	7.38424	1.86978e-11	5.29886e-10	15.3826	UBTD2	0.0627825	8.06764	1.70307	0.0910323	0.364975	-5.23936
2	TNFSF4	-0.149733	7.26285	-7.37538	1.95858e-11	5.54193e-10	15.3369	TNFSF4	-0.0771471	7.26285	-1.93764	0.054914	0.27476	-4.82696
2	DYNC1I1	-0.162707	7.18321	-7.34711	2.27068e-11	6.35616e-10	15.1913	DYNC1I1	-0.119506	7.18321	-2.7516	0.0068096	0.0724943	-3.01714
2	IQGAP2	0.408527	7.42961	7.31939	2.62449e-11	7.30184e-10	15.0488	IQGAP2	0.203774	7.42961	1.86162	0.0649977	0.302622	-4.96613
2	SHQ1	0.144551	8.09443	7.31903	2.62942e-11	7.30443e-10	15.0469	SHQ1	0.0817725	8.09443	2.11119	0.0367408	0.216117	-4.48974
2	ASAP1	0.188519	9.35486	7.29064	3.04921e-11	8.43216e-10	14.9012	ASAP1	0.0881764	9.35486	1.7388	0.084524	0.351811	-5.1798
2	SASH1	0.272724	10.6433	7.28485	3.14251e-11	8.67704e-10	14.8715	SASH1	0.208147	10.6433	2.83502	0.00534306	0.0611186	-2.7998
2	GRAMD1A	-0.167369	9.12088	-7.28332	3.16782e-11	8.73372e-10	14.8636	GRAMD1A	-0.1277	9.12088	-2.83356	0.00536601	0.0611186	-2.80365
2	PPP2R1B	0.378255	9.04017	7.27642	3.28362e-11	9.02575e-10	14.8283	PPP2R1B	0.280883	9.04017	2.75515	0.00674038	0.0720096	-3.00801
2	RPS6KA2	0.115145	7.09701	7.25097	3.74874e-11	1.01818e-09	14.6979	RPS6KA2	0.0737826	7.09701	2.36916	0.0193546	0.14577	-3.93906
2	CENPQ	-0.178251	7.30911	-7.23704	4.03051e-11	1.08663e-09	14.6266	CENPQ	-0.111464	7.30911	-2.30755	0.0226626	0.160165	-4.07588
2	OSCAR	0.0942591	7.08306	7.20338	4.80043e-11	1.28285e-09	14.4546	OSCAR	0.0290884	7.08306	1.1335	0.259168	0.61016	-6.02719
2	C20orf43	0.156291	11.733	7.18101	5.39091e-11	1.43436e-09	14.3405	C20orf43	0.0957287	11.733	2.24275	0.0266685	0.178038	-4.2162
2	MME	0.210236	7.27952	7.17835	5.46567e-11	1.45003e-09	14.3269	MME	0.144774	7.27952	2.52055	0.0129718	0.112535	-3.58895
2	SLC44A3	-0.128146	7.37956	-7.10046	8.17676e-11	2.1291e-09	13.9308	SLC44A3	-0.0834296	7.37956	-2.35716	0.0199631	0.148215	-3.96596
2	SNTB1	-0.282871	9.74265	-7.0828	8.95615e-11	2.31883e-09	13.8412	SNTB1	-0.199998	9.74265	-2.55346	0.0118632	0.106325	-3.51023
2	KARS	0.117461	9.20263	7.04159	1.10736e-10	2.83493e-09	13.6326	KARS	0.0660967	9.20263	2.02042	0.0454688	0.244534	-4.66948
2	BMP4	0.458636	8.99184	7.0338	1.15262e-10	2.93846e-09	13.5932	BMP4	0.29901	8.99184	2.33827	0.0209557	0.152389	-4.00807
2	SGCB	-0.169305	8.29761	-7.03224	1.16189e-10	2.95653e-09	13.5853	SGCB	-0.12357	8.29761	-2.61712	0.00995759	0.094357	-3.3554
2	DIABLO	0.115711	7.83359	7.03207	1.16294e-10	2.95653e-09	13.5844	DIABLO	0.0908625	7.83359	2.81567	0.00565491	0.0634538	-2.85073
2	FDX1L	0.142218	9.06931	7.03129	1.16756e-10	2.96415e-09	13.5805	FDX1L	0.0756689	9.06931	1.90758	0.0587309	0.28592	-4.88261
2	ABHD2	-0.153784	7.7574	-7.02954	1.17812e-10	2.98268e-09	13.5717	ABHD2	-0.112654	7.7574	-2.62573	0.00972225	0.0929947	-3.3342
2	ANKDD1A	0.279654	8.53428	7.00948	1.30604e-10	3.27928e-09	13.4703	ANKDD1A	0.199839	8.53428	2.55407	0.0118438	0.106228	-3.50879
2	RAB7L1	0.191942	9.1143	6.99225	1.42673e-10	3.55786e-09	13.3835	RAB7L1	0.112248	9.1143	2.08504	0.0390938	0.225168	-4.54229
2	TRIP4	0.159188	8.73771	6.96095	1.67494e-10	4.13175e-09	13.2258	TRIP4	0.0593998	8.73771	1.32443	0.187767	0.524862	-5.79729
2	LUZP1	0.128043	9.94997	6.95554	1.72202e-10	4.24217e-09	13.1986	LUZP1	0.0754356	9.94997	2.08948	0.0386852	0.223421	-4.5334
2	CYP1B1	-0.463457	10.2474	-6.92136	2.05085e-10	5.00501e-09	13.0269	CYP1B1	-0.305193	10.2474	-2.32404	0.0217317	0.155839	-4.03958
2	GHR	0.228455	7.13759	6.90707	2.20607e-10	5.36234e-09	12.9552	GHR	0.144406	7.13759	2.2262	0.0277861	0.182495	-4.25146
2	EIF5A2	-0.175913	8.56986	-6.89477	2.34888e-10	5.67926e-09	12.8936	EIF5A2	-0.128497	8.56986	-2.56805	0.0113998	0.103049	-3.47506
2	PCBD1	0.215199	9.14874	6.8786	2.55073e-10	6.14293e-09	12.8126	PCBD1	0.171467	9.14874	2.79466	0.0060122	0.066309	-2.90567
2	SLC20A1	-0.291276	12.1431	-6.85064	2.94082e-10	7.05449e-09	12.6728	SLC20A1	-0.229791	12.1431	-2.75579	0.00672796	0.0719604	-3.00636
2	HAUS8	-0.138575	7.32853	-6.83731	3.1471e-10	7.52957e-09	12.6062	HAUS8	-0.113325	7.32853	-2.8511	0.00509587	0.0592859	-2.75724
2	EVI5L	0.190564	9.07741	6.8331	3.21506e-10	7.68211e-09	12.5853	EVI5L	0.141385	9.07741	2.58504	0.0108804	0.099949	-3.43385
2	PGM5	0.601711	9.13367	6.83129	3.24486e-10	7.7331e-09	12.5762	PGM5	0.49761	9.13367	2.88065	0.00466897	0.055744	-2.67851
2	ADIPOR1	-0.153076	9.63851	-6.81013	3.61287e-10	8.55435e-09	12.4707	ADIPOR1	-0.101314	9.63851	-2.29829	0.0232004	0.162296	-4.09615
2	SLC46A3	0.285554	7.91595	6.76698	4.49571e-10	1.05281e-08	12.256	SLC46A3	0.24104	7.91595	2.91261	0.00424416	0.051823	-2.59253
2	PRIM1	-0.324262	8.04876	-6.76317	4.58307e-10	1.06991e-08	12.2371	PRIM1	-0.268801	8.04876	-2.85872	0.00498256	0.0584572	-2.73701
2	NOL6	0.182204	9.52153	6.75708	4.72655e-10	1.102e-08	12.2069	NOL6	0.138508	9.52153	2.61916	0.00990147	0.0941181	-3.35039
2	TXLNA	0.118543	10.8635	6.75634	4.74412e-10	1.10468e-08	12.2032	TXLNA	0.0926688	10.8635	2.69313	0.00804655	0.0818947	-3.16608
2	RP11-95P13.1	-0.131366	6.94714	-6.74697	4.97428e-10	1.15534e-08	12.1567	RP11-95P13.1	-0.107539	6.94714	-2.8163	0.00564436	0.0633889	-2.84906
2	HLTF	-0.199123	9.65995	-6.74658	4.98428e-10	1.15619e-08	12.1548	HLTF	-0.16621	9.65995	-2.87147	0.00479796	0.0568755	-2.70304
2	CHAF1A	-0.138103	7.176	-6.74313	5.07174e-10	1.17499e-08	12.1377	CHAF1A	-0.0426802	7.176	-1.06261	0.290001	0.640596	-6.10364
2	KLHDC3	0.13895	10.0457	6.73864	5.18816e-10	1.19892e-08	12.1154	KLHDC3	0.0769507	10.0457	1.90288	0.0593476	0.287507	-4.89124
2	CHORDC1	0.147305	8.61234	6.67359	7.20122e-10	1.62307e-08	11.7936	CHORDC1	0.086543	8.61234	1.99923	0.047745	0.251073	-4.7104
2	BCAR3	-0.276945	9.85593	-6.66122	7.66337e-10	1.71876e-08	11.7326	BCAR3	-0.23833	9.85593	-2.92297	0.00411431	0.0507802	-2.56449
2	DUSP28	-0.112451	7.98514	-6.65928	7.73825e-10	1.7313e-08	11.723	DUSP28	-0.0944957	7.98514	-2.85339	0.00506156	0.0590052	-2.75116
2	KIAA0240	-0.126588	8.37885	-6.65791	7.79192e-10	1.74118e-08	11.7163	KIAA0240	-0.0818387	8.37885	-2.19478	0.0300205	0.19075	-4.31772
2	IL1A	-0.365297	7.39957	-6.65213	8.02148e-10	1.78593e-08	11.6878	IL1A	-0.276772	7.39957	-2.56994	0.011341	0.102675	-3.47049
2	FAT1	-0.278534	9.84798	-6.61849	9.49596e-10	2.09381e-08	11.5222	FAT1	-0.210551	9.84798	-2.55108	0.0119404	0.106781	-3.51596
2	TTC30B	-0.0854903	7.06829	-6.60639	1.00894e-09	2.21398e-08	11.4628	TTC30B	-0.0644892	7.06829	-2.54109	0.0122694	0.108717	-3.53992
2	PTRF	0.21282	13.3949	6.58871	1.10229e-09	2.40152e-08	11.376	PTRF	0.165841	13.3949	2.61798	0.00993394	0.0942796	-3.35329
2	NIPAL3	-0.454667	9.27809	-6.56937	1.21415e-09	2.62957e-08	11.2812	NIPAL3	-0.352718	9.27809	-2.59863	0.0104804	0.0975915	-3.40072
2	TTF2	-0.198931	8.22915	-6.56423	1.24572e-09	2.6852e-08	11.256	TTF2	-0.140471	8.22915	-2.36349	0.0196401	0.146951	-3.95179
2	GSTO1	-0.141227	13.1007	-6.55963	1.27468e-09	2.7444e-08	11.2335	GSTO1	-0.0316309	13.1007	-0.749137	0.455177	0.771228	-6.38336
2	CISD2	-0.1415	8.77345	-6.51911	1.55993e-09	3.32718e-08	11.0355	CISD2	-0.119957	8.77345	-2.81802	0.00561606	0.0631729	-2.84454
2	DEDD2	-0.144477	9.66937	-6.51795	1.56895e-09	3.34253e-08	11.0298	DEDD2	-0.121969	9.66937	-2.80576	0.00582085	0.0647592	-2.87667
2	ADAMTS8	0.422564	7.99823	6.50059	1.71046e-09	3.62647e-08	10.9452	ADAMTS8	0.370033	7.99823	2.9026	0.00437316	0.0529384	-2.61953
2	RP11-65D13.1	0.129523	7.01679	6.50039	1.71215e-09	3.62647e-08	10.9442	RP11-65D13.1	0.102782	7.01679	2.63025	0.00960073	0.0922184	-3.32304
2	GPR56	-0.515632	8.38397	-6.48742	1.82615e-09	3.85009e-08	10.881	GPR56	-0.327332	8.38397	-2.09994	0.0377371	0.220228	-4.51241
2	INTS3	-0.129842	9.0948	-6.47817	1.912e-09	4.02643e-08	10.836	INTS3	-0.103925	9.0948	-2.64389	0.00924214	0.0900816	-3.28926
2	MRPL33	-0.129803	11.0297	-6.4747	1.94516e-09	4.09155e-08	10.8191	MRPL33	-0.092109	11.0297	-2.34274	0.0207166	0.151582	-3.99812
2	NFX1	0.131032	9.10803	6.46881	2.00286e-09	4.20326e-08	10.7905	NFX1	0.105318	9.10803	2.65116	0.00905612	0.0889027	-3.27121
2	NFKBIB	0.128237	7.93658	6.46679	2.02305e-09	4.24076e-08	10.7806	NFKBIB	0.0904219	7.93658	2.32507	0.0216747	0.155627	-4.03731
2	CCBL2	0.158151	9.59359	6.45071	2.19082e-09	4.56106e-08	10.7026	CCBL2	0.129681	9.59359	2.69711	0.00795618	0.0811557	-3.15602
2	SEMA6A	-0.158363	6.98668	-6.44802	2.22031e-09	4.61719e-08	10.6895	SEMA6A	-0.0531455	6.98668	-1.10338	0.271974	0.622673	-6.06026
2	ST3GAL5	-0.165787	7.44292	-6.43173	2.40672e-09	4.98216e-08	10.6105	ST3GAL5	-0.0749488	7.44292	-1.48261	0.140685	0.45823	-5.58057
2	CSK	0.14849	9.73571	6.42541	2.48312e-09	5.1287e-08	10.5798	CSK	0.115576	9.73571	2.55009	0.0119728	0.107017	-3.51834
2	CLMP	0.350083	10.4182	6.40295	2.77461e-09	5.68578e-08	10.4711	CLMP	0.302956	10.4182	2.82537	0.00549647	0.0619167	-2.82522
2	NPM3	0.190512	10.0128	6.37804	3.13721e-09	6.38586e-08	10.3508	NPM3	0.15051	10.0128	2.56931	0.0113606	0.102802	-3.47202
2	MVD	0.372033	9.63224	6.36918	3.27717e-09	6.65593e-08	10.308	MVD	0.310464	9.63224	2.71019	0.00766602	0.0790697	-3.1229
2	CCL20	-0.481892	7.44756	-6.35461	3.52082e-09	7.11915e-08	10.2378	CCL20	-0.286576	7.44756	-1.92693	0.0562499	0.279021	-4.84689
2	IL4R	0.239346	9.17077	6.34399	3.7096e-09	7.47605e-08	10.1866	IL4R	0.187399	9.17077	2.53274	0.0125508	0.110243	-3.5599
2	MAPK12	0.124857	7.92351	6.32754	4.0219e-09	8.07871e-08	10.1075	MAPK12	0.0885185	7.92351	2.2874	0.0238473	0.165681	-4.1199
2	IL1B	-0.530786	7.60972	-6.32101	4.15282e-09	8.33254e-08	10.0761	IL1B	-0.311085	7.60972	-1.88901	0.0611996	0.291909	-4.9166
2	COL1A1	0.350193	12.0449	6.31796	4.21546e-09	8.44895e-08	10.0615	COL1A1	0.300227	12.0449	2.76189	0.00661085	0.0709153	-2.99066
2	AC002055.4	-0.106008	7.00742	-6.31741	4.22682e-09	8.46245e-08	10.0588	AC002055.4	-0.0485969	7.00742	-1.47671	0.14226	0.460831	-5.58908
2	PHKG2	0.0942985	7.75507	6.31308	4.31755e-09	8.62519e-08	10.038	PHKG2	0.0785362	7.75507	2.68098	0.00832774	0.083777	-3.19666
2	DENND5A	-0.119288	10.4918	-6.31179	4.34488e-09	8.6703e-08	10.0319	DENND5A	-0.0806723	10.4918	-2.17653	0.0313882	0.196478	-4.35579
2	CDK19	-0.14013	9.10243	-6.30769	4.4333e-09	8.83711e-08	10.0121	CDK19	-0.0896895	9.10243	-2.05858	0.0416047	0.233782	-4.59482
2	SLC35B2	-0.120064	11.0803	-6.29377	4.74606e-09	9.4297e-08	9.94538	SLC35B2	-0.102776	11.0803	-2.74712	0.00689789	0.0731784	-3.02866
2	CEP135	-0.112045	7.96968	-6.27763	5.13615e-09	1.01606e-07	9.86806	CEP135	-0.0977653	7.96968	-2.79303	0.00604074	0.0664373	-2.90992
2	CSF2	-0.412309	7.74541	-6.27599	5.17752e-09	1.02313e-07	9.86021	CSF2	-0.341603	7.74541	-2.65136	0.00905114	0.0889016	-3.27072
2	C16orf61	-0.121256	11.4144	-6.27479	5.20798e-09	1.02804e-07	9.85446	C16orf61	-0.0873679	11.4144	-2.30534	0.0227896	0.160528	-4.08071
2	SREBF1	0.155229	8.7853	6.27338	5.24405e-09	1.03405e-07	9.84771	SREBF1	0.0774229	8.7853	1.59546	0.113126	0.410913	-5.41157
2	SAR1A	0.202581	9.85143	6.27222	5.27399e-09	1.03883e-07	9.84213	SAR1A	0.164779	9.85143	2.60142	0.0104	0.0971391	-3.3939
2	GORASP1	0.121393	8.55332	6.2715	5.2925e-09	1.04135e-07	9.83871	GORASP1	0.0745345	8.55332	1.96346	0.0518048	0.265547	-4.77851
2	NPR3	-0.299311	7.83265	-6.26257	5.52845e-09	1.08544e-07	9.79601	NPR3	-0.245747	7.83265	-2.62183	0.00982829	0.0936171	-3.34381
2	IER5L	-0.150133	7.6024	-6.25628	5.70112e-09	1.11814e-07	9.76591	IER5L	-0.0850061	7.6024	-1.80625	0.0732769	0.324472	-5.06416
2	TTC13	-0.139157	8.55077	-6.25054	5.86319e-09	1.14501e-07	9.73848	TTC13	-0.116173	8.55077	-2.66075	0.00881575	0.0873404	-3.24731
2	ABHD3	-0.120025	7.50434	-6.24317	6.07762e-09	1.1831e-07	9.70332	ABHD3	-0.0932108	7.50434	-2.47221	0.0147679	0.122056	-3.70287
2	CHCHD4	-0.124572	9.00182	-6.23306	6.38499e-09	1.23504e-07	9.65504	CHCHD4	-0.0762721	9.00182	-1.94596	0.0538955	0.271992	-4.81142
2	FADS1	0.20874	11.7504	6.21882	6.84357e-09	1.31955e-07	9.58717	FADS1	0.165969	11.7504	2.52125	0.0129473	0.112429	-3.58729
2	LAMC2	-0.123558	6.94292	-6.21788	6.87497e-09	1.32421e-07	9.58269	LAMC2	-0.0786825	6.94292	-2.01901	0.045618	0.244962	-4.67223
2	WDR37	0.12381	9.00133	6.20737	7.23579e-09	1.38932e-07	9.53264	WDR37	0.106719	9.00133	2.72822	0.00728173	0.076408	-3.07702
2	ITGB8	0.0857058	6.89248	6.20631	7.27308e-09	1.39501e-07	9.52761	ITGB8	0.0184324	6.89248	0.680601	0.497378	0.797821	-6.43175
2	USP13	-0.171639	8.42726	-6.19882	7.54302e-09	1.44376e-07	9.49195	USP13	-0.147505	8.42726	-2.71635	0.00753274	0.0780191	-3.10726
2	DIAPH3	-0.137093	7.4375	-6.19283	7.76593e-09	1.48487e-07	9.46346	DIAPH3	-0.11713	7.4375	-2.69792	0.00793792	0.0810599	-3.15397
2	TRIM45	-0.0949856	7.24032	-6.18232	8.17239e-09	1.55607e-07	9.41355	TRIM45	-0.076097	7.24032	-2.5255	0.0127991	0.11146	-3.57715
2	BMP2	-0.43919	8.33431	-6.17866	8.31911e-09	1.58072e-07	9.39615	BMP2	-0.38744	8.33431	-2.77929	0.00628658	0.0682377	-2.94565
2	FBXL14	-0.0784046	6.9603	-6.17402	8.50829e-09	1.61201e-07	9.37415	FBXL14	-0.0281259	6.9603	-1.12933	0.260915	0.611265	-6.03182
2	PID1	-0.357823	10.2801	-6.17398	8.51026e-09	1.61201e-07	9.37393	PID1	-0.143906	10.2801	-1.26609	0.207828	0.551444	-5.87124
2	2020-09-10	-0.165667	8.30157	-6.1712	8.62545e-09	1.63045e-07	9.36077	2020-09-10	-0.0838736	8.30157	-1.59311	0.113653	0.411885	-5.41521
2	GSTA4	-0.20374	8.94851	-6.16986	8.68197e-09	1.63944e-07	9.35439	GSTA4	-0.169629	8.94851	-2.6193	0.0098976	0.0941181	-3.35004
2	FBXL7	0.141184	8.08491	6.16587	8.85132e-09	1.66969e-07	9.33549	FBXL7	0.0955294	8.08491	2.12732	0.0353507	0.210535	-4.45702
2	GLTSCR1	0.0972551	7.84431	6.1603	9.09385e-09	1.71015e-07	9.30905	GLTSCR1	0.0875771	7.84431	2.82857	0.0054452	0.061592	-2.81681
2	RP11-350G13.1	-0.132818	7.18867	-6.14283	9.89662e-09	1.85539e-07	9.22631	RP11-350G13.1	-0.0932404	7.18867	-2.19889	0.0297193	0.189811	-4.30909
2	SERP2	-0.153948	8.85451	-6.14189	9.94196e-09	1.86007e-07	9.22184	SERP2	-0.136793	8.85451	-2.78276	0.00622362	0.0677959	-2.93663
2	IQSEC1	0.0961152	7.7448	6.13929	1.00678e-08	1.88168e-07	9.20955	IQSEC1	0.0713049	7.7448	2.32237	0.021824	0.156378	-4.04325
2	QSOX2	-0.164564	8.62691	-6.13907	1.00782e-08	1.88172e-07	9.20853	QSOX2	-0.106245	8.62691	-2.02098	0.0454101	0.244534	-4.6684
2	COPS8	0.123876	10.5173	6.11502	1.13209e-08	2.103e-07	9.09483	COPS8	0.0884548	10.5173	2.22649	0.0277661	0.182495	-4.25084
2	DHPS	-0.126673	10.0612	-6.1086	1.16774e-08	2.16262e-07	9.06452	DHPS	-0.11367	10.0612	-2.79507	0.00600493	0.066309	-2.90459
2	ABHD8	0.123872	8.68233	6.09662	1.23718e-08	2.28428e-07	9.00804	ABHD8	0.0856879	8.68233	2.15041	0.0334406	0.20464	-4.40978
2	OSTM1	-0.174532	8.97373	-6.09125	1.26962e-08	2.34182e-07	8.98273	OSTM1	-0.1082	8.97373	-1.92552	0.0564276	0.279599	-4.84951
2	ITGB1BP1	0.218283	11.3734	6.08722	1.29454e-08	2.38297e-07	8.96374	ITGB1BP1	0.191726	11.3734	2.72626	0.00732283	0.076607	-3.08205
2	EPHB1	-0.276784	7.61342	-6.08345	1.3183e-08	2.42135e-07	8.94595	EPHB1	-0.178999	7.61342	-2.00607	0.0469993	0.24887	-4.69722
2	DUSP11	0.126607	9.74813	6.07766	1.35554e-08	2.48276e-07	8.91872	DUSP11	0.116938	9.74813	2.86235	0.0049293	0.0581307	-2.72735
2	PUSL1	0.123295	7.8192	6.07666	1.36209e-08	2.48977e-07	8.91401	PUSL1	0.0723338	7.8192	1.81781	0.07148	0.320606	-5.04393
2	CLDN5	0.143081	6.8652	6.07499	1.37311e-08	2.5074e-07	8.90614	CLDN5	0.124113	6.8652	2.687	0.00818729	0.0828657	-3.18152
2	ETV5	-0.142612	9.97296	-6.0742	1.3783e-08	2.51437e-07	8.90245	ETV5	-0.0877601	9.97296	-1.90597	0.0589419	0.286179	-4.88558
2	PTX3	0.206308	7.37492	6.06095	1.46904e-08	2.67456e-07	8.84013	PTX3	0.163928	7.37492	2.45565	0.0154325	0.125709	-3.74145
2	RABEPK	0.153626	11.1017	6.06025	1.47397e-08	2.68087e-07	8.83685	RABEPK	0.130608	11.1017	2.62713	0.00968438	0.0928263	-3.33074
2	REEP4	-0.113881	7.35079	-6.05739	1.49438e-08	2.71529e-07	8.82341	REEP4	-0.0477849	7.35079	-1.29602	0.197348	0.538495	-5.8337
2	EIF2B4	0.0951658	10.7646	6.05659	1.50017e-08	2.7231e-07	8.81963	EIF2B4	0.0896502	10.7646	2.90928	0.00428674	0.0522731	-2.60153
2	ZC3H3	0.134323	8.6433	6.05078	1.54259e-08	2.78902e-07	8.79238	ZC3H3	0.103434	8.6433	2.3758	0.0190246	0.144295	-3.9241
2	POLE2	-0.291219	8.36541	-6.04559	1.58156e-08	2.85665e-07	8.768	POLE2	-0.256612	8.36541	-2.71633	0.00753328	0.0780191	-3.10733
2	B9D2	-0.150866	8.49433	-6.03398	1.67216e-08	3.01731e-07	8.71356	B9D2	-0.137974	8.49433	-2.81382	0.00568557	0.0637195	-2.85558
2	EEF1E1	-0.132116	10.5176	-6.0336	1.67524e-08	3.01965e-07	8.71176	EEF1E1	-0.0474443	10.5176	-1.10482	0.271352	0.621872	-6.0587
2	ITPR3	-0.367843	10.7318	-6.02847	1.71696e-08	3.08596e-07	8.68773	ITPR3	-0.313809	10.7318	-2.62238	0.00981323	0.0935712	-3.34245
2	CLDND1	-0.247462	10.4809	-6.02759	1.72419e-08	3.09592e-07	8.68362	CLDND1	-0.233141	10.4809	-2.89562	0.00446533	0.0538758	-2.63833
2	C9orf167	-0.170967	8.48113	-6.02594	1.73792e-08	3.11445e-07	8.67587	C9orf167	-0.162684	8.48113	-2.92378	0.00410433	0.0507256	-2.5623
2	DCBLD1	-0.191299	8.17998	-6.0123	1.85525e-08	3.3182e-07	8.61204	DCBLD1	-0.11164	8.17998	-1.7891	0.076012	0.331288	-5.09396
2	AHSA1	0.103237	10.0389	6.01091	1.86769e-08	3.3372e-07	8.6055	AHSA1	0.0689841	10.0389	2.04805	0.0426419	0.236921	-4.61555
2	ACPP	-0.156651	7.27037	-6.00169	1.95196e-08	3.4708e-07	8.56239	ACPP	-0.144552	7.27037	-2.8239	0.00552022	0.062133	-2.82909
2	SMAP2	-0.178102	10.4491	-5.99532	2.01227e-08	3.57109e-07	8.53266	SMAP2	-0.142832	10.4491	-2.45163	0.0155977	0.126491	-3.75077
2	PERP	-0.24373	9.87515	-5.9934	2.0309e-08	3.59718e-07	8.52366	PERP	-0.21152	9.87515	-2.65217	0.00903045	0.088746	-3.26868
2	MAGEF1	0.167925	8.19554	5.96808	2.29192e-08	4.03993e-07	8.40555	MAGEF1	0.139981	8.19554	2.53674	0.0124152	0.109367	-3.55033
2	RAMP1	0.326305	7.97053	5.96772	2.29588e-08	4.04301e-07	8.40387	RAMP1	0.216848	7.97053	2.02222	0.0452807	0.244534	-4.66601
2	GREM1	-0.4595	12.3347	-5.96508	2.32494e-08	4.09023e-07	8.39159	GREM1	-0.441291	12.3347	-2.92108	0.00413775	0.050932	-2.56962
2	ADRBK1	-0.110887	9.26222	-5.96359	2.34152e-08	4.11545e-07	8.38464	ADRBK1	-0.0517301	9.26222	-1.41859	0.158499	0.48446	-5.67114
2	RP11-663P9.2	-0.139707	11.7959	-5.96279	2.35041e-08	4.1271e-07	8.38095	RP11-663P9.2	-0.130337	11.7959	-2.83652	0.00531947	0.0610004	-2.79583
2	DOCK10	0.199518	10.1677	5.94819	2.51984e-08	4.38668e-07	8.31297	DOCK10	0.160836	10.1677	2.44496	0.0158755	0.128005	-3.76622
2	COQ2	-0.160264	10.0078	-5.94768	2.52593e-08	4.39309e-07	8.31061	COQ2	-0.118542	10.0078	-2.24321	0.0266377	0.17794	-4.21521
2	NETO2	-0.386311	8.78401	-5.9354	2.67795e-08	4.63984e-07	8.25354	NETO2	-0.315789	8.78401	-2.47398	0.0146982	0.121735	-3.69873
2	HES6	0.238838	8.29923	5.93354	2.70183e-08	4.67234e-07	8.24487	HES6	0.139686	8.29923	1.7695	0.0792401	0.33929	-5.12768
2	CPEB2	-0.17224	8.14373	-5.931	2.73466e-08	4.72466e-07	8.23308	CPEB2	-0.119525	8.14373	-2.09865	0.0378534	0.220638	-4.51501
2	RP11-175O19.4	0.0951444	7.96934	5.91229	2.98892e-08	5.13965e-07	8.14628	RP11-175O19.4	0.0718068	7.96934	2.27523	0.0245892	0.169036	-4.14633
2	ASH2L	-0.11132	9.80736	-5.89081	3.3094e-08	5.6641e-07	8.04685	ASH2L	-0.108302	9.80736	-2.92229	0.00412268	0.0508491	-2.56632
2	NR2F2	0.104629	7.59868	5.8867	3.37458e-08	5.76485e-07	8.02781	NR2F2	0.101924	7.59868	2.92402	0.00410136	0.0507231	-2.56164
2	TWISTNB	0.101779	7.67535	5.88573	3.39007e-08	5.78592e-07	8.02334	TWISTNB	0.0677393	7.67535	1.99742	0.0479429	0.25168	-4.71386
2	SHC4	-0.231905	7.92063	-5.87925	3.49577e-08	5.94411e-07	7.99337	SHC4	-0.22511	7.92063	-2.91	0.00427747	0.0521948	-2.59958
2	PRRT3	0.152141	8.4341	5.87217	3.61482e-08	6.14083e-07	7.96069	PRRT3	0.114	8.4341	2.2436	0.0266122	0.177924	-4.21439
2	CALR	0.140319	11.4214	5.87118	3.63173e-08	6.16382e-07	7.95613	CALR	0.123769	11.4214	2.64063	0.00932689	0.0906437	-3.29737
2	COL7A1	0.494092	9.86917	5.87088	3.637e-08	6.16705e-07	7.95472	COL7A1	0.320815	9.86917	1.94373	0.0541673	0.272868	-4.8156
2	CCND1	-0.251553	13.4462	-5.85872	3.85221e-08	6.51383e-07	7.89862	CCND1	-0.16708	13.4462	-1.9842	0.0494161	0.25727	-4.73915
2	KCNMA1	-0.0705337	6.85041	-5.85702	3.8832e-08	6.56017e-07	7.8908	KCNMA1	-0.0460857	6.85041	-1.95134	0.0532456	0.269768	-4.80134
2	PYGB	-0.230076	9.22351	-5.85356	3.94714e-08	6.65588e-07	7.87486	PYGB	-0.221017	9.22351	-2.86723	0.00485863	0.0574939	-2.71435
2	BTBD11	-0.30128	7.57511	-5.8463	4.08489e-08	6.87548e-07	7.84139	BTBD11	-0.239277	7.57511	-2.36754	0.0194354	0.146137	-3.94268
2	CDK6	0.208254	9.07269	5.84302	4.1486e-08	6.96347e-07	7.82629	CDK6	0.169644	9.07269	2.427	0.0166451	0.131827	-3.80761
2	SLC35E4	-0.12473	7.24159	-5.84219	4.16484e-08	6.98433e-07	7.82248	SLC35E4	-0.0935994	7.24159	-2.23545	0.0271561	0.179968	-4.23177
2	HELZ	0.114278	7.91098	5.83881	4.23181e-08	7.08363e-07	7.80691	HELZ	0.104318	7.91098	2.71775	0.00750282	0.0778998	-3.10371
2	ABCF1	0.113129	9.55749	5.83491	4.31031e-08	7.20184e-07	7.78898	ABCF1	0.0984045	9.55749	2.58798	0.0107927	0.0995354	-3.42669
2	SEMA4C	-0.128805	7.58872	-5.83307	4.34788e-08	7.25799e-07	7.78051	SEMA4C	-0.1081	7.58872	-2.49619	0.0138509	0.116997	-3.64661
2	PRKAR1A	-0.159863	12.431	-5.82984	4.4146e-08	7.36264e-07	7.76565	PRKAR1A	-0.114762	12.431	-2.134	0.0347889	0.209111	-4.44341
2	MCM4	-0.3101	9.10121	-5.82689	4.47642e-08	7.45214e-07	7.75209	MCM4	-0.261795	9.10121	-2.50832	0.0134065	0.114781	-3.61795
2	DLEU2	-0.113745	7.15228	-5.8262	4.49112e-08	7.46981e-07	7.74889	DLEU2	-0.111822	7.15228	-2.92057	0.00414409	0.0509756	-2.571
2	EIF2C1	0.0932023	8.09094	5.80404	4.9847e-08	8.24574e-07	7.64717	EIF2C1	0.0466977	8.09094	1.48281	0.140632	0.458139	-5.58028
2	GLDC	-0.0844764	6.96844	-5.80062	5.06549e-08	8.34915e-07	7.63149	GLDC	-0.0184778	6.96844	-0.646958	0.518841	0.811817	-6.45382
2	MCM10	-0.274025	7.92243	-5.79771	5.13533e-08	8.45664e-07	7.61814	MCM10	-0.256726	7.92243	-2.76964	0.00646448	0.0697251	-2.97063
2	MRE11A	-0.122896	7.49164	-5.78496	5.45217e-08	8.97031e-07	7.55975	MRE11A	-0.0681561	7.49164	-1.63589	0.104368	0.392331	-5.34812
2	RNF219	-0.100441	9.22437	-5.78182	5.53309e-08	9.09526e-07	7.54538	RNF219	-0.0295195	9.22437	-0.866465	0.387889	0.721523	-6.28985
2	KCNB2	0.0748497	6.90659	5.78041	5.56981e-08	9.1474e-07	7.53893	KCNB2	0.0518747	6.90659	2.04273	0.0431741	0.239145	-4.62599
2	NRM	-0.107546	7.4449	-5.77919	5.60187e-08	9.18356e-07	7.53333	NRM	-0.0879908	7.4449	-2.411	0.0173585	0.135632	-3.84425
2	GCHFR	-0.115998	7.37482	-5.77386	5.74378e-08	9.39934e-07	7.50893	GCHFR	-0.0295789	7.37482	-0.750731	0.45422	0.770862	-6.38218
2	PCDH7	0.0897161	6.83047	5.77308	5.76466e-08	9.42506e-07	7.5054	PCDH7	0.0856144	6.83047	2.80913	0.00576398	0.0643616	-2.86787
2	CCDC85A	0.256555	7.21772	5.7728	5.77243e-08	9.42934e-07	7.50408	CCDC85A	0.206356	7.21772	2.3676	0.0194324	0.146137	-3.94255
2	AC006026.10	0.0738285	6.96921	5.76789	5.90662e-08	9.63132e-07	7.48167	AC006026.10	0.057338	6.96921	2.28414	0.0240442	0.166479	-4.127
2	CA2	0.42073	7.1541	5.75584	6.24987e-08	1.01458e-06	7.4266	CA2	0.279096	7.1541	1.94691	0.0537802	0.271759	-4.80964
2	TNFRSF11B	0.22087	12.7115	5.75103	6.39204e-08	1.0349e-06	7.40467	TNFRSF11B	0.128266	12.7115	1.70298	0.0910491	0.364975	-5.2395
2	STK40	0.174828	8.94136	5.74565	6.55484e-08	1.05938e-06	7.38015	STK40	0.145417	8.94136	2.43686	0.0162185	0.129784	-3.78492
2	ZNF827	-0.115291	7.99981	-5.74504	6.57379e-08	1.06151e-06	7.37733	ZNF827	-0.105926	7.99981	-2.69145	0.00808475	0.0821576	-3.17029
2	B3GALTL	-0.189188	7.86765	-5.7395	6.74632e-08	1.08744e-06	7.35208	B3GALTL	-0.174805	7.86765	-2.7041	0.00780004	0.0800123	-3.13835
2	TMEM175	0.154209	8.70564	5.7388	6.76831e-08	1.0898e-06	7.3489	TMEM175	0.10392	8.70564	1.97194	0.0508162	0.261801	-4.76246
2	C22orf29	0.0964455	7.5272	5.7309	7.02274e-08	1.12407e-06	7.31293	C22orf29	0.0773721	7.5272	2.34429	0.0206343	0.151233	-3.99467
2	FKBP9L	-0.141364	11.5047	-5.73007	7.05017e-08	1.12747e-06	7.30913	FKBP9L	-0.0968458	11.5047	-2.00164	0.0474805	0.250258	-4.70575
2	KB-1732A1.1	-0.137767	7.23173	-5.71356	7.61497e-08	1.21249e-06	7.23402	KB-1732A1.1	-0.118584	7.23173	-2.50769	0.0134294	0.114923	-3.61945
2	TOPBP1	-0.15605	8.63844	-5.71317	7.62851e-08	1.21359e-06	7.23229	TOPBP1	-0.104953	8.63844	-1.95928	0.0522978	0.266951	-4.7864
2	EPRS	0.16299	11.369	5.70301	7.99879e-08	1.27139e-06	7.18609	EPRS	0.159242	11.369	2.84111	0.00524817	0.0605776	-2.7837
2	CCT3	0.140703	9.96419	5.70266	8.0115e-08	1.2723e-06	7.18454	CCT3	0.128001	9.96419	2.6453	0.00920588	0.089916	-3.28577
2	PLIN2	-0.224196	11.4147	-5.69968	8.12383e-08	1.28679e-06	7.17098	PLIN2	-0.170691	11.4147	-2.21268	0.0287289	0.185895	-4.28007
2	NTPCR	0.183055	9.63511	5.69927	8.13936e-08	1.28813e-06	7.16911	NTPCR	0.156395	9.63511	2.48282	0.0143556	0.119877	-3.67803
2	CANT1	0.126324	9.49101	5.69744	8.20894e-08	1.29802e-06	7.16082	CANT1	0.0813821	9.49101	1.87158	0.063594	0.298137	-4.94819
2	GINS2	-0.388438	8.7067	-5.69695	8.2277e-08	1.29861e-06	7.1586	GINS2	-0.386761	8.7067	-2.89234	0.00450917	0.0542257	-2.64714
2	ANGEL2	-0.096978	9.61854	-5.6966	8.24106e-08	1.29861e-06	7.15701	ANGEL2	-0.083538	9.61854	-2.50215	0.013631	0.115888	-3.63255
2	CHN2	0.0676423	6.91103	5.69436	8.3276e-08	1.31111e-06	7.14683	CHN2	0.0299745	6.91103	1.28666	0.200581	0.541809	-5.84553
2	GIPC1	0.165608	10.5842	5.69307	8.37739e-08	1.31782e-06	7.14103	GIPC1	0.148276	10.5842	2.59909	0.0104672	0.0975678	-3.3996
2	SPTSSA	-0.380659	9.38042	-5.6881	8.57342e-08	1.34694e-06	7.11849	SPTSSA	-0.270508	9.38042	-2.0611	0.0413601	0.23298	-4.58985
2	SCG2	-0.784512	9.38384	-5.68487	8.70336e-08	1.3644e-06	7.10383	SCG2	-0.768356	9.38384	-2.83903	0.00528036	0.0607311	-2.7892
2	HAVCR2	-0.161228	7.19958	-5.68086	8.8673e-08	1.38772e-06	7.08565	HAVCR2	-0.149939	7.19958	-2.69385	0.00803	0.0817718	-3.16424
2	FAM21A	0.101944	7.36095	5.67968	8.9158e-08	1.39411e-06	7.08033	FAM21A	0.0768238	7.36095	2.18245	0.030939	0.19471	-4.34348
2	MLKL	-0.256547	9.24193	-5.67772	8.99748e-08	1.40498e-06	7.07145	MLKL	-0.231495	9.24193	-2.61237	0.0100895	0.0951635	-3.36706
2	ATP6V0D1	0.130078	10.3394	5.67146	9.26325e-08	1.44238e-06	7.04308	ATP6V0D1	0.10408	10.3394	2.31389	0.0223004	0.158548	-4.06194
2	DCXR	0.127704	9.06062	5.67144	9.2639e-08	1.44238e-06	7.04302	DCXR	0.0932493	9.06062	2.11165	0.0367007	0.216117	-4.48882
2	ZNF653	-0.102587	7.70783	-5.66493	9.54823e-08	1.48285e-06	7.01356	ZNF653	-0.0641439	7.70783	-1.80611	0.0732992	0.324472	-5.06441
2	PDSS2	-0.158701	9.16805	-5.66072	9.73661e-08	1.50955e-06	6.99453	PDSS2	-0.145453	9.16805	-2.64546	0.00920187	0.089916	-3.28539
2	TXNDC12	-0.201147	10.8003	-5.66012	9.76358e-08	1.51244e-06	6.99184	TXNDC12	-0.159565	10.8003	-2.28949	0.023722	0.164972	-4.11535
2	ZNF17	0.088099	7.85642	5.65886	9.82118e-08	1.52008e-06	6.98611	ZNF17	0.0892082	7.85642	2.92179	0.00412888	0.0508913	-2.56768
2	CRELD2	0.199572	10.8876	5.65377	1.00558e-07	1.55508e-06	6.96311	CRELD2	0.182529	10.8876	2.63668	0.00943032	0.0912675	-3.30715
2	TMEM17	-0.097409	7.45259	-5.65175	1.01501e-07	1.56701e-06	6.95402	TMEM17	-0.0903338	7.45259	-2.67252	0.0085288	0.085119	-3.21788
2	COL5A3	0.138649	7.24748	5.65051	1.02087e-07	1.57472e-06	6.94841	COL5A3	0.136517	7.24748	2.83689	0.00531376	0.0609731	-2.79486
2	TIAL1	0.106867	10.007	5.64502	1.04718e-07	1.61394e-06	6.92363	TIAL1	0.0469487	10.007	1.26454	0.20838	0.551866	-5.87315
2	SPON2	0.395557	8.8495	5.62791	1.13352e-07	1.74126e-06	6.84646	SPON2	0.314687	8.8495	2.28298	0.0241143	0.166775	-4.12951
2	ACSS1	0.0850212	6.96564	5.60896	1.23722e-07	1.89407e-06	6.76121	ACSS1	0.00293764	6.96564	0.0988189	0.92144	0.977855	-6.65618
2	STX1A	-0.139019	7.78605	-5.60246	1.2749e-07	1.94524e-06	6.732	STX1A	-0.105939	7.78605	-2.17693	0.0313581	0.196367	-4.35497
2	PROSC	0.144261	10.0693	5.5836	1.39074e-07	2.11141e-06	6.64734	PROSC	0.139139	10.0693	2.74599	0.00692029	0.073331	-3.03155
2	UAP1L1	0.150455	8.25412	5.58103	1.40729e-07	2.13476e-06	6.63582	UAP1L1	0.137962	8.25412	2.60948	0.0101707	0.095694	-3.37416
2	SPOCK1	-0.280265	10.814	-5.5726	1.463e-07	2.21192e-06	6.59803	SPOCK1	-0.155269	10.814	-1.57421	0.117959	0.420859	-5.44431
2	OCEL1	0.150149	9.19222	5.57183	1.46815e-07	2.21788e-06	6.59461	OCEL1	0.047589	9.19222	0.900468	0.369597	0.70668	-6.26025
2	MRPL17	-0.130721	11.5391	-5.57124	1.47215e-07	2.22209e-06	6.59196	MRPL17	-0.101695	11.5391	-2.21001	0.0289188	0.186589	-4.28571
2	GAR1	0.143151	10.5752	5.5675	1.49766e-07	2.25873e-06	6.57524	GAR1	0.137186	10.5752	2.72059	0.00744228	0.0774701	-3.09649
2	NRCAM	0.168854	7.13519	5.56394	1.5224e-07	2.29414e-06	6.55929	NRCAM	0.145301	7.13519	2.44134	0.0160279	0.12866	-3.77458
2	FAM164C	0.131182	7.24017	5.55783	1.5658e-07	2.35565e-06	6.53194	FAM164C	0.0718189	7.24017	1.55152	0.123297	0.42911	-5.47879
2	ZNF890P	0.0749319	6.98188	5.54996	1.62343e-07	2.44035e-06	6.49676	ZNF890P	-0.018647	6.98188	-0.704237	0.482591	0.788337	-6.41558
2	SEPT10P1	-0.152071	8.43137	-5.54812	1.63716e-07	2.45897e-06	6.48856	SEPT10P1	-0.152999	8.43137	-2.84626	0.00516911	0.0598392	-2.77006
2	ANK2	0.197113	7.4383	5.5426	1.67917e-07	2.51999e-06	6.46391	ANK2	0.083025	7.4383	1.1904	0.236136	0.584709	-5.96231
2	CLCN6	0.141349	8.18415	5.54199	1.68389e-07	2.525e-06	6.46118	CLCN6	0.119844	8.18415	2.39594	0.018055	0.139135	-3.87856
2	ANKRD57	-0.172125	9.68592	-5.53459	1.74201e-07	2.60788e-06	6.42816	ANKRD57	-0.168838	9.68592	-2.76821	0.00649134	0.0698601	-2.97434
2	YPEL4	-0.0760302	6.87569	-5.53117	1.76952e-07	2.64473e-06	6.41291	YPEL4	-0.0638483	6.87569	-2.36847	0.0193892	0.14597	-3.94061
2	MOSC1	0.318614	7.69235	5.52923	1.78533e-07	2.66618e-06	6.40426	MOSC1	0.176077	7.69235	1.55808	0.121733	0.426684	-5.46887
2	KCNE1	0.0858878	6.85904	5.5166	1.89152e-07	2.82016e-06	6.34805	KCNE1	0.0650958	6.85904	2.13196	0.0349594	0.209423	-4.44756
2	TWF2	0.141786	9.53382	5.51608	1.89609e-07	2.82467e-06	6.3457	TWF2	0.071731	9.53382	1.42295	0.157232	0.482683	-5.66509
2	WDR46	0.111845	9.28012	5.51563	1.90001e-07	2.8282e-06	6.34369	WDR46	0.104582	9.28012	2.62979	0.00961319	0.0922897	-3.32419
2	LIMCH1	-0.247004	7.70321	-5.51503	1.90518e-07	2.83358e-06	6.34105	LIMCH1	-0.19707	7.70321	-2.24363	0.0266103	0.177924	-4.21433
2	RNF44	-0.0926302	7.28699	-5.5105	1.9451e-07	2.88826e-06	6.32087	RNF44	-0.070261	7.28699	-2.13128	0.0350173	0.209456	-4.44897
2	KCTD9	-0.122276	9.74389	-5.50518	1.99292e-07	2.94968e-06	6.29725	KCTD9	-0.0749047	9.74389	-1.7196	0.0879713	0.358135	-5.21194
2	SDPR	-0.342071	9.77877	-5.5011	2.03045e-07	3.0028e-06	6.2791	SDPR	-0.324833	9.77877	-2.66368	0.00874368	0.0867395	-3.24001
2	LYRM5	0.138139	10.1115	5.49773	2.06197e-07	3.04695e-06	6.26411	LYRM5	0.0816831	10.1115	1.65762	0.0998932	0.383602	-5.3134
2	ERO1L	-0.216192	9.7581	-5.49596	2.07872e-07	3.06674e-06	6.25625	ERO1L	-0.200851	9.7581	-2.60355	0.0103392	0.0967193	-3.38871
2	PRADC1	0.161172	8.49069	5.49463	2.0913e-07	3.08282e-06	6.25038	PRADC1	0.163483	8.49069	2.8419	0.00523597	0.0604983	-2.78161
2	FAM118B	0.0983125	7.84622	5.48196	2.21582e-07	3.25326e-06	6.19413	FAM118B	0.0602384	7.84622	1.71272	0.0892342	0.360786	-5.22337
2	EML3	0.118878	9.05985	5.47988	2.23685e-07	3.28131e-06	6.18494	EML3	0.026585	9.05985	0.624876	0.533187	0.820313	-6.4677
2	RB1CC1	-0.133513	9.73435	-5.47793	2.25691e-07	3.30562e-06	6.17626	RB1CC1	-0.0706376	9.73435	-1.4778	0.141969	0.46078	-5.58752
2	PCCB	0.124684	10.4427	5.46978	2.34225e-07	3.41965e-06	6.14017	PCCB	0.105782	10.4427	2.36623	0.0195014	0.146333	-3.94563
2	PHF10	0.122009	7.58658	5.46898	2.35077e-07	3.42934e-06	6.13664	PHF10	0.0321573	7.58658	0.73499	0.463717	0.776075	-6.39372
2	USP39	0.108165	9.36967	5.46265	2.41948e-07	3.52395e-06	6.10862	USP39	0.103209	9.36967	2.65781	0.00888897	0.087788	-3.25466
2	TMEM206	-0.149086	8.93131	-5.46049	2.44343e-07	3.55601e-06	6.09904	TMEM206	-0.122713	8.93131	-2.29178	0.0235854	0.164298	-4.11037
2	C6orf204	0.116635	7.37438	5.45833	2.46754e-07	3.58825e-06	6.0895	C6orf204	0.116171	7.37438	2.77215	0.00641772	0.0693729	-2.96413
2	VEGFC	-0.249324	10.409	-5.45734	2.47864e-07	3.60151e-06	6.08514	VEGFC	-0.180423	10.409	-2.01371	0.04618	0.246086	-4.68249
2	BNIP3L	-0.218113	11.3641	-5.45539	2.50075e-07	3.63076e-06	6.0765	BNIP3L	-0.215113	11.3641	-2.74345	0.00697092	0.0737507	-3.03807
2	ANKRD22	-0.108631	7.32557	-5.45124	2.54842e-07	3.6965e-06	6.05814	ANKRD22	-0.103323	7.32557	-2.64378	0.0092452	0.0900816	-3.28956
2	FAM35A	0.105399	8.348	5.45109	2.55008e-07	3.6965e-06	6.05751	FAM35A	0.0937128	8.348	2.47133	0.0148024	0.122265	-3.70492
2	ZNF672	-0.119672	8.71226	-5.45089	2.55246e-07	3.69703e-06	6.0566	ZNF672	-0.111326	8.71226	-2.58556	0.0108648	0.0998981	-3.43258
2	MBIP	0.096374	8.55117	5.44569	2.61349e-07	3.78242e-06	6.03363	MBIP	0.087373	8.55117	2.51743	0.0130815	0.11295	-3.59636
2	KIAA0513	0.112324	7.90183	5.4429	2.64679e-07	3.82455e-06	6.02132	KIAA0513	0.0293201	7.90183	0.724453	0.470137	0.779722	-6.40132
2	DTL	-0.219858	7.56911	-5.43438	2.75115e-07	3.97222e-06	5.98373	DTL	-0.229535	7.56911	-2.89297	0.0045007	0.0541952	-2.64544
2	ASS1P11	0.173489	7.88394	5.43287	2.77004e-07	3.99319e-06	5.97708	ASS1P11	0.170577	7.88394	2.72372	0.007376	0.0769994	-3.0885
2	R3HCC1	0.0997459	8.95988	5.43238	2.77624e-07	3.99897e-06	5.97491	R3HCC1	0.0977351	8.95988	2.71414	0.00758036	0.0783718	-3.11288
2	PAN2	-0.0970111	7.35671	-5.42943	2.81358e-07	4.04957e-06	5.96192	PAN2	-0.0391622	7.35671	-1.1176	0.265874	0.61593	-6.04475
2	NEK6	0.1312	8.86034	5.4281	2.83056e-07	4.0708e-06	5.95607	NEK6	0.131527	8.86034	2.77471	0.00637044	0.0689619	-2.95751
2	NPHP4	-0.0796817	7.17288	-5.4228	2.89943e-07	4.16329e-06	5.93271	NPHP4	-0.0819964	7.17288	-2.84542	0.00518193	0.0599303	-2.77229
2	NUP85	-0.14489	9.26376	-5.42207	2.90904e-07	4.17183e-06	5.92949	NUP85	-0.101528	9.26376	-1.93731	0.054955	0.27476	-4.82758
2	SLC2A12	-0.169219	7.49984	-5.41913	2.94808e-07	4.22319e-06	5.91653	SLC2A12	-0.178704	7.49984	-2.91811	0.00417475	0.0512149	-2.57765
2	FBN2	0.428542	10.8582	5.41344	3.02505e-07	4.32804e-06	5.89149	FBN2	0.404745	10.8582	2.60704	0.0102397	0.0960776	-3.38015
2	NUP35	-0.131944	8.30032	-5.413	3.03112e-07	4.32858e-06	5.88954	NUP35	-0.0786557	8.30032	-1.64537	0.102396	0.388481	-5.33302
2	GSG2	-0.0978691	7.02587	-5.41262	3.0363e-07	4.33259e-06	5.88788	GSG2	-0.0801962	7.02587	-2.26153	0.0254482	0.172698	-4.17591
2	DYM	0.112007	9.31021	5.41137	3.05345e-07	4.35367e-06	5.8824	DYM	0.109744	9.31021	2.70353	0.00781265	0.0800939	-3.13979
2	DYX1C1-CCPG1	0.166193	9.36969	5.41025	3.06907e-07	4.37253e-06	5.87744	DYX1C1-CCPG1	0.0652837	9.36969	1.08367	0.280591	0.631797	-6.08143
2	RHOB	0.339474	9.12634	5.39901	3.22907e-07	4.58974e-06	5.82806	RHOB	0.217064	9.12634	1.76028	0.0807982	0.343308	-5.14343
2	ZSCAN21	0.0891398	7.99326	5.39671	3.26288e-07	4.6306e-06	5.81794	ZSCAN21	0.065184	7.99326	2.01226	0.0463338	0.246632	-4.68528
2	C1orf74	-0.108653	7.97043	-5.39639	3.2675e-07	4.63357e-06	5.81657	C1orf74	-0.111858	7.97043	-2.83278	0.00537824	0.0611186	-2.8057
2	ENPP2	-0.311694	8.89227	-5.39168	3.3378e-07	4.72227e-06	5.79588	ENPP2	-0.294408	8.89227	-2.59676	0.0105346	0.0978342	-3.40529
2	HABP4	0.190199	8.49256	5.39014	3.36118e-07	4.75166e-06	5.7891	HABP4	0.160138	8.49256	2.31405	0.0222913	0.158546	-4.06159
2	C12orf35	-0.101331	7.54076	-5.38146	3.49544e-07	4.93002e-06	5.75105	C12orf35	-0.0540755	7.54076	-1.46435	0.145601	0.465862	-5.6068
2	EMILIN1	0.169504	9.02892	5.37678	3.57005e-07	5.03137e-06	5.73053	EMILIN1	0.0882296	9.02892	1.42707	0.156045	0.480609	-5.65937
2	RP11-603J24.7	-0.18381	10.2398	-5.37603	3.58206e-07	5.04441e-06	5.72727	RP11-603J24.7	-0.167682	10.2398	-2.50072	0.0136834	0.11628	-3.63592
2	C10orf90	-0.0856028	6.88485	-5.37548	3.59098e-07	5.05308e-06	5.72485	C10orf90	-0.0552817	6.88485	-1.7701	0.0791401	0.33918	-5.12666
2	CENPIP1	-0.0972496	7.06064	-5.37281	3.63457e-07	5.10656e-06	5.71313	CENPIP1	-0.0921023	7.06064	-2.5946	0.0105977	0.0982827	-3.41057
2	FUT8	-0.209763	8.90476	-5.36527	3.76012e-07	5.26272e-06	5.68014	FUT8	-0.219425	8.90476	-2.86177	0.00493773	0.0581551	-2.72888
2	CBS	0.366195	9.03639	5.3603	3.84514e-07	5.37551e-06	5.65842	CBS	0.374967	9.03639	2.79871	0.00594182	0.0657847	-2.89512
2	PDGFRL	0.33542	9.71206	5.34899	4.046e-07	5.63696e-06	5.60897	PDGFRL	0.279219	9.71206	2.27046	0.0248851	0.170218	-4.15664
2	COPZ2	0.167297	8.63634	5.34605	4.09973e-07	5.70746e-06	5.59616	COPZ2	0.117763	8.63634	1.91884	0.057276	0.281968	-4.86187
2	DHDDS	0.121474	7.99382	5.34367	4.14398e-07	5.76467e-06	5.58573	DHDDS	0.0791055	7.99382	1.77439	0.0784244	0.3378	-5.1193
2	VANGL2	0.0758635	6.94311	5.33448	4.31855e-07	5.98474e-06	5.54567	VANGL2	0.0101552	6.94311	0.364112	0.716388	0.907285	-6.59532
2	CEP72	-0.0631483	6.99895	-5.33326	4.34221e-07	6.01297e-06	5.54036	CEP72	-0.0450465	6.99895	-1.9399	0.0546363	0.274348	-4.82275
2	GMPPA	0.0882954	7.48769	5.33246	4.35795e-07	6.0302e-06	5.53685	GMPPA	0.0499723	7.48769	1.53888	0.126352	0.43275	-5.49779
2	PPIC	0.210605	9.89156	5.33041	4.39808e-07	6.08113e-06	5.52795	PPIC	0.169302	9.89156	2.18495	0.0307505	0.194158	-4.33826
2	CTBP1	0.107368	9.96755	5.32701	4.46573e-07	6.15604e-06	5.51312	CTBP1	0.0598928	9.96755	1.5152	0.132239	0.444173	-5.533
2	GREM2	-0.237619	7.55935	-5.32683	4.46944e-07	6.15651e-06	5.51232	GREM2	-0.186865	7.55935	-2.136	0.0346223	0.208521	-4.43933
2	HES1	-0.163601	7.13125	-5.32344	4.53791e-07	6.24142e-06	5.49756	HES1	-0.136613	7.13125	-2.26665	0.0251239	0.171488	-4.16487
2	NCOA3	0.131275	9.29607	5.31747	4.66092e-07	6.40579e-06	5.47159	NCOA3	0.123619	9.29607	2.55326	0.0118699	0.106325	-3.51073
2	SELRC1	0.0954569	7.70733	5.31452	4.72301e-07	6.48624e-06	5.45874	SELRC1	0.0995514	7.70733	2.82612	0.00548442	0.0618825	-2.82325
2	HERC1	0.0927573	8.05701	5.31305	4.75419e-07	6.51439e-06	5.45235	HERC1	0.0530752	8.05701	1.55015	0.123625	0.429689	-5.48086
2	PSMD5	0.110522	8.67954	5.30924	4.83606e-07	6.6216e-06	5.43578	PSMD5	0.0994373	8.67954	2.43567	0.0162694	0.129909	-3.78766
2	ENO2	-0.347775	9.27694	-5.30704	4.88377e-07	6.67691e-06	5.42625	ENO2	-0.264474	9.27694	-2.0579	0.0416707	0.233919	-4.59615
2	SNX17	0.0904803	10.7642	5.30576	4.91187e-07	6.71032e-06	5.42068	SNX17	0.0769958	10.7642	2.30222	0.0229705	0.161306	-4.08755
2	RAB36	-0.0807079	7.14472	-5.29878	5.06761e-07	6.9076e-06	5.39038	RAB36	-0.0708809	7.14472	-2.37288	0.0191691	0.14491	-3.93069
2	LMBRD2	-0.10479	8.28604	-5.29771	5.09203e-07	6.93571e-06	5.38572	LMBRD2	-0.107848	8.28604	-2.78015	0.00627091	0.0681081	-2.94341
2	ZCCHC9	0.111958	10.5888	5.2973	5.10135e-07	6.94323e-06	5.38394	ZCCHC9	0.106808	10.5888	2.57686	0.0111278	0.10155	-3.45373
2	LEPRE1	0.160015	9.82871	5.28868	5.30174e-07	7.20524e-06	5.34654	LEPRE1	0.132359	9.82871	2.23062	0.0274834	0.181558	-4.24206
2	NR4A1	-0.0857672	6.90363	-5.27592	5.61266e-07	7.61082e-06	5.29124	NR4A1	-0.068296	6.90363	-2.14219	0.0341101	0.206766	-4.42665
2	UHRF2	-0.132666	8.22787	-5.27531	5.62781e-07	7.6257e-06	5.28862	UHRF2	-0.0717348	8.22787	-1.45447	0.148314	0.470321	-5.62086
2	NEU1	0.173626	9.89246	5.27451	5.64801e-07	7.64741e-06	5.28514	NEU1	0.144769	9.89246	2.2425	0.0266853	0.178038	-4.21674
2	CD1D	-0.156164	6.88056	-5.26951	5.77523e-07	7.78594e-06	5.26353	CD1D	-0.112874	6.88056	-1.94209	0.0543679	0.273395	-4.81867
2	NFIB	0.351602	9.79209	5.26949	5.77588e-07	7.78594e-06	5.26342	NFIB	0.32715	9.79209	2.50006	0.0137075	0.116372	-3.63747
2	C19orf22	0.0857703	9.70813	5.26151	5.98486e-07	8.05429e-06	5.22894	C19orf22	0.080329	9.70813	2.51266	0.0132509	0.113769	-3.60768
2	DAPK3	0.135384	7.77306	5.26139	5.98817e-07	8.05429e-06	5.2284	DAPK3	0.147296	7.77306	2.91883	0.00416569	0.0511382	-2.57569
2	PRG4	-0.219789	7.27016	-5.26096	5.99967e-07	8.06382e-06	5.22654	PRG4	-0.124603	7.27016	-1.5208	0.130826	0.442435	-5.52471
2	PPIH	-0.121526	8.73121	-5.25634	6.12443e-07	8.21942e-06	5.20657	PPIH	-0.0765903	8.73121	-1.68917	0.0936705	0.37103	-5.26219
2	CHMP1B	-0.394662	11.1027	-5.25534	6.15154e-07	8.24442e-06	5.20228	CHMP1B	-0.319111	11.1027	-2.16673	0.0321457	0.19959	-4.37613
2	MTHFD2L	-0.14964	7.60746	-5.25532	6.15208e-07	8.24442e-06	5.2022	MTHFD2L	-0.104935	7.60746	-1.87914	0.062546	0.29501	-4.93452
2	FAM109B	0.103997	7.68285	5.25439	6.17775e-07	8.27195e-06	5.19816	FAM109B	0.0989603	7.68285	2.54945	0.0119935	0.10715	-3.51987
2	NAT10	0.100418	9.51784	5.25425	6.18168e-07	8.27195e-06	5.19754	NAT10	0.100596	9.51784	2.6839	0.00825934	0.0834563	-3.18932
2	EFCAB4A	-0.138135	7.11152	-5.24975	6.30653e-07	8.43286e-06	5.17814	EFCAB4A	-0.116349	7.11152	-2.25467	0.0258878	0.174706	-4.19065
2	HECTD1	0.144952	10.4456	5.24884	6.33216e-07	8.46093e-06	5.17421	HECTD1	0.153695	10.4456	2.83783	0.00529906	0.0608426	-2.79237
2	CPOX	-0.123118	9.05915	-5.23778	6.65128e-07	8.87436e-06	5.12652	CPOX	-0.117808	9.05915	-2.55557	0.0117952	0.106	-3.50516
2	HIP1	0.109328	7.47015	5.23669	6.68342e-07	8.91074e-06	5.12184	HIP1	0.0703776	7.47015	1.71889	0.0881011	0.358211	-5.21312
2	SRP68	0.0803274	10.0093	5.23508	6.73146e-07	8.96171e-06	5.11489	SRP68	0.0592595	10.0093	1.96927	0.0511264	0.263177	-4.76753
2	LEPROTL1	-0.145607	9.48889	-5.23278	6.80072e-07	9.04734e-06	5.10496	LEPROTL1	-0.138986	9.48889	-2.54687	0.0120783	0.107645	-3.52608
2	APH1B	-0.131497	9.26577	-5.22975	6.89276e-07	9.16311e-06	5.09193	APH1B	-0.107958	9.26577	-2.1893	0.0304256	0.192639	-4.32918
2	ZFYVE26	0.145219	8.58688	5.22849	6.93149e-07	9.2079e-06	5.08649	ZFYVE26	0.136771	8.58688	2.51093	0.0133128	0.114233	-3.61178
2	BTN3A3	-0.138843	7.72481	-5.22073	7.17409e-07	9.52325e-06	5.05313	BTN3A3	-0.134137	7.72481	-2.57183	0.0112823	0.102347	-3.46591
2	CINP	0.0940256	7.87861	5.21863	7.24116e-07	9.60531e-06	5.0441	CINP	0.0604533	7.87861	1.71087	0.0895767	0.36169	-5.22645
2	PRMT10	-0.117972	7.89694	-5.21812	7.25768e-07	9.62024e-06	5.04189	PRMT10	-0.0407712	7.89694	-0.919552	0.359572	0.700705	-6.24314
2	AC024270.1	0.114061	9.05649	5.21708	7.29123e-07	9.65071e-06	5.03742	AC024270.1	0.0346698	9.05649	0.808586	0.420284	0.745065	-6.33766
2	DCAF5	0.093976	7.9608	5.21494	7.36061e-07	9.7355e-06	5.02824	DCAF5	0.0634068	7.9608	1.79414	0.0752001	0.329084	-5.08524
2	HSPB3	0.228734	7.34664	5.21007	7.52107e-07	9.92618e-06	5.00733	HSPB3	0.176051	7.34664	2.04474	0.0429726	0.238318	-4.62205
2	CCK	-0.435443	8.16235	-5.20359	7.74006e-07	1.02051e-05	4.9795	CCK	-0.293344	8.16235	-1.78746	0.076278	0.332131	-5.0968
2	RNY5	0.187868	7.87082	5.2012	7.82246e-07	1.02942e-05	4.96923	RNY5	0.177421	7.87082	2.50461	0.0135409	0.115445	-3.62672
2	KCNK3	0.0885787	7.26142	5.19902	7.89831e-07	1.03866e-05	4.95987	KCNK3	0.0970416	7.26142	2.90427	0.00435144	0.0527104	-2.61504
2	PFKP	-0.192058	11.1651	-5.19772	7.94391e-07	1.0439e-05	4.95429	PFKP	-0.106709	11.1651	-1.47254	0.143379	0.462776	-5.59507
2	TFB1M	-0.165198	9.27262	-5.19565	8.01666e-07	1.05195e-05	4.94545	TFB1M	-0.0825811	9.27262	-1.32435	0.187794	0.524862	-5.79739
2	RALGPS2	-0.0822194	7.11002	-5.19165	8.15985e-07	1.06997e-05	4.92829	RALGPS2	-0.051365	7.11002	-1.65381	0.100667	0.385359	-5.31952
2	ZNF589	0.0696584	7.10936	5.18908	8.25305e-07	1.08045e-05	4.91728	ZNF589	0.0734688	7.10936	2.79066	0.00608252	0.0667762	-2.91609
2	GMPR	0.154872	7.71022	5.18896	8.25747e-07	1.08045e-05	4.91676	GMPR	0.141149	7.71022	2.41141	0.0173402	0.135628	-3.84333
2	NEURL1B	-0.100341	7.6144	-5.18855	8.27226e-07	1.08161e-05	4.91503	NEURL1B	-0.0730235	7.6144	-1.92539	0.0564441	0.279605	-4.84975
2	AJ006998.2	0.187781	7.42323	5.18605	8.36419e-07	1.09285e-05	4.90431	AJ006998.2	0.14346	7.42323	2.02024	0.0454881	0.244534	-4.66984
2	SSX2IP	0.272155	8.72919	5.18521	8.39541e-07	1.09614e-05	4.9007	SSX2IP	0.295819	8.72919	2.87384	0.00476423	0.0565913	-2.69669
2	JTB	0.0912328	12.599	5.1812	8.5454e-07	1.11493e-05	4.88353	JTB	0.0811975	12.599	2.3513	0.0202661	0.149685	-3.97904
2	IL8	-1.22965	10.1569	-5.18044	8.57417e-07	1.11788e-05	4.88028	IL8	-1.16636	10.1569	-2.50557	0.013506	0.115303	-3.62445
2	CPSF1	0.101656	9.12868	5.16847	9.03888e-07	1.17679e-05	4.82912	CPSF1	0.0661459	9.12868	1.71483	0.0888462	0.359774	-5.21988
2	MIS12	-0.115497	9.38452	-5.16563	9.15285e-07	1.18994e-05	4.81697	MIS12	-0.0957226	9.38452	-2.183	0.0308974	0.194548	-4.34233
2	SCARB2	-0.112319	12.457	-5.16451	9.19833e-07	1.195e-05	4.81217	SCARB2	-0.0959153	12.457	-2.24879	0.0262706	0.17635	-4.20328
2	ATXN2	-0.0827145	10.602	-5.16204	9.29879e-07	1.20719e-05	4.80164	ATXN2	-0.0292702	10.602	-0.931434	0.353418	0.696661	-6.23231
2	MOB3A	0.113697	8.28343	5.15793	9.4687e-07	1.22838e-05	4.78409	MOB3A	0.0950436	8.28343	2.19855	0.0297439	0.189902	-4.3098
2	SLC2A5	-0.138216	7.25052	-5.15762	9.48177e-07	1.2292e-05	4.78276	SLC2A5	-0.122016	7.25052	-2.32163	0.0218653	0.15649	-4.04489
2	EIF1	-0.107871	12.511	-5.14632	9.96488e-07	1.28909e-05	4.7346	EIF1	-0.0234351	12.511	-0.570092	0.569635	0.839089	-6.50007
2	FZD4	0.235973	9.04233	5.1433	1.00983e-06	1.3045e-05	4.72172	FZD4	0.174755	9.04233	1.94221	0.054353	0.273395	-4.81844
2	CCDC104	-0.114651	9.33091	-5.13857	1.03101e-06	1.33093e-05	4.7016	CCDC104	-0.0751669	9.33091	-1.71783	0.0882955	0.358323	-5.21489
2	ANG	-0.168715	9.24794	-5.13811	1.0331e-06	1.3319e-05	4.69964	ANG	-0.10812	9.24794	-1.67897	0.0956481	0.374219	-5.27886
2	LPIN2	0.138642	8.94255	5.13808	1.03323e-06	1.3319e-05	4.69952	LPIN2	0.092032	8.94255	1.73913	0.0844649	0.351694	-5.17924
2	ELN	-0.0797304	7.0108	-5.1361	1.04226e-06	1.3426e-05	4.69109	ELN	-0.0396025	7.0108	-1.30082	0.195703	0.53632	-5.8276
2	RNF5	-0.0953472	7.92651	-5.12853	1.07749e-06	1.38602e-05	4.65889	RNF5	-0.087883	7.92651	-2.41033	0.017389	0.135661	-3.84579
2	ECHS1	0.0991123	10.9589	5.12038	1.11672e-06	1.43549e-05	4.62424	ECHS1	0.0658142	10.9589	1.73373	0.0854233	0.353205	-5.18832
2	PRDM1	0.307265	8.47288	5.12008	1.11818e-06	1.43635e-05	4.62298	PRDM1	0.20358	8.47288	1.72975	0.086134	0.354525	-5.19498
2	PIGU	-0.116818	9.1822	-5.11835	1.12669e-06	1.44525e-05	4.61563	PIGU	-0.0867042	9.1822	-1.93708	0.0549834	0.274827	-4.82801
2	DPYSL2	-0.162366	12.3858	-5.11486	1.14403e-06	1.46646e-05	4.60084	DPYSL2	-0.0712011	12.3858	-1.1437	0.254925	0.604693	-6.01578
2	C4orf49	-0.182594	8.1701	-5.11392	1.14876e-06	1.47149e-05	4.59684	C4orf49	-0.195668	8.1701	-2.79432	0.0060182	0.066309	-2.90656
2	DUSP18	-0.130425	7.89008	-5.11299	1.15347e-06	1.47649e-05	4.59288	DUSP18	-0.139384	7.89008	-2.78621	0.00616169	0.0673622	-2.92768
2	CST1	-0.285845	7.13292	-5.10538	1.19253e-06	1.52436e-05	4.56063	CST1	-0.316872	7.13292	-2.88582	0.00459771	0.0551092	-2.66466
2	HELLS	-0.169689	7.66747	-5.1037	1.20134e-06	1.53454e-05	4.5535	HELLS	-0.162115	7.66747	-2.48623	0.0142255	0.119115	-3.67005
2	ZFYVE21	0.152775	10.4858	5.10349	1.20242e-06	1.53485e-05	4.55263	ZFYVE21	0.168908	10.4858	2.87708	0.00471874	0.056228	-2.68805
2	RNF182	-0.171997	7.40244	-5.09517	1.24702e-06	1.58845e-05	4.51736	RNF182	-0.154764	7.40244	-2.33773	0.0209843	0.152453	-4.00926
2	C2CD4B	-0.130643	6.98468	-5.09308	1.25845e-06	1.60189e-05	4.50853	C2CD4B	-0.0876636	6.98468	-1.74261	0.0838529	0.350366	-5.17338
2	KPRP	-0.0975887	6.84401	-5.08805	1.2864e-06	1.63634e-05	4.48725	KPRP	-0.0870491	6.84401	-2.31421	0.0222821	0.158542	-4.06124
2	XPO1	-0.121597	10.8452	-5.08785	1.28755e-06	1.63666e-05	4.48639	XPO1	-0.0811605	10.8452	-1.73159	0.0858058	0.35413	-5.19191
2	KCNS2	0.0707771	6.89086	5.08163	1.32298e-06	1.67936e-05	4.46011	KCNS2	0.0517095	6.89086	1.89307	0.060652	0.290999	-4.90919
2	HHAT	-0.0733692	6.88212	-5.08044	1.32986e-06	1.68691e-05	4.45509	HHAT	-0.0609536	6.88212	-2.15216	0.0333002	0.204055	-4.4062
2	AACS	0.109118	7.99017	5.07343	1.37118e-06	1.73452e-05	4.42546	AACS	0.123302	7.99017	2.92322	0.00411114	0.0507753	-2.56379
2	NUDT16L1	0.143241	8.75245	5.06935	1.39579e-06	1.76443e-05	4.40824	NUDT16L1	0.139579	8.75245	2.51879	0.0130335	0.112749	-3.59313
2	GNB5	-0.141491	8.35089	-5.06527	1.42083e-06	1.7936e-05	4.39103	GNB5	-0.0544836	8.35089	-0.994552	0.321869	0.670834	-6.17247
2	SYT11	-0.170135	10.7675	-5.06059	1.45007e-06	1.82673e-05	4.37131	SYT11	-0.171249	10.7675	-2.59729	0.0105193	0.0978034	-3.40399
2	ZNF789	0.0838719	7.19613	5.05572	1.48115e-06	1.86203e-05	4.35079	ZNF789	0.0939031	7.19613	2.88624	0.00459185	0.0551092	-2.66351
2	MKLN1	0.164839	10.1374	5.04658	1.54116e-06	1.93482e-05	4.31235	MKLN1	0.153274	10.1374	2.39274	0.0182062	0.139887	-3.88582
2	PSMC2	0.0738678	11.648	5.0442	1.55724e-06	1.95231e-05	4.30231	PSMC2	0.0774292	11.648	2.69605	0.00798011	0.0813544	-3.15869
2	DRG2	0.0815545	8.10271	5.0438	1.55993e-06	1.95435e-05	4.30063	DRG2	0.0564419	8.10271	1.77991	0.0775118	0.335744	-5.10981
2	TNFSF12	0.123732	8.64646	5.04214	1.57122e-06	1.9658e-05	4.29366	TNFSF12	0.0361669	8.64646	0.751503	0.453757	0.770745	-6.3816
2	ROD1	-0.108276	9.36707	-5.03592	1.61421e-06	2.01821e-05	4.26754	ROD1	-0.101462	9.36707	-2.40621	0.0175775	0.136665	-3.85519
2	TMEM140	-0.235504	7.97091	-5.03123	1.64745e-06	2.05554e-05	4.24782	TMEM140	-0.220288	7.97091	-2.39968	0.0178798	0.138192	-3.87006
2	SERPINA3	0.292926	7.51799	5.03092	1.64964e-06	2.05688e-05	4.24653	SERPINA3	0.325342	7.51799	2.84916	0.00512522	0.0594441	-2.7624
2	SUZ12	-0.110374	11.2805	-5.03017	1.65501e-06	2.06216e-05	4.24339	SUZ12	-0.0563884	11.2805	-1.31036	0.192468	0.531603	-5.81542
2	C13orf15	0.340126	11.7669	5.02653	1.68134e-06	2.09212e-05	4.22811	C13orf15	0.308045	11.7669	2.32129	0.0218845	0.156505	-4.04565
2	LRIG1	-0.177634	10.042	-5.02596	1.68553e-06	2.09577e-05	4.22571	LRIG1	-0.148296	10.042	-2.13949	0.0343328	0.207479	-4.43219
2	UBAP2L	0.111952	10.1968	5.02582	1.68657e-06	2.09577e-05	4.22511	UBAP2L	0.0942439	10.1968	2.15732	0.0328869	0.202882	-4.39556
2	MTBP	-0.0843071	7.0897	-5.02233	1.71225e-06	2.12623e-05	4.21049	MTBP	-0.0917852	7.0897	-2.78805	0.00612879	0.0672034	-2.92288
2	HIST1H2AC	0.253341	8.68206	5.02208	1.71413e-06	2.12713e-05	4.20942	HIST1H2AC	0.182463	8.68206	1.84433	0.067494	0.309747	-4.99703
2	SCAF4	0.112056	8.456	5.01921	1.73555e-06	2.15224e-05	4.19741	SCAF4	0.111858	8.456	2.5548	0.0118201	0.106107	-3.50702
2	PPME1	-0.120943	8.91187	-5.01372	1.77732e-06	2.20106e-05	4.17441	PPME1	-0.115309	8.91187	-2.43742	0.0161948	0.129721	-3.78364
2	CENPL	-0.137543	8.04058	-5.01133	1.79579e-06	2.21942e-05	4.16441	CENPL	-0.144409	8.04058	-2.68284	0.00828414	0.0835683	-3.19198
2	BRP44L	0.173687	8.59185	5.00773	1.82399e-06	2.25275e-05	4.14933	BRP44L	0.0872014	8.59185	1.28199	0.202211	0.543561	-5.8514
2	QSOX1	0.282322	9.1338	5.00528	1.84346e-06	2.27526e-05	4.13906	QSOX1	0.224402	9.1338	2.0286	0.0446158	0.243224	-4.65359
2	CHMP5	-0.121356	11.239	-5.00363	1.85662e-06	2.28995e-05	4.13219	CHMP5	-0.116661	11.239	-2.45265	0.0155555	0.126205	-3.7484
2	TRMT1	0.115341	8.76938	5.00279	1.8634e-06	2.29676e-05	4.12866	TRMT1	0.111193	8.76938	2.45921	0.0152872	0.124915	-3.73316
2	CHRNB1	0.101474	7.65891	5.00151	1.87375e-06	2.30797e-05	4.1233	CHRNB1	0.0670327	7.65891	1.68468	0.0945363	0.372581	-5.26954
2	CDKN1B	-0.112285	8.19938	-5.00058	1.88126e-06	2.31566e-05	4.11943	CDKN1B	-0.107903	8.19938	-2.45029	0.015653	0.126827	-3.75387
2	CAMK2N1	-0.214214	12.1192	-4.99847	1.89849e-06	2.3353e-05	4.11061	CAMK2N1	-0.223869	12.1192	-2.6636	0.0087456	0.0867395	-3.2402
2	GPN3	-0.104011	9.09695	-4.99056	1.96447e-06	2.41159e-05	4.07757	GPN3	-0.0901015	9.09695	-2.2044	0.0293205	0.188185	-4.29753
2	RAB5C	0.0975361	9.9307	4.98922	1.97587e-06	2.42395e-05	4.07198	RAB5C	0.0645388	9.9307	1.68335	0.0947937	0.373043	-5.27171
2	FAM54B	0.0815644	8.20906	4.98882	1.97934e-06	2.42658e-05	4.07028	FAM54B	0.0120018	8.20906	0.374309	0.708806	0.903569	-6.59159
2	PHLDB2	-0.137253	7.5134	-4.98036	2.0529e-06	2.51171e-05	4.035	PHLDB2	-0.0700223	7.5134	-1.29557	0.197502	0.538583	-5.83427
2	B3GNT2	-0.0971643	7.67094	-4.97832	2.07103e-06	2.53219e-05	4.0265	B3GNT2	-0.035129	7.67094	-0.917757	0.360507	0.701404	-6.24476
2	PRTFDC1	-0.15053	9.7093	-4.977	2.0829e-06	2.54501e-05	4.02097	PRTFDC1	-0.169148	9.7093	-2.85166	0.00508746	0.0592316	-2.75575
2	KCTD13	-0.0902438	7.75483	-4.95658	2.27426e-06	2.77511e-05	3.936	KCTD13	-0.0501302	7.75483	-1.40395	0.162806	0.490591	-5.69131
2	WRB	-0.123184	9.34571	-4.95481	2.29162e-06	2.79442e-05	3.92865	WRB	-0.0658528	9.34571	-1.35063	0.179247	0.514842	-5.76304
2	SPAG9	0.0969055	7.90642	4.95382	2.30141e-06	2.8045e-05	3.92453	SPAG9	0.0898499	7.90642	2.34205	0.0207534	0.151615	-3.99966
2	TFIP11	-0.0998951	7.69875	-4.95332	2.30639e-06	2.80869e-05	3.92244	TFIP11	-0.0235413	7.69875	-0.595208	0.552777	0.831418	-6.4856
2	CDH4	-0.116738	7.16392	-4.93956	2.44671e-06	2.97165e-05	3.86536	CDH4	-0.0803547	7.16392	-1.7337	0.0854286	0.353205	-5.18837
2	LYPD6B	-0.0911321	6.90374	-4.93674	2.47658e-06	3.00594e-05	3.85363	LYPD6B	-0.0597951	6.90374	-1.65166	0.101105	0.385986	-5.32297
2	PTP4A1	-0.127339	7.78693	-4.93439	2.50166e-06	3.03436e-05	3.84389	PTP4A1	-0.118928	7.78693	-2.34987	0.0203411	0.149745	-3.98225
2	PMVK	0.130434	8.80215	4.93395	2.50633e-06	3.03801e-05	3.84209	PMVK	0.128369	8.80215	2.476	0.0146194	0.121302	-3.69401
2	LSM12	0.113113	8.28723	4.93103	2.53791e-06	3.07425e-05	3.82999	LSM12	0.123945	8.28723	2.75511	0.0067411	0.0720096	-3.0081
2	OSTF1	0.148706	10.2776	4.93048	2.54395e-06	3.07952e-05	3.8277	OSTF1	0.151225	10.2776	2.55665	0.0117606	0.105846	-3.50257
2	STAG1	0.111477	8.53627	4.92593	2.59396e-06	3.13799e-05	3.80888	STAG1	0.120397	8.53627	2.71271	0.00761117	0.0786014	-3.1165
2	LCTL	0.0877381	6.94639	4.92198	2.63828e-06	3.18738e-05	3.79252	LCTL	0.0624208	6.94639	1.78553	0.0765916	0.333179	-5.10013
2	SMARCA5	0.097888	8.3398	4.91543	2.7133e-06	3.26938e-05	3.76543	SMARCA5	0.024981	8.3398	0.63963	0.52358	0.813218	-6.45848
2	WTIP	0.108784	7.78794	4.91505	2.71765e-06	3.27246e-05	3.76388	WTIP	0.119746	7.78794	2.75875	0.00667088	0.0714335	-2.99874
2	CCDC23	0.113263	9.94396	4.91388	2.7313e-06	3.28673e-05	3.75904	CCDC23	-0.0323307	9.94396	-0.715217	0.475804	0.784169	-6.40788
2	UBBP1	0.142703	12.3821	4.91027	2.77383e-06	3.33572e-05	3.74411	UBBP1	0.126351	12.3821	2.21684	0.0284357	0.184776	-4.27128
2	PFDN1	-0.0887982	10.139	-4.90423	2.84632e-06	3.42064e-05	3.71919	PFDN1	-0.0797919	10.139	-2.24705	0.0263847	0.176726	-4.20701
2	C5orf51	0.133937	9.78544	4.89485	2.96268e-06	3.55579e-05	3.68049	C5orf51	0.117324	9.78544	2.18632	0.0306483	0.193647	-4.33541
2	CIAPIN1	0.077546	8.4977	4.89341	2.98084e-06	3.57525e-05	3.67459	CIAPIN1	0.0847236	8.4977	2.72611	0.00732584	0.076607	-3.08241
2	LYPD1	-0.091207	7.05244	-4.89065	3.01622e-06	3.61497e-05	3.6632	LYPD1	-0.026514	7.05244	-0.724937	0.469841	0.779527	-6.40097
2	E2F2	-0.226046	7.7309	-4.88782	3.05277e-06	3.65432e-05	3.65156	E2F2	-0.233659	7.7309	-2.57624	0.0111466	0.10157	-3.45522
2	GIMAP5	0.0604061	6.92126	4.88605	3.07595e-06	3.67967e-05	3.64426	GIMAP5	0.0586771	6.92126	2.42009	0.01695	0.133547	-3.82347
2	PCBP4	0.176932	8.49097	4.88451	3.09619e-06	3.69904e-05	3.63792	PCBP4	0.143132	8.49097	2.01482	0.046061	0.246086	-4.68033
2	SUPT6H	0.0789295	7.66914	4.88432	3.09871e-06	3.69963e-05	3.63714	SUPT6H	0.0687341	7.66914	2.16882	0.0319827	0.199119	-4.3718
2	RDH14	-0.10881	9.26365	-4.88206	3.12869e-06	3.73298e-05	3.62784	RDH14	-0.100948	9.26365	-2.30949	0.0225511	0.15971	-4.07161
2	PIGX	-0.11724	7.8201	-4.879	3.16969e-06	3.77943e-05	3.61527	PIGX	-0.115398	7.8201	-2.44871	0.0157187	0.127119	-3.75753
2	P4HA3	-0.101181	7.09086	-4.87841	3.17768e-06	3.78649e-05	3.61284	P4HA3	-0.0872856	7.09086	-2.14589	0.0338077	0.205647	-4.41908
2	GUSB	-0.118683	9.21256	-4.87674	3.20042e-06	3.81111e-05	3.60595	GUSB	-0.0785003	9.21256	-1.64475	0.102525	0.388684	-5.33402
2	BCL9L	0.0789695	7.58238	4.87636	3.20563e-06	3.81482e-05	3.60438	BCL9L	0.0892271	7.58238	2.80944	0.00575873	0.0643422	-2.86705
2	AAAS	-0.063146	7.22953	-4.87323	3.24856e-06	3.86267e-05	3.59154	AAAS	-0.0496804	7.22953	-1.95498	0.0528093	0.268518	-4.79449
2	HMG20B	-0.124469	9.52599	-4.87311	3.25027e-06	3.86267e-05	3.59103	HMG20B	-0.122291	9.52599	-2.44134	0.0160279	0.12866	-3.77458
2	C3orf54	0.177797	8.85176	4.87297	3.25217e-06	3.86267e-05	3.59046	C3orf54	0.149895	8.85176	2.09479	0.0382014	0.221477	-4.52276
2	PDCD2	0.115596	9.87806	4.87209	3.26436e-06	3.87463e-05	3.58685	PDCD2	0.124783	9.87806	2.68172	0.00831032	0.0836938	-3.19479
2	NASP	-0.0974058	7.60491	-4.87164	3.2706e-06	3.87951e-05	3.58501	NASP	-0.0843369	7.60491	-2.15078	0.0334115	0.20464	-4.40904
2	KBTBD10	-0.0906332	6.97174	-4.86959	3.29929e-06	3.90848e-05	3.57658	KBTBD10	-0.0331543	6.97174	-0.908304	0.36546	0.704025	-6.25327
2	C10orf118	0.0746292	7.25299	4.86437	3.37327e-06	3.99094e-05	3.55517	C10orf118	0.0610223	7.25299	2.02812	0.0446657	0.243352	-4.65453
2	GUCY1A3	0.109657	7.0065	4.86174	3.41119e-06	4.03319e-05	3.54438	GUCY1A3	0.085055	7.0065	1.92284	0.0567673	0.280452	-4.85448
2	POLDIP2	0.0880159	8.41743	4.85751	3.47303e-06	4.10365e-05	3.52703	POLDIP2	0.034469	8.41743	0.969993	0.333917	0.680832	-6.19621
2	C19orf54	-0.0713841	7.47529	-4.85415	3.52294e-06	4.15993e-05	3.51326	C19orf54	-0.0733547	7.47529	-2.54347	0.0121904	0.108288	-3.53423
2	VPS18	0.132084	8.51492	4.84639	3.64092e-06	4.29093e-05	3.48147	VPS18	0.0692623	8.51492	1.29584	0.19741	0.538495	-5.83393
2	PSIP1	-0.143233	8.66855	-4.84554	3.65418e-06	4.30213e-05	3.47796	PSIP1	-0.159402	8.66855	-2.74967	0.00684747	0.0727703	-3.0221
2	DPY19L1	-0.116992	10.2193	-4.84547	3.65513e-06	4.30213e-05	3.47771	DPY19L1	-0.119446	10.2193	-2.52254	0.0129021	0.112094	-3.58421
2	TOR1AIP2	0.0970529	8.24146	4.83924	3.75308e-06	4.41174e-05	3.45218	TOR1AIP2	0.0889827	8.24146	2.26235	0.0253958	0.172505	-4.17414
2	DEK	-0.145597	10.2609	-4.83773	3.77708e-06	4.4371e-05	3.44603	DEK	-0.156008	10.2609	-2.64316	0.00926106	0.090188	-3.29108
2	LRRC47	0.0740583	9.07024	4.83735	3.78316e-06	4.44138e-05	3.44448	LRRC47	0.0184648	9.07024	0.614988	0.539677	0.824004	-6.47376
2	AVL9	0.0883116	7.47958	4.83472	3.82561e-06	4.48834e-05	3.43371	AVL9	0.0495803	7.47958	1.38404	0.168803	0.499663	-5.7184
2	NANP	0.0845739	7.36723	4.8325	3.86172e-06	4.52687e-05	3.42465	NANP	0.0533807	7.36723	1.55527	0.122401	0.428285	-5.47312
2	EEA1	0.0847948	7.22352	4.8324	3.86341e-06	4.52687e-05	3.42423	EEA1	0.0844286	7.22352	2.45341	0.0155243	0.126098	-3.74664
2	TERC	-0.092584	7.16974	-4.83166	3.87552e-06	4.53816e-05	3.4212	TERC	-0.0430543	7.16974	-1.14568	0.254108	0.604084	-6.01356
2	FGF2	-0.368228	10.171	-4.83148	3.87847e-06	4.5387e-05	3.42047	FGF2	-0.293145	10.171	-1.96125	0.0520655	0.265988	-4.78269
2	PHF3	-0.105218	9.92325	-4.82851	3.92746e-06	4.59278e-05	3.40836	PHF3	-0.0636864	9.92325	-1.49024	0.13867	0.455307	-5.56952
2	PSMD7	0.095301	10.6079	4.82838	3.92971e-06	4.59278e-05	3.40781	PSMD7	0.0816607	10.6079	2.10962	0.0368787	0.216406	-4.49292
2	SH3GL3	0.0909361	6.9436	4.82554	3.97705e-06	4.64218e-05	3.39625	SH3GL3	0.0553418	6.9436	1.49744	0.136791	0.451715	-5.55905
2	LPCAT3	0.131409	8.57163	4.82391	4.0047e-06	4.66849e-05	3.38957	LPCAT3	0.147019	8.57163	2.75192	0.00680339	0.0724704	-3.01633
2	PALB2	0.0665514	7.54191	4.82181	4.04043e-06	4.70714e-05	3.381	PALB2	0.00940867	7.54191	0.34759	0.728731	0.91183	-6.60114
2	STK10	0.0956491	7.52766	4.82056	4.06182e-06	4.72905e-05	3.3759	STK10	0.0586397	7.52766	1.50694	0.134341	0.44744	-5.54515
2	ACAD8	-0.163865	9.01693	-4.82032	4.06596e-06	4.72979e-05	3.37492	ACAD8	-0.167985	9.01693	-2.51968	0.0130022	0.112643	-3.59101
2	DAPK2	0.0924984	7.12987	4.81959	4.0784e-06	4.73929e-05	3.37197	DAPK2	0.0874025	7.12987	2.32213	0.0218375	0.156414	-4.04379
2	CTC-228N24.3	0.0758515	7.70654	4.81716	4.12065e-06	4.78534e-05	3.36203	CTC-228N24.3	0.017381	7.70654	0.562843	0.574546	0.841248	-6.50413
2	PGM2	-0.157756	8.05467	-4.81656	4.13097e-06	4.79428e-05	3.35962	PGM2	-0.162051	8.05467	-2.52284	0.0128916	0.112094	-3.5835
2	ASS1	0.207619	10.0192	4.81436	4.16959e-06	4.83603e-05	3.35064	ASS1	0.211399	10.0192	2.49955	0.0137264	0.116429	-3.63868
2	SUPT5H	0.0999073	8.83987	4.81334	4.18756e-06	4.8538e-05	3.34649	SUPT5H	0.0461757	8.83987	1.13436	0.258808	0.609711	-6.02623
2	PRKAA1	-0.100346	8.90998	-4.81299	4.19375e-06	4.85787e-05	3.34506	PRKAA1	-0.0632733	8.90998	-1.54746	0.124271	0.430911	-5.48491
2	TSPAN9	0.197609	10.6901	4.81284	4.19638e-06	4.85787e-05	3.34446	TSPAN9	0.137154	10.6901	1.7033	0.0909886	0.364892	-5.23897
2	TAF9	0.0974689	8.00349	4.80952	4.25564e-06	4.91401e-05	3.33093	TAF9	0.0986579	8.00349	2.4823	0.0143755	0.119877	-3.67925
2	WLS	-0.247822	11.0851	-4.80324	4.36989e-06	5.03957e-05	3.30538	WLS	-0.196327	11.0851	-1.94026	0.0545918	0.274348	-4.82208
2	MIR302C	-0.239197	7.44279	-4.80276	4.37878e-06	5.04664e-05	3.30342	MIR302C	-0.152492	7.44279	-1.56124	0.120987	0.425208	-5.46408
2	TRIM32	0.0771695	8.54334	4.80084	4.41444e-06	5.08454e-05	3.29559	TRIM32	0.0138656	8.54334	0.439843	0.660808	0.882984	-6.56516
2	DNAJC3	0.10933	8.00643	4.79958	4.43791e-06	5.10514e-05	3.29048	DNAJC3	0.103214	8.00643	2.31041	0.0224986	0.1594	-4.0696
2	TRPC1	-0.103958	8.14298	-4.79935	4.44218e-06	5.10683e-05	3.28955	TRPC1	-0.104543	8.14298	-2.46097	0.015216	0.124721	-3.72907
2	NUP37	-0.111707	10.5042	-4.79898	4.44921e-06	5.1117e-05	3.28803	NUP37	-0.115374	10.5042	-2.52732	0.0127364	0.111073	-3.57283
2	DNAJC5	0.0601069	7.7287	4.79197	4.58256e-06	5.25829e-05	3.25955	DNAJC5	0.0621706	7.7287	2.52733	0.0127362	0.111073	-3.57281
2	PLAGL2	0.0875321	8.02625	4.79157	4.59039e-06	5.26397e-05	3.2579	PLAGL2	0.0482635	8.02625	1.34715	0.180361	0.516648	-5.76762
2	IKZF4	-0.0614059	7.12343	-4.79123	4.59681e-06	5.26803e-05	3.25655	IKZF4	-0.0678732	7.12343	-2.70036	0.00788312	0.0806355	-3.1478
2	TIMM8B	0.102212	7.95145	4.78886	4.64299e-06	5.31762e-05	3.24691	TIMM8B	0.0850828	7.95145	2.03263	0.0442004	0.242298	-4.64573
2	ACVRL1	-0.191612	7.74774	-4.78765	4.66677e-06	5.33936e-05	3.24198	ACVRL1	-0.193629	7.74774	-2.46694	0.0149766	0.12337	-3.71518
2	MT1H	0.331814	7.36623	4.78744	4.67074e-06	5.33936e-05	3.24117	MT1H	0.239185	7.36623	1.75966	0.0809026	0.343434	-5.14447
2	CYFIP1	0.118653	9.95858	4.77838	4.85239e-06	5.54355e-05	3.20437	CYFIP1	0.13666	9.95858	2.80628	0.00581201	0.0647574	-2.87531
2	DOCK1	0.12301	8.70731	4.77792	4.86178e-06	5.55081e-05	3.20251	DOCK1	0.131294	8.70731	2.60034	0.0104312	0.097381	-3.39655
2	IL12A	-0.15094	7.40638	-4.77736	4.87316e-06	5.56033e-05	3.20026	IL12A	-0.0598016	7.40638	-0.965124	0.33634	0.683588	-6.20085
2	THNSL1	-0.0853069	7.74511	-4.77679	4.88474e-06	5.56805e-05	3.19797	THNSL1	-0.0970008	7.74511	-2.76958	0.00646556	0.0697251	-2.97078
2	PPAP2B	0.29259	12.6605	4.77673	4.88602e-06	5.56805e-05	3.19772	PPAP2B	0.166599	12.6605	1.38685	0.167947	0.498523	-5.7146
2	MEA1	-0.0780201	9.16372	-4.77547	4.91205e-06	5.59422e-05	3.19259	MEA1	-0.0749416	9.16372	-2.33894	0.0209196	0.152346	-4.00658
2	SIRT2	0.0983801	8.02002	4.77474	4.92701e-06	5.60777e-05	3.18966	SIRT2	0.100684	8.02002	2.49166	0.0140201	0.117826	-3.65727
2	ELTD1	-0.216246	7.88892	-4.76892	5.04906e-06	5.74035e-05	3.16607	ELTD1	-0.136115	7.88892	-1.53061	0.128384	0.43717	-5.51015
2	TRIM27	0.0763239	7.9842	4.76651	5.10036e-06	5.79424e-05	3.15632	TRIM27	0.0744419	7.9842	2.37052	0.0192863	0.145473	-3.93599
2	HEATR3	0.137408	8.55993	4.76477	5.13769e-06	5.83304e-05	3.14929	HEATR3	0.0893817	8.55993	1.5804	0.116534	0.417835	-5.43481
2	C12orf29	0.0887719	9.30894	4.76447	5.1443e-06	5.83691e-05	3.14805	C12orf29	0.0958048	9.30894	2.62188	0.0098269	0.0936171	-3.34369
2	NDNL2	0.12022	7.72145	4.76194	5.19924e-06	5.89559e-05	3.13781	NDNL2	0.0868692	7.72145	1.75452	0.0817825	0.345639	-5.15321
2	GPANK1	-0.0939354	7.36769	-4.76147	5.20933e-06	5.90337e-05	3.13594	GPANK1	-0.107103	7.36769	-2.76821	0.00649131	0.0698601	-2.97433
2	TNFSF13B	-0.176424	8.14068	-4.76117	5.21605e-06	5.90732e-05	3.1347	TNFSF13B	-0.171466	8.14068	-2.35951	0.0198427	0.147862	-3.96071
2	TATDN3	0.0986005	8.04333	4.75698	5.30842e-06	6.00821e-05	3.11778	TATDN3	0.0451453	8.04333	1.11058	0.268872	0.619732	-6.05243
2	MT1F	0.496982	8.35028	4.75567	5.33779e-06	6.03771e-05	3.11246	MT1F	0.306275	8.35028	1.49441	0.137581	0.453522	-5.56347
2	LSM5	-0.106359	11.215	-4.74932	5.48158e-06	6.18887e-05	3.08684	LSM5	-0.124681	11.215	-2.83888	0.0052827	0.0607311	-2.7896
2	ATXN7L3B	0.104709	8.70088	4.74535	5.57363e-06	6.28892e-05	3.07079	ATXN7L3B	0.0984448	8.70088	2.27491	0.0246091	0.169109	-4.14702
2	FHL2	-0.0535944	6.78896	-4.74415	5.60171e-06	6.3167e-05	3.06595	FHL2	-0.0236399	6.78896	-1.06702	0.288014	0.638058	-6.09903
2	RBL2	-0.114922	8.91762	-4.74377	5.61046e-06	6.32267e-05	3.06444	RBL2	-0.0968561	8.91762	-2.03862	0.0435898	0.240646	-4.63405
2	HECTD3	0.106973	8.20467	4.74156	5.66262e-06	6.3744e-05	3.05553	HECTD3	0.111494	8.20467	2.51992	0.0129938	0.112643	-3.59045
2	FBXW2	0.0743046	8.26482	4.74138	5.66683e-06	6.3744e-05	3.05481	FBXW2	0.0514242	8.26482	1.67318	0.0967831	0.377126	-5.28825
2	TMCO3	-0.126395	10.4757	-4.73373	5.85116e-06	6.5777e-05	3.02396	TMCO3	-0.0865007	10.4757	-1.65188	0.101059	0.385892	-5.32261
2	ACOT7	0.157156	7.25249	4.72929	5.9608e-06	6.69683e-05	3.00608	ACOT7	0.134919	7.25249	2.07025	0.0404809	0.230012	-4.57173
2	CCL13	0.467777	8.56293	4.72394	6.09545e-06	6.8397e-05	2.98456	CCL13	0.399732	8.56293	2.05836	0.0416262	0.233831	-4.59525
2	MPZL1	-0.142932	8.81663	-4.72166	6.15363e-06	6.90075e-05	2.9754	MPZL1	-0.102585	8.81663	-1.72797	0.0864552	0.355207	-5.19798
2	CWF19L2	-0.0802776	8.0656	-4.71163	6.41664e-06	7.18687e-05	2.93509	CWF19L2	-0.0533581	8.0656	-1.59685	0.112816	0.410217	-5.40942
2	TNFRSF10B	-0.101081	7.6639	-4.70473	6.60378e-06	7.38743e-05	2.9074	TNFRSF10B	-0.0497165	7.6639	-1.17992	0.240266	0.58952	-5.9745
2	TNFAIP8	0.20533	8.5696	4.6877	7.0885e-06	7.90547e-05	2.83919	TNFAIP8	0.153656	8.5696	1.78872	0.0760729	0.331475	-5.09461
2	DNER	-0.314421	7.73052	-4.68483	7.17336e-06	7.99523e-05	2.82773	DNER	-0.326779	7.73052	-2.4827	0.0143603	0.119877	-3.67832
2	CCL7	0.79259	10.979	4.68157	7.27114e-06	8.09435e-05	2.81469	CCL7	0.806846	10.979	2.43008	0.016511	0.13127	-3.80054
2	RGS5	0.27442	7.43374	4.68098	7.28887e-06	8.10914e-05	2.81235	RGS5	0.247905	7.43374	2.15622	0.0329743	0.202948	-4.39783
2	SLC12A9	0.08893	9.13982	4.67972	7.32721e-06	8.14684e-05	2.8073	SLC12A9	0.060181	9.13982	1.6148	0.108867	0.401207	-5.38142
2	ODF2	-0.1034	8.48554	-4.67848	7.36496e-06	8.17908e-05	2.80235	ODF2	-0.0646096	8.48554	-1.49062	0.138571	0.455196	-5.56897
2	OSBP	0.0859346	10.5038	4.67848	7.36515e-06	8.17908e-05	2.80232	OSBP	0.0910482	10.5038	2.52752	0.0127296	0.111073	-3.57236
2	NUP43	-0.116745	9.42306	-4.67699	7.41074e-06	8.21971e-05	2.79638	NUP43	-0.0985152	9.42306	-2.01242	0.046317	0.246615	-4.68498
2	MDC1	-0.109006	8.42103	-4.67424	7.49556e-06	8.30875e-05	2.78543	MDC1	-0.075148	8.42103	-1.6431	0.102866	0.389376	-5.33665
2	ZDHHC23	-0.0741655	7.22178	-4.67169	7.57524e-06	8.38691e-05	2.77525	ZDHHC23	-0.0844601	7.22178	-2.71276	0.00761027	0.0786014	-3.1164
2	CSE1L	-0.0690241	7.35611	-4.67017	7.62336e-06	8.43507e-05	2.76915	CSE1L	-0.0718355	7.35611	-2.47832	0.0145291	0.120772	-3.68858
2	SLX4	0.0810639	8.0796	4.6687	7.66996e-06	8.4815e-05	2.76329	SLX4	0.0969862	8.0796	2.84816	0.00514025	0.0595806	-2.76503
2	DYRK4	0.125066	9.64294	4.66815	7.68742e-06	8.49054e-05	2.7611	DYRK4	0.0812874	9.64294	1.54709	0.12436	0.431026	-5.48546
2	SAMD5	0.224834	7.15253	4.66729	7.71468e-06	8.5155e-05	2.75769	SAMD5	0.171252	7.15253	1.8127	0.0722695	0.322592	-5.05289
2	KCNS3	-0.12319	7.44904	-4.66627	7.7476e-06	8.54668e-05	2.75359	KCNS3	-0.110445	7.44904	-2.13317	0.0348582	0.20939	-4.4451
2	ASB8	0.0851165	8.23401	4.66612	7.75228e-06	8.54668e-05	2.75301	ASB8	0.0524457	8.23401	1.46602	0.145146	0.465708	-5.60442
2	NOB1	0.0904872	8.02199	4.66548	7.77275e-06	8.56409e-05	2.75047	NOB1	0.0254018	8.02199	0.667823	0.505473	0.803451	-6.44026
2	SLC39A10	-0.119667	7.92377	-4.66525	7.78017e-06	8.56709e-05	2.74955	SLC39A10	-0.0866759	7.92377	-1.72301	0.0873517	0.357124	-5.20626
2	MAPK14	0.0679022	7.23006	4.66066	7.92951e-06	8.72103e-05	2.73125	MAPK14	0.0814294	7.23006	2.84991	0.00511379	0.0594246	-2.76039
2	SLC25A10	-0.103262	7.84499	-4.65904	7.983e-06	8.76404e-05	2.72478	SLC25A10	-0.0449563	7.84499	-1.03427	0.303002	0.651543	-6.13285
2	CHAF1B	-0.189847	7.72757	-4.65824	8.00954e-06	8.78789e-05	2.72159	CHAF1B	-0.221918	7.72757	-2.77649	0.00633762	0.0687102	-2.95289
2	COPG	0.125289	9.38228	4.65603	8.08286e-06	8.86303e-05	2.71282	COPG	0.149624	9.38228	2.83524	0.00533956	0.0611186	-2.79921
2	RP11-255N24.4	0.0822744	8.13912	4.65346	8.16921e-06	8.95234e-05	2.70259	RP11-255N24.4	0.0176979	8.13912	0.51041	0.610661	0.86142	-6.53197
2	UNKL	-0.113023	7.87332	-4.65236	8.2067e-06	8.98803e-05	2.69819	UNKL	-0.0694013	7.87332	-1.45666	0.147708	0.469393	-5.61774
2	MESDC1	-0.0741689	7.19667	-4.65153	8.23486e-06	9.01347e-05	2.69489	MESDC1	-0.0873699	7.19667	-2.79398	0.00602416	0.0663347	-2.90745
2	SEPHS1	0.120634	9.42855	4.64778	8.36356e-06	9.14886e-05	2.67997	SEPHS1	0.0597731	9.42855	1.17427	0.242513	0.591525	-5.98103
2	CHD1L	0.103037	8.01875	4.64328	8.52038e-06	9.31483e-05	2.66209	CHD1L	0.0994144	8.01875	2.28437	0.0240298	0.166442	-4.12648
2	PEG10	-0.186865	7.92266	-4.64253	8.54694e-06	9.33828e-05	2.6591	PEG10	-0.139688	7.92266	-1.76958	0.0792269	0.33929	-5.12754
2	HCST	-0.10489	7.58725	-4.63946	8.65572e-06	9.43458e-05	2.64693	HCST	-0.0835383	7.58725	-1.88411	0.0618646	0.293644	-4.9255
2	NOD1	0.0772154	7.19616	4.63747	8.72708e-06	9.4966e-05	2.63903	NOD1	0.0848605	7.19616	2.59878	0.0104762	0.0975915	-3.40036
2	CD9	-0.263857	10.7738	-4.63744	8.7282e-06	9.4966e-05	2.6389	CD9	-0.22603	10.7738	-2.02563	0.0449237	0.243419	-4.65936
2	HTRA1	-0.242129	11.4958	-4.63711	8.74004e-06	9.50381e-05	2.6376	HTRA1	-0.208924	11.4958	-2.04021	0.0434283	0.240189	-4.63092
2	SRSF6	-0.0983512	11.81	-4.63481	8.82331e-06	9.58866e-05	2.62848	SRSF6	-0.0303919	11.81	-0.730293	0.466573	0.777451	-6.39712
2	HIVEP1	-0.0821801	7.29939	-4.63425	8.84372e-06	9.60513e-05	2.62625	HIVEP1	-0.0598056	7.29939	-1.71966	0.0879608	0.358135	-5.21184
2	TTC14	-0.108583	8.44998	-4.63199	8.92652e-06	9.68356e-05	2.61729	TTC14	-0.0883448	8.44998	-1.92165	0.0569175	0.280808	-4.85667
2	GBGT1	-0.108086	7.73649	-4.62779	9.08257e-06	9.84115e-05	2.60062	GBGT1	-0.0958017	7.73649	-2.09153	0.0384981	0.222833	-4.5293
2	GEM	-0.0756274	7.28413	-4.62125	9.33051e-06	0.000100919	2.57471	GEM	-0.0481696	7.28413	-1.50086	0.135905	0.450362	-5.55405
2	TMEM201	-0.0611946	7.03316	-4.62098	9.34112e-06	0.000100974	2.57362	TMEM201	-0.0729676	7.03316	-2.80956	0.00575679	0.0643422	-2.86675
2	PRMT3	0.127466	9.58891	4.62006	9.37624e-06	0.000101236	2.57001	PRMT3	0.144514	9.58891	2.67087	0.00856863	0.0854013	-3.22203
2	RFC1	0.0986371	8.94976	4.61973	9.38913e-06	0.000101313	2.56869	RFC1	0.076328	8.94976	1.82283	0.0707102	0.318903	-5.0351
2	RUNX1	-0.197194	9.15604	-4.61786	9.46164e-06	0.000102035	2.56129	RUNX1	-0.176764	9.15604	-2.1107	0.0367833	0.216133	-4.49072
2	EDNRA	-0.362763	9.87867	-4.61696	9.49693e-06	0.000102355	2.55771	EDNRA	-0.389995	9.87867	-2.53092	0.0126127	0.110549	-3.56424
2	FURIN	-0.077631	7.41094	-4.6154	9.55787e-06	0.000102951	2.55155	FURIN	-0.0544018	7.41094	-1.64921	0.101608	0.386772	-5.3269
2	SLC26A4	0.0627116	6.84737	4.6142	9.60519e-06	0.0001034	2.5468	SLC26A4	0.075064	6.84737	2.81623	0.00564566	0.0633889	-2.84926
2	PISD	0.0884161	8.65345	4.61243	9.67528e-06	0.00010407	2.53981	PISD	0.0480692	8.65345	1.27865	0.20338	0.544891	-5.85558
2	FCRLA	-0.0945722	7.03737	-4.61128	9.72139e-06	0.000104466	2.53524	FCRLA	-0.0587824	7.03737	-1.46148	0.146385	0.466813	-5.6109
2	ODC1	-0.165211	10.2676	-4.60931	9.80041e-06	0.000105192	2.52745	ODC1	-0.145104	10.2676	-2.06426	0.0410547	0.232118	-4.5836
2	CLNS1A	0.0921572	10.8774	4.60787	9.85856e-06	0.00010572	2.52176	CLNS1A	0.0443182	10.8774	1.1299	0.260675	0.611176	-6.03118
2	C5orf54	-0.0880919	7.81807	-4.60545	9.95692e-06	0.000106621	2.51222	C5orf54	-0.0871667	7.81807	-2.32366	0.0217523	0.155925	-4.0404
2	SLC24A1	-0.0771672	7.26767	-4.60279	1.00665e-05	0.000107669	2.50169	SLC24A1	-0.0835058	7.26767	-2.53975	0.0123141	0.108882	-3.54313
2	DCAF12	-0.0781306	8.79956	-4.58919	1.0644e-05	0.000113712	2.44806	DCAF12	-0.0780767	8.79956	-2.33842	0.0209472	0.152389	-4.00772
2	C19orf40	-0.0781184	7.33105	-4.58627	1.07725e-05	0.000115018	2.43652	C19orf40	-0.0930239	7.33105	-2.78475	0.00618769	0.0674849	-2.93145
2	ZNRF3	-0.0676274	7.24028	-4.58525	1.08176e-05	0.000115432	2.43251	ZNRF3	-0.0351833	7.24028	-1.21636	0.22613	0.574164	-5.93169
2	TBC1D20	0.0896716	8.41728	4.57517	1.1273e-05	0.000120151	2.39287	TBC1D20	0.0298656	8.41728	0.776981	0.438633	0.758791	-6.36238
2	RP5-1007M22.2	0.0597159	7.01839	4.57381	1.13359e-05	0.000120751	2.38752	RP5-1007M22.2	0.018946	7.01839	0.739933	0.460723	0.774056	-6.39012
2	TEAD3	0.0930328	7.61829	4.57334	1.13579e-05	0.000120915	2.38566	TEAD3	0.0416435	7.61829	1.04383	0.29857	0.648243	-6.12308
2	TBC1D9	-0.106555	8.27044	-4.57164	1.14373e-05	0.000121641	2.37896	TBC1D9	-0.112876	8.27044	-2.46939	0.0148792	0.122844	-3.70946
2	TMX1	-0.0953378	11.3671	-4.57159	1.14394e-05	0.000121641	2.37878	TMX1	-0.0437732	11.3671	-1.07028	0.286549	0.636973	-6.0956
2	KDSR	-0.120173	10.0832	-4.57055	1.14881e-05	0.000122088	2.37471	KDSR	-0.0760671	10.0832	-1.47519	0.142668	0.461727	-5.59127
2	PIM3	-0.0585681	6.88415	-4.5652	1.17422e-05	0.000124715	2.35368	PIM3	-0.0349091	6.88415	-1.38747	0.167758	0.498183	-5.71376
2	PDGFRB	0.178404	11.0713	4.5573	1.21272e-05	0.00012858	2.32268	PDGFRB	0.107648	11.0713	1.40215	0.163341	0.491086	-5.69377
2	FGFRL1	-0.142063	8.5915	-4.55611	1.21864e-05	0.000129133	2.318	FGFRL1	-0.132733	8.5915	-2.17059	0.0318452	0.198527	-4.36812
2	DACH1	0.110716	7.02465	4.55544	1.22194e-05	0.000129408	2.3154	DACH1	0.0949854	7.02465	1.9928	0.0484537	0.253633	-4.72272
2	NHP2L1	0.0964006	10.7071	4.5541	1.22868e-05	0.000130046	2.31012	NHP2L1	0.0148883	10.7071	0.358637	0.72047	0.908791	-6.59728
2	KLHL12	0.109265	9.29181	4.55348	1.23174e-05	0.000130233	2.30772	KLHL12	0.109912	9.29181	2.33558	0.0211001	0.152926	-4.01403
2	FAM53C	0.0968252	9.69054	4.55339	1.23221e-05	0.000130233	2.30736	FAM53C	0.11931	9.69054	2.86095	0.00494976	0.0582251	-2.73107
2	APBA3	0.107031	8.48981	4.55332	1.23258e-05	0.000130233	2.30707	APBA3	0.116062	8.48981	2.51764	0.0130739	0.112939	-3.59585
2	FAM171B	0.0685812	7.11024	4.55143	1.24209e-05	0.000131162	2.29969	FAM171B	0.0368761	7.11024	1.24788	0.214398	0.559454	-5.89364
2	DVL3	0.0939014	8.18429	4.54968	1.251e-05	0.00013195	2.29282	DVL3	0.116654	8.18429	2.88201	0.00465002	0.0555904	-2.67485
2	GLUD1	0.110988	11.4522	4.54892	1.25486e-05	0.000132205	2.28986	GLUD1	0.0867959	11.4522	1.81392	0.0720806	0.322142	-5.05075
2	PNKD	-0.0824844	7.93508	-4.54823	1.25844e-05	0.000132506	2.28712	PNKD	-0.0824238	7.93508	-2.31744	0.0220997	0.157551	-4.05412
2	DVL2	0.0803042	8.15647	4.5475	1.26219e-05	0.000132824	2.28426	DVL2	0.0579785	8.15647	1.67412	0.0965981	0.376887	-5.28673
2	PPP1R15A	-0.161234	10.75	-4.54592	1.2703e-05	0.000133601	2.27811	PPP1R15A	-0.102222	10.75	-1.46959	0.144178	0.464015	-5.59931
2	BHLHE41	-0.077409	7.01841	-4.53748	1.31475e-05	0.000138196	2.24507	BHLHE41	-0.0557663	7.01841	-1.66679	0.0980508	0.379718	-5.29861
2	UAP1	0.172683	9.92364	4.53459	1.3303e-05	0.00013967	2.23378	UAP1	0.150543	9.92364	2.01573	0.0459643	0.245883	-4.67857
2	ZNF746	0.0927414	9.05194	4.53435	1.33156e-05	0.000139723	2.23287	ZNF746	0.074228	9.05194	1.85053	0.0665896	0.307371	-4.98598
2	SLC35A4	0.0915869	8.66664	4.52918	1.35988e-05	0.000142531	2.21265	SLC35A4	0.0872084	8.66664	2.19903	0.0297093	0.189811	-4.3088
2	SLC39A11	-0.121984	8.4426	-4.52797	1.3666e-05	0.000143152	2.20792	SLC39A11	-0.0745084	8.4426	-1.41023	0.160945	0.48732	-5.68267
2	FAM164A	-0.107602	8.01529	-4.52615	1.37671e-05	0.000144025	2.20084	FAM164A	-0.00623081	8.01529	-0.133642	0.8939	0.969364	-6.65217
2	SLC16A10	0.0690212	6.84231	4.52605	1.3773e-05	0.000144025	2.20044	SLC16A10	0.0674215	6.84231	2.25435	0.0259087	0.174706	-4.19135
2	NDST1	0.134191	8.44933	4.52455	1.38571e-05	0.000144822	2.19459	NDST1	0.0934182	8.44933	1.6061	0.110767	0.405755	-5.39503
2	RP11-397E7.3	-0.0914794	11.1864	-4.52362	1.39094e-05	0.000145286	2.19097	RP11-397E7.3	-0.104568	11.1864	-2.63662	0.00943182	0.0912675	-3.30729
2	GLRXP3	-0.170535	8.14266	-4.52139	1.40359e-05	0.000146523	2.18227	GLRXP3	-0.194908	8.14266	-2.63496	0.00947559	0.0914018	-3.3114
2	C18orf10	-0.116885	9.75413	-4.51945	1.41472e-05	0.000147601	2.17469	C18orf10	-0.137739	9.75413	-2.71562	0.00754847	0.0781305	-3.10912
2	DIXDC1	0.107254	7.66118	4.51481	1.44159e-05	0.000150232	2.15663	DIXDC1	0.0903659	7.66118	1.93963	0.0546692	0.274348	-4.82326
2	PYCARD	-0.160713	9.93759	-4.51121	1.46277e-05	0.000152353	2.14262	PYCARD	-0.128335	9.93759	-1.83685	0.0685989	0.313167	-5.01032
2	FAM89B	-0.135966	9.39631	-4.51054	1.46679e-05	0.000152685	2.13999	FAM89B	-0.167436	9.39631	-2.83226	0.00538654	0.0611191	-2.80708
2	FOXD2	-0.133132	7.43231	-4.50985	1.47091e-05	0.000153026	2.13729	FOXD2	-0.141012	7.43231	-2.4357	0.0162681	0.129909	-3.78759
2	MED29	-0.0929717	8.9908	-4.50889	1.47663e-05	0.00015336	2.13357	MED29	-0.0967697	8.9908	-2.39301	0.0181932	0.139862	-3.8852
2	CEP112	-0.0699824	7.62035	-4.50725	1.48645e-05	0.000154292	2.1272	CEP112	-0.0327431	7.62035	-1.0753	0.284304	0.635772	-6.09031
2	RHBDF1	-0.138072	11.4658	-4.50422	1.50485e-05	0.000156113	2.11539	RHBDF1	-0.137676	11.4658	-2.29012	0.0236844	0.164862	-4.11398
2	METTL9	-0.0641644	7.26926	-4.50132	1.52259e-05	0.000157769	2.10414	METTL9	-0.0303883	7.26926	-1.08702	0.279111	0.630688	-6.07785
2	ZNF395	-0.202695	8.82468	-4.50119	1.5234e-05	0.000157769	2.10363	ZNF395	-0.240319	8.82468	-2.72119	0.00742951	0.0774212	-3.09495
2	POLR3B	0.090828	9.16362	4.49606	1.5554e-05	0.0001609	2.08368	POLR3B	0.0923549	9.16362	2.33109	0.0213441	0.15427	-4.02399
2	NEGR1	-0.0456276	6.80654	-4.49194	1.58152e-05	0.000163281	2.06769	NEGR1	-0.00183668	6.80654	-0.0921989	0.926687	0.978979	-6.65681
2	UCK2	0.112143	8.94659	4.49186	1.58199e-05	0.000163281	2.06741	UCK2	0.103103	8.94659	2.10578	0.0372169	0.217971	-4.50065
2	SLC44A1	-0.237286	9.57127	-4.48806	1.6065e-05	0.000165531	2.05266	SLC44A1	-0.221142	9.57127	-2.13277	0.0348918	0.209423	-4.44592
2	LAMA4	-0.151404	10.1899	-4.48509	1.62591e-05	0.000167368	2.04113	LAMA4	-0.179888	10.1899	-2.71721	0.00751422	0.0779526	-3.10507
2	ZFYVE27	-0.0646832	7.10878	-4.48505	1.62615e-05	0.000167368	2.04098	ZFYVE27	-0.0183028	7.10878	-0.647114	0.51874	0.811817	-6.45372
2	ELMOD2	-0.106517	8.50028	-4.48225	1.64468e-05	0.000169179	2.03011	ELMOD2	-0.0640931	8.50028	-1.37523	0.171512	0.50385	-5.73028
2	CFH	0.136647	9.19453	4.48041	1.65693e-05	0.000170343	2.02299	CFH	0.101485	9.19453	1.69671	0.0922323	0.367551	-5.24983
2	UBB	0.103149	13.7883	4.47973	1.6615e-05	0.000170717	2.02035	UBB	0.0968125	13.7883	2.1439	0.0339706	0.20609	-4.42317
2	NAV2	-0.066761	7.02736	-4.47851	1.66968e-05	0.000171461	2.01563	NAV2	-0.0651908	7.02736	-2.22989	0.0275332	0.181772	-4.24361
2	BBS2	-0.11854	8.99697	-4.47801	1.67307e-05	0.000171713	2.01369	BBS2	-0.134202	8.99697	-2.58501	0.0108813	0.099949	-3.43392
2	ZNF18	0.0825908	7.85061	4.47615	1.68566e-05	0.000172907	2.0065	ZNF18	0.0969087	7.85061	2.67807	0.00839636	0.0842818	-3.20396
2	PLEKHG3	-0.0794047	7.14753	-4.47113	1.72014e-05	0.000176247	1.98707	PLEKHG3	-0.0404207	7.14753	-1.16054	0.248032	0.598442	-5.99674
2	RARS	0.0689379	11.878	4.47067	1.72331e-05	0.000176473	1.9853	RARS	0.0089304	11.878	0.295306	0.768248	0.92792	-6.6178
2	C20orf72	-0.136963	9.21297	-4.46569	1.75826e-05	0.00017995	1.96604	C20orf72	-0.145889	9.21297	-2.42546	0.0167126	0.132247	-3.81115
2	UBL7	-0.0734225	7.50477	-4.46452	1.76657e-05	0.000180624	1.96152	UBL7	-0.0557481	7.50477	-1.72847	0.0863645	0.355031	-5.19713
2	AC073063.10	0.0953166	8.55772	4.46448	1.76681e-05	0.000180624	1.96139	AC073063.10	0.112508	8.55772	2.68702	0.00818674	0.0828657	-3.18146
2	HYOU1	0.15289	8.38777	4.46298	1.77753e-05	0.000181618	1.95558	HYOU1	0.181947	8.38777	2.70819	0.00770976	0.0793953	-3.12798
2	GTF2E2	0.0617238	11.1899	4.4612	1.79035e-05	0.000182825	1.94869	GTF2E2	0.0463897	11.1899	1.70965	0.0898031	0.362125	-5.22847
2	KCND2	-0.058324	6.81002	-4.4577	1.81575e-05	0.000185316	1.93518	KCND2	-0.0505271	6.81002	-1.96913	0.0511426	0.263186	-4.7678
2	PTGER2	0.220064	8.51338	4.45726	1.81897e-05	0.000185541	1.93348	PTGER2	0.234899	8.51338	2.42598	0.0166898	0.132123	-3.80995
2	PELI1	-0.0851178	7.2699	-4.45468	1.83789e-05	0.000187157	1.92355	PELI1	-0.0265882	7.2699	-0.709532	0.479311	0.786285	-6.41188
2	ZNF518B	0.104292	8.97106	4.45289	1.85121e-05	0.000188409	1.91663	ZNF518B	0.0759665	8.97106	1.65387	0.100655	0.385359	-5.31943
2	SLC25A19	0.112495	8.19219	4.45175	1.85972e-05	0.00018917	1.91223	SLC25A19	0.0694841	8.19219	1.40207	0.163363	0.491086	-5.69387
2	ZBED4	0.06249	8.00204	4.45002	1.87271e-05	0.000190385	1.90555	ZBED4	0.0466441	8.00204	1.69369	0.0928058	0.3689	-5.25479
2	MIDN	-0.117278	9.06693	-4.44931	1.87806e-05	0.000190823	1.90281	MIDN	-0.136209	9.06693	-2.63493	0.00947639	0.0914018	-3.31148
2	WDR76	-0.090674	7.17025	-4.44714	1.8945e-05	0.000192386	1.89446	WDR76	-0.0526768	7.17025	-1.31736	0.19012	0.527745	-5.80643
2	SMG5	0.102207	9.29999	4.44675	1.89744e-05	0.000192578	1.89297	SMG5	0.103032	9.29999	2.2857	0.0239494	0.166137	-4.12359
2	KIF7	0.0912039	7.71399	4.44407	1.91795e-05	0.000194551	1.88266	KIF7	0.0488323	7.71399	1.21328	0.227301	0.574985	-5.93536
2	DENND1A	0.113333	8.76507	4.44236	1.93121e-05	0.000195788	1.87605	DENND1A	0.081104	8.76507	1.62101	0.107527	0.398597	-5.37165
2	TMEM144	-0.10363	7.58115	-4.43662	1.97617e-05	0.000200124	1.85398	TMEM144	-0.101824	7.58115	-2.22283	0.0280182	0.183021	-4.25859
2	F2R	0.234619	10.3173	4.43535	1.9863e-05	0.000201039	1.84908	F2R	0.129344	10.3173	1.24681	0.214791	0.559676	-5.89496
2	CDT1	-0.205402	7.89185	-4.43453	1.99281e-05	0.000201586	1.84595	CDT1	-0.245668	7.89185	-2.70444	0.00779233	0.0800123	-3.13747
2	GNAI1	-0.0761444	7.29113	-4.42794	2.04616e-05	0.000206868	1.82062	GNAI1	-0.0135376	7.29113	-0.401413	0.688799	0.895956	-6.58117
2	DYNLRB1	-0.0829087	10.2334	-4.42512	2.06938e-05	0.0002091	1.8098	DYNLRB1	-0.0866463	10.2334	-2.3581	0.0199147	0.148105	-3.96385
2	DLG5	0.0814161	7.81843	4.42473	2.07262e-05	0.000209312	1.8083	DLG5	0.0131442	7.81843	0.364248	0.716286	0.907219	-6.59527
2	FAR2	-0.168356	8.09778	-4.42023	2.1103e-05	0.000212984	1.79103	FAR2	-0.142706	8.09778	-1.91049	0.0583523	0.284892	-4.87727
2	KIAA1468	0.0730498	8.28674	4.42011	2.11132e-05	0.000212984	1.79057	KIAA1468	0.0756051	8.28674	2.33266	0.0212583	0.153812	-4.0205
2	ANKRD13A	0.200515	10.3402	4.41994	2.11275e-05	0.000213012	1.78991	ANKRD13A	0.208604	10.3402	2.34465	0.0206156	0.151217	-3.99388
2	ULBP2	-0.146372	7.74063	-4.4182	2.12754e-05	0.000214385	1.78323	ULBP2	-0.101656	7.74063	-1.56461	0.120193	0.423655	-5.45895
2	C14orf109	-0.100692	9.85843	-4.41689	2.13867e-05	0.000215387	1.77823	C14orf109	-0.082997	9.85843	-1.8564	0.0657432	0.30485	-4.97549
2	TMEM55A	-0.093607	9.35163	-4.41672	2.14017e-05	0.00021542	1.77755	TMEM55A	-0.0454429	9.35163	-1.09331	0.276352	0.627701	-6.07112
2	KIAA1539	-0.127227	8.88245	-4.41627	2.14405e-05	0.000215691	1.77582	KIAA1539	-0.141848	8.88245	-2.51064	0.0133232	0.114233	-3.61247
2	EIF2S1	0.079993	8.9401	4.41004	2.19807e-05	0.000221004	1.75197	EIF2S1	0.0918588	8.9401	2.58225	0.0109643	0.100509	-3.44064
2	CHST3	-0.129333	8.31424	-4.40954	2.20245e-05	0.000221323	1.75006	CHST3	-0.0600443	8.31424	-1.04386	0.298559	0.648243	-6.12305
2	RMI1	-0.12375	8.08993	-4.40884	2.20861e-05	0.00022182	1.74738	RMI1	-0.111431	8.08993	-2.02429	0.0450644	0.243996	-4.66199
2	CNIH	-0.112981	11.5727	-4.40783	2.21761e-05	0.000222601	1.74349	CNIH	-0.0956986	11.5727	-1.90375	0.0592332	0.287262	-4.88965
2	CHD4	-0.0910244	8.80019	-4.40659	2.22862e-05	0.000223584	1.73874	CHD4	-0.0503338	8.80019	-1.24248	0.216376	0.561467	-5.90023
2	SPTLC3	0.109444	7.09293	4.40558	2.23757e-05	0.000224359	1.7349	SPTLC3	0.091724	7.09293	1.8827	0.0620566	0.294021	-4.92805
2	SEC14L1	0.0801236	7.32345	4.4032	2.25896e-05	0.000226255	1.72578	SEC14L1	0.0921135	7.32345	2.58118	0.0109966	0.100736	-3.44325
2	ZNF558	-0.0792124	7.75496	-4.40075	2.28113e-05	0.00022835	1.71643	ZNF558	-0.101871	7.75496	-2.88584	0.00459742	0.0551092	-2.6646
2	PPP4C	0.0744246	10.552	4.40001	2.28793e-05	0.000228905	1.71358	PPP4C	0.0896355	10.552	2.70211	0.00784407	0.0802874	-3.14337
2	TAPT1	-0.0677322	7.4631	-4.39986	2.28923e-05	0.00022891	1.71303	TAPT1	-0.0526074	7.4631	-1.74252	0.083868	0.350366	-5.17352
2	CEP152	-0.068553	7.01582	-4.3956	2.32845e-05	0.000232578	1.69675	CEP152	-0.0680016	7.01582	-2.2233	0.0279859	0.18299	-4.2576
2	RDH10	0.276262	10.6751	4.39492	2.33484e-05	0.000233088	1.69413	RDH10	0.225303	10.6751	1.82761	0.069985	0.316491	-5.02668
2	SELENBP1	0.15378	8.45884	4.39376	2.34567e-05	0.000234042	1.6897	SELENBP1	0.143902	8.45884	2.09648	0.0380484	0.220984	-4.51936
2	STATH	0.0643779	6.93654	4.39104	2.37122e-05	0.000236463	1.67931	STATH	0.0588983	6.93654	2.04843	0.0426045	0.236921	-4.61482
2	TAC1	0.0907777	7.04591	4.38961	2.38474e-05	0.000237681	1.67387	TAC1	0.0571906	7.04591	1.41013	0.160977	0.48733	-5.68282
2	MMP10	-0.605987	9.69876	-4.38731	2.40673e-05	0.000239742	1.66507	MMP10	-0.600773	9.69876	-2.21785	0.0283654	0.184516	-4.26915
2	SCARA3	-0.242249	8.51304	-4.38361	2.4424e-05	0.000243163	1.65098	SCARA3	-0.290683	8.51304	-2.68211	0.00830122	0.0836912	-3.19382
2	DENND2A	-0.224165	9.22437	-4.38014	2.47636e-05	0.000246383	1.63776	DENND2A	-0.213278	9.22437	-2.12496	0.0355511	0.211311	-4.46182
2	NOP14	0.0858273	7.78668	4.38003	2.47745e-05	0.000246383	1.63734	NOP14	0.0854711	7.78668	2.22412	0.0279294	0.182864	-4.25587
2	ACTR6	-0.0815262	9.38859	-4.37581	2.51934e-05	0.000250141	1.62128	ACTR6	-0.0830769	9.38859	-2.27368	0.0246852	0.169377	-4.14969
2	RRNAD1	-0.0803997	7.9284	-4.37384	2.53924e-05	0.00025198	1.61374	RRNAD1	-0.0598609	7.9284	-1.6605	0.0993123	0.382739	-5.30877
2	SCRN1	0.123154	10.3028	4.37282	2.5495e-05	0.00025276	1.60988	SCRN1	0.152989	10.3028	2.76987	0.00646014	0.0697251	-2.97002
2	RMND1	0.093012	8.22102	4.37278	2.54986e-05	0.00025276	1.60974	RMND1	0.0455131	8.22102	1.09105	0.277344	0.629214	-6.07355
2	MARCKSL1	-0.192406	9.83518	-4.37134	2.56456e-05	0.000253941	1.60424	MARCKSL1	-0.0943904	9.83518	-1.09348	0.276279	0.627701	-6.07094
2	OR10AG1	0.0607295	6.96261	4.37086	2.56948e-05	0.000254291	1.6024	OR10AG1	0.0478847	6.96261	1.75732	0.0813029	0.344571	-5.14846
2	GOLPH3	0.0922783	10.751	4.36974	2.58086e-05	0.000255278	1.59817	GOLPH3	0.077909	10.751	1.88118	0.0622652	0.294246	-4.93082
2	OBFC2B	-0.0818774	8.87196	-4.36483	2.6317e-05	0.000260167	1.57949	OBFC2B	-0.0570523	8.87196	-1.55083	0.123463	0.429371	-5.47984
2	POMT2	-0.0743755	8.1882	-4.36464	2.63368e-05	0.000260222	1.57877	POMT2	-0.0589398	8.1882	-1.76366	0.0802244	0.341743	-5.13767
2	SNN	0.101451	7.55132	4.36256	2.65551e-05	0.000262237	1.57086	SNN	0.0552118	7.55132	1.21061	0.22832	0.576126	-5.93853
2	SMAD9	-0.0766066	6.99624	-4.35726	2.71196e-05	0.000267667	1.55073	SMAD9	-0.00356066	6.99624	-0.103268	0.917915	0.976729	-6.65574
2	EPB41L2	0.0732017	7.11153	4.35568	2.72897e-05	0.000268931	1.54474	EPB41L2	0.0318293	7.11153	0.965713	0.336046	0.683193	-6.20029
2	ORC2	-0.0731816	8.60144	-4.35566	2.72918e-05	0.000268931	1.54467	ORC2	-0.0791155	8.60144	-2.40104	0.0178163	0.137935	-3.86696
2	HIC1	-0.0595439	7.14258	-4.35026	2.78815e-05	0.000274446	1.5242	HIC1	-0.00456176	7.14258	-0.169941	0.865331	0.961626	-6.64671
2	TSPAN4	-0.101347	7.67023	-4.35007	2.79033e-05	0.000274513	1.52345	TSPAN4	-0.115118	7.67023	-2.51949	0.0130089	0.112643	-3.59147
2	FAM86A	0.137055	8.05493	4.34959	2.79558e-05	0.000274862	1.52165	FAM86A	0.146262	8.05493	2.36685	0.01947	0.146217	-3.94423
2	SEC24C	0.0858579	10.2161	4.34947	2.79689e-05	0.000274862	1.5212	SEC24C	0.0829045	10.2161	2.14152	0.0341659	0.206827	-4.42804
2	MOXD1	-0.280679	10.491	-4.34794	2.81393e-05	0.000276388	1.51539	MOXD1	-0.281777	10.491	-2.2257	0.0278203	0.182595	-4.25251
2	BTRC	-0.0651918	7.1721	-4.3477	2.81659e-05	0.000276501	1.51448	BTRC	-0.0036252	7.1721	-0.123278	0.902084	0.972037	-6.65349
2	DOK5	0.158803	7.94675	4.34735	2.82055e-05	0.000276741	1.51314	DOK5	0.161065	7.94675	2.2483	0.0263029	0.176372	-4.20434
2	XKR8	-0.140184	8.19476	-4.3471	2.82333e-05	0.000276866	1.51219	XKR8	-0.170608	8.19476	-2.69765	0.0079441	0.0810777	-3.15466
2	NLGN2	0.0945598	8.88453	4.34486	2.84846e-05	0.00027918	1.50371	NLGN2	0.0472273	8.88453	1.10649	0.27063	0.620911	-6.05688
2	COPS4	0.0974249	10.2135	4.34401	2.85804e-05	0.000279968	1.5005	COPS4	0.0851401	10.2135	1.93572	0.0551524	0.275521	-4.83056
2	UBTD1	0.108755	9.38513	4.3431	2.8684e-05	0.000280833	1.49704	UBTD1	0.0593807	9.38513	1.20916	0.228875	0.57637	-5.94025
2	URM1	0.0770477	10.7927	4.34148	2.88674e-05	0.000282326	1.49094	URM1	0.00324432	10.7927	0.0932157	0.925881	0.978974	-6.65672
2	LARGE	-0.119997	9.45791	-4.33617	2.94803e-05	0.000288166	1.47083	LARGE	-0.100131	9.45791	-1.84498	0.0673992	0.309545	-4.99588
2	C16orf74	-0.0613898	7.00395	-4.33464	2.96595e-05	0.000289763	1.46503	C16orf74	0.0129015	7.00395	0.464496	0.643097	0.876169	-6.55413
2	GLRX5	-0.0831517	12.0592	-4.3334	2.98052e-05	0.000290743	1.46034	GLRX5	-0.0614904	12.0592	-1.63399	0.104767	0.392829	-5.35113
2	ZWILCH	-0.181182	9.64016	-4.33338	2.98075e-05	0.000290743	1.46026	ZWILCH	-0.232792	9.64016	-2.839	0.00528091	0.0607311	-2.78929
2	TIGD2	0.0802054	7.63223	4.32241	3.11261e-05	0.000303119	1.41884	TIGD2	0.0748863	7.63223	2.05784	0.0416769	0.233919	-4.59628
2	KCNS1	-0.0730434	7.05036	-4.32179	3.12021e-05	0.000303697	1.41651	KCNS1	-0.0962794	7.05036	-2.90471	0.00434571	0.0526759	-2.61385
2	MUC1	-0.179515	8.82017	-4.31708	3.17872e-05	0.000309227	1.39874	MUC1	-0.141395	8.82017	-1.73384	0.0854026	0.353205	-5.18812
2	RP11-415I12.6	0.111574	8.82765	4.31386	3.21934e-05	0.000313012	1.38659	RP11-415I12.6	0.129248	8.82765	2.54808	0.0120384	0.107499	-3.52317
2	AS3MT	0.0690421	7.15286	4.31074	3.25908e-05	0.00031654	1.37485	AS3MT	0.0826327	7.15286	2.63073	0.00958786	0.0921918	-3.32185
2	CRIM1	-0.134489	7.99394	-4.31042	3.26324e-05	0.000316607	1.37363	CRIM1	-0.0566567	7.99394	-0.925911	0.35627	0.698526	-6.23736
2	MANBA	-0.183714	9.52485	-4.3093	3.27763e-05	0.000317835	1.36942	MANBA	-0.120003	9.52485	-1.4353	0.153689	0.477283	-5.64787
2	GADL1	0.0520086	6.78435	4.30812	3.29281e-05	0.000318968	1.365	GADL1	-0.00951448	6.78435	-0.401869	0.688464	0.895817	-6.58099
2	WBP4	-0.0830292	9.09712	-4.30575	3.32374e-05	0.000321794	1.35606	WBP4	-0.037502	9.09712	-0.991652	0.323276	0.671944	-6.17531
2	RP11-202P11.1	-0.0634815	6.96372	-4.30442	3.34111e-05	0.000323304	1.35108	RP11-202P11.1	-0.0395594	6.96372	-1.36774	0.173839	0.506922	-5.74031
2	STRA13	-0.116461	10.596	-4.30351	3.35311e-05	0.000324293	1.34765	STRA13	-0.122391	10.596	-2.3061	0.0227456	0.160404	-4.07904
2	HSPA2	-0.216804	8.18113	-4.30326	3.35646e-05	0.000324324	1.34669	HSPA2	-0.229156	8.18113	-2.31925	0.0219982	0.15695	-4.05014
2	AC127496.4	-0.050892	6.80926	-4.30322	3.35697e-05	0.000324324	1.34655	AC127496.4	-0.0289865	6.80926	-1.24976	0.213715	0.558746	-5.89135
2	ANKRD27	0.07569	7.62185	4.30055	3.39237e-05	0.000327571	1.33651	ANKRD27	0.0780579	7.62185	2.26146	0.0254526	0.172698	-4.17606
2	SLC39A1	-0.0781631	10.4871	-4.30007	3.39875e-05	0.000328014	1.33472	SLC39A1	-0.0197303	10.4871	-0.553471	0.580926	0.845172	-6.50931
2	MRPS9	0.087498	9.20027	4.29814	3.42463e-05	0.000330336	1.32746	MRPS9	0.0655158	9.20027	1.64103	0.103297	0.390198	-5.33996
2	RANGAP1	-0.127123	10.679	-4.29721	3.43725e-05	0.000331379	1.32395	RANGAP1	-0.121532	10.679	-2.09477	0.0382032	0.221477	-4.5228
2	NGLY1	0.0963303	8.91583	4.2952	3.46438e-05	0.000333643	1.31643	NGLY1	0.118219	8.91583	2.6878	0.00816886	0.0827709	-3.17951
2	LXN	0.323396	10.4135	4.29106	3.52119e-05	0.000338936	1.30087	LXN	0.265114	10.4135	1.7937	0.0752702	0.329114	-5.08599
2	SLC30A1	0.102785	8.56123	4.2905	3.52896e-05	0.000339504	1.29877	SLC30A1	0.0529944	8.56123	1.12796	0.261489	0.611514	-6.03333
2	RGL2	-0.0786343	7.56462	-4.28424	3.61674e-05	0.000347584	1.27527	RGL2	-0.0883073	7.56462	-2.45326	0.0155302	0.126098	-3.74698
2	ACSS2	0.116161	7.46183	4.28321	3.63126e-05	0.000348796	1.27144	ACSS2	0.138787	7.46183	2.60944	0.010172	0.095694	-3.37427
2	ALDH18A1	0.0947056	9.76763	4.28081	3.66563e-05	0.000351912	1.26244	ALDH18A1	0.0778794	9.76763	1.79498	0.0750645	0.328817	-5.08377
2	FOXC1	-0.370878	10.7897	-4.27967	3.68199e-05	0.000353297	1.25818	FOXC1	-0.201572	10.7897	-1.18603	0.237851	0.587365	-5.96741
2	SNX4	0.0723349	8.60405	4.27646	3.72862e-05	0.000357397	1.24615	SNX4	0.0578092	8.60405	1.74269	0.0838387	0.350366	-5.17324
2	CHPT1	-0.096657	9.44867	-4.27267	3.78437e-05	0.00036255	1.23196	CHPT1	-0.0557217	9.44867	-1.25596	0.211463	0.556324	-5.88373
2	PDZRN3	0.129625	8.17897	4.27199	3.79452e-05	0.000363332	1.2294	PDZRN3	0.091556	8.17897	1.53856	0.12643	0.432774	-5.49827
2	SFTA1P	-0.0623051	6.90366	-4.27153	3.80137e-05	0.000363797	1.22768	SFTA1P	-0.0147341	6.90366	-0.515074	0.607408	0.85987	-6.52961
2	HSD17B11	-0.10468	7.80754	-4.27137	3.80367e-05	0.000363827	1.2271	HSD17B11	-0.0860669	7.80754	-1.79071	0.0757512	0.330625	-5.09117
2	PUS7	0.0940247	9.33399	4.2668	3.87233e-05	0.000370007	1.21	PUS7	0.0969795	9.33399	2.24402	0.0265844	0.177868	-4.21349
2	DEF8	0.123478	10.0632	4.26329	3.92583e-05	0.000374923	1.19689	DEF8	0.0669094	10.0632	1.17796	0.241043	0.589991	-5.97677
2	DIRC3	-0.153892	7.25091	-4.2578	4.01095e-05	0.000382852	1.17639	DIRC3	-0.15392	7.25091	-2.17146	0.031778	0.198385	-4.36632
2	MLEC	0.0923464	9.7379	4.25737	4.01756e-05	0.000383283	1.17482	MLEC	0.0859339	9.7379	2.0201	0.045503	0.244534	-4.67011
2	P4HA2	0.179958	11.0152	4.25525	4.05106e-05	0.000386277	1.16688	P4HA2	0.0791203	11.0152	0.953954	0.341942	0.688043	-6.2114
2	MYL9	0.192387	9.44177	4.24707	4.18236e-05	0.000397967	1.13641	MYL9	0.148117	9.44177	1.66727	0.0979562	0.379575	-5.29784
2	CH17-12M21.1	0.142074	9.24924	4.24481	4.21936e-05	0.000401113	1.12799	CH17-12M21.1	0.17903	9.24924	2.72745	0.00729785	0.0764774	-3.079
2	SMOC1	-0.125214	7.04339	-4.24465	4.22201e-05	0.000401113	1.12739	SMOC1	-0.106959	7.04339	-1.8488	0.066841	0.307935	-4.98907
2	MCTP2	-0.0564405	6.83229	-4.24225	4.26159e-05	0.00040434	1.11848	MCTP2	0.0156064	6.83229	0.598129	0.550832	0.830572	-6.48387
2	TACC2	-0.130448	8.60551	-4.24219	4.26266e-05	0.00040434	1.11824	TACC2	-0.144241	8.60551	-2.39181	0.0182504	0.140167	-3.88793
2	DCP1A	0.0882495	8.03617	4.24201	4.26561e-05	0.00040434	1.11758	DCP1A	0.0322696	8.03617	0.790933	0.430476	0.752872	-6.35159
2	BCL7B	0.0771912	7.93969	4.23691	4.35126e-05	0.000412107	1.09859	BCL7B	0.0839404	7.93969	2.3493	0.0203707	0.149902	-3.98351
2	MMP2	-0.132972	9.33061	-4.23481	4.38692e-05	0.000415269	1.09079	MMP2	-0.14142	9.33061	-2.29653	0.023304	0.162772	-4.1
2	STK24	-0.0797412	11.3544	-4.23439	4.39401e-05	0.000415725	1.08925	STK24	-0.091545	11.3544	-2.47873	0.0145131	0.120694	-3.68761
2	APPBP2	0.0949792	10.155	4.2334	4.41096e-05	0.000417113	1.08557	APPBP2	0.0782381	10.155	1.77814	0.0778033	0.336052	-5.11286
2	C4orf36	0.0573736	7.06449	4.23151	4.44355e-05	0.000419977	1.07854	C4orf36	0.0582825	7.06449	2.19184	0.0302373	0.191713	-4.32387
2	S100A3	-0.139778	8.22772	-4.22982	4.47289e-05	0.000422532	1.07226	S100A3	-0.174	8.22772	-2.68484	0.00823741	0.0832807	-3.18695
2	GGCT	0.0858053	8.23271	4.22921	4.48357e-05	0.000423322	1.06998	GGCT	0.07054	8.23271	1.77283	0.0786842	0.338206	-5.12198
2	2020-03-06	-0.14532	9.00283	-4.22812	4.50251e-05	0.000424891	1.06596	2020-03-06	-0.138387	9.00283	-2.05307	0.0421449	0.235315	-4.60569
2	CLDN14	-0.0885413	7.84404	-4.22653	4.53042e-05	0.000427304	1.06005	CLDN14	-0.0871092	7.84404	-2.12026	0.0359536	0.21301	-4.47137
2	IL6ST	0.176461	9.2844	4.2257	4.54501e-05	0.000428459	1.05698	IL6ST	0.23795	9.2844	2.90551	0.00433531	0.0526527	-2.61169
2	MCCC1	0.0905813	9.14798	4.21978	4.65077e-05	0.000437977	1.03502	MCCC1	0.096148	9.14798	2.2839	0.0240583	0.166513	-4.1275
2	PCNX	-0.166332	9.10036	-4.21872	4.66991e-05	0.000439327	1.0311	PCNX	-0.184244	9.10036	-2.38279	0.018683	0.142651	-3.90834
2	PLCL2	0.169027	8.82323	4.21836	4.67641e-05	0.000439713	1.02977	PLCL2	0.0968167	8.82323	1.23204	0.220239	0.567327	-5.91289
2	SERPINE1	-0.303226	10.6919	-4.21685	4.70404e-05	0.000442083	1.02415	SERPINE1	-0.255768	10.6919	-1.81365	0.0721215	0.322167	-5.05122
2	EDNRB	0.477146	10.5655	4.21422	4.75229e-05	0.000446388	1.0144	EDNRB	0.378927	10.5655	1.70651	0.0903883	0.363442	-5.23367
2	CNTLN	-0.0691631	7.40958	-4.21393	4.75761e-05	0.000446658	1.01333	CNTLN	-0.0419263	7.40958	-1.30252	0.195123	0.535446	-5.82543
2	PIP5K1C	0.106183	9.29684	4.21331	4.76905e-05	0.000447502	1.01104	PIP5K1C	0.0679317	9.29684	1.37445	0.171754	0.504254	-5.73133
2	FNBP1	0.0991264	10.1975	4.20734	4.88074e-05	0.000457513	0.988941	FNBP1	0.109533	10.1975	2.37055	0.0192852	0.145473	-3.93594
2	AMN1	-0.0540738	7.09851	-4.2065	4.89661e-05	0.000458572	0.985844	AMN1	-0.0667828	7.09851	-2.64902	0.0091106	0.089198	-3.27653
2	C16orf58	-0.087983	10.8463	-4.20647	4.89705e-05	0.000458572	0.985757	C16orf58	-0.0702401	10.8463	-1.71234	0.0893042	0.360909	-5.224
2	NAPA	0.0895018	7.76142	4.20592	4.90755e-05	0.00045932	0.983712	NAPA	0.0403894	7.76142	0.967796	0.335008	0.682033	-6.19831
2	RINL	-0.0670871	7.12812	-4.20508	4.92359e-05	0.000460585	0.980597	RINL	-0.0430544	7.12812	-1.37607	0.171252	0.503418	-5.72915
2	THSD4	-0.0601271	6.99296	-4.20411	4.94215e-05	0.000462084	0.977007	THSD4	-0.0423832	6.99296	-1.51107	0.133286	0.446181	-5.53908
2	CDV3	0.0849382	7.70355	4.20392	4.94574e-05	0.000462184	0.976314	CDV3	0.050322	7.70355	1.26998	0.206444	0.548902	-5.86641
2	FANCD2	-0.0481208	6.88035	-4.20043	5.01301e-05	0.000467276	0.963418	FANCD2	-0.0524065	6.88035	-2.33256	0.0212639	0.153812	-4.02073
2	ORC1	-0.0620387	7.08657	-4.19821	5.05617e-05	0.000471059	0.955237	ORC1	-0.0410657	7.08657	-1.41699	0.158963	0.485009	-5.67334
2	ZBTB8OS	0.0610368	7.0821	4.19704	5.07925e-05	0.000472968	0.95089	ZBTB8OS	0.0655663	7.0821	2.29889	0.023165	0.16224	-4.09483
2	CCDC127	-0.077563	8.40255	-4.1959	5.10169e-05	0.000474816	0.946683	CCDC127	-0.0702332	8.40255	-1.93731	0.0549551	0.27476	-4.82758
2	TACSTD2	-0.202122	7.43874	-4.19304	5.15833e-05	0.000479843	0.936147	TACSTD2	-0.145651	7.43874	-1.5407	0.125909	0.431969	-5.49507
2	ALG10B	-0.0626929	7.23644	-4.19124	5.19427e-05	0.000482695	0.929521	ALG10B	-0.0746319	7.23644	-2.54411	0.0121692	0.108191	-3.5327
2	PTPN12	-0.0732625	9.38485	-4.18995	5.22025e-05	0.000484616	0.924761	PTPN12	-0.0546874	9.38485	-1.59478	0.113277	0.410913	-5.41262
2	TXNDC9	0.110651	9.17794	4.18576	5.30556e-05	0.000492286	0.909292	TXNDC9	0.0573894	9.17794	1.10697	0.270425	0.620911	-6.05636
2	ZFPM1	-0.0868697	8.57461	-4.18495	5.32204e-05	0.000493565	0.906333	ZFPM1	-0.0872994	8.57461	-2.14447	0.0339237	0.20609	-4.42199
2	EID2	0.0907072	9.1046	4.18478	5.32567e-05	0.000493651	0.905683	EID2	0.0560011	9.1046	1.31739	0.19011	0.527745	-5.80639
2	STRN4	0.0524875	7.05075	4.18199	5.38334e-05	0.000498491	0.895407	STRN4	0.00113009	7.05075	0.045912	0.963453	0.989634	-6.65998
2	THYN1	-0.0778461	7.49163	-4.18042	5.41587e-05	0.000501249	0.88966	THYN1	-0.0542386	7.49163	-1.48518	0.140005	0.456982	-5.57686
2	ZFYVE16	-0.0825661	7.64185	-4.17992	5.42637e-05	0.000501967	0.887812	ZFYVE16	-0.053011	7.64185	-1.36842	0.173627	0.506886	-5.7394
2	CNOT3	0.0697065	7.7205	4.17918	5.442e-05	0.000503158	0.885069	CNOT3	0.068794	7.7205	2.10307	0.0374574	0.219239	-4.50611
2	COPS6	0.106355	9.84023	4.17509	5.52848e-05	0.000510896	0.870027	COPS6	0.025789	9.84023	0.516212	0.606615	0.859759	-6.52902
2	FYCO1	0.117737	9.27485	4.17304	5.57236e-05	0.000514431	0.862486	FYCO1	0.0592672	9.27485	1.07112	0.28617	0.636827	-6.09471
2	CYB561D1	0.0704421	8.80352	4.17026	5.63228e-05	0.000519699	0.852284	CYB561D1	0.0558631	8.80352	1.68633	0.0942179	0.371887	-5.26684
2	CCDC71	0.0824338	8.85177	4.16799	5.68177e-05	0.000523946	0.84394	CCDC71	0.102244	8.85177	2.63601	0.00944797	0.091327	-3.30881
2	HEXIM2	-0.068862	7.5247	-4.16788	5.68403e-05	0.000523946	0.84356	HEXIM2	-0.0378822	7.5247	-1.16912	0.244573	0.593903	-5.98694
2	GLRB	0.117308	8.74304	4.16739	5.69478e-05	0.000524671	0.841759	GLRB	0.153688	8.74304	2.78395	0.00620218	0.0676027	-2.93354
2	C1QL1	-0.0911423	7.08858	-4.16634	5.71799e-05	0.000526545	0.837879	C1QL1	-0.0598633	7.08858	-1.39535	0.165377	0.494536	-5.70306
2	CXCL5	-0.865766	9.41275	-4.16564	5.73332e-05	0.000527691	0.835325	CXCL5	-0.783556	9.41275	-1.92237	0.0568259	0.280476	-4.85533
2	ZNF416	0.0621652	7.51265	4.16489	5.74998e-05	0.000528825	0.832558	ZNF416	0.0419583	7.51265	1.43338	0.154237	0.477767	-5.65056
2	XPR1	0.0789193	7.5697	4.16482	5.75143e-05	0.000528825	0.832319	XPR1	0.108798	7.5697	2.92765	0.00405677	0.0504058	-2.55178
2	AC011242.6	0.0835432	7.10122	4.16413	5.76675e-05	0.000529967	0.829781	AC011242.6	0.0296544	7.10122	0.753683	0.452452	0.769509	-6.37998
2	PDE1A	-0.112026	7.26984	-4.16392	5.77148e-05	0.000530135	0.828999	PDE1A	-0.1356	7.26984	-2.56997	0.0113398	0.102675	-3.4704
2	EDEM1	-0.100816	9.30236	-4.16235	5.80645e-05	0.000532837	0.823237	EDEM1	-0.0409484	9.30236	-0.862048	0.390306	0.723057	-6.29362
2	CDK4	0.0872515	11.1588	4.16233	5.80672e-05	0.000532837	0.823193	CDK4	0.0824512	11.1588	2.00562	0.0470487	0.24906	-4.6981
2	CCDC50	-0.113828	7.98805	-4.16015	5.85566e-05	0.000537058	0.81519	CCDC50	-0.149255	7.98805	-2.78148	0.00624669	0.0679359	-2.93995
2	RBM7	0.0769445	8.23892	4.15966	5.86678e-05	0.000537808	0.813381	RBM7	0.0478741	8.23892	1.31968	0.189347	0.526719	-5.80344
2	CERS5	0.125298	9.01476	4.15873	5.88772e-05	0.000539457	0.809983	CERS5	0.112155	9.01476	1.8981	0.05998	0.289187	-4.89999
2	PNPO	0.109689	9.84321	4.15224	6.0364e-05	0.000552526	0.786203	PNPO	0.080968	9.84321	1.56286	0.120606	0.424687	-5.46162
2	ZNF385D	-0.146593	7.87506	-4.14542	6.19649e-05	0.000566612	0.761248	ZNF385D	-0.12589	7.87506	-1.81525	0.0718748	0.321773	-5.04842
2	HDDC3	-0.118013	8.60461	-4.14449	6.21875e-05	0.000568363	0.75783	HDDC3	-0.161068	8.60461	-2.88428	0.00461883	0.0552899	-2.66878
2	COMMD9	0.105345	9.22427	4.1407	6.30963e-05	0.000576381	0.744	COMMD9	0.0925248	9.22427	1.8544	0.0660302	0.305793	-4.97906
2	HTR2A	0.07274	6.97371	4.13662	6.40919e-05	0.000585183	0.729077	HTR2A	0.0263667	6.97371	0.764567	0.445966	0.765356	-6.37183
2	NAB1	-0.178808	9.21821	-4.13537	6.4399e-05	0.000587693	0.724522	NAB1	-0.113932	9.21821	-1.34357	0.181513	0.518084	-5.77233
2	CHAC1	0.0971234	7.00663	4.13358	6.48413e-05	0.000591365	0.717998	CHAC1	0.109732	7.00663	2.38134	0.0187535	0.142891	-3.91162
2	MKNK1	0.0835535	7.9724	4.13348	6.48661e-05	0.000591365	0.717634	MKNK1	0.0622171	7.9724	1.56945	0.119062	0.422998	-5.45157
2	MOK	-0.189109	8.5525	-4.13245	6.51226e-05	0.000593408	0.713872	MOK	-0.186187	8.5525	-2.07459	0.0400693	0.228598	-4.5631
2	PIP4K2C	-0.0837931	7.85144	-4.1323	6.51595e-05	0.000593448	0.713333	PIP4K2C	-0.00729213	7.85144	-0.183369	0.854805	0.958368	-6.64435
2	DYRK3	-0.100335	7.99255	-4.13054	6.56017e-05	0.000597178	0.706888	DYRK3	-0.11015	7.99255	-2.3122	0.0223965	0.158981	-4.06567
2	PRKCI	0.0870878	8.05717	4.12991	6.57603e-05	0.000598254	0.704586	PRKCI	0.0561909	8.05717	1.35874	0.176668	0.511241	-5.7523
2	SSTR2	-0.111026	7.27069	-4.12981	6.57854e-05	0.000598254	0.704222	SSTR2	-0.120013	7.27069	-2.27625	0.0245264	0.168731	-4.14412
2	DDX56	0.0891306	9.38622	4.12934	6.59018e-05	0.000599015	0.702537	DDX56	0.115946	9.38622	2.73904	0.00705974	0.0745064	-3.04938
2	TFPI	-0.199045	11.5325	-4.12885	6.60275e-05	0.000599859	0.700721	TFPI	-0.123598	11.5325	-1.3073	0.193503	0.533329	-5.81934
2	TPRN	0.0727761	7.42463	4.12721	6.64429e-05	0.000603334	0.694744	TPRN	0.0987446	7.42463	2.8554	0.00503159	0.0587683	-2.74582
2	ICK	-0.0980346	8.15274	-4.12609	6.67264e-05	0.000605607	0.690687	ICK	-0.0671235	8.15274	-1.44053	0.15221	0.475354	-5.64054
2	GORAB	0.0866504	8.75443	4.1235	6.73921e-05	0.000611345	0.681228	GORAB	0.112989	8.75443	2.74169	0.00700636	0.0740284	-3.0426
2	GBF1	0.0743814	8.08984	4.12183	6.78217e-05	0.000614632	0.675173	GBF1	0.0682567	8.08984	1.92867	0.0560308	0.278472	-4.84366
2	ACSL3	-0.13162	9.13009	-4.12149	6.79109e-05	0.000615135	0.673921	ACSL3	-0.000852228	9.13009	-0.0136074	0.989165	0.997569	-6.66093
2	ZBTB34	0.0679887	7.70872	4.11935	6.84683e-05	0.000619263	0.666133	ZBTB34	0.0380981	7.70872	1.17701	0.241418	0.590404	-5.97786
2	PIK3R1	-0.0967243	8.74687	-4.11922	6.85021e-05	0.000619263	0.665662	PIK3R1	-0.0989083	8.74687	-2.14782	0.0336504	0.205306	-4.41511
2	FIGNL1	-0.105532	7.52694	-4.11451	6.97452e-05	0.000629567	0.648529	FIGNL1	-0.12437	7.52694	-2.4725	0.0147564	0.122056	-3.70219
2	TRANK1	-0.0927558	7.5225	-4.1131	7.01233e-05	0.000632667	0.643379	TRANK1	-0.118286	7.5225	-2.67452	0.00848076	0.0848029	-3.21286
2	RNF175	-0.108411	7.03713	-4.1128	7.02016e-05	0.000633061	0.642315	RNF175	-0.11358	7.03713	-2.19711	0.0298493	0.190306	-4.31282
2	VEZT	0.131698	9.14063	4.1097	7.10368e-05	0.000640277	0.631049	VEZT	0.0998462	9.14063	1.58873	0.114638	0.413796	-5.42198
2	ZHX1	0.0648785	7.34355	4.10785	7.15414e-05	0.000644189	0.624307	ZHX1	0.00127184	7.34355	0.0410612	0.967312	0.990949	-6.66019
2	MAML2	-0.0675113	7.09713	-4.10622	7.1986e-05	0.000647874	0.618406	MAML2	0.000164195	7.09713	0.00509228	0.995945	0.999375	-6.66101
2	COL5A1	0.15921	11.3215	4.1057	7.21286e-05	0.000648838	0.61652	COL5A1	0.101865	11.3215	1.33946	0.182844	0.519137	-5.77772
2	MED15	0.0741487	7.28876	4.10452	7.24545e-05	0.000651129	0.612227	MED15	0.00553429	7.28876	0.156209	0.876119	0.963851	-6.64893
2	SCN4B	0.19945	7.51984	4.1025	7.30144e-05	0.000655838	0.604895	SCN4B	0.165492	7.51984	1.73572	0.0850697	0.352765	-5.18498
2	IPO11	-0.0757961	9.49337	-4.10009	7.36866e-05	0.000661551	0.596166	IPO11	-0.072839	9.49337	-2.00908	0.046675	0.247541	-4.69143
2	ACTN4	-0.153973	9.98947	-4.09719	7.45043e-05	0.000668563	0.585658	ACTN4	-0.154501	9.98947	-2.09633	0.038062	0.220984	-4.51966
2	ADCY7	0.0866853	7.79849	4.09691	7.45848e-05	0.000668958	0.584629	ADCY7	0.108999	7.79849	2.62676	0.00969448	0.0928263	-3.33166
2	BIRC2	-0.107769	8.50444	-4.09639	7.47322e-05	0.000669951	0.582749	BIRC2	-0.0737226	8.50444	-1.42888	0.155524	0.479641	-5.65684
2	ABCA6	-0.10288	7.29692	-4.096	7.48443e-05	0.000670627	0.581322	ABCA6	-0.142641	7.29692	-2.89574	0.00446369	0.0538758	-2.638
2	TMEM39B	0.098706	8.78535	4.0949	7.51589e-05	0.000673116	0.577327	TMEM39B	0.0999586	8.78535	2.11449	0.0364524	0.21494	-4.48306
2	APCDD1L	0.356205	10.8521	4.09301	7.56998e-05	0.000677628	0.570499	APCDD1L	0.398069	10.8521	2.33232	0.021277	0.153846	-4.02127
2	CEP120	-0.0691593	7.34167	-4.09227	7.59134e-05	0.000679208	0.567816	CEP120	-0.037678	7.34167	-1.13681	0.257784	0.60816	-6.02349
2	FOXN2	-0.088988	9.37619	-4.08963	7.66798e-05	0.000685394	0.558251	FOXN2	-0.0317893	9.37619	-0.744939	0.457702	0.77229	-6.38645
2	MBOAT1	-0.0646314	7.28842	-4.08807	7.71342e-05	0.000689119	0.552625	MBOAT1	-0.0317801	7.28842	-1.02498	0.307344	0.6573	-6.14225
2	SLC12A6	-0.0621505	7.13795	-4.08626	7.76666e-05	0.000693197	0.546077	SLC12A6	-0.0614911	7.13795	-2.06149	0.0413223	0.232911	-4.58908
2	RP11-252M21.1	-0.216878	8.3154	-4.08371	7.84236e-05	0.000699612	0.536843	RP11-252M21.1	-0.255857	8.3154	-2.45654	0.0153961	0.125564	-3.73938
2	NMB	-0.0953287	8.16248	-4.08204	7.89223e-05	0.000703717	0.530808	NMB	-0.0791606	8.16248	-1.72842	0.0863736	0.355031	-5.19722
2	PEX19	-0.0835991	9.38278	-4.08146	7.90949e-05	0.000704913	0.528728	PEX19	-0.0523794	9.38278	-1.30395	0.194637	0.534682	-5.82361
2	AC093818.1	-0.0656042	6.96439	-4.07992	7.95596e-05	0.000708709	0.523151	AC093818.1	-0.0800636	6.96439	-2.53888	0.0123435	0.108999	-3.54523
2	RRAS2	0.173588	10.0308	4.07794	8.01594e-05	0.000713704	0.516002	RRAS2	0.140384	10.0308	1.68161	0.0951334	0.373363	-5.27456
2	FAM113B	0.0759364	7.20581	4.07501	8.10545e-05	0.000720722	0.505432	FAM113B	0.0777369	7.20581	2.12712	0.0353676	0.210535	-4.45742
2	ATP1B1	-0.152034	9.08437	-4.07498	8.10659e-05	0.000720722	0.505298	ATP1B1	-0.0889351	9.08437	-1.21547	0.22647	0.574251	-5.93276
2	TXNL1	0.102732	8.46727	4.07274	8.1758e-05	0.000726521	0.497207	TXNL1	0.0346135	8.46727	0.699698	0.485411	0.790505	-6.41873
2	LRRC41	0.0685279	10.3155	4.07162	8.21037e-05	0.000728885	0.493191	LRRC41	0.0537314	10.3155	1.62785	0.106065	0.395264	-5.36086
2	BET1L	0.0761936	7.58459	4.07066	8.24028e-05	0.000731147	0.48973	BET1L	0.0342099	7.58459	0.931935	0.353161	0.696528	-6.23185
2	SGSM2	0.0977803	10.128	4.07055	8.24385e-05	0.000731147	0.489318	SGSM2	0.0323318	10.128	0.686307	0.493786	0.794551	-6.4279
2	TOMM40L	0.0928632	8.11945	4.0687	8.30166e-05	0.00073556	0.482667	TOMM40L	0.0696804	8.11945	1.55672	0.122057	0.42741	-5.47093
2	CACYBP	-0.0653932	7.10144	-4.06822	8.31704e-05	0.000736566	0.480906	CACYBP	-0.0273117	7.10144	-0.866375	0.387938	0.721523	-6.28993
2	ILK	0.101518	8.58636	4.06695	8.35707e-05	0.000739394	0.476337	ILK	0.0702868	8.58636	1.43578	0.153555	0.477	-5.6472
2	SPSB1	0.125319	8.56738	4.06591	8.38988e-05	0.000741938	0.472608	SPSB1	0.128914	8.56738	2.13269	0.0348983	0.209423	-4.44608
2	SAP30BP	0.063925	7.34575	4.06165	8.52651e-05	0.000753656	0.457236	SAP30BP	-0.07582	7.34575	-2.45642	0.015401	0.125564	-3.73966
2	DNMT1	-0.125971	11.4705	-4.06055	8.56203e-05	0.00075643	0.45328	DNMT1	-0.15103	11.4705	-2.48234	0.014374	0.119877	-3.67916
2	DUSP3	0.111651	11.1954	4.05687	8.68189e-05	0.000766649	0.440053	DUSP3	0.0801991	11.1954	1.48589	0.139818	0.456982	-5.57583
2	GAMT	-0.0963381	9.78696	-4.05539	8.73051e-05	0.00077057	0.43474	GAMT	-0.123369	9.78696	-2.64806	0.00913502	0.0893892	-3.27891
2	HIST1H2BC	0.0904188	7.1761	4.05523	8.73596e-05	0.000770679	0.434146	HIST1H2BC	0.0756491	7.1761	1.73	0.0860889	0.354511	-5.19456
2	FBXO21	-0.104279	9.92908	-4.05332	8.79923e-05	0.000775886	0.427281	FBXO21	-0.0875324	9.92908	-1.73488	0.085218	0.35314	-5.18638
2	TNIP1	0.156858	9.05932	4.05278	8.81727e-05	0.000776867	0.425332	TNIP1	0.108021	9.05932	1.42312	0.157183	0.482683	-5.66485
2	IRAK1BP1	-0.0558653	7.1756	-4.05273	8.81886e-05	0.000776867	0.425161	IRAK1BP1	-0.0472246	7.1756	-1.74687	0.0831077	0.349229	-5.16618
2	ALKBH3	0.076332	8.84699	4.05165	8.85478e-05	0.000779655	0.421294	ALKBH3	0.060768	8.84699	1.6447	0.102535	0.388684	-5.33409
2	SLC22A15	-0.104874	7.17496	-4.05108	8.874e-05	0.000780972	0.419231	SLC22A15	-0.116871	7.17496	-2.30195	0.0229863	0.161354	-4.08814
2	ZNF518A	-0.0610401	7.6123	-4.05077	8.88428e-05	0.0007815	0.41813	ZNF518A	-0.000890155	7.6123	-0.0301214	0.976018	0.993355	-6.66058
2	RAPGEF4	-0.0513436	6.94692	-4.04921	8.93686e-05	0.000784992	0.412517	RAPGEF4	-0.051962	6.94692	-2.08957	0.038677	0.223421	-4.53322
2	ZNF614	0.0789611	7.94142	4.04866	8.95545e-05	0.000786247	0.41054	ZNF614	0.0969747	7.94142	2.53538	0.0124612	0.109614	-3.55359
2	LEMD3	-0.069526	9.1661	-4.04822	8.97033e-05	0.000787176	0.40896	LEMD3	-0.0714812	9.1661	-2.12225	0.0357831	0.212501	-4.46734
2	ANKRD50	0.0824564	8.38283	4.0454	9.06643e-05	0.000795227	0.398825	ANKRD50	0.0569571	8.38283	1.42486	0.156682	0.481423	-5.66244
2	TTC30A	-0.0780692	7.28492	-4.04415	9.10912e-05	0.000798588	0.394356	TTC30A	-0.104291	7.28492	-2.75474	0.00674846	0.0720112	-3.00908
2	BICC1	0.117643	11.0458	4.04308	9.14593e-05	0.000801256	0.390521	BICC1	0.0625267	11.0458	1.09572	0.275302	0.626214	-6.06853
2	CYB5R1	0.098604	10.1151	4.04301	9.14832e-05	0.000801256	0.390272	CYB5R1	0.0637113	10.1151	1.33203	0.185265	0.52228	-5.78742
2	EXTL3	-0.0963864	8.35519	-4.04061	9.23165e-05	0.000808167	0.381648	EXTL3	-0.116964	8.35519	-2.50018	0.0137032	0.116372	-3.63719
2	SPRED2	-0.119828	8.61743	-4.0404	9.23882e-05	0.000808408	0.380909	SPRED2	-0.125925	8.61743	-2.16504	0.0322774	0.200135	-4.37962
2	ABCC4	-0.192584	10.3211	-4.03939	9.27407e-05	0.000811104	0.377288	ABCC4	-0.158598	10.3211	-1.69621	0.0923269	0.367759	-5.25065
2	MMAB	0.0838927	7.46851	4.03483	9.43488e-05	0.00082438	0.360939	MMAB	0.093118	7.46851	2.28361	0.0240763	0.166575	-4.12815
2	GNG5	0.0863428	9.6363	4.03305	9.49832e-05	0.000829526	0.354567	GNG5	0.0896707	9.6363	2.13572	0.0346452	0.208568	-4.43989
2	EIF4ENIF1	0.0597312	8.15288	4.02903	9.64332e-05	0.000841432	0.34016	EIF4ENIF1	0.0641131	8.15288	2.20512	0.0292682	0.187915	-4.296
2	WDR43	0.102568	8.17964	4.0289	9.64802e-05	0.000841432	0.339697	WDR43	0.143441	8.17964	2.873	0.00477612	0.0566901	-2.69894
2	ZMYND15	-0.0606078	6.84209	-4.02889	9.64846e-05	0.000841432	0.339654	ZMYND15	-0.0273506	6.84209	-0.927066	0.355672	0.698274	-6.2363
2	CIDEB	-0.04907	6.85772	-4.02858	9.65967e-05	0.000842008	0.33855	CIDEB	-0.0550285	6.85772	-2.30362	0.0228894	0.160798	-4.08449
2	DHRS11	0.0798324	7.53321	4.02769	9.69195e-05	0.000844419	0.335378	DHRS11	0.030646	7.53321	0.788383	0.43196	0.753557	-6.35358
2	PSMB10	0.0986364	11.0453	4.02675	9.72654e-05	0.000847029	0.331991	PSMB10	0.0800904	11.0453	1.66719	0.0979722	0.379575	-5.29797
2	RASGRF2	0.0635591	7.0637	4.02511	9.78658e-05	0.000851852	0.32614	RASGRF2	0.0482049	7.0637	1.5566	0.122084	0.427424	-5.47111
2	SRGAP1	-0.154418	9.03357	-4.02343	9.84863e-05	0.000856845	0.320132	SRGAP1	-0.149866	9.03357	-1.99107	0.0486461	0.254276	-4.72603
2	FNDC1	-0.0747494	7.04457	-4.02243	9.8858e-05	0.000859669	0.316551	FNDC1	-0.0938488	7.04457	-2.57511	0.0111813	0.101683	-3.45797
2	RND3	-0.109381	13.2046	-4.02072	9.94948e-05	0.000864796	0.310446	RND3	-0.101385	13.2046	-1.90031	0.0596869	0.288324	-4.89595
2	GATA2	-0.0697312	7.1491	-4.01993	9.97894e-05	0.000866532	0.307636	GATA2	-0.0486524	7.1491	-1.43015	0.155159	0.478999	-5.65506
2	S1PR1	-0.108543	7.6696	-4.01489	0.000101696	0.000882539	0.289644	S1PR1	-0.11838	7.6696	-2.23275	0.0273391	0.180866	-4.23754
2	PMEPA1	-0.168574	7.57559	-4.01461	0.000101804	0.000882769	0.288636	PMEPA1	-0.191523	7.57559	-2.32574	0.0216376	0.155469	-4.03582
2	MORC2-AS1	0.0923437	7.70147	4.01303	0.000102409	0.000887591	0.283008	MORC2-AS1	0.112511	7.70147	2.49315	0.0139643	0.117632	-3.65377
2	MEAF6	-0.0608185	7.70136	-4.00973	0.000103685	0.000897797	0.27124	MEAF6	-0.0493015	7.70136	-1.6574	0.0999384	0.38362	-5.31376
2	GPR125	-0.0629501	7.05152	-4.00835	0.000104224	0.000901103	0.266307	GPR125	-0.0548439	7.05152	-1.78067	0.0773865	0.335439	-5.1085
2	IRF8	0.0529153	7.04177	4.00829	0.000104247	0.000901103	0.266097	IRF8	-0.0272224	7.04177	-1.05146	0.29507	0.644808	-6.11522
2	NCOA7	-0.135535	9.60562	-4.00825	0.000104264	0.000901103	0.265948	NCOA7	-0.155852	9.60562	-2.35018	0.0203249	0.149745	-3.98156
2	KLF10	-0.125024	7.4549	-4.00737	0.000104608	0.000903258	0.26281	KLF10	-0.0237583	7.4549	-0.3883	0.698452	0.899229	-6.5863
2	PAK2	0.0699863	7.46311	4.00736	0.000104612	0.000903258	0.26278	PAK2	0.0508874	7.46311	1.48574	0.139857	0.456982	-5.57605
2	SIL1	0.108979	9.40597	4.00357	0.00010611	0.000915329	0.249267	SIL1	0.12044	9.40597	2.25612	0.0257948	0.174308	-4.18756
2	MFSD8	0.0747228	8.47687	4.00127	0.000107025	0.000922789	0.241106	MFSD8	0.031322	8.47687	0.855228	0.394055	0.725136	-6.29939
2	MAPRE2	0.0863045	9.14808	4.00104	0.00010712	0.000923172	0.240264	MAPRE2	0.111676	9.14808	2.63989	0.00934607	0.0907259	-3.29919
2	ZZEF1	0.0755416	8.21058	3.99846	0.000108158	0.000931104	0.231102	ZZEF1	0.0700212	8.21058	1.88983	0.0610884	0.291702	-4.9151
2	EDC4	0.0741889	9.11718	3.99837	0.000108193	0.000931104	0.230791	EDC4	0.0231178	9.11718	0.635299	0.52639	0.815332	-6.46121
2	SYBU	0.157598	7.2909	3.99685	0.000108813	0.000935998	0.225364	SYBU	0.212383	7.2909	2.74646	0.006911	0.0732751	-3.03035
2	SNAP23	0.122365	8.41424	3.99604	0.000109145	0.000938159	0.22247	SNAP23	0.147801	8.41424	2.46113	0.0152094	0.124721	-3.72869
2	DYNLL1	-0.0875033	12.415	-3.99598	0.000109167	0.000938159	0.222279	DYNLL1	-0.0538825	12.415	-1.25468	0.211927	0.556796	-5.88531
2	MXRA8	-0.126391	8.38223	-3.99338	0.000110234	0.000946881	0.213041	MXRA8	-0.180098	8.38223	-2.90148	0.0043879	0.0530817	-2.62256
2	RP5-1148A21.1	0.0860045	8.43339	3.99153	0.000111	0.000952571	0.206457	RP5-1148A21.1	0.0415243	8.43339	0.982668	0.327662	0.674883	-6.18403
2	ZIK1	-0.0607876	7.21333	-3.98932	0.000111923	0.000959944	0.198594	ZIK1	-0.0367709	7.21333	-1.23048	0.22082	0.567783	-5.91477
2	GLCCI1	-0.0591495	7.08516	-3.98922	0.000111965	0.000959944	0.198242	GLCCI1	-0.0261643	7.08516	-0.899773	0.369965	0.707284	-6.26086
2	RPIA	0.0822821	8.4017	3.98652	0.000113098	0.000969208	0.188673	RPIA	0.10813	8.4017	2.67129	0.00855842	0.0853461	-3.22097
2	C1orf52	0.0833357	9.35081	3.98439	0.000114003	0.000976507	0.181102	C1orf52	0.0426249	9.35081	1.03916	0.300731	0.650386	-6.12786
2	SIX5	-0.099278	8.96341	-3.98105	0.000115435	0.00098738	0.16925	SIX5	-0.119498	8.96341	-2.44337	0.015942	0.128308	-3.76988
2	ANGPT1	-0.188475	8.93425	-3.98092	0.000115489	0.000987381	0.168805	ANGPT1	-0.251094	8.93425	-2.70429	0.00779572	0.0800123	-3.13786
2	SLC25A44	0.0632731	9.01956	3.97814	0.000116693	0.000997212	0.158952	SLC25A44	0.083952	9.01956	2.69141	0.00808587	0.0821576	-3.17042
2	AC078802.1	0.0796042	7.78153	3.97718	0.000117114	0.00100034	0.155536	AC078802.1	0.0813661	7.78153	2.07285	0.0402333	0.229033	-4.56655
2	ST3GAL2	0.0639524	7.32541	3.97648	0.000117416	0.00100245	0.153085	ST3GAL2	0.0311895	7.32541	0.988864	0.324633	0.672586	-6.17802
2	PPIL3	-0.140368	10.8751	-3.97539	0.000117897	0.00100608	0.149209	PPIL3	-0.14103	10.8751	-2.03663	0.0437918	0.241178	-4.63793
2	HSPA12A	-0.164463	9.23917	-3.97323	0.000118851	0.00101375	0.141557	HSPA12A	-0.157454	9.23917	-1.93962	0.0546701	0.274348	-4.82327
2	ANKH	-0.065021	6.90094	-3.97217	0.00011932	0.00101728	0.137812	ANKH	-0.0672135	6.90094	-2.09371	0.038299	0.221962	-4.52492
2	GPC6	0.150926	8.74784	3.97114	0.000119779	0.00102072	0.13417	GPC6	0.178361	8.74784	2.39297	0.0181953	0.139862	-3.8853
2	ARFRP1	0.0495899	7.02803	3.96926	0.00012062	0.00102741	0.127525	ARFRP1	-0.0319417	7.02803	-1.30365	0.19474	0.534797	-5.824
2	IMPA2	-0.222517	9.01832	-3.96592	0.000122132	0.0010398	0.1157	IMPA2	-0.208147	9.01832	-1.89164	0.0608448	0.291181	-4.9118
2	UGCG	0.162077	9.17505	3.96557	0.000122291	0.00104067	0.114462	UGCG	0.227466	9.17505	2.83783	0.00529906	0.0608426	-2.79237
2	CA9	-0.285449	7.72868	-3.96497	0.000122565	0.00104251	0.112339	CA9	-0.276952	7.72868	-1.96156	0.0520286	0.265948	-4.7821
2	ZNF252	0.0777749	9.29797	3.96482	0.000122633	0.00104261	0.111809	ZNF252	0.0210473	9.29797	0.547099	0.585283	0.847271	-6.51278
2	MIA	-0.0781504	7.95337	-3.96419	0.000122923	0.00104459	0.109572	MIA	-0.0358767	7.95337	-0.927944	0.355219	0.698026	-6.2355
2	MAPKAPK5	0.0629551	8.49173	3.95721	0.000126154	0.00107155	0.0849394	MAPKAPK5	0.0780674	8.49173	2.50216	0.0136306	0.115888	-3.63252
2	CLRN3	0.0429715	6.94934	3.95583	0.000126805	0.00107658	0.0800548	CLRN3	0.019477	6.94934	0.91425	0.36234	0.702162	-6.24793
2	RPL7P22	0.107287	9.83492	3.95534	0.000127036	0.00107804	0.0783282	RPL7P22	0.122646	9.83492	2.30556	0.0227768	0.1605	-4.08023
2	DCAF8	0.0973253	9.24764	3.95311	0.00012809	0.00108603	0.0704883	DCAF8	0.103367	9.24764	2.14083	0.0342224	0.206999	-4.42945
2	MOGS	0.088567	7.98819	3.9531	0.000128097	0.00108603	0.0704319	MOGS	0.0808404	7.98819	1.83984	0.0681551	0.311842	-5.00501
2	AASS	0.0567718	7.15525	3.94848	0.000130311	0.00110429	0.0541735	AASS	0.0731892	7.15525	2.59556	0.0105696	0.0980724	-3.40822
2	BCLAF1	-0.0903801	10.6081	-3.94727	0.000130902	0.00110878	0.049881	BCLAF1	-0.0965668	10.6081	-2.15049	0.0334342	0.20464	-4.40962
2	MCL1	-0.147119	9.20779	-3.94679	0.000131134	0.00111023	0.0481987	MCL1	-0.141369	9.20779	-1.93382	0.055387	0.276315	-4.83408
2	ICMT	-0.106421	10.4262	-3.94649	0.000131279	0.00111095	0.0471466	ICMT	-0.120162	10.4262	-2.27217	0.0247789	0.169701	-4.15295
2	AC116904.1	0.0853149	8.13349	3.9462	0.000131422	0.00111164	0.0461153	AC116904.1	0.103426	8.13349	2.43933	0.0161132	0.129124	-3.77922
2	ZC3H8	0.0572717	7.50725	3.94213	0.000133419	0.00112749	0.0318063	ZC3H8	0.0506872	7.50725	1.779	0.0776616	0.336028	-5.11138
2	CA7	0.0402141	6.76313	3.94066	0.000134151	0.00113263	0.0266156	CA7	0.0310725	6.76313	1.55258	0.123044	0.429066	-5.4772
2	LOXL1	-0.0942377	7.50464	-3.93934	0.000134806	0.00113764	0.0219913	LOXL1	-0.121442	7.50464	-2.58855	0.0107759	0.0994312	-3.42532
2	C12orf32	-0.127595	8.77039	-3.9386	0.000135177	0.00114024	0.0193863	C12orf32	-0.0952031	8.77039	-1.49846	0.136525	0.451272	-5.55755
2	ATP6V0B	-0.14925	9.39753	-3.9379	0.000135527	0.00114267	0.0169287	ATP6V0B	-0.07358	9.39753	-0.989913	0.324122	0.672261	-6.177
2	RBMXL1	0.0496697	7.11422	3.93719	0.000135886	0.00114516	0.014426	RBMXL1	0.0587374	7.11422	2.37408	0.0191094	0.144578	-3.92797
2	LASP1	0.110969	12.3832	3.93605	0.000136462	0.00114949	0.0104103	LASP1	0.16069	12.3832	2.90625	0.00432572	0.052573	-2.60969
2	RNFT2	-0.0718939	7.20538	-3.93522	0.000136881	0.00115249	0.00749802	RNFT2	-0.0504591	7.20538	-1.40832	0.161509	0.488131	-5.6853
2	JAG1	-0.173259	7.88877	-3.93124	0.00013891	0.00116903	-0.0064586	JAG1	-0.1289	7.88877	-1.49133	0.138386	0.454955	-5.56794
2	PPAP2A	-0.148801	10.0177	-3.93049	0.000139296	0.00117097	-0.0090877	PPAP2A	-0.115877	10.0177	-1.56072	0.12111	0.425208	-5.46487
2	ARNTL2	0.0515009	6.9918	3.93042	0.000139333	0.00117097	-0.00933953	ARNTL2	0.0618397	6.9918	2.40646	0.0175659	0.136633	-3.85461
2	RP11-512F24.1	0.09972	8.47228	3.92852	0.000140317	0.0011787	-0.0160185	RP11-512F24.1	0.109392	8.47228	2.19746	0.0298239	0.19028	-4.3121
2	GLE1	-0.0710185	9.89719	-3.92815	0.00014051	0.00117978	-0.01732	GLE1	-0.0254898	9.89719	-0.7189	0.473539	0.7822	-6.40527
2	UBE2E1	0.124219	9.0858	3.92674	0.000141242	0.00118538	-0.02225	UBE2E1	0.151339	9.0858	2.43938	0.0161111	0.129124	-3.77911
2	HLA-DMB	-0.175602	7.19499	-3.92486	0.000142228	0.00119311	-0.0288474	HLA-DMB	-0.158961	7.19499	-1.81164	0.0724342	0.32309	-5.05474
2	SLC6A15	-0.417461	9.63504	-3.92156	0.000143975	0.00120721	-0.0404266	SLC6A15	-0.432444	9.63504	-2.07138	0.0403735	0.229617	-4.56949
2	BRCA2	-0.0438678	6.774	-3.92011	0.00014475	0.00121315	-0.0455117	BRCA2	-0.0331302	6.774	-1.50961	0.133658	0.446654	-5.54123
2	MIF4GD	0.081786	7.86503	3.91967	0.000144983	0.00121455	-0.0470428	MIF4GD	0.0763537	7.86503	1.8659	0.0643912	0.300717	-4.95843
2	MFAP1	0.0570407	9.34432	3.91613	0.00014689	0.00122883	-0.0594315	MFAP1	0.0179713	9.34432	0.629128	0.530409	0.818173	-6.46506
2	CD274	0.0610185	6.91791	3.91539	0.000147295	0.00123166	-0.0620406	CD274	0.075412	6.91791	2.46741	0.014958	0.123327	-3.71409
2	PAPD7	-0.091574	8.75039	-3.91522	0.000147384	0.00123178	-0.0626119	PAPD7	-0.0615601	8.75039	-1.34206	0.182002	0.518264	-5.77432
2	UPF3A	0.101186	8.61138	3.9151	0.00014745	0.00123178	-0.063039	UPF3A	-0.0025577	8.61138	-0.0504615	0.959835	0.988663	-6.65976
2	POLE	-0.0977763	7.56276	-3.91485	0.000147588	0.00123178	-0.0639244	POLE	-0.0901319	7.56276	-1.84012	0.068114	0.311842	-5.00452
2	PTGER4	0.260345	10.0655	3.91465	0.000147695	0.00123178	-0.0646154	PTGER4	0.355523	10.0655	2.72583	0.00733176	0.0766251	-3.08313
2	CCDC106	0.120326	9.45635	3.91462	0.000147714	0.00123178	-0.0647337	CCDC106	0.0447649	9.45635	0.742599	0.459113	0.773387	-6.38817
2	SLC25A4	0.122619	8.68406	3.91404	0.000148029	0.00123384	-0.0667532	SLC25A4	0.117788	8.68406	1.91715	0.0574922	0.282424	-4.86498
2	RP11-159F24.1	-0.0582638	7.30035	-3.91289	0.00014866	0.00123844	-0.0707852	RP11-159F24.1	-0.0610592	7.30035	-2.09091	0.0385539	0.223015	-4.53053
2	GAS2L3	0.116668	7.83794	3.91279	0.000148716	0.00123844	-0.0711442	GAS2L3	0.0885096	7.83794	1.5136	0.132643	0.444902	-5.53535
2	PALM2	-0.0721771	7.06381	-3.91228	0.000148993	0.00124019	-0.0729128	PALM2	-0.0901984	7.06381	-2.49297	0.013971	0.117632	-3.6542
2	PAPLN	-0.0555267	6.90904	-3.9117	0.000149312	0.00124227	-0.0749348	PAPLN	0.0110054	6.90904	0.395328	0.693272	0.897968	-6.58357
2	PIGN	-0.135043	8.92066	-3.9113	0.000149532	0.00124354	-0.076334	PIGN	-0.140991	8.92066	-2.08222	0.0393549	0.225862	-4.54791
2	ASNS	0.30718	10.0966	3.91112	0.000149634	0.00124382	-0.0769813	ASNS	0.401101	10.0966	2.60405	0.0103249	0.0966845	-3.38748
2	ARFGAP2	0.0639698	8.09147	3.90873	0.000150957	0.00125425	-0.0853254	ARFGAP2	0.0827596	8.09147	2.57849	0.011078	0.101248	-3.44977
2	RFTN2	-0.233806	8.50709	-3.90856	0.000151052	0.00125434	-0.0859209	RFTN2	-0.279697	8.50709	-2.38416	0.0186166	0.142263	-3.90524
2	ETNK1	0.0535505	7.14881	3.90846	0.000151105	0.00125434	-0.0862565	ETNK1	0.0284749	7.14881	1.05972	0.291308	0.641793	-6.10665
2	FLOT1	0.140646	10.0622	3.90735	0.000151726	0.00125892	-0.0901443	FLOT1	0.0847818	10.0622	1.20101	0.232012	0.57976	-5.94989
2	RNF150	0.137156	7.60031	3.9067	0.000152093	0.0012614	-0.0924349	RNF150	0.0333138	7.60031	0.483844	0.62934	0.869715	-6.54504
2	TGIF2	0.0671227	7.25075	3.90395	0.000153642	0.00127366	-0.102035	TGIF2	0.049952	7.25075	1.4814	0.141006	0.458545	-5.58232
2	TMEM44	0.115162	8.44142	3.89894	0.000156501	0.00129618	-0.119513	TMEM44	0.076714	8.44142	1.32434	0.187798	0.524862	-5.79741
2	ALPK1	-0.0784194	7.56943	-3.89802	0.000157032	0.0013	-0.122726	ALPK1	-0.0769584	7.56943	-1.95058	0.0533375	0.270098	-4.80277
2	ATAD5	-0.0652889	7.04399	-3.89598	0.000158215	0.0013086	-0.129838	ATAD5	-0.0799504	7.04399	-2.43267	0.0163984	0.130609	-3.79456
2	DDX27	0.0752661	7.94324	3.89544	0.000158531	0.00131062	-0.131727	DDX27	0.101671	7.94324	2.68313	0.00827743	0.0835645	-3.19126
2	RPAP3	0.0715406	9.16025	3.89425	0.000159223	0.00131575	-0.135856	RPAP3	0.0867932	9.16025	2.40904	0.0174479	0.135947	-3.84874
2	RNF185	0.0707823	7.60293	3.89261	0.000160184	0.00132254	-0.141559	RNF185	0.0876309	7.60293	2.45731	0.0153644	0.125434	-3.73757
2	TIMP3	-0.289676	10.9655	-3.8926	0.00016019	0.00132254	-0.141594	TIMP3	-0.216077	10.9655	-1.48055	0.141233	0.45887	-5.58355
2	LRRC59	0.0633576	7.33469	3.89116	0.000161043	0.00132898	-0.146624	LRRC59	0.0562312	7.33469	1.76094	0.0806853	0.343067	-5.1423
2	ZNHIT3	-0.0708774	11.2286	-3.89004	0.000161709	0.00133328	-0.150539	ZNHIT3	-0.0835791	11.2286	-2.339	0.0209163	0.152346	-4.00644
2	AZIN1	-0.110433	11.3424	-3.88666	0.000163727	0.00134892	-0.162288	AZIN1	-0.0664877	11.3424	-1.19318	0.23505	0.583286	-5.95907
2	GOT1	-0.101653	9.98603	-3.88406	0.000165296	0.00136102	-0.171327	GOT1	-0.0128314	9.98603	-0.249992	0.803003	0.940826	-6.63004
2	CEBPD	0.20967	10.8521	3.88251	0.00016624	0.00136755	-0.176718	CEBPD	0.141983	10.8521	1.3406	0.182473	0.518649	-5.77623
2	EIF4E3	0.124822	7.90584	3.87845	0.000168739	0.00138686	-0.190852	EIF4E3	0.176763	7.90584	2.80055	0.00590995	0.0654715	-2.8903
2	SERINC2	-0.223058	8.88357	-3.87741	0.000169381	0.00139151	-0.194451	SERINC2	-0.259932	8.88357	-2.30393	0.0228712	0.160731	-4.0838
2	RALGPS1	0.0521217	7.14245	3.87453	0.000171177	0.00140563	-0.204441	RALGPS1	0.00436655	7.14245	0.165511	0.868808	0.962033	-6.64744
2	ANXA4	0.0901549	7.58679	3.87381	0.000171633	0.00140874	-0.206961	ANXA4	0.0726485	7.58679	1.5917	0.113969	0.41244	-5.41739
2	FAM43A	-0.258486	9.39318	-3.87206	0.000172737	0.00141653	-0.213034	FAM43A	-0.368287	9.39318	-2.81305	0.00569825	0.0638225	-2.85758
2	NEURL2	-0.0563233	7.17198	-3.87146	0.000173114	0.00141899	-0.215101	NEURL2	-0.0098961	7.17198	-0.346847	0.729288	0.912125	-6.6014
2	GNB1L	0.112775	7.93296	3.87092	0.000173459	0.00142113	-0.216987	GNB1L	0.1424	7.93296	2.4923	0.013996	0.117732	-3.65576
2	PDK1	-0.0463407	6.99395	-3.8708	0.000173531	0.00142113	-0.217377	PDK1	-0.00569882	6.99395	-0.242722	0.808617	0.942059	-6.63182
2	SDCCAG3	0.0877441	8.46418	3.87013	0.000173957	0.00142374	-0.219703	SDCCAG3	0.108324	8.46418	2.43623	0.0162454	0.129899	-3.78637
2	COL13A1	-0.124573	9.10393	-3.86995	0.000174072	0.00142374	-0.220329	COL13A1	-0.101752	9.10393	-1.61179	0.10952	0.402637	-5.38612
2	HAX1	0.0716551	8.13872	3.86814	0.000175234	0.00143251	-0.226627	HAX1	0.102658	8.13872	2.82574	0.00549047	0.0619126	-2.82424
2	PPP6R1	0.0775737	8.03779	3.86755	0.000175609	0.00143494	-0.228653	PPP6R1	0.029996	8.03779	0.762556	0.44716	0.766183	-6.37334
2	FLRT3	0.356475	8.88869	3.8673	0.000175771	0.00143562	-0.229524	FLRT3	0.332599	8.88869	1.83987	0.0681517	0.311842	-5.00497
2	NSRP1	0.0731607	8.09895	3.86536	0.000177026	0.00144521	-0.236263	NSRP1	0.0754351	8.09895	2.03222	0.0442424	0.242418	-4.64653
2	SNX2	0.0758587	10.1036	3.86524	0.000177104	0.00144521	-0.236679	SNX2	0.0940098	10.1036	2.44248	0.0159799	0.128507	-3.77196
2	EHD2	0.130697	9.48597	3.86367	0.000178123	0.00145223	-0.242113	EHD2	0.104389	9.48597	1.57353	0.118116	0.421277	-5.44535
2	NPAS2	0.0828589	7.54216	3.85405	0.000184495	0.00150352	-0.275392	NPAS2	0.062459	7.54216	1.48136	0.141019	0.458545	-5.58238
2	RP11-238K6.1	-0.0419572	6.82942	-3.8516	0.00018615	0.00151632	-0.283844	RP11-238K6.1	0.00902935	6.82942	0.422647	0.673276	0.888258	-6.57251
2	LRCH3	0.0616684	7.95933	3.85086	0.000186652	0.00151974	-0.286397	LRCH3	0.0554265	7.95933	1.76482	0.0800284	0.341285	-5.13569
2	FAS	-0.0918573	8.20759	-3.8502	0.000187107	0.00152276	-0.288699	FAS	-0.123142	8.20759	-2.63186	0.00955789	0.0919519	-3.31907
2	TMEM60	-0.0753291	10.7537	-3.84973	0.000187425	0.00152467	-0.290308	TMEM60	-0.104594	10.7537	-2.72559	0.00733679	0.0766338	-3.08375
2	CRNKL1	-0.0559892	7.25881	-3.84906	0.000187885	0.00152774	-0.292627	CRNKL1	0.00917212	7.25881	0.321519	0.748352	0.920662	-6.60978
2	RARS2	0.0673748	9.5726	3.84718	0.000189181	0.00153759	-0.299134	RARS2	0.0674529	9.5726	1.96396	0.0517468	0.265324	-4.77758
2	FAM102A	-0.0852604	7.84102	-3.84646	0.000189676	0.00154024	-0.301606	FAM102A	-0.0474588	7.84102	-1.09173	0.277042	0.628685	-6.07281
2	MT3	-0.210874	7.25094	-3.84557	0.000190292	0.00154456	-0.304676	MT3	-0.179674	7.25094	-1.67075	0.0972649	0.378099	-5.29221
2	RP11-182I10.4	0.0791877	7.29014	3.84495	0.000190721	0.00154735	-0.306806	RP11-182I10.4	0.113221	7.29014	2.80317	0.00586507	0.0651381	-2.88346
2	NACAP1	0.0797851	8.15139	3.84481	0.000190822	0.00154749	-0.307309	NACAP1	0.0585178	8.15139	1.4379	0.152954	0.476319	-5.64423
2	MIR330	0.0695698	7.04146	3.84318	0.000191955	0.00155598	-0.312911	MIR330	0.048134	7.04146	1.35584	0.177585	0.512404	-5.75614
2	RHOG	0.0905498	10.6596	3.83743	0.000196021	0.00158824	-0.332748	RHOG	0.0425364	10.6596	0.91918	0.359766	0.700834	-6.24348
2	CUTA	-0.0834131	12.649	-3.83705	0.000196294	0.00158974	-0.334062	CUTA	-0.0595484	12.649	-1.39675	0.164954	0.494132	-5.70114
2	C16orf42	0.0821697	8.28194	3.83666	0.000196574	0.00159131	-0.335412	C16orf42	0.0558634	8.28194	1.33001	0.185927	0.522937	-5.79005
2	HBXIPP1	0.087427	12.1748	3.83599	0.000197052	0.00159448	-0.337713	HBXIPP1	0.0446172	12.1748	0.998206	0.320101	0.669876	-6.16889
2	LAPTM4A	-0.106591	9.61971	-3.83386	0.000198583	0.00160615	-0.345036	LAPTM4A	-0.033813	9.61971	-0.620132	0.536296	0.82143	-6.47062
2	CEP350	0.090583	8.99577	3.83353	0.000198822	0.00160737	-0.346172	CEP350	0.104659	8.99577	2.25847	0.0256435	0.173735	-4.18249
2	CCDC56	-0.060945	11.1843	-3.8334	0.000198917	0.00160743	-0.346627	CCDC56	-0.0251852	11.1843	-0.807753	0.420762	0.745262	-6.33832
2	MSH2	-0.0633004	7.24087	-3.833	0.000199203	0.00160903	-0.347986	MSH2	-0.0555146	7.24087	-1.71406	0.088987	0.360185	-5.22115
2	FTH1	-0.151505	11.6529	-3.83236	0.00019967	0.00161209	-0.350198	FTH1	-0.122729	11.6529	-1.58298	0.115944	0.416602	-5.43084
2	SCARF2	-0.112498	8.63714	-3.82931	0.000201896	0.00162862	-0.360688	SCARF2	-0.129053	8.63714	-2.23991	0.0268571	0.178452	-4.22226
2	SRFBP1	0.0961442	8.1819	3.82883	0.000202253	0.00163078	-0.36236	SRFBP1	0.123016	8.1819	2.49799	0.0137842	0.116684	-3.64237
2	MMS19	0.090374	9.50209	3.82707	0.00020355	0.0016398	-0.368408	MMS19	0.0947947	9.50209	2.04688	0.0427582	0.237273	-4.61785
2	RASGRP1	-0.0399519	6.77159	-3.82626	0.000204147	0.00164388	-0.37118	RASGRP1	-0.00466677	6.77159	-0.227897	0.820097	0.946433	-6.63528
2	MCM3AP	0.0616521	9.28772	3.82606	0.000204299	0.00164438	-0.371884	MCM3AP	0.0455147	9.28772	1.44026	0.152284	0.475503	-5.64091
2	ALOX5AP	-0.0695596	6.93294	-3.82461	0.000205373	0.0016523	-0.376842	ALOX5AP	-0.0665208	6.93294	-1.86498	0.0645207	0.301014	-4.96008
2	RRP15	0.085123	9.28831	3.82286	0.000206682	0.00166191	-0.382853	RRP15	0.0804546	9.28831	1.84238	0.0677806	0.310673	-5.0005
2	DYNC2H1	-0.0901702	8.73512	-3.82073	0.000208292	0.00167357	-0.390192	DYNC2H1	-0.103143	8.73512	-2.22849	0.0276291	0.182059	-4.24659
2	MAP3K7	0.0727662	10.0692	3.82059	0.000208397	0.00167368	-0.390668	MAP3K7	0.107157	10.0692	2.86884	0.00483553	0.0572836	-2.71006
2	RAB1A	0.0721624	8.98719	3.82038	0.000208557	0.00167422	-0.391393	RAB1A	0.0683994	8.98719	1.84643	0.0671862	0.308955	-4.99329
2	COL27A1	0.0483895	6.89117	3.81972	0.000209057	0.0016775	-0.393659	COL27A1	-0.0059564	6.89117	-0.239746	0.810919	0.942925	-6.63253
2	EIF4A3	0.0855026	11.3935	3.81803	0.000210342	0.00168707	-0.399455	EIF4A3	0.0268913	11.3935	0.61229	0.541454	0.824793	-6.4754
2	INTS10	-0.0787307	9.39632	-3.81671	0.000211352	0.00169443	-0.403983	INTS10	-0.0522554	9.39632	-1.2917	0.198835	0.539645	-5.83917
2	PSMA3	0.0878818	9.73293	3.81567	0.000212145	0.0016993	-0.407528	PSMA3	0.11143	9.73293	2.46696	0.0149756	0.12337	-3.71512
2	MRPS18A	0.0805386	8.52942	3.81479	0.000212827	0.00170401	-0.41056	MRPS18A	0.100253	8.52942	2.42132	0.0168953	0.133231	-3.82064
2	NFKBIE	0.0678691	7.55417	3.81149	0.000215385	0.00172374	-0.421861	NFKBIE	0.0314504	7.55417	0.900607	0.369523	0.70668	-6.26012
2	NXPH4	0.0601975	7.08005	3.81124	0.00021558	0.00172455	-0.422717	NXPH4	0.00645499	7.08005	0.208387	0.835265	0.95294	-6.6395
2	ICA1	0.0791922	7.93774	3.81083	0.000215904	0.00172638	-0.424137	ICA1	0.0724384	7.93774	1.77743	0.0779208	0.336399	-5.11408
2	COPS7B	0.0687439	8.49704	3.81052	0.000216145	0.00172755	-0.425189	COPS7B	0.067029	8.49704	1.89452	0.060458	0.290584	-4.90654
2	METAP2	0.0683934	11.3286	3.80977	0.000216731	0.00173148	-0.427749	METAP2	0.0280816	11.3286	0.797614	0.426602	0.749404	-6.34635
2	WDR18	0.10562	10.3905	3.80953	0.000216922	0.00173225	-0.428585	WDR18	0.133931	10.3905	2.46317	0.0151273	0.124163	-3.72395
2	ZNF800	0.0713017	8.449	3.80868	0.00021759	0.00173682	-0.43149	ZNF800	0.0702692	8.449	1.91393	0.057907	0.283623	-4.87093
2	WDR48	-0.0913043	8.64953	-3.80849	0.000217743	0.00173729	-0.432155	WDR48	-0.0952293	8.64953	-2.02544	0.0449445	0.243419	-4.65975
2	FLT3LG	0.0744132	7.40483	3.80792	0.000218193	0.00174012	-0.434109	FLT3LG	0.0638328	7.40483	1.66559	0.0982903	0.380243	-5.30055
2	LSM4	-0.103174	10.24	-3.80676	0.000219106	0.0017462	-0.438058	LSM4	-0.126251	10.24	-2.37524	0.0190525	0.14441	-3.92538
2	CLIC6	0.274918	9.02213	3.80671	0.000219147	0.0017462	-0.438234	CLIC6	0.371255	9.02213	2.62123	0.00984461	0.0937238	-3.34528
2	HPCAL1	-0.137762	11.0911	-3.8038	0.000221466	0.00176391	-0.448187	HPCAL1	-0.131799	11.0911	-1.85561	0.0658561	0.305147	-4.9769
2	ADAMTS14	0.0619296	6.94789	3.80309	0.000222035	0.00176768	-0.450613	ADAMTS14	0.0626739	6.94789	1.96251	0.0519167	0.265701	-4.78031
2	MEF2D	-0.104875	8.91477	-3.80209	0.000222845	0.00177335	-0.454051	MEF2D	-0.128171	8.91477	-2.36933	0.0193458	0.145763	-3.93866
2	FAM73B	0.0665068	7.67533	3.80187	0.000223019	0.00177396	-0.45479	FAM73B	0.0548046	7.67533	1.59748	0.112675	0.409949	-5.40843
2	KLHDC8B	0.0824459	9.17606	3.80092	0.000223784	0.00177928	-0.45803	KLHDC8B	0.054902	9.17606	1.29061	0.199213	0.54009	-5.84055
2	RP11-291L15.2	-0.102265	7.27787	-3.80077	0.000223908	0.00177948	-0.458552	RP11-291L15.2	-0.0954251	7.27787	-1.8084	0.0729404	0.323659	-5.06042
2	TCEB3	0.0736109	8.59382	3.80063	0.000224023	0.00177962	-0.459036	TCEB3	0.0854051	8.59382	2.24846	0.0262924	0.176367	-4.20399
2	UBAP1	0.0702141	9.40541	3.80022	0.000224357	0.0017815	-0.460446	UBAP1	0.036441	9.40541	1.00568	0.316504	0.666692	-6.16152
2	RELA	0.0666453	7.7753	3.79767	0.00022643	0.00179718	-0.46914	RELA	0.0581221	7.7753	1.68879	0.0937436	0.371089	-5.26282
2	C21orf7	-0.250521	9.21937	-3.79755	0.000226533	0.00179722	-0.469569	C21orf7	-0.273891	9.21937	-2.11702	0.036233	0.213991	-4.47794
2	FBXW8	0.0533775	7.07001	3.79569	0.000228057	0.00180853	-0.475908	FBXW8	0.0290458	7.07001	1.05318	0.294282	0.644402	-6.11344
2	KIAA1826	0.067844	9.3207	3.79537	0.00022832	0.00180983	-0.476996	KIAA1826	0.0420339	9.3207	1.19903	0.232777	0.580495	-5.95221
2	MIR1275	-0.0989079	7.08968	-3.79441	0.000229113	0.00181532	-0.480273	MIR1275	-0.134474	7.08968	-2.63051	0.00959379	0.0922003	-3.3224
2	PRKCDBP	-0.133278	12.4689	-3.79427	0.000229232	0.00181548	-0.480764	PRKCDBP	-0.174161	12.4689	-2.52818	0.0127069	0.111073	-3.57079
2	HMGN2P18	-0.0720145	7.31357	-3.7929	0.000230371	0.00182371	-0.48545	HMGN2P18	-0.10253	7.31357	-2.75354	0.00677181	0.0722182	-3.01217
2	ITPR1	0.141656	8.03262	3.79247	0.000230724	0.00182571	-0.486896	ITPR1	0.212802	8.03262	2.90502	0.00434164	0.0526615	-2.61301
2	ATXN7L3	0.0877235	8.66761	3.78957	0.000233153	0.00184342	-0.496795	ATXN7L3	0.095227	8.66761	2.09759	0.0379481	0.220768	-4.51713
2	SDIM1	-0.120762	7.25072	-3.78795	0.000234521	0.00185335	-0.502321	SDIM1	-0.160457	7.25072	-2.56637	0.0114523	0.103427	-3.47912
2	RAP1B	0.0714991	8.27564	3.78103	0.000240452	0.00189777	-0.525923	RAP1B	0.0333116	8.27564	0.898239	0.370779	0.707903	-6.26222
2	H2AFY2	0.17591	9.70536	3.78032	0.000241064	0.00190177	-0.528322	H2AFY2	0.225991	9.70536	2.47638	0.0146048	0.121291	-3.69313
2	TRIM25	0.122748	8.72056	3.77785	0.000243224	0.00191798	-0.53675	TRIM25	0.165467	8.72056	2.59673	0.0105356	0.0978342	-3.40536
2	HN1	0.11402	8.8466	3.77709	0.000243884	0.00192236	-0.539312	HN1	0.129243	8.8466	2.18307	0.0308918	0.194548	-4.34217
2	FAM114A2	0.053215	7.3023	3.77673	0.000244201	0.00192401	-0.540539	FAM114A2	0.0611946	7.3023	2.21453	0.0285982	0.185376	-4.27616
2	PDIA4	0.1113	8.12194	3.77661	0.000244304	0.00192401	-0.540938	PDIA4	0.0672217	8.12194	1.16307	0.247009	0.596888	-5.99386
2	OSBPL10	-0.130369	8.23978	-3.77562	0.000245177	0.00193006	-0.544307	OSBPL10	-0.194973	8.23978	-2.87922	0.00468884	0.0559447	-2.68233
2	TMEM59	-0.0765642	12.5524	-3.77524	0.000245517	0.0019319	-0.545614	TMEM59	-0.0992829	12.5524	-2.4962	0.0138503	0.116997	-3.64657
2	VNN3	0.277815	7.50041	3.77447	0.000246202	0.00193645	-0.548246	VNN3	0.152823	7.50041	1.05871	0.291768	0.642037	-6.10771
2	IL11	-0.592072	9.33726	-3.77309	0.000247422	0.00194521	-0.552916	IL11	-0.642688	9.33726	-2.08838	0.0387857	0.22386	-4.5356
2	NES	-0.207582	8.90661	-3.77217	0.000248241	0.00195081	-0.556038	NES	-0.230778	8.90661	-2.13837	0.0344256	0.207816	-4.43448
2	MIS18A	-0.0862992	7.44851	-3.77195	0.000248441	0.00195155	-0.556801	MIS18A	-0.0966801	7.44851	-2.15468	0.0330977	0.203105	-4.40101
2	EPB41	0.0488376	6.9061	3.77103	0.000249261	0.00195715	-0.559912	EPB41	0.0176086	6.9061	0.693296	0.489405	0.792462	-6.42313
2	IRAK2	-0.188533	8.91779	-3.77052	0.000249718	0.00195989	-0.561642	IRAK2	-0.277469	8.91779	-2.82954	0.00542968	0.0614926	-2.81425
2	TXNIP	-0.332098	9.9253	-3.76923	0.00025088	0.00196817	-0.566026	TXNIP	-0.4954	9.9253	-2.86701	0.00486177	0.0574939	-2.71493
2	RP11-548C21.1	0.214912	8.41668	3.76752	0.000252428	0.00197947	-0.571839	RP11-548C21.1	0.31877	8.41668	2.84944	0.00512089	0.0594441	-2.76164
2	ALG6	-0.0920984	8.58339	-3.76698	0.000252916	0.00198214	-0.573662	ALG6	-0.140077	8.58339	-2.92144	0.00413327	0.0509111	-2.56864
2	TP53TG1	-0.102159	8.12863	-3.76691	0.000252987	0.00198214	-0.573925	TP53TG1	-0.102346	8.12863	-1.92427	0.056586	0.28008	-4.85183
2	ECHDC3	0.23146	7.62391	3.76647	0.000253382	0.00198439	-0.575398	ECHDC3	0.303302	7.62391	2.51664	0.0131093	0.113064	-3.59823
2	CDADC1	-0.0510038	6.97425	-3.76361	0.000255998	0.00200316	-0.5851	CDADC1	0.0610905	6.97425	2.2986	0.0231823	0.162294	-4.09548
2	PLEKHF1	0.153055	8.90788	3.76343	0.000256163	0.0020036	-0.585708	PLEKHF1	0.136043	8.90788	1.70568	0.0905418	0.363819	-5.23503
2	ADHFE1	-0.134691	7.9322	-3.76135	0.000258088	0.00201693	-0.592779	ADHFE1	-0.199965	7.9322	-2.84738	0.00515209	0.0596801	-2.7671
2	TGFB1I1	0.107724	10.1956	3.75773	0.000261465	0.00204244	-0.605053	TGFB1I1	0.0792576	10.1956	1.40975	0.161089	0.487426	-5.68334
2	MAFF	-0.145922	8.6318	-3.7576	0.000261588	0.00204253	-0.605499	MAFF	-0.171252	8.6318	-2.24859	0.0262838	0.176367	-4.20371
2	C11orf91	-0.0450968	6.94639	-3.75525	0.000263799	0.00205803	-0.613443	C11orf91	0.0234791	6.94639	0.996923	0.320721	0.670122	-6.17015
2	SIRT4	0.0655327	7.29814	3.75327	0.000265677	0.0020718	-0.620142	SIRT4	0.0452483	7.29814	1.32142	0.188767	0.526227	-5.80119
2	LEPR	-0.0521548	7.05642	-3.75228	0.000266622	0.00207828	-0.623493	LEPR	0.0107104	7.05642	0.39291	0.695053	0.898443	-6.58452
2	ARL6IP6	-0.111768	9.84307	-3.75157	0.0002673	0.00208268	-0.62589	ARL6IP6	-0.0927388	9.84307	-1.58724	0.114976	0.414492	-5.42428
2	FBXW9	0.0603541	7.75284	3.75078	0.000268066	0.00208776	-0.628593	FBXW9	-0.00116501	7.75284	-0.0369174	0.97061	0.991936	-6.66035
2	C17orf39	0.0695323	7.83185	3.74465	0.000274011	0.00213315	-0.649297	C17orf39	0.0532991	7.83185	1.46363	0.145797	0.466156	-5.60783
2	NIPA2	0.0576955	7.39447	3.74415	0.000274507	0.0021361	-0.651004	NIPA2	0.0883874	7.39447	2.92474	0.00409243	0.0506549	-2.55968
2	SCYL1	0.0710396	11.147	3.74265	0.000275979	0.00214665	-0.656053	SCYL1	0.0509907	11.147	1.3698	0.173197	0.506476	-5.73756
2	CDA	-0.0825	7.146	-3.74248	0.000276153	0.00214709	-0.656648	CDA	-0.086922	7.146	-2.01058	0.0465141	0.247089	-4.68853
2	RNF157	0.0564878	6.9707	3.7412	0.000277421	0.00215567	-0.66097	RNF157	0.0658329	6.9707	2.22323	0.0279905	0.18299	-4.25775
2	EIF4G3	-0.0780508	9.84586	-3.74112	0.000277493	0.00215567	-0.661217	EIF4G3	-0.012455	9.84586	-0.304406	0.761323	0.925674	-6.61509
2	AC096579.13	-0.0403302	6.78974	-3.74054	0.000278069	0.00215922	-0.663172	AC096579.13	-0.00795354	6.78974	-0.376142	0.707447	0.90316	-6.59091
2	SLC4A4	-0.18396	8.60517	-3.7398	0.000278809	0.00216405	-0.66568	SLC4A4	-0.0531376	8.60517	-0.550825	0.582733	0.845983	-6.51075
2	BZW1P2	0.0896912	8.03647	3.73882	0.000279786	0.00217071	-0.668981	BZW1P2	0.0885373	8.03647	1.8819	0.0621662	0.294159	-4.92951
2	FAM98A	0.100381	10.4677	3.73687	0.000281745	0.00218499	-0.675566	FAM98A	0.0379486	10.4677	0.720345	0.472653	0.781218	-6.40425
2	KIAA0895L	-0.0560728	7.10816	-3.73561	0.000283018	0.002193	-0.679821	KIAA0895L	-0.0610342	7.10816	-2.07333	0.0401878	0.228988	-4.5656
2	SNORD114-1	0.0711721	7.57748	3.73456	0.000284085	0.0021997	-0.683371	SNORD114-1	0.054081	7.57748	1.44697	0.150399	0.473938	-5.63146
2	LIPG	-0.220375	7.84639	-3.73452	0.000284124	0.0021997	-0.6835	LIPG	-0.145502	7.84639	-1.25727	0.210993	0.555647	-5.88213
2	SF3B2	0.0664212	10.3058	3.73277	0.0002859	0.00221158	-0.689381	SF3B2	0.0451441	10.3058	1.29364	0.198168	0.539068	-5.83672
2	CRABP2	-0.224611	10.9747	-3.73099	0.00028773	0.0022248	-0.695402	CRABP2	-0.131136	10.9747	-1.11071	0.268818	0.619732	-6.05229
2	AC002454.1	0.0818653	7.32182	3.73072	0.000288001	0.00222595	-0.69629	AC002454.1	0.0755157	7.32182	1.75476	0.0817426	0.345633	-5.15282
2	FUT4	0.0574321	7.64191	3.72516	0.000293779	0.00226965	-0.71503	FUT4	0.0371895	7.64191	1.22998	0.221008	0.567946	-5.91537
2	SCARNA13	-0.0755104	7.24801	-3.72498	0.00029396	0.00227009	-0.715611	SCARNA13	-0.0301047	7.24801	-0.757247	0.450322	0.767999	-6.37733
2	IFI44L	-0.257245	7.46672	-3.72422	0.000294759	0.00227434	-0.718171	IFI44L	-0.351884	7.46672	-2.59761	0.0105101	0.0977683	-3.40322
2	INPP5B	0.0483042	7.29652	3.72236	0.000296728	0.00228856	-0.724451	INPP5B	0.0681344	7.29652	2.67723	0.00841625	0.0843679	-3.20607
2	SPTY2D1	0.0774151	8.06165	3.72184	0.000297275	0.00229182	-0.726188	SPTY2D1	0.0819173	8.06165	2.00814	0.0467761	0.247904	-4.69324
2	NDUFB5	-0.0789897	11.9479	-3.71651	0.000302978	0.00233479	-0.744109	NDUFB5	-0.0365818	11.9479	-0.877639	0.381818	0.717047	-6.28025
2	SLC4A7	-0.117774	9.73087	-3.71637	0.000303125	0.00233494	-0.744567	SLC4A7	-0.111955	9.73087	-1.80135	0.07405	0.326238	-5.07271
2	ATP5L	-0.0751987	9.4712	-3.71335	0.000306406	0.00235922	-0.754719	ATP5L	-0.0883247	9.4712	-2.22394	0.0279414	0.182864	-4.25624
2	UBFD1	0.0666255	8.40609	3.7123	0.000307551	0.00236704	-0.758238	UBFD1	0.041044	8.40609	1.16611	0.245783	0.595529	-5.99039
2	C12orf41	0.0700898	9.64782	3.71205	0.000307823	0.00236814	-0.75907	C12orf41	0.0920335	9.64782	2.48537	0.014258	0.119278	-3.67205
2	ABI3BP	0.288098	9.76335	3.7118	0.000308099	0.00236926	-0.759916	ABI3BP	0.277311	9.76335	1.82179	0.0708698	0.319216	-5.03694
2	IPCEF1	0.0822765	7.4962	3.71017	0.000309892	0.00238205	-0.765387	IPCEF1	0.109348	7.4962	2.51428	0.0131931	0.113539	-3.60384
2	COL10A1	-0.207121	7.6953	-3.70922	0.000310939	0.00238909	-0.768567	COL10A1	-0.311037	7.6953	-2.84026	0.00526136	0.0606383	-2.78596
2	A4GALT	-0.135008	8.70846	-3.70876	0.00031145	0.00239201	-0.770116	A4GALT	-0.0960812	8.70846	-1.34584	0.180781	0.517216	-5.76934
2	HIST1H2APS6	-0.0411731	6.83317	-3.70687	0.00031355	0.00240713	-0.776451	HIST1H2APS6	0.00344502	6.83317	0.158151	0.874592	0.963384	-6.64862
2	MFF	-0.113393	9.69611	-3.70542	0.000315161	0.00241835	-0.781283	MFF	-0.0678414	9.69611	-1.1304	0.260465	0.611079	-6.03063
2	PPL	-0.1582	7.53272	-3.70532	0.000315276	0.00241835	-0.781629	PPL	-0.19857	7.53272	-2.37148	0.0192388	0.145257	-3.93384
2	NFATC2IP	0.0667187	7.21512	3.70361	0.000317193	0.00243203	-0.787343	NFATC2IP	0.086876	7.21512	2.45904	0.0152944	0.124918	-3.73357
2	OR10P1	0.0438797	6.83692	3.70323	0.000317622	0.00243431	-0.788618	OR10P1	-0.0217423	6.83692	-0.935641	0.351256	0.695255	-6.22844
2	LAYN	-0.118441	9.5352	-3.69971	0.000321624	0.00246394	-0.80042	LAYN	-0.114948	9.5352	-1.83085	0.0694955	0.315762	-5.02094
2	CHRNA1	0.102371	7.05272	3.69918	0.000322227	0.00246752	-0.802186	CHRNA1	0.117148	7.05272	2.15849	0.032794	0.202446	-4.39316
2	RP11-443P15.2	-0.0651492	7.05945	-3.69859	0.000322904	0.00247168	-0.804165	RP11-443P15.2	-0.0708435	7.05945	-2.05076	0.0423733	0.236165	-4.61023
2	TMEM167B	0.0767056	8.91731	3.69609	0.00032578	0.00249264	-0.812522	TMEM167B	0.105182	8.91731	2.58431	0.0109022	0.100091	-3.43563
2	DUSP5	0.130799	10.0119	3.6952	0.000326813	0.00249951	-0.815507	DUSP5	0.0518649	10.0119	0.747127	0.456385	0.771669	-6.38484
2	EHD3	-0.104775	8.01259	-3.69461	0.000327499	0.0025037	-0.817482	EHD3	-0.0909746	8.01259	-1.63575	0.104398	0.392331	-5.34834
2	C12orf49	0.066295	7.86104	3.6925	0.000329953	0.0025187	-0.824518	C12orf49	0.0770015	7.86104	2.18688	0.0306058	0.193445	-4.33423
2	RUVBL1	0.0739663	8.31177	3.69245	0.000330012	0.0025187	-0.824688	RUVBL1	0.0556894	8.31177	1.41756	0.1588	0.484591	-5.67257
2	SPP1	0.0721428	7.06016	3.69182	0.000330756	0.00252333	-0.826811	SPP1	0.0847675	7.06016	2.21189	0.028785	0.186054	-4.28174
2	NR2F6	0.0715106	9.61234	3.68965	0.00033331	0.00254069	-0.834057	NR2F6	0.0623311	9.61234	1.63986	0.103541	0.390391	-5.34182
2	PHLPP2	0.0637598	7.6101	3.68516	0.000338645	0.00258028	-0.849022	PHLPP2	0.0749987	7.6101	2.21029	0.0288983	0.186522	-4.2851
2	COX4I1	-0.0578283	13.2561	-3.68489	0.000338967	0.00258166	-0.849917	COX4I1	-0.0458479	13.2561	-1.48967	0.138821	0.455439	-5.57035
2	CYB5D2	-0.0909817	9.22808	-3.68126	0.000343355	0.00261399	-0.862036	CYB5D2	-0.127303	9.22808	-2.62643	0.0097033	0.0928621	-3.33247
2	ZNF80	0.0484616	7.0631	3.67979	0.000345137	0.00262537	-0.866913	ZNF80	-0.00947164	7.0631	-0.366723	0.714443	0.905815	-6.59437
2	NEIL1	0.058678	7.0829	3.67806	0.000347257	0.0026404	-0.872682	NEIL1	0.0737346	7.0829	2.35668	0.0199875	0.148336	-3.96702
2	PTPRD	0.0851643	7.09907	3.67611	0.000349658	0.00265755	-0.879172	PTPRD	0.121244	7.09907	2.66857	0.00862414	0.0858142	-3.22777
2	LALBA	0.0427592	6.86005	3.67587	0.000349961	0.00265875	-0.879989	LALBA	-0.0138509	6.86005	-0.607147	0.544851	0.827016	-6.4785
2	SCYL3	0.0706851	8.0202	3.67496	0.00035109	0.00266621	-0.88302	SCYL3	0.0808886	8.0202	2.14436	0.0339324	0.20609	-4.42221
2	CLCN3	0.0514856	6.94426	3.67417	0.000352067	0.00267252	-0.885638	CLCN3	0.0366083	6.94426	1.33211	0.185239	0.52228	-5.78732
2	KCTD11	0.0572534	7.46879	3.6717	0.000355158	0.00269375	-0.893871	KCTD11	0.0566078	7.46879	1.85109	0.0665081	0.307151	-4.98498
2	STAT3	0.0951973	8.35658	3.67023	0.000356995	0.00270656	-0.898731	STAT3	0.0762943	8.35658	1.49985	0.136166	0.450902	-5.55553
2	MXD4	0.104948	10.9012	3.66971	0.000357661	0.00271048	-0.900486	MXD4	0.0468958	10.9012	0.836136	0.404668	0.733846	-6.31531
2	PFKFB3	-0.122102	8.13416	-3.6685	0.000359187	0.00272092	-0.904497	PFKFB3	-0.111686	8.13416	-1.71101	0.0895518	0.36167	-5.22622
2	ITGB2	0.0622405	7.78217	3.66835	0.000359382	0.00272127	-0.905009	ITGB2	0.0135291	7.78217	0.406587	0.685004	0.894599	-6.5791
2	ANGPTL4	0.0755212	7.18769	3.66617	0.000362153	0.00273898	-0.912241	ANGPTL4	0.0631043	7.18769	1.56203	0.1208	0.424963	-5.46288
2	TBCEL	0.0481959	7.02731	3.66616	0.000362171	0.00273898	-0.912286	TBCEL	0.0519426	7.02731	2.01471	0.0460736	0.246086	-4.68056
2	CREB3L1	0.0523272	6.99084	3.66233	0.000367094	0.00277392	-0.925	CREB3L1	0.0250147	6.99084	0.892714	0.37372	0.710644	-6.2671
2	CAMK1G	-0.0560484	6.98269	-3.66217	0.000367292	0.00277427	-0.925508	CAMK1G	-0.0416832	6.98269	-1.38875	0.16737	0.497538	-5.71203
2	NUP160	-0.0848786	9.26611	-3.65995	0.000370181	0.00279493	-0.932885	NUP160	-0.0282937	9.26611	-0.622089	0.535012	0.821185	-6.46942
2	SNAP47	0.0669879	7.92797	3.65896	0.000371468	0.0028035	-0.936155	SNAP47	0.0946491	7.92797	2.63612	0.009445	0.091327	-3.30853
2	TESK2	-0.0584567	7.27797	-3.65815	0.000372534	0.00281038	-0.93885	TESK2	-0.0649628	7.27797	-2.0729	0.0402286	0.229033	-4.56645
2	FAM129A	-0.24133	9.67264	-3.65616	0.00037516	0.00282902	-0.945464	FAM129A	-0.149503	9.67264	-1.15491	0.250321	0.600108	-6.00314
2	HES4	-0.319316	8.15895	-3.65576	0.000375686	0.00283182	-0.946783	HES4	-0.226867	8.15895	-1.32439	0.187783	0.524862	-5.79735
2	NDFIP2	0.115103	10.5633	3.65496	0.000376743	0.00283861	-0.949427	NDFIP2	0.162126	10.5633	2.62502	0.00974153	0.0931304	-3.33595
2	DCTN2	0.0720133	11.6714	3.6545	0.000377361	0.0028421	-0.950971	DCTN2	0.0545961	11.6714	1.41274	0.160208	0.486129	-5.67921
2	S100PBP	-0.061441	7.77079	-3.65358	0.000378576	0.00285008	-0.953999	S100PBP	-0.0176102	7.77079	-0.533964	0.594311	0.852051	-6.5198
2	CADPS2	0.100174	7.68275	3.65274	0.000379701	0.00285737	-0.95679	CADPS2	0.129187	7.68275	2.40198	0.0177727	0.137714	-3.86482
2	CREB3L4	-0.0532704	6.89786	-3.64888	0.000384891	0.00289404	-0.969568	CREB3L4	-0.0409238	6.89786	-1.42934	0.155392	0.479393	-5.6562
2	CHST6	-0.0461204	6.8294	-3.6469	0.000387582	0.00291188	-0.976126	CHST6	-0.0631192	6.8294	-2.54495	0.0121416	0.108103	-3.53069
2	ITPA	0.0818609	8.99013	3.64569	0.000389223	0.00292301	-0.980103	ITPA	0.0560195	8.99013	1.27213	0.205682	0.548135	-5.86373
2	PSEN2	0.113557	8.95457	3.64532	0.000389729	0.00292561	-0.981325	PSEN2	0.147752	8.95457	2.41849	0.0170215	0.133793	-3.82714
2	RNF217	0.0604953	7.32806	3.64025	0.000396742	0.00297459	-0.998108	RNF217	0.0380216	7.32806	1.16661	0.24558	0.595273	-5.98981
2	MTA2	0.0644713	9.21078	3.63896	0.000398543	0.00298686	-1.00237	MTA2	0.0190127	9.21078	0.547195	0.585217	0.847271	-6.51272
2	HAUS1	-0.0975574	9.05671	-3.63827	0.000399502	0.00299282	-1.00463	HAUS1	-0.152948	9.05671	-2.90847	0.00429716	0.0522955	-2.60372
2	RAB5A	0.0586511	9.89643	3.63584	0.000402928	0.00301602	-1.01266	RAB5A	0.0753417	9.89643	2.3815	0.0187457	0.142891	-3.91125
2	RP1-102E24.1	0.0427687	6.97116	3.63543	0.000403506	0.00301911	-1.01401	RP1-102E24.1	0.059805	6.97116	2.59211	0.0106707	0.0987594	-3.41664
2	DCLRE1B	-0.0462064	6.91851	-3.63439	0.000404974	0.00302886	-1.01743	DCLRE1B	-0.0418826	6.91851	-1.67977	0.0954906	0.374101	-5.27755
2	TRNP1	-0.247694	10.1368	-3.63228	0.000407985	0.00305013	-1.0244	TRNP1	-0.321515	10.1368	-2.4041	0.0176748	0.137188	-3.86001
2	HDAC1	-0.0628078	11.3935	-3.63121	0.000409518	0.00306034	-1.02793	HDAC1	-0.0410475	11.3935	-1.21007	0.228527	0.576238	-5.93917
2	KLHL18	0.0595517	7.48633	3.62943	0.000412072	0.00307816	-1.03378	KLHL18	0.0693336	7.48633	2.15464	0.0331008	0.203105	-4.40109
2	DHX40	-0.07864	9.65256	-3.62892	0.000412814	0.00308245	-1.03547	DHX40	-0.0809032	9.65256	-1.90365	0.059247	0.287262	-4.88984
2	ARMC5	-0.0650723	7.28278	-3.62871	0.000413118	0.00308336	-1.03616	ARMC5	-0.0550572	7.28278	-1.56551	0.119982	0.423518	-5.45758
2	CARM1	0.0881648	11.2493	3.6285	0.000413419	0.00308336	-1.03685	CARM1	0.0723134	11.2493	1.51753	0.131649	0.443031	-5.52955
2	RP11-320M2.1	-0.0503813	7.05469	-3.62849	0.000413443	0.00308336	-1.0369	RP11-320M2.1	0.0261937	7.05469	0.961922	0.337939	0.684681	-6.20389
2	NNAT	0.0427554	6.79386	3.62831	0.000413693	0.00308397	-1.03747	NNAT	-0.0156569	6.79386	-0.677496	0.499339	0.799249	-6.43383
2	ZNF503-AS2	-0.073591	7.21503	-3.62768	0.000414607	0.00308952	-1.03954	ZNF503-AS2	-0.066331	7.21503	-1.66728	0.0979542	0.379575	-5.29782
2	LETMD1	-0.0694171	8.37495	-3.62561	0.000417631	0.00310953	-1.04638	LETMD1	-0.103294	8.37495	-2.75091	0.00682309	0.0725957	-3.01891
2	KIT	0.122327	7.51123	3.62487	0.000418711	0.0031163	-1.04881	KIT	0.0685015	7.51123	1.03504	0.302642	0.651425	-6.13206
2	ITPKB	0.108854	7.46231	3.62348	0.000420748	0.00313018	-1.05337	ITPKB	0.0865864	7.46231	1.46966	0.144157	0.464015	-5.5992
2	GRAMD1B	-0.0482124	7.00702	-3.62229	0.000422502	0.00314195	-1.05729	GRAMD1B	-0.0132345	7.00702	-0.507014	0.613035	0.862636	-6.53368
2	PMM2	0.0902299	8.97207	3.62179	0.000423242	0.00314618	-1.05893	PMM2	0.0291324	8.97207	0.596261	0.552075	0.831179	-6.48497
2	SCN5A	0.044104	7.05274	3.62126	0.000424035	0.00315079	-1.06069	SCN5A	-0.0099976	7.05274	-0.418566	0.676249	0.88942	-6.57421
2	C6orf145	0.0628326	7.5167	3.61858	0.00042802	0.00317911	-1.06949	C6orf145	0.000495027	7.5167	0.0145368	0.988425	0.997208	-6.66092
2	MON2	0.0639833	9.22846	3.61706	0.000430299	0.00319355	-1.07448	MON2	0.0620882	9.22846	1.78972	0.0759118	0.33093	-5.09289
2	FIBCD1	-0.1509	7.90535	-3.61695	0.000430475	0.00319355	-1.07487	FIBCD1	-0.225581	7.90535	-2.75703	0.0067041	0.0717472	-3.00318
2	INO80	0.0668595	8.27611	3.61694	0.000430489	0.00319355	-1.0749	INO80	0.0515088	8.27611	1.42084	0.157844	0.483521	-5.66802
2	SNCG	-0.052254	6.9121	-3.61619	0.000431616	0.00320061	-1.07735	SNCG	-0.0463672	6.9121	-1.63617	0.10431	0.392242	-5.34768
2	LEMD2	-0.0612914	8.49087	-3.61508	0.000433284	0.00321168	-1.08098	LEMD2	-0.0628986	8.49087	-1.89168	0.0608395	0.291181	-4.91173
2	NFATC4	-0.0610933	7.38084	-3.61403	0.000434881	0.00322221	-1.08444	NFATC4	-0.0906286	7.38084	-2.7337	0.00716862	0.0753076	-3.06305
2	AC079922.3	-0.0694304	7.15002	-3.61299	0.000436464	0.00323263	-1.08786	AC079922.3	-0.0755158	7.15002	-2.00374	0.0472523	0.249697	-4.70172
2	WBSCR27	-0.177485	7.50637	-3.61191	0.000438113	0.00324353	-1.0914	WBSCR27	-0.18368	7.50637	-1.906	0.0589378	0.286179	-4.88552
2	AGA	-0.120204	9.33557	-3.61104	0.000439446	0.00325076	-1.09426	AGA	-0.0402756	9.33557	-0.616938	0.538394	0.823511	-6.47257
2	ZC3HC1	0.0636603	9.94241	3.60996	0.000441111	0.00326176	-1.09781	ZC3HC1	0.0811412	9.94241	2.34618	0.0205347	0.150805	-3.99047
2	NDUFA6	0.0728655	9.44823	3.60887	0.000442784	0.00327212	-1.10137	NDUFA6	0.0534843	9.44823	1.35071	0.17922	0.514842	-5.76293
2	FAM129B	-0.115322	12.8082	-3.60882	0.00044287	0.00327212	-1.10155	FAM129B	-0.0413801	12.8082	-0.660283	0.510283	0.806595	-6.44521
2	RPL41	0.0796495	8.1531	3.60777	0.000444486	0.00328141	-1.10498	RPL41	0.0433042	8.1531	1.00017	0.319155	0.669232	-6.16696
2	TP53I13	-0.084137	10.2446	-3.60747	0.000444949	0.00328349	-1.10596	TP53I13	-0.0126573	10.2446	-0.276723	0.782449	0.932731	-6.62306
2	PTPRG	0.0916966	8.2747	3.60692	0.000445806	0.00328849	-1.10777	PTPRG	0.0820604	8.2747	1.6459	0.102287	0.38831	-5.33218
2	RRAGC	0.122433	10.0429	3.60677	0.000446044	0.00328867	-1.10827	RRAGC	0.176991	10.0429	2.65862	0.00886876	0.0876755	-3.25263
2	ATF6	0.0753826	10.2267	3.60439	0.000449763	0.00331367	-1.11607	ATF6	0.11217	10.2267	2.73478	0.00714644	0.0751177	-3.06028
2	ZHX3	0.0906079	8.83096	3.60348	0.000451194	0.00332287	-1.11906	ZHX3	0.116411	8.83096	2.36067	0.0197833	0.147599	-3.9581
2	SFMBT2	0.038541	6.85283	3.60054	0.000455826	0.00335294	-1.12866	SFMBT2	0.00381102	6.85283	0.18154	0.856236	0.958735	-6.64468
2	AC004381.6	-0.104708	7.33246	-3.5917	0.000470078	0.00345499	-1.15759	AC004381.6	-0.100602	7.33246	-1.75958	0.080916	0.343434	-5.14461
2	NAT1	0.0599775	7.61093	3.59089	0.000471398	0.0034633	-1.16022	NAT1	0.0116178	7.61093	0.354669	0.723433	0.909966	-6.59868
2	KIAA0930	0.0631704	7.47218	3.58883	0.000474787	0.00348679	-1.16695	KIAA0930	0.0725797	7.47218	2.10253	0.0375062	0.219455	-4.50721
2	TMED2	0.0821773	12.0849	3.58806	0.000476056	0.00349471	-1.16946	TMED2	0.12695	12.0849	2.82637	0.00548037	0.061875	-2.82259
2	KDELC2	-0.0939587	10.3372	-3.58787	0.00047638	0.00349569	-1.1701	KDELC2	-0.105533	10.3372	-2.05483	0.0419717	0.234905	-4.60222
2	GNAT2	-0.0397827	6.82405	-3.58592	0.000479609	0.00351797	-1.17645	GNAT2	0.0175582	6.82405	0.807001	0.421193	0.745333	-6.33892
2	LRRC23	-0.0447382	7.04614	-3.58444	0.000482092	0.00353476	-1.1813	LRRC23	-0.0436781	7.04614	-1.7844	0.0767761	0.333505	-5.10208
2	EIF4EBP2	0.0577297	7.96897	3.57946	0.000490487	0.00359487	-1.19751	EIF4EBP2	0.0562925	7.96897	1.77974	0.0775404	0.335788	-5.11011
2	PIGS	0.0820158	8.16179	3.57934	0.000490702	0.00359501	-1.19792	PIGS	0.111218	8.16179	2.47496	0.0146601	0.12153	-3.69645
2	ARMC10	-0.0967411	8.26722	-3.57884	0.000491541	0.00359971	-1.19953	ARMC10	-0.0181365	8.26722	-0.342114	0.732837	0.913461	-6.60301
2	HIST1H2BK	0.152591	11.7872	3.57836	0.000492367	0.00360432	-1.2011	HIST1H2BK	0.158287	11.7872	1.89272	0.0606993	0.29106	-4.90983
2	GOLIM4	-0.142519	9.20305	-3.57805	0.000492889	0.00360669	-1.2021	GOLIM4	-0.125388	9.20305	-1.60516	0.110973	0.406157	-5.39649
2	ZNF830	0.063762	7.44427	3.57789	0.00049317	0.0036073	-1.20263	ZNF830	-0.0317712	7.44427	-0.909045	0.36507	0.704025	-6.2526
2	PGAP1	-0.0468927	7.09334	-3.57735	0.000494092	0.0036126	-1.20439	PGAP1	-0.0603494	7.09334	-2.34755	0.0204624	0.150334	-3.98741
2	CHEK1	-0.0954314	8.46753	-3.57564	0.000497024	0.00363259	-1.20994	CHEK1	-0.0714488	8.46753	-1.36504	0.174684	0.508124	-5.74391
2	RECQL4	-0.059547	7.09425	-3.57527	0.000497666	0.00363583	-1.21116	RECQL4	-0.064401	7.09425	-1.97164	0.0508511	0.261907	-4.76303
2	B4GALT3	-0.0917965	9.10955	-3.57315	0.000501332	0.00366114	-1.21805	B4GALT3	-0.108773	9.10955	-2.15891	0.0327606	0.202376	-4.39229
2	FNDC9	-0.0448197	6.83478	-3.57278	0.000501985	0.00366445	-1.21927	FNDC9	0.0167807	6.83478	0.682077	0.496448	0.797058	-6.43075
2	VPS26A	0.0823085	11.4413	3.572	0.000503336	0.00367285	-1.22179	VPS26A	0.0916034	11.4413	2.02705	0.0447762	0.243419	-4.6566
2	MAP1LC3C	0.0483992	7.07326	3.57165	0.000503944	0.00367581	-1.22293	MAP1LC3C	0.0603721	7.07326	2.27172	0.024807	0.16983	-4.15393
2	E4F1	0.0635818	9.48463	3.56963	0.000507483	0.00369868	-1.2295	E4F1	0.054511	9.48463	1.56049	0.121163	0.425256	-5.46521
2	EPHA2	-0.0654981	7.16497	-3.56921	0.000508232	0.00370266	-1.23088	EPHA2	-0.0974161	7.16497	-2.70683	0.00773975	0.0795696	-3.13144
2	WASF3	-0.0820798	9.00001	-3.56789	0.000510549	0.00371806	-1.23515	WASF3	-0.0706903	9.00001	-1.56683	0.119674	0.423281	-5.45557
2	FKRP	-0.0778944	7.96917	-3.56649	0.000513037	0.00373469	-1.23972	FKRP	-0.11201	7.96917	-2.61505	0.0100151	0.0947059	-3.3605
2	MRPS30	-0.0700435	9.89707	-3.56394	0.000517579	0.00376625	-1.24799	MRPS30	0.00387375	9.89707	0.100503	0.920105	0.977276	-6.65602
2	PIK3CB	-0.0745751	7.64468	-3.56378	0.000517861	0.0037668	-1.2485	PIK3CB	-0.0556663	7.64468	-1.35643	0.177399	0.512191	-5.75536
2	SAP18	0.0647641	8.49013	3.56267	0.00051985	0.00377977	-1.2521	SAP18	0.00204845	8.49013	0.0574584	0.954271	0.986541	-6.65939
2	YRDC	-0.102071	9.04353	-3.56235	0.000520426	0.00378246	-1.25314	YRDC	-0.106618	9.04353	-1.89738	0.0600767	0.289365	-4.90132
2	RAB3B	-0.272641	9.27536	-3.56034	0.000524068	0.0038074	-1.25969	RAB3B	-0.306324	9.27536	-2.0397	0.0434797	0.240255	-4.63192
2	PDE9A	0.0495722	6.77803	3.55966	0.000525302	0.00381486	-1.26189	PDE9A	0.00764623	6.77803	0.279965	0.779965	0.931768	-6.62217
2	NME3	0.085604	9.55899	3.5586	0.000527228	0.00382732	-1.26533	NME3	0.0276755	9.55899	0.586634	0.558504	0.834177	-6.49061
2	HSPA4	0.107963	8.33432	3.55806	0.000528207	0.00383291	-1.26707	HSPA4	0.0886393	8.33432	1.48953	0.138857	0.455439	-5.57055
2	TTL	-0.0791278	9.9638	-3.55777	0.000528735	0.00383522	-1.26801	TTL	-0.00605281	9.9638	-0.138769	0.889855	0.967928	-6.65148
2	ATG10	-0.0657352	7.55241	-3.55765	0.000528952	0.00383527	-1.26839	ATG10	-0.0981677	7.55241	-2.70907	0.00769047	0.0792413	-3.12574
2	ZNF629	0.0666507	8.32651	3.55751	0.000529206	0.00383559	-1.26884	ZNF629	0.00725159	8.32651	0.197361	0.843864	0.955161	-6.64171
2	CORO2B	-0.116482	7.97506	-3.55552	0.000532871	0.00386062	-1.27532	CORO2B	-0.11572	7.97506	-1.8011	0.0740892	0.326253	-5.07314
2	ZSWIM1	0.0564095	8.86894	3.5543	0.000535104	0.00387373	-1.27924	ZSWIM1	0.0670279	8.86894	2.1535	0.0331925	0.203466	-4.40344
2	DOCK5	-0.0815829	7.48768	-3.55361	0.00053639	0.0038815	-1.2815	DOCK5	-0.0241682	7.48768	-0.536785	0.592367	0.850846	-6.51831
2	XPOT	0.126927	8.62535	3.55203	0.000539323	0.00389934	-1.28661	XPOT	0.189918	8.62535	2.71003	0.00766949	0.0790697	-3.12331
2	KIDINS220	0.0835163	9.79069	3.55195	0.000539461	0.00389934	-1.28685	KIDINS220	0.0994604	9.79069	2.15692	0.0329193	0.202945	-4.3964
2	GRAMD1C	-0.0444584	6.84544	-3.55194	0.000539496	0.00389934	-1.28691	GRAMD1C	-0.0573926	6.84544	-2.33805	0.0209672	0.152389	-4.00855
2	CRIP2	-0.163027	9.69518	-3.5518	0.000539747	0.00389962	-1.28735	CRIP2	-0.203402	9.69518	-2.2596	0.0255714	0.17344	-4.18007
2	BASP1	-0.0933631	12.8932	-3.55154	0.000540241	0.00390165	-1.28821	BASP1	-0.108257	12.8932	-2.09984	0.0377468	0.220228	-4.51263
2	DDAH1	0.147912	10.5247	3.54878	0.000545397	0.00393733	-1.29712	DDAH1	0.166654	10.5247	2.03881	0.0435698	0.240608	-4.63366
2	ST3GAL4	-0.0708736	8.18419	-3.54776	0.000547329	0.00394815	-1.30044	ST3GAL4	-0.111831	8.18419	-2.85441	0.00504634	0.058903	-2.74845
2	ACYP1	0.153825	10.1982	3.54754	0.00054773	0.00394949	-1.30113	ACYP1	0.13108	10.1982	1.54142	0.125733	0.431969	-5.49398
2	SORD	0.0532647	7.21151	3.54636	0.000549969	0.00396407	-1.30495	SORD	0.0589708	7.21151	2.00201	0.0474403	0.250118	-4.70504
2	RP11-81G24.1	0.042535	6.93322	3.54573	0.000551163	0.00397111	-1.30699	RP11-81G24.1	-0.0479309	6.93322	-2.03733	0.0437206	0.240931	-4.63656
2	FXR1	-0.0685884	10.6058	-3.54463	0.000553254	0.0039846	-1.31054	FXR1	0.00889513	10.6058	0.234401	0.815056	0.944312	-6.63379
2	CRK	0.124598	9.15198	3.54428	0.000553931	0.00398704	-1.31169	CRK	0.174255	9.15198	2.52748	0.012731	0.111073	-3.57246
2	CCNDBP1	0.0824873	11.4564	3.54423	0.000554028	0.00398704	-1.31185	CCNDBP1	0.0658919	11.4564	1.44362	0.151338	0.4746	-5.63619
2	EVI5	0.0755862	8.37441	3.544	0.00055445	0.0039885	-1.31257	EVI5	0.0481087	8.37441	1.15017	0.252261	0.602081	-6.0085
2	KLHDC5	-0.08798	9.93937	-3.5389	0.000564291	0.00405611	-1.32907	KLHDC5	-0.0977555	9.93937	-2.00499	0.047117	0.249205	-4.69932
2	SULF2	0.152495	7.4442	3.53875	0.000564572	0.00405653	-1.32954	SULF2	0.0562528	7.4442	0.66562	0.506876	0.80448	-6.44171
2	SLC2A13	-0.0635091	7.04124	-3.53863	0.000564804	0.0040566	-1.32992	SLC2A13	-0.0546668	7.04124	-1.55314	0.12291	0.429066	-5.47635
2	TTC9C	0.0605189	7.2176	3.53756	0.000566899	0.00407005	-1.33339	TTC9C	0.0781829	7.2176	2.33029	0.0213874	0.154456	-4.02575
2	CCDC43	0.0649063	8.12719	3.53444	0.000572997	0.0041106	-1.34343	CCDC43	0.0313233	8.12719	0.869738	0.386105	0.720307	-6.28705
2	SYT14	-0.0542439	7.03165	-3.53238	0.000577079	0.00413826	-1.35009	SYT14	-0.0631143	7.03165	-2.09571	0.0381181	0.221124	-4.52091
2	BHMT2	0.125567	7.58394	3.53082	0.000580183	0.00415889	-1.35512	BHMT2	0.0936636	7.58394	1.34294	0.181715	0.518264	-5.77315
2	MTHFR	0.0902226	7.402	3.5304	0.000581024	0.00416328	-1.35647	MTHFR	0.0942657	7.402	1.88082	0.0623142	0.29425	-4.93147
2	RP4-788L13.1	-0.0443241	6.87054	-3.52967	0.000582486	0.00417212	-1.35883	RP4-788L13.1	-0.034828	6.87054	-1.41419	0.159782	0.485397	-5.67721
2	OR6B2	0.0383485	6.74361	3.52934	0.000583142	0.00417518	-1.35989	OR6B2	-0.00164298	6.74361	-0.0771014	0.938666	0.9814	-6.65808
2	GMIP	0.0710878	7.29844	3.52519	0.000591512	0.00423346	-1.37325	GMIP	0.00256398	7.29844	0.064832	0.948411	0.984656	-6.65894
2	FAM20C	-0.0969529	7.44385	-3.5246	0.000592702	0.00424032	-1.37513	FAM20C	-0.0205781	7.44385	-0.381453	0.703513	0.901139	-6.58891
2	C11orf46	0.0857592	8.56557	3.52414	0.000593637	0.00424534	-1.37661	C11orf46	0.0915211	8.56557	1.9177	0.0574224	0.282233	-4.86398
2	SH3BGRL3	-0.123056	11.8378	-3.52297	0.000596039	0.00426085	-1.3804	SH3BGRL3	-0.163991	11.8378	-2.39393	0.0181499	0.139807	-3.88312
2	C1orf137	0.0437251	6.89695	3.52193	0.000598166	0.00427438	-1.38374	C1orf137	0.00244784	6.89695	0.100535	0.92008	0.977276	-6.65601
2	PARP14	0.144761	7.94074	3.51815	0.00060596	0.00432669	-1.39587	PARP14	0.169292	7.94074	2.09789	0.0379211	0.220683	-4.51653
2	RXFP1	-0.0367648	6.75681	-3.51775	0.000606792	0.00433095	-1.39716	RXFP1	-0.0117819	6.75681	-0.574825	0.566439	0.8377	-6.49739
2	GNPDA1	0.1219	11.4309	3.51673	0.000608921	0.00434445	-1.40044	GNPDA1	0.12065	11.4309	1.7748	0.0783557	0.337798	-5.11859
2	L3MBTL1	0.0523623	6.94844	3.51428	0.000614055	0.00437936	-1.40831	L3MBTL1	0.0774482	6.94844	2.65043	0.0090748	0.0889089	-3.27304
2	AKR1B15	-0.0679822	6.97077	-3.51295	0.000616856	0.00439763	-1.41257	AKR1B15	-0.0609886	6.97077	-1.60699	0.110571	0.405199	-5.39363
2	PPP2R2A	-0.0726055	10.2594	-3.51267	0.000617454	0.00440017	-1.41348	PPP2R2A	-0.026136	10.2594	-0.644753	0.520265	0.812675	-6.45523
2	C14orf142	-0.0751634	8.95257	-3.51231	0.000618216	0.00440388	-1.41464	C14orf142	-0.0836029	8.95257	-1.99202	0.0485402	0.253885	-4.72421
2	TBC1D2	-0.107538	7.40489	-3.50926	0.000624703	0.00444836	-1.42442	TBC1D2	-0.138764	7.40489	-2.30898	0.0225805	0.159857	-4.07274
2	WWC1	-0.0797902	7.4382	-3.50846	0.000626403	0.00445873	-1.42696	WWC1	-0.0220428	7.4382	-0.494219	0.622016	0.866673	-6.54002
2	KIAA1598	-0.132405	7.9526	-3.50821	0.000626937	0.0044608	-1.42776	KIAA1598	-0.122561	7.9526	-1.65585	0.100252	0.384498	-5.31625
2	MTOR	0.0709724	9.1641	3.50533	0.000633145	0.00450321	-1.437	MTOR	-0.0546839	9.1641	-1.37716	0.170914	0.502961	-5.72767
2	RPUSD3	0.0695812	9.00236	3.5024	0.000639519	0.00454625	-1.44638	RPUSD3	0.0646035	9.00236	1.65812	0.0997913	0.383588	-5.31259
2	TCF7L2	0.0520083	7.15138	3.50232	0.000639693	0.00454625	-1.44663	TCF7L2	-0.00176806	7.15138	-0.060711	0.951686	0.985713	-6.6592
2	SLC9B2	0.0589071	6.94393	3.50195	0.00064049	0.00455014	-1.4478	SLC9B2	0.0740727	6.94393	2.24537	0.0264952	0.177336	-4.2106
2	FUZ	-0.0606095	7.21751	-3.49896	0.000647081	0.00459518	-1.45739	FUZ	-0.036028	7.21751	-1.06053	0.29094	0.641505	-6.1058
2	AP3D1	0.0876862	9.09465	3.49852	0.000648045	0.00460024	-1.45878	AP3D1	0.0562688	9.09465	1.14474	0.254495	0.604652	-6.01461
2	DNAJC22	-0.0822767	7.14607	-3.49611	0.000653398	0.00463643	-1.46649	DNAJC22	-0.106942	7.14607	-2.31709	0.0221196	0.157631	-4.0549
2	C6orf141	0.0574873	6.92157	3.49519	0.000655452	0.0046492	-1.46943	C6orf141	0.0648457	6.92157	2.01033	0.0465413	0.247089	-4.68902
2	ZNF684	-0.0534384	7.38452	-3.49506	0.000655756	0.00464956	-1.46986	ZNF684	-0.0616888	7.38452	-2.05728	0.0417314	0.234134	-4.59738
2	GORASP2	0.0574549	10.5425	3.49425	0.000657568	0.0046606	-1.47245	GORASP2	0.08547	10.5425	2.65049	0.00907311	0.0889089	-3.27287
2	SLC15A3	0.161143	8.56414	3.49399	0.000658149	0.00466291	-1.47328	SLC15A3	0.0257068	8.56414	0.284214	0.776715	0.930798	-6.62098
2	SNORD69	0.049817	7.26049	3.49334	0.000659605	0.00467142	-1.47535	SNORD69	0.0238143	7.26049	0.851506	0.396111	0.72674	-6.30252
2	LETM1	0.056781	7.57271	3.49202	0.000662574	0.00469062	-1.47955	LETM1	0.0395207	7.57271	1.23932	0.217539	0.563708	-5.90407
2	DARS2	-0.0726516	8.12699	-3.4918	0.000663075	0.00469236	-1.48026	DARS2	-0.0597132	8.12699	-1.46339	0.145861	0.466177	-5.60816
2	PAQR8	0.0839142	7.75413	3.4916	0.000663536	0.0046938	-1.48091	PAQR8	0.0210045	7.75413	0.445644	0.656622	0.880604	-6.56262
2	LMO7	-0.101583	7.29387	-3.49114	0.000664571	0.0046993	-1.48237	LMO7	-0.0105204	7.29387	-0.18436	0.854029	0.95807	-6.64417
2	SQSTM1	0.0958187	14.0358	3.49063	0.000665716	0.00470558	-1.48398	SQSTM1	0.0341636	14.0358	0.634605	0.526842	0.815691	-6.46164
2	C3orf19	0.057165	8.47425	3.48944	0.000668431	0.00472294	-1.48779	C3orf19	0.00133589	8.47425	0.0415799	0.9669	0.990808	-6.66017
2	SPATA7	-0.0503136	7.15394	-3.48749	0.000672892	0.00475262	-1.49402	SPATA7	0.00179259	7.15394	0.0633571	0.949583	0.98476	-6.65904
2	SLC12A2	-0.126861	9.12156	-3.48705	0.000673897	0.00475788	-1.49542	SLC12A2	0.023667	9.12156	0.331712	0.74066	0.917183	-6.60649
2	ASB3	-0.0678164	8.82562	-3.48465	0.000679418	0.00479501	-1.50306	ASB3	-0.0539961	8.82562	-1.41473	0.159625	0.485397	-5.67647
2	MYL8P	0.0522498	7.30834	3.48372	0.000681586	0.00480846	-1.50604	MYL8P	0.0484379	7.30834	1.64676	0.102111	0.387719	-5.33081
2	LCMT2	-0.0701904	8.72751	-3.48307	0.000683098	0.00481727	-1.50812	LCMT2	-0.106346	8.72751	-2.69086	0.00809828	0.0821672	-3.17178
2	KCNQ1	-0.0414904	6.83309	-3.4828	0.000683729	0.00481986	-1.50898	KCNQ1	0.0124979	6.83309	0.534937	0.59364	0.851909	-6.51929
2	ABCC10	0.0568921	7.55916	3.48218	0.000685163	0.0048281	-1.51094	ABCC10	0.0349508	7.55916	1.0908	0.277454	0.629305	-6.07382
2	IFI35	0.178519	9.24445	3.48138	0.000687039	0.00483945	-1.5135	IFI35	0.0755348	9.24445	0.751104	0.453997	0.770745	-6.3819
2	MAP2K7	0.0567399	7.26509	3.48021	0.000689764	0.00485678	-1.51721	MAP2K7	0.0716379	7.26509	2.24051	0.0268174	0.178383	-4.22099
2	ZNF471	-0.0443292	7.00481	-3.47975	0.000690848	0.00486168	-1.51868	ZNF471	-0.0279969	7.00481	-1.12061	0.264594	0.614322	-6.04144
2	PLXNA1	0.0814079	8.61724	3.47965	0.000691075	0.00486168	-1.51898	PLXNA1	0.0619016	8.61724	1.34914	0.179721	0.515879	-5.76499
2	KCTD10	0.16123	9.22532	3.47958	0.000691258	0.00486168	-1.51923	KCTD10	0.134213	9.22532	1.47694	0.142198	0.460831	-5.58875
2	DERL1	-0.0755058	10.248	-3.47876	0.000693169	0.00487324	-1.52182	DERL1	-0.00893959	10.248	-0.210014	0.833997	0.952448	-6.63916
2	TMEM181	-0.0823625	10.7811	-3.47746	0.00069624	0.00489295	-1.52595	TMEM181	-0.00265509	10.7811	-0.0571608	0.954508	0.986621	-6.65941
2	P4HB	0.0803791	12.9612	3.47599	0.000699728	0.00491558	-1.53063	P4HB	0.0620734	12.9612	1.36876	0.17352	0.506886	-5.73894
2	KPNA5	0.0640009	7.49002	3.47437	0.000703603	0.0049409	-1.5358	KPNA5	0.0632934	7.49002	1.752	0.0822168	0.347131	-5.15749
2	C8orf33	0.0682722	8.25918	3.47414	0.000704149	0.00494284	-1.53653	C8orf33	0.0446831	8.25918	1.1594	0.248495	0.598688	-5.99804
2	RPS15	0.0928386	8.89614	3.47346	0.000705775	0.00495235	-1.53868	RPS15	0.118182	8.89614	2.25461	0.0258918	0.174706	-4.19079
2	RIC8A	0.0739162	10.236	3.47294	0.000707035	0.00495928	-1.54035	RIC8A	0.0360418	10.236	0.863476	0.389524	0.722782	-6.2924
2	C8orf46	-0.0599553	6.91499	-3.47112	0.00071142	0.00498813	-1.54614	C8orf46	-0.0940773	6.91499	-2.77724	0.00632395	0.0686027	-2.95095
2	BTBD10	0.0655245	9.01878	3.47059	0.000712692	0.00499322	-1.54781	BTBD10	0.0575825	9.01878	1.55516	0.122426	0.428292	-5.47328
2	ZNF680	-0.0632712	7.65996	-3.46963	0.000715019	0.0050076	-1.55086	ZNF680	-0.0325512	7.65996	-0.910185	0.364471	0.703883	-6.25158
2	MANSC1	-0.0604025	7.23005	-3.46875	0.000717154	0.00502062	-1.55365	MANSC1	-0.0744555	7.23005	-2.18023	0.0311072	0.195398	-4.34811
2	FLYWCH2	0.0723842	8.13328	3.46785	0.000719355	0.00503411	-1.55652	FLYWCH2	0.0520214	8.13328	1.27082	0.206144	0.548444	-5.86535
2	ACD	-0.0735024	7.90787	-3.46699	0.000721444	0.0050468	-1.55923	ACD	-0.105911	7.90787	-2.54729	0.0120644	0.107619	-3.52507
2	CASP1	-0.19763	8.88512	-3.46677	0.000721989	0.00504868	-1.55994	CASP1	-0.18807	8.88512	-1.68221	0.0950166	0.373363	-5.27358
2	PADI2	0.0441126	6.99157	3.46607	0.000723709	0.00505863	-1.56217	PADI2	0.0361021	6.99157	1.44642	0.150554	0.474151	-5.63224
2	RALGDS	-0.0951242	10.1774	-3.46596	0.000723966	0.00505863	-1.5625	RALGDS	-0.06948	10.1774	-1.29086	0.199126	0.539953	-5.84023
2	CEBPB	-0.134033	13.0388	-3.46385	0.000729179	0.00509311	-1.56921	CEBPB	-0.191704	13.0388	-2.52617	0.0127761	0.111313	-3.57557
2	DNAJB11	0.100883	11.6483	3.4633	0.000730527	0.00510058	-1.57094	DNAJB11	0.145071	11.6483	2.53945	0.0123243	0.108882	-3.54386
2	SLC39A13	0.0515545	7.1537	3.46261	0.000732242	0.00511059	-1.57313	SLC39A13	-0.0118905	7.1537	-0.407215	0.684544	0.894434	-6.57885
2	C1orf21	-0.079582	7.47516	-3.46187	0.000734082	0.00511953	-1.57548	C1orf21	-0.0985384	7.47516	-2.18569	0.0306953	0.193877	-4.33672
2	POLR2A	-0.079492	10.5445	-3.46164	0.000734655	0.00512157	-1.57621	POLR2A	-0.0672623	10.5445	-1.49354	0.137807	0.453841	-5.56473
2	PTGR1	-0.154461	11.5658	-3.46138	0.000735305	0.00512415	-1.57704	PTGR1	-0.0927097	11.5658	-1.05936	0.291473	0.641793	-6.10703
2	RP11-390P2.4	-0.2013	8.67878	-3.46122	0.000735708	0.005125	-1.57755	RP11-390P2.4	-0.231098	8.67878	-2.02614	0.0448717	0.243419	-4.65839
2	EXOSC2	-0.0695399	8.02083	-3.46013	0.000738417	0.00514192	-1.58099	EXOSC2	-0.0486727	8.02083	-1.2349	0.219177	0.566427	-5.90943
2	MIR1471	-0.0480781	6.93838	-3.4596	0.000739753	0.00514926	-1.58268	MIR1471	0.0117244	6.93838	0.430186	0.667798	0.88604	-6.56932
2	RP11-310H4.5	0.0962863	10.1975	3.45925	0.000740627	0.00515337	-1.58378	RP11-310H4.5	0.11706	10.1975	2.14443	0.0339268	0.20609	-4.42207
2	MYO1B	0.102486	9.28345	3.45899	0.000741269	0.00515425	-1.58459	MYO1B	0.111108	9.28345	1.91213	0.0581397	0.284127	-4.87425
2	MAP1A	0.126258	9.65545	3.45886	0.000741595	0.00515425	-1.58501	MAP1A	0.0817024	9.65545	1.14129	0.255925	0.605808	-6.01849
2	STX18	-0.0468393	7.17211	-3.45886	0.000741599	0.00515425	-1.58501	STX18	-0.0237863	7.17211	-0.895644	0.372158	0.709633	-6.26452
2	DCN	0.174077	11.8777	3.45785	0.00074415	0.00517002	-1.58822	DCN	0.213678	11.8777	2.16426	0.0323384	0.200446	-4.38123
2	EPHB2	-0.072287	7.23929	-3.45674	0.00074694	0.00518743	-1.59172	EPHB2	-0.0745751	7.23929	-1.81839	0.0713902	0.320606	-5.04291
2	C2orf89	-0.137614	7.79896	-3.45592	0.000749016	0.00519987	-1.59432	C2orf89	-0.104283	7.79896	-1.33537	0.184174	0.520948	-5.78307
2	BCL2L11	0.0520253	6.91334	3.45457	0.000752452	0.00522164	-1.5986	BCL2L11	0.0613992	6.91334	2.07888	0.0396665	0.226908	-4.55457
2	NRP2	-0.0389943	6.89966	-3.45446	0.000752722	0.00522164	-1.59894	NRP2	0.00306781	6.89966	0.138578	0.890006	0.967928	-6.6515
2	STIP1	0.0739003	10.5246	3.45394	0.000754062	0.00522895	-1.6006	STIP1	0.10622	10.5246	2.53141	0.0125962	0.110535	-3.56308
2	STRAP	0.0532172	11.4728	3.453	0.000756473	0.00524203	-1.60358	STRAP	0.0265252	11.4728	0.877587	0.381846	0.717047	-6.28029
2	EDN1	0.0707953	7.06534	3.45298	0.000756522	0.00524203	-1.60364	EDN1	0.0506864	7.06534	1.26057	0.209803	0.55419	-5.87806
2	DUS2L	0.0695558	8.52778	3.45004	0.000764067	0.0052923	-1.61292	DUS2L	0.0569171	8.52778	1.43953	0.152491	0.475583	-5.64194
2	ZCCHC14	0.116236	8.57856	3.44946	0.00076558	0.00530077	-1.61477	ZCCHC14	0.0605492	8.57856	0.916234	0.361302	0.701499	-6.24614
2	XPNPEP1	0.0771045	10.7214	3.44717	0.000771516	0.00533985	-1.622	XPNPEP1	0.0507508	10.7214	1.15694	0.249494	0.59915	-6.00083
2	LIN54	-0.0720636	8.13217	-3.44684	0.000772376	0.00534378	-1.62304	LIN54	-0.0295334	8.13217	-0.720287	0.472688	0.781218	-6.40429
2	BNIP1	0.0619312	7.5896	3.44617	0.000774136	0.00535393	-1.62517	BNIP1	0.0205219	7.5896	0.582278	0.561425	0.834536	-6.49312
2	IFT74	-0.0787394	8.3974	-3.44523	0.000776584	0.00536883	-1.62812	IFT74	-0.104584	8.3974	-2.33335	0.0212212	0.153625	-4.01899
2	DONSON	-0.0894344	8.60285	-3.44459	0.000778259	0.00537637	-1.63013	DONSON	-0.125542	8.60285	-2.46553	0.0150327	0.123776	-3.71845
2	CTSK	-0.113026	13.2833	-3.44398	0.000779868	0.00538542	-1.63206	CTSK	-0.0971219	13.2833	-1.50899	0.133816	0.446743	-5.54214
2	SNX21	-0.101219	8.6259	-3.44294	0.000782605	0.00540126	-1.63534	SNX21	-0.119029	8.6259	-2.06446	0.0410354	0.232118	-4.5832
2	TIAM2	-0.0871656	7.5159	-3.44289	0.000782753	0.00540126	-1.63552	TIAM2	-0.0629854	7.5159	-1.26854	0.206954	0.549768	-5.86819
2	POP1	0.0666449	7.79106	3.442	0.000785097	0.00541539	-1.63831	POP1	0.0983624	7.79106	2.59036	0.0107223	0.0989867	-3.42091
2	UTP11L	0.0756598	10.4317	3.44125	0.000787108	0.00542721	-1.6407	UTP11L	0.117214	10.4317	2.71841	0.00748862	0.0778637	-3.10202
2	TMEM66	-0.0743264	12.1078	-3.4403	0.00078962	0.00544248	-1.64368	TMEM66	-0.0856769	12.1078	-2.0221	0.0452924	0.244534	-4.66622
2	ZBTB24	0.0595986	8.11052	3.43943	0.000791942	0.00545643	-1.64643	ZBTB24	0.0462753	8.11052	1.36172	0.175728	0.509533	-5.74834
2	RNF103	-0.0794425	9.23803	-3.43832	0.000794922	0.00547489	-1.64994	RNF103	-0.119132	9.23803	-2.62911	0.00963133	0.0924153	-3.32586
2	BAMBI	-0.277155	8.13664	-3.43758	0.000796904	0.00548648	-1.65226	BAMBI	-0.328551	8.13664	-2.07787	0.0397603	0.227189	-4.55657
2	KPNA1	0.0753854	9.30894	3.43716	0.000798019	0.00549209	-1.65357	KPNA1	0.0745358	9.30894	1.73286	0.0855773	0.353427	-5.18977
2	ACTR8	0.0538371	7.81049	3.43672	0.00079921	0.00549822	-1.65497	ACTR8	0.0615214	7.81049	2.00252	0.0473856	0.249974	-4.70408
2	CABLES2	-0.0592413	7.39835	-3.43541	0.000802752	0.00552051	-1.6591	CABLES2	-0.0687781	7.39835	-2.03372	0.0440893	0.242147	-4.64362
2	BRIX1	-0.0685712	9.17322	-3.43377	0.00080719	0.00554894	-1.66425	BRIX1	-0.100659	9.17322	-2.5702	0.0113327	0.102675	-3.46985
2	CALB2	-0.114097	7.266	-3.43351	0.000807911	0.0055518	-1.66509	CALB2	-0.105189	7.266	-1.61406	0.109027	0.401632	-5.38257
2	SLITRK6	0.0537353	6.83087	3.43223	0.000811402	0.0055737	-1.66912	SLITRK6	0.0301539	6.83087	0.98208	0.327951	0.674883	-6.1846
2	TST	0.0789565	11.2522	3.43158	0.000813163	0.0055837	-1.67114	TST	0.0790013	11.2522	1.75076	0.082431	0.347579	-5.15959
2	ITM2C	-0.141827	10.9573	-3.43071	0.000815555	0.00559553	-1.67389	ITM2C	-0.196825	10.9573	-2.42769	0.0166148	0.131815	-3.80602
2	LZTR1	0.0948828	10.2456	3.43062	0.000815805	0.00559553	-1.67417	LZTR1	0.029261	10.2456	0.539462	0.590524	0.850137	-6.51688
2	AC017099.3	0.0458456	7.06581	3.42959	0.000818631	0.00561281	-1.6774	AC017099.3	0.0300534	7.06581	1.14637	0.253824	0.603651	-6.01278
2	FLOT2	-0.0785798	11.1479	-3.42868	0.000821151	0.00562798	-1.68028	FLOT2	-0.129107	11.1479	-2.87246	0.00478384	0.0567448	-2.70039
2	SNRNP27	-0.0574591	9.89008	-3.42809	0.000822785	0.00563706	-1.68213	SNRNP27	-0.0050103	9.89008	-0.152421	0.8791	0.964737	-6.64951
2	GOLGA3	0.0626934	11.0869	3.42793	0.000823237	0.00563805	-1.68265	GOLGA3	0.0631071	11.0869	1.75944	0.0809406	0.343434	-5.14485
2	TM2D3	0.0619735	10.2203	3.42711	0.000825497	0.00565141	-1.68521	TM2D3	0.0220726	10.2203	0.622389	0.534816	0.82116	-6.46923
2	OCIAD1	-0.0704115	11.5119	-3.42342	0.000835815	0.0057199	-1.69681	OCIAD1	-0.0478141	11.5119	-1.18538	0.238106	0.587757	-5.96816
2	CDC23	0.062191	9.56566	3.42314	0.000836611	0.00572321	-1.6977	CDC23	0.0324073	9.56566	0.909548	0.364805	0.703903	-6.25215
2	NTSR1	-0.127492	7.09139	-3.42133	0.000841695	0.00575244	-1.70336	NTSR1	-0.0899062	7.09139	-1.23023	0.220912	0.567859	-5.91506
2	JMJD4	0.0607093	7.53443	3.42118	0.000842143	0.00575244	-1.70386	JMJD4	0.0410919	7.53443	1.18077	0.23993	0.589301	-5.97352
2	VGLL3	0.126417	7.88589	3.42079	0.000843236	0.00575776	-1.70507	VGLL3	0.0341002	7.88589	0.470506	0.638811	0.874451	-6.55134
2	MAPK13	-0.144659	8.53471	-3.42021	0.000844882	0.00576684	-1.70689	MAPK13	-0.140968	8.53471	-1.69947	0.0917085	0.366173	-5.24528
2	TRMU	0.0677069	7.43123	3.41891	0.000848567	0.00578983	-1.71096	TRMU	0.0665452	7.43123	1.7134	0.0891097	0.360442	-5.22225
2	ZW10	-0.059869	9.7269	-3.41865	0.000849322	0.0057924	-1.71179	ZW10	-0.0254378	9.7269	-0.740658	0.460285	0.773873	-6.38959
2	POGLUT1	-0.0914838	8.91014	-3.41856	0.000849577	0.0057924	-1.71207	POGLUT1	-0.103027	8.91014	-1.96308	0.0518497	0.265633	-4.77923
2	AGT	-0.0946538	7.08315	-3.41494	0.000859976	0.00586111	-1.72343	AGT	-0.00814932	7.08315	-0.149918	0.88107	0.965129	-6.64988
2	ANAPC13	-0.0891019	12.1102	-3.41425	0.000861951	0.00587238	-1.72558	ANAPC13	-0.0687129	12.1102	-1.34256	0.181839	0.518264	-5.77366
2	TLN1	0.112737	9.32766	3.41158	0.000869704	0.005923	-1.73394	TLN1	0.0204094	9.32766	0.314925	0.753342	0.922845	-6.61186
2	SULT1A2	-0.0636067	7.37468	-3.41061	0.000872548	0.00594015	-1.73699	SULT1A2	-0.0717948	7.37468	-1.96295	0.0518653	0.265633	-4.77948
2	PEX16	0.061893	8.7298	3.40707	0.000882954	0.00600876	-1.74806	PEX16	0.0848593	8.7298	2.38191	0.0187256	0.142857	-3.91032
2	CLDN12	-0.075862	9.82843	-3.40519	0.000888537	0.0060445	-1.75394	CLDN12	-0.0686469	9.82843	-1.57118	0.118661	0.422443	-5.44894
2	FAM116A	-0.068326	8.09558	-3.40447	0.000890692	0.0060569	-1.7562	FAM116A	-0.0989037	8.09558	-2.51283	0.0132448	0.113769	-3.60728
2	MOB1A	0.0686821	8.79296	3.40068	0.000902073	0.00612829	-1.76806	MOB1A	0.0635743	8.79296	1.60506	0.110996	0.406157	-5.39665
2	PPIE	-0.0626064	8.4143	-3.40063	0.000902196	0.00612829	-1.76818	PPIE	-0.0206014	8.4143	-0.57059	0.569298	0.839089	-6.49979
2	BLVRA	-0.090635	10.8216	-3.40018	0.000903572	0.00613536	-1.76961	BLVRA	-0.106201	10.8216	-2.03152	0.0443152	0.242458	-4.64791
2	SPATS2L	-0.0890986	11.0318	-3.39952	0.000905565	0.0061454	-1.77166	SPATS2L	-0.124566	11.0318	-2.42345	0.0168013	0.132719	-3.81577
2	RPS7	0.140784	9.67318	3.39947	0.000905722	0.0061454	-1.77182	RPS7	0.138869	9.67318	1.70982	0.0897711	0.362094	-5.22818
2	ASF1A	-0.0779694	8.47606	-3.3975	0.000911694	0.00618362	-1.77796	ASF1A	-0.10554	8.47606	-2.34497	0.0205984	0.151152	-3.99316
2	RAC3	0.0865956	7.52059	3.39567	0.000917306	0.00621938	-1.78369	RAC3	0.131745	7.52059	2.6342	0.00949567	0.0914978	-3.31328
2	SLC39A14	0.192296	9.90062	3.39479	0.000920012	0.00623493	-1.78644	SLC39A14	0.215261	9.90062	1.93774	0.0549019	0.27476	-4.82678
2	SDC4	-0.113229	9.19795	-3.39463	0.000920506	0.00623493	-1.78694	SDC4	-0.184267	9.19795	-2.81689	0.00563478	0.0633445	-2.84753
2	FIG4	-0.0940074	8.4282	-3.39459	0.000920623	0.00623493	-1.78705	FIG4	-0.137061	8.4282	-2.52363	0.012864	0.111972	-3.58161
2	E2F4	0.0578033	9.21966	3.39339	0.000924331	0.00625772	-1.79081	E2F4	0.0849621	9.21966	2.54327	0.0121971	0.108288	-3.53471
2	COQ10A	-0.0773813	8.17284	-3.39278	0.000926189	0.0062665	-1.79268	COQ10A	-0.10133	8.17284	-2.26541	0.0252025	0.171766	-4.16756
2	PNMA2	0.200327	7.52809	3.39274	0.000926314	0.0062665	-1.79281	PNMA2	0.248054	7.52809	2.14212	0.034116	0.206766	-4.4268
2	C16orf91	0.0519955	8.32102	3.39034	0.000933786	0.00631471	-1.8003	C16orf91	0.0354856	8.32102	1.17982	0.240304	0.58952	-5.97461
2	PABPN1	0.0759594	9.79407	3.39017	0.000934321	0.006316	-1.80084	PABPN1	0.101114	9.79407	2.30112	0.023035	0.161572	-4.08997
2	SLC7A5	-0.244612	10.4454	-3.38968	0.00093585	0.00632399	-1.80236	SLC7A5	-0.0814972	10.4454	-0.575851	0.565748	0.837288	-6.49681
2	COMMD10	0.0875608	9.13993	3.38899	0.000937997	0.00633616	-1.8045	COMMD10	0.0868348	9.13993	1.71372	0.0890494	0.360357	-5.22171
2	STX3	0.127407	8.37068	3.38781	0.000941689	0.00635875	-1.80817	STX3	0.108595	8.37068	1.4724	0.143418	0.462776	-5.59528
2	RASSF9	-0.0480496	6.96836	-3.38713	0.000943854	0.00637101	-1.81031	RASSF9	-0.0369104	6.96836	-1.32671	0.187013	0.524398	-5.79433
2	SPATA20	-0.138013	9.2091	-3.3847	0.000951535	0.00642049	-1.81787	SPATA20	-0.184058	9.2091	-2.30167	0.0230027	0.161408	-4.08876
2	KLHDC2	-0.0691971	9.96011	-3.38455	0.000951991	0.0064212	-1.81832	KLHDC2	-0.0988429	9.96011	-2.46516	0.0150476	0.123843	-3.71932
2	TJAP1	0.0624738	9.33647	3.38367	0.000954786	0.00643767	-1.82105	TJAP1	0.0728162	9.33647	2.01097	0.0464725	0.247011	-4.68778
2	SCAMP3	0.0681238	10.9398	3.38329	0.000956005	0.00644352	-1.82224	SCAMP3	0.0326519	10.9398	0.826866	0.409883	0.736261	-6.32291
2	MTA1	0.0591374	8.73397	3.38147	0.000961834	0.00647803	-1.82791	MTA1	0.0692829	8.73397	2.02002	0.0455115	0.244534	-4.67027
2	PARP9	0.195415	8.74865	3.3806	0.000964614	0.00649436	-1.83061	PARP9	0.136167	8.74865	1.20115	0.231956	0.579701	-5.94972
2	MRPS33	-0.0872161	10.4621	-3.38028	0.000965655	0.00649897	-1.83161	MRPS33	-0.125537	10.4621	-2.48093	0.0144282	0.120206	-3.68246
2	MMP1	-0.28531	12.6715	-3.37979	0.000967225	0.00650714	-1.83313	MMP1	-0.294383	12.6715	-1.77817	0.0777988	0.336052	-5.11281
2	MFSD5	0.072081	9.99183	3.37912	0.000969376	0.00651921	-1.8352	MFSD5	0.0934208	9.99183	2.23312	0.0273135	0.180761	-4.23673
2	AEBP1	0.126045	10.5165	3.37696	0.000976399	0.00656403	-1.84193	AEBP1	0.044409	10.5165	0.606677	0.545162	0.827016	-6.47878
2	HDAC4	-0.0771471	7.39132	-3.37549	0.000981183	0.00659376	-1.84649	HDAC4	-0.0422473	7.39132	-0.942545	0.347725	0.69322	-6.22205
2	GON4L	-0.0368432	6.86559	-3.37455	0.000984248	0.00661193	-1.8494	GON4L	0.0132221	6.86559	0.617512	0.538016	0.823108	-6.47222
2	RGS19	0.0623207	8.46357	3.37373	0.000986947	0.00662763	-1.85195	RGS19	0.0353026	8.46357	0.974477	0.331695	0.679139	-6.19192
2	CPNE2	0.0481286	7.10995	3.37177	0.000993403	0.00666853	-1.85803	CPNE2	0.0621073	7.10995	2.21862	0.0283113	0.184392	-4.26752
2	CD200	0.0505245	6.88661	3.37129	0.000994976	0.00667664	-1.85951	CD200	0.0640584	6.88661	2.1795	0.0311623	0.195677	-4.34962
2	PSMC4	0.0774802	9.69032	3.36992	0.000999526	0.00670225	-1.86376	PSMC4	0.102107	9.69032	2.26448	0.0252606	0.171842	-4.16954
2	TMOD2	-0.0742208	7.39657	-3.36781	0.00100655	0.00674689	-1.8703	TMOD2	-0.0635958	7.39657	-1.47142	0.143681	0.46296	-5.59668
2	FAM55C	0.0606348	7.26239	3.36666	0.00101042	0.00677031	-1.87387	FAM55C	0.0459149	7.26239	1.29992	0.196012	0.536994	-5.82875
2	C7orf11	0.085096	8.66212	3.3664	0.0010113	0.00677181	-1.87468	C7orf11	0.143756	8.66212	2.89981	0.00440978	0.053311	-2.62705
2	OSGEP	0.0855079	8.21906	3.36637	0.00101138	0.00677181	-1.87476	OSGEP	0.07806	8.21906	1.56701	0.119632	0.423281	-5.4553
2	SGIP1	0.125691	9.5683	3.3642	0.00101871	0.00681841	-1.88149	SGIP1	0.12677	9.5683	1.73013	0.0860664	0.354511	-5.19435
2	USP8	0.0642519	7.99752	3.36299	0.00102281	0.00684333	-1.88523	USP8	-0.0127955	7.99752	-0.341493	0.733304	0.913502	-6.60322
2	C20orf4	0.0547584	9.05063	3.36213	0.00102573	0.00686032	-1.88789	C20orf4	0.0427144	9.05063	1.33729	0.183549	0.520168	-5.78056
2	MAPRE3	0.0648681	7.90374	3.36078	0.00103032	0.00688852	-1.89205	MAPRE3	0.0566807	7.90374	1.49738	0.136807	0.451715	-5.55914
2	TBCK	-0.0863734	8.55216	-3.35842	0.00103845	0.00694035	-1.89938	TBCK	-0.0959145	8.55216	-1.90163	0.0595134	0.287866	-4.89355
2	RP11-422J8.1	-0.106279	8.07922	-3.35671	0.00104434	0.0069763	-1.90465	RP11-422J8.1	-0.102626	8.07922	-1.65276	0.10088	0.385611	-5.3212
2	VRK2	-0.0721341	7.93032	-3.35664	0.00104459	0.0069763	-1.90488	VRK2	-0.0609461	7.93032	-1.44609	0.150645	0.474275	-5.6327
2	TRPC4	0.0401784	6.96273	3.35408	0.00105348	0.00703309	-1.91277	TRPC4	-0.0023052	6.96273	-0.0981243	0.92199	0.977855	-6.65625
2	ZBTB38	-0.0977836	7.92891	-3.35344	0.00105574	0.00704556	-1.91476	ZBTB38	-0.0735732	7.92891	-1.28656	0.200617	0.541826	-5.84566
2	BLMH	0.0793974	8.17448	3.35099	0.00106433	0.00709959	-1.92232	BLMH	-0.025496	8.17448	-0.548688	0.584195	0.846743	-6.51191
2	BAZ2B	-0.0780209	8.74851	-3.35091	0.00106461	0.00709959	-1.92256	BAZ2B	-0.0950988	8.74851	-2.08264	0.0393159	0.225767	-4.54707
2	UQCR11	0.0705316	7.82958	3.35016	0.00106726	0.00711467	-1.92488	UQCR11	0.0627734	7.82958	1.52035	0.130939	0.44257	-5.52538
2	RPF2	0.0681257	10.7283	3.34995	0.00106801	0.00711706	-1.92553	RPF2	0.0814185	10.7283	2.04144	0.0433043	0.239649	-4.62852
2	COQ7	-0.0476703	7.32737	-3.34944	0.00106978	0.0071263	-1.92708	COQ7	-0.0697123	7.32737	-2.49759	0.0137989	0.116719	-3.64331
2	AVPI1	-0.151022	11.3798	-3.34831	0.0010738	0.00715043	-1.93057	AVPI1	-0.123239	11.3798	-1.39323	0.166015	0.495415	-5.70594
2	TREM1	-0.0956544	6.97648	-3.34738	0.00107713	0.00717002	-1.93346	TREM1	-0.0973354	6.97648	-1.73683	0.0848719	0.352394	-5.18311
2	DSCR3	0.0879853	9.62937	3.34696	0.00107861	0.00717725	-1.93473	DSCR3	0.0831755	9.62937	1.61333	0.109186	0.401894	-5.38371
2	PLSCR3	0.102836	11.7725	3.34579	0.00108281	0.0072026	-1.93836	PLSCR3	0.132139	11.7725	2.19216	0.0302136	0.191695	-4.3232
2	FCRL5	-0.0390384	7.0052	-3.34546	0.00108397	0.00720766	-1.93935	FCRL5	-0.021455	7.0052	-0.937518	0.350294	0.694482	-6.22671
2	TMEM216	0.0929255	9.18024	3.34256	0.00109442	0.00727452	-1.94829	TMEM216	0.102548	9.18024	1.88087	0.0623084	0.29425	-4.93139
2	TSSC4	0.0941178	9.63622	3.33996	0.00110388	0.0073347	-1.9563	TSSC4	0.0871382	9.63622	1.57676	0.11737	0.419494	-5.4404
2	RHOQ	0.0938893	12.0901	3.33844	0.00110942	0.00736888	-1.96097	RHOQ	0.129364	12.0901	2.34545	0.0205731	0.151026	-3.99209
2	BCS1L	0.069308	8.29017	3.33725	0.00111381	0.00739535	-1.96465	BCS1L	0.0578599	8.29017	1.42059	0.157916	0.483591	-5.66836
2	PUS7L	0.0697281	7.78729	3.33687	0.00111518	0.00740175	-1.96579	PUS7L	0.0825664	7.78729	2.01475	0.0460685	0.246086	-4.68047
2	ALS2CR8	-0.0387732	6.90205	-3.33669	0.00111587	0.00740362	-1.96637	ALS2CR8	-0.00329481	6.90205	-0.144578	0.885276	0.966465	-6.65066
2	MIR155HG	0.0736584	7.57219	3.33649	0.00111661	0.00740585	-1.96698	MIR155HG	0.0888175	7.57219	2.05141	0.0423086	0.235996	-4.60895
2	SNX27	-0.0742446	10.2056	-3.33476	0.00112297	0.00744535	-1.97228	SNX27	-0.0578613	10.2056	-1.32518	0.18752	0.524862	-5.79632
2	CEP170	-0.0556998	7.21849	-3.33405	0.00112563	0.00746024	-1.97447	CEP170	-0.0700404	7.21849	-2.13774	0.0344781	0.208044	-4.43578
2	THBS1	-0.249491	12.0066	-3.333	0.00112955	0.00748351	-1.97771	THBS1	-0.375646	12.0066	-2.55886	0.0116898	0.105343	-3.49724
2	C1orf35	0.0539989	7.9066	3.33236	0.00113193	0.0074966	-1.97968	C1orf35	0.0606234	7.9066	1.90763	0.0587255	0.28592	-4.88254
2	C12orf61	-0.0365257	6.829	-3.33061	0.00113848	0.0075345	-1.98505	C12orf61	0.0130547	6.829	0.606986	0.544958	0.827016	-6.47859
2	C3orf38	0.0656174	8.34095	3.33013	0.00114027	0.00754142	-1.98651	C3orf38	0.089059	8.34095	2.30466	0.0228291	0.160621	-4.08221
2	FAM76B	-0.0645817	7.39255	-3.33011	0.00114035	0.00754142	-1.98657	FAM76B	-0.073378	7.39255	-1.92931	0.0559508	0.278217	-4.84248
2	F2RL2	0.216263	9.12147	3.32949	0.00114267	0.00755402	-1.98847	F2RL2	0.142068	9.12147	1.11527	0.266867	0.617225	-6.0473
2	PSAT1	0.243673	10.1036	3.32914	0.00114398	0.00755997	-1.98953	PSAT1	0.321622	10.1036	2.24057	0.0268137	0.178383	-4.22087
2	THADA	0.0677331	8.12408	3.32519	0.001159	0.00765641	-2.00167	THADA	0.0140951	8.12408	0.352833	0.724806	0.910537	-6.59932
2	KIAA0247	0.161686	8.45732	3.32402	0.00116347	0.00768319	-2.00526	KIAA0247	0.211548	8.45732	2.21762	0.0283814	0.184555	-4.26964
2	PRDX1	0.0636285	13.4994	3.31979	0.00117976	0.00778798	-2.0182	PRDX1	0.0520653	13.4994	1.38514	0.168467	0.49937	-5.71691
2	MRPL44	0.0677448	8.8696	3.31891	0.00118319	0.0078078	-2.0209	MRPL44	0.0379402	8.8696	0.947774	0.345067	0.690971	-6.21719
2	H2AFY	-0.0633512	12.3499	-3.31478	0.00119938	0.00791041	-2.03355	H2AFY	-0.0508565	12.3499	-1.35685	0.177265	0.512045	-5.7548
2	PGS1	-0.0774572	8.81919	-3.31472	0.00119961	0.00791041	-2.03372	PGS1	-0.0693853	8.81919	-1.51405	0.132529	0.444823	-5.53469
2	STK17A	0.0532575	7.13436	3.31456	0.00120025	0.00791179	-2.03422	STK17A	0.0497044	7.13436	1.57734	0.117236	0.419118	-5.43951
2	POLR3H	0.0409439	7.04719	3.31309	0.00120604	0.00794711	-2.0387	POLR3H	0.0565787	7.04719	2.33445	0.0211616	0.153254	-4.01655
2	CSNK2A1P	0.0577394	7.7765	3.3125	0.00120838	0.00795966	-2.04051	CSNK2A1P	0.0146577	7.7765	0.428782	0.668817	0.886308	-6.56992
2	RNF38	0.0727724	8.65669	3.31194	0.00121061	0.00797144	-2.04222	RNF38	0.0558413	8.65669	1.29586	0.197403	0.538495	-5.8339
2	PIP5K1A	0.0461533	7.35247	3.30843	0.00122464	0.00806093	-2.05294	PIP5K1A	0.0475926	7.35247	1.73958	0.0843853	0.351556	-5.17848
2	CTDP1	0.0524669	7.46549	3.30725	0.00122941	0.0080894	-2.05655	CTDP1	-0.00252207	7.46549	-0.0810635	0.935521	0.980819	-6.65777
2	WDR91	0.0568691	7.28869	3.30662	0.00123192	0.00810304	-2.05845	WDR91	-0.0276086	7.28869	-0.818537	0.414603	0.73944	-6.32967
2	ATP2B4	0.210623	10.7605	3.30611	0.001234	0.00811197	-2.06002	ATP2B4	0.179652	10.7605	1.43791	0.15295	0.476319	-5.64421
2	MACF1	-0.109864	9.79871	-3.30607	0.00123417	0.00811197	-2.06015	MACF1	-0.0845508	9.79871	-1.29736	0.196887	0.53771	-5.832
2	TMEM160	-0.0908214	9.24395	-3.30451	0.00124051	0.00815069	-2.06491	TMEM160	-0.134453	9.24395	-2.49445	0.0139155	0.11738	-3.6507
2	RNF146	-0.085926	8.79067	-3.30439	0.00124097	0.00815082	-2.06526	RNF146	-0.0337907	8.79067	-0.662598	0.508804	0.80558	-6.4437
2	ARHGAP20	-0.109272	7.60361	-3.30408	0.00124224	0.00815623	-2.06621	ARHGAP20	-0.172334	7.60361	-2.65705	0.00890799	0.0879207	-3.25655
2	PUM1	0.0610019	10.5549	3.30311	0.00124621	0.00817936	-2.06918	PUM1	0.054604	10.5549	1.50762	0.134167	0.4472	-5.54415
2	EIF3J	0.064247	8.79009	3.30229	0.00124953	0.0081982	-2.07165	EIF3J	0.109006	8.79009	2.85692	0.00500906	0.0585977	-2.74178
2	MSC	0.146591	8.46567	3.30099	0.0012549	0.00823046	-2.07564	MSC	0.178333	8.46567	2.04765	0.0426822	0.237067	-4.61635
2	HEATR6	0.0567094	8.15165	3.3003	0.00125771	0.00824596	-2.07772	HEATR6	0.023506	8.15165	0.697532	0.48676	0.791209	-6.42022
2	TTC38	0.0789047	8.69071	3.29784	0.0012679	0.00830606	-2.08523	TTC38	0.0383875	8.69071	0.818094	0.414855	0.739495	-6.33003
2	RP11-693N9.2	0.176504	8.45499	3.29776	0.00126824	0.00830606	-2.08548	RP11-693N9.2	0.175735	8.45499	1.67421	0.0965815	0.376887	-5.2866
2	KIAA1586	0.0544506	7.24732	3.29692	0.00127172	0.00832587	-2.08802	KIAA1586	0.0788812	7.24732	2.43538	0.0162821	0.129909	-3.78834
2	SRP72	0.0605649	9.63908	3.29488	0.00128025	0.0083787	-2.09424	SRP72	0.0721975	9.63908	2.00275	0.04736	0.249912	-4.70362
2	KLC1	0.0955317	9.10482	3.29376	0.00128493	0.0084063	-2.09763	KLC1	0.0653773	9.10482	1.14937	0.252592	0.602281	-6.00941
2	NTNG1	-0.176849	7.30243	-3.29194	0.00129259	0.00845343	-2.10316	NTNG1	-0.265568	7.30243	-2.52065	0.0129681	0.112535	-3.5887
2	Z97634.5	0.0722141	8.3556	3.29145	0.00129468	0.00846108	-2.10466	Z97634.5	0.0675594	8.3556	1.57014	0.118902	0.422866	-5.45053
2	PHIP	-0.0815258	9.31097	-3.29145	0.00129469	0.00846108	-2.10467	PHIP	-0.0882434	9.31097	-1.81661	0.0716648	0.321147	-5.04604
2	POGK	0.0651416	9.83233	3.29112	0.0012961	0.00846503	-2.10567	POGK	0.0720444	9.83233	1.85598	0.0658038	0.305054	-4.97625
2	PTGFRN	0.212473	8.39723	3.29109	0.00129622	0.00846503	-2.10576	PTGFRN	0.155774	8.39723	1.23032	0.22088	0.567856	-5.91496
2	IFI27L1	-0.0859209	7.68863	-3.29082	0.00129737	0.00846948	-2.10658	IFI27L1	-0.0967321	7.68863	-1.88913	0.0611826	0.291909	-4.91637
2	BCAT1	-0.154281	10.996	-3.28965	0.00130234	0.0084963	-2.11014	BCAT1	-0.167696	10.996	-1.82325	0.070647	0.318696	-5.03437
2	KIAA0913	0.0741612	9.67743	3.28959	0.00130257	0.0084963	-2.11031	KIAA0913	0.00999866	9.67743	0.226149	0.821454	0.947104	-6.63567
2	PSG9	-0.277927	8.14428	-3.28952	0.00130287	0.0084963	-2.11052	PSG9	-0.1381	8.14428	-0.833454	0.406173	0.734611	-6.31752
2	PLEKHA5	-0.0739267	7.58269	-3.28882	0.00130585	0.00850966	-2.11264	PLEKHA5	-0.0550244	7.58269	-1.24819	0.214286	0.559242	-5.89327
2	KAT6B	0.0511624	7.27485	3.28839	0.00130769	0.00851863	-2.11395	KAT6B	-0.00638707	7.27485	-0.209325	0.834534	0.952629	-6.6393
2	ANK1	0.0527899	6.99197	3.2878	0.00131024	0.00853223	-2.11577	ANK1	0.0799334	6.99197	2.53845	0.0123578	0.109072	-3.54625
2	C3orf62	0.0675347	8.40838	3.28729	0.0013124	0.00854321	-2.11729	C3orf62	0.0902985	8.40838	2.24119	0.0267721	0.178286	-4.21954
2	MYH13	0.0651277	6.97911	3.28602	0.00131787	0.00857579	-2.12116	MYH13	0.0387271	6.97911	0.996337	0.321004	0.670139	-6.17073
2	EFS	-0.0824333	7.99577	-3.28492	0.00132259	0.00859866	-2.12448	EFS	-0.0951339	7.99577	-1.93306	0.0554826	0.276415	-4.83551
2	CMTM6	-0.0953239	10.2388	-3.28488	0.0013228	0.00859866	-2.12463	CMTM6	-0.122963	10.2388	-2.16062	0.032625	0.201743	-4.38875
2	NARS	0.0825369	11.3422	3.28469	0.0013236	0.00860083	-2.12519	NARS	0.14324	11.3422	2.90669	0.00432009	0.0525396	-2.60852
2	SDHAF2	0.0709678	10.7254	3.28385	0.00132723	0.00862133	-2.12774	SDHAF2	0.0546695	10.7254	1.28989	0.19946	0.540378	-5.84145
2	SCAND1	0.0682326	9.3115	3.2836	0.00132831	0.00862528	-2.12849	SCAND1	0.028468	9.3115	0.698558	0.486121	0.790764	-6.41951
2	CRKL	-0.0622479	10.3296	-3.2832	0.00133004	0.00863348	-2.12971	CRKL	-0.065917	10.3296	-1.77279	0.0786908	0.338206	-5.12205
2	ITIH4	-0.035706	6.73356	-3.28253	0.00133298	0.00864948	-2.13176	ITIH4	0.00893969	6.73356	0.41906	0.675889	0.88942	-6.574
2	ANTXR1	-0.165835	8.63647	-3.28214	0.00133468	0.00865434	-2.13294	ANTXR1	-0.265346	8.63647	-2.67781	0.00840248	0.0842969	-3.20461
2	PPAP2C	-0.10517	7.58501	-3.28174	0.00133639	0.00866235	-2.13413	PPAP2C	-0.0615913	7.58501	-0.979988	0.328978	0.675738	-6.18662
2	MAP2K6	-0.0404967	6.79942	-3.27952	0.0013461	0.00872222	-2.14086	MAP2K6	0.00496842	6.79942	0.205162	0.837778	0.953097	-6.64016
2	DTX3L	0.117187	7.59669	3.27807	0.00135251	0.00876061	-2.14527	DTX3L	0.198157	7.59669	2.8264	0.0054799	0.061875	-2.82251
2	CXCL2	-0.417519	8.2776	-3.27783	0.00135355	0.00876428	-2.14599	CXCL2	-0.42934	8.2776	-1.71869	0.0881371	0.358211	-5.21345
2	YPEL2	-0.0591191	7.35767	-3.27673	0.00135844	0.0087928	-2.14933	YPEL2	-0.0687206	7.35767	-1.94216	0.0543587	0.273395	-4.81853
2	FERMT1	-0.0762897	7.33638	-3.27639	0.00135994	0.00879942	-2.15036	FERMT1	-0.0732653	7.33638	-1.60441	0.111139	0.406384	-5.39766
2	CCNK	0.066885	10.1244	3.27621	0.00136072	0.00880132	-2.15089	CCNK	0.0800491	10.1244	1.99934	0.0477328	0.251073	-4.71018
2	ITGA1	-0.0786332	7.34317	-3.27545	0.00136408	0.00881995	-2.15318	ITGA1	-0.122045	7.34317	-2.59223	0.0106672	0.0987594	-3.41635
2	FKBP15	0.0517682	8.05781	3.27533	0.00136464	0.00882045	-2.15356	FKBP15	-0.00724272	8.05781	-0.233658	0.815632	0.944503	-6.63396
2	FOSL2	0.0503543	7.42441	3.27437	0.0013689	0.00884484	-2.15646	FOSL2	0.0829207	7.42441	2.74942	0.00685244	0.0727808	-3.02275
2	FOXQ1	-0.172218	8.42711	-3.2728	0.00137592	0.00888705	-2.16121	FOXQ1	-0.229178	8.42711	-2.22076	0.0281622	0.183718	-4.26299
2	TSPAN5	0.141462	10.4525	3.27233	0.00137804	0.0088976	-2.16264	TSPAN5	0.0956066	10.4525	1.1277	0.2616	0.611514	-6.03362
2	C11orf24	-0.076304	8.57381	-3.27112	0.00138348	0.0089296	-2.1663	C11orf24	0.00138166	8.57381	0.0302021	0.975954	0.993355	-6.66057
2	FAM96A	-0.065721	11.2558	-3.27095	0.00138425	0.0089314	-2.16682	FAM96A	-0.0711849	11.2558	-1.80653	0.0732334	0.324412	-5.06368
2	CCND3	-0.106377	10.7993	-3.27033	0.00138703	0.00894621	-2.16868	CCND3	-0.144283	10.7993	-2.26175	0.0254339	0.172698	-4.17543
2	F12	-0.0603194	7.37789	-3.26986	0.00138916	0.00895678	-2.17011	F12	0.0203694	7.37789	0.563038	0.574414	0.841208	-6.50402
2	PEX11B	0.0792903	10.034	3.2691	0.0013926	0.00897576	-2.1724	PEX11B	0.068663	10.034	1.4435	0.151371	0.4746	-5.63635
2	EGLN1	0.0965587	8.04053	3.26841	0.00139573	0.00899278	-2.17449	EGLN1	0.16038	8.04053	2.7681	0.00649337	0.0698601	-2.97462
2	ZNF688	-0.0488771	7.51616	-3.26792	0.00139794	0.00900389	-2.17596	ZNF688	-0.0831167	7.51616	-2.83362	0.00536504	0.0611186	-2.80349
2	LPIN1	0.15396	11.6481	3.26618	0.0014059	0.00905196	-2.18124	LPIN1	0.0995866	11.6481	1.07726	0.283434	0.634781	-6.08824
2	HOXC4	-0.140592	8.0595	-3.26495	0.00141151	0.00908169	-2.18493	HOXC4	-0.107315	8.0595	-1.27075	0.206168	0.548444	-5.86544
2	C16orf72	0.0859907	9.10311	3.26361	0.00141766	0.00911804	-2.18897	C16orf72	0.129123	9.10311	2.49884	0.0137526	0.116598	-3.64036
2	IPO5	-0.0922753	8.41906	-3.26232	0.00142363	0.00915319	-2.19287	IPO5	0.00154601	8.41906	0.0278702	0.97781	0.993849	-6.66064
2	IL10RB	0.0860699	8.82737	3.26189	0.00142563	0.00915959	-2.19417	IL10RB	0.105555	8.82737	2.03978	0.043472	0.240255	-4.63177
2	CYGB	0.25556	10.7356	3.26138	0.00142799	0.00917156	-2.19571	CYGB	0.189756	10.7356	1.23479	0.219218	0.566453	-5.90957
2	ENGASE	0.0437547	7.18081	3.26111	0.00142924	0.00917637	-2.19652	ENGASE	0.060377	7.18081	2.29456	0.0234203	0.163397	-4.1043
2	RP1-62O9.3	0.0537386	6.9504	3.26003	0.00143427	0.00920539	-2.19978	RP1-62O9.3	0.0555403	6.9504	1.71803	0.0882585	0.358323	-5.21456
2	ADCK4	-0.068627	7.57541	-3.25952	0.00143666	0.00921752	-2.20133	ADCK4	-0.0293176	7.57541	-0.710025	0.479006	0.786218	-6.41154
2	AXIN2	0.0933712	7.52399	3.25847	0.00144155	0.00924563	-2.20448	AXIN2	0.135454	7.52399	2.41034	0.0173888	0.135661	-3.84577
2	SCYL2	0.0563468	9.71149	3.25683	0.00144923	0.00929163	-2.20942	SCYL2	0.0546904	9.71149	1.61185	0.109508	0.402637	-5.38603
2	SLC26A11	0.0656291	7.52301	3.25635	0.00145152	0.00930306	-2.21088	SLC26A11	0.0364435	7.52301	0.922021	0.358288	0.699353	-6.2409
2	RP11-471J12.1	0.0373181	6.97275	3.25616	0.00145241	0.00930547	-2.21145	RP11-471J12.1	0.0203149	6.97275	0.903831	0.367818	0.705688	-6.25726
2	TEX261	0.0530364	8.07797	3.25502	0.00145778	0.00933664	-2.21488	TEX261	0.041477	8.07797	1.298	0.19667	0.537607	-5.83119
2	RXRB	-0.0522922	9.59611	-3.25221	0.00147111	0.00941871	-2.22333	RXRB	-0.0448116	9.59611	-1.42108	0.157773	0.483521	-5.66768
2	TMEM45A	-0.171165	9.77941	-3.25026	0.00148044	0.00947486	-2.2292	TMEM45A	-0.148601	9.77941	-1.43883	0.152689	0.475962	-5.64292
2	DUS1L	0.0591565	7.59002	3.25016	0.00148092	0.00947486	-2.22949	DUS1L	0.0671297	7.59002	1.88063	0.0623403	0.294297	-4.93181
2	SLC29A1	-0.0918794	7.65491	-3.24941	0.00148454	0.0094947	-2.23176	SLC29A1	-0.0292174	7.65491	-0.526884	0.599205	0.855115	-6.52352
2	SMTN	-0.087326	7.72589	-3.24889	0.00148705	0.00950745	-2.23333	SMTN	-0.0978647	7.72589	-1.85654	0.0657226	0.304832	-4.97523
2	CD2	-0.0456254	6.98874	-3.24789	0.00149188	0.00953496	-2.23634	CD2	-0.00309735	6.98874	-0.112427	0.910665	0.974876	-6.65476
2	TAF5	-0.0571382	7.55166	-3.24602	0.00150091	0.00958684	-2.24194	TAF5	-0.0189397	7.55166	-0.548638	0.584229	0.846743	-6.51194
2	MIR491	0.036151	6.82265	3.246	0.00150104	0.00958684	-2.24202	MIR491	-0.00636698	6.82265	-0.291506	0.771146	0.928749	-6.6189
2	RPL15	-0.0685978	12.3124	-3.24422	0.00150971	0.00963583	-2.24736	RPL15	-0.0760958	12.3124	-1.83505	0.0688679	0.314081	-5.01353
2	SYMPK	0.0663096	7.55336	3.24396	0.00151095	0.00964001	-2.24812	SYMPK	0.0807588	7.55336	2.01454	0.046091	0.246086	-4.68088
2	SLC25A15	-0.103799	8.27571	-3.24251	0.00151806	0.00968202	-2.25248	SLC25A15	-0.0932542	8.27571	-1.4854	0.139945	0.456982	-5.57653
2	UTS2D	-0.0407052	6.88954	-3.24118	0.00152462	0.00972043	-2.25648	UTS2D	-0.0199234	6.88954	-0.808915	0.420095	0.744876	-6.3374
2	C17orf70	0.069647	9.35757	3.23964	0.00153224	0.00976565	-2.26111	C17orf70	0.0350016	9.35757	0.830173	0.408018	0.735374	-6.32021
2	PRKCE	-0.0728824	7.54562	-3.23779	0.00154141	0.00982064	-2.26664	PRKCE	-0.0162727	7.54562	-0.368614	0.713037	0.905282	-6.59368
2	S100A9	-0.0695544	7.14413	-3.23631	0.00154882	0.0098644	-2.27109	S100A9	-0.0741675	7.14413	-1.75965	0.0809053	0.343434	-5.1445
2	LPAL2	-0.034524	6.77275	-3.23593	0.00155069	0.00986947	-2.27221	LPAL2	-0.00905325	6.77275	-0.432682	0.665988	0.885235	-6.56826
2	C1orf172	-0.0396517	6.87054	-3.23578	0.00155149	0.00987026	-2.27269	C1orf172	0.0206626	6.87054	0.859784	0.391548	0.724241	-6.29554
2	MRPL49	0.0603351	8.12424	3.23569	0.0015519	0.00987026	-2.27293	MRPL49	0.0629824	8.12424	1.72228	0.0874839	0.357314	-5.20748
2	SAMD3	0.0673795	7.05427	3.23482	0.00155627	0.00989464	-2.27554	SAMD3	0.0866305	7.05427	2.12071	0.0359153	0.21301	-4.47047
2	GFRA1	0.0946297	7.21355	3.23449	0.00155794	0.00990177	-2.27653	GFRA1	0.0743258	7.21355	1.2954	0.19756	0.538583	-5.83449
2	CCT4	0.0615263	8.30173	3.23434	0.00155872	0.00990334	-2.277	CCT4	0.0847997	8.30173	2.27303	0.0247252	0.169461	-4.15108
2	PLS1	-0.0446301	6.98456	-3.23401	0.00156037	0.00990698	-2.27798	PLS1	-0.02844	6.98456	-1.05082	0.29536	0.645043	-6.11588
2	ARHGEF17	0.0547263	7.91519	3.23401	0.00156038	0.00990698	-2.27799	ARHGEF17	-0.00796805	7.91519	-0.240095	0.810648	0.94279	-6.63245
2	NBL1	-0.121111	11.981	-3.23329	0.00156399	0.00992647	-2.28013	NBL1	-0.126781	11.981	-1.72585	0.0868369	0.356294	-5.20152
2	IL34	-0.0528802	6.89147	-3.23182	0.00157144	0.0099668	-2.28454	IL34	-0.0462539	6.89147	-1.44142	0.151959	0.47522	-5.63929
2	NARF	-0.117722	8.71971	-3.2306	0.00157762	0.0100025	-2.28818	NARF	-0.108476	8.71971	-1.51791	0.131553	0.443031	-5.52899
2	LEP	-0.0849685	7.36566	-3.22937	0.00158393	0.010039	-2.29188	LEP	-0.135558	7.36566	-2.62706	0.00968632	0.0928263	-3.33091
2	RP5-837M10.1	0.045487	6.80479	3.22916	0.00158498	0.0100422	-2.29249	RP5-837M10.1	-0.0228585	6.80479	-0.82744	0.409559	0.736192	-6.32245
2	ZFP91	-0.063982	11.6848	-3.22902	0.00158567	0.0100431	-2.2929	ZFP91	-0.008629	11.6848	-0.222055	0.824632	0.948732	-6.63658
2	RPL13P5	0.0635874	9.07921	3.22703	0.00159592	0.0101045	-2.29887	RPL13P5	-0.00757937	9.07921	-0.196134	0.844823	0.95529	-6.64195
2	EEF1A1P10	0.0501931	7.085	3.22649	0.00159868	0.0101158	-2.30048	EEF1A1P10	0.00444446	7.085	0.145677	0.88441	0.966123	-6.6505
2	ACAT2	0.146431	12.2069	3.22647	0.0015988	0.0101158	-2.30055	ACAT2	0.149288	12.2069	1.67729	0.0959761	0.375101	-5.28159
2	PANK1	0.0542277	7.61151	3.22562	0.00160316	0.0101398	-2.30307	PANK1	0.0421368	7.61151	1.27803	0.203599	0.544991	-5.85636
2	PARVA	0.0709242	10.4897	3.22518	0.00160545	0.0101497	-2.30439	PARVA	-0.0349846	10.4897	-0.811191	0.418793	0.743648	-6.33558
2	CDAN1	-0.0356244	6.93471	-3.22511	0.00160582	0.0101497	-2.30461	CDAN1	0.0301345	6.93471	1.39107	0.166668	0.496581	-5.70888
2	FLNB	-0.119677	9.39684	-3.22473	0.0016078	0.0101586	-2.30574	FLNB	-0.0597282	9.39684	-0.820629	0.413414	0.738564	-6.32798
2	C10orf93	0.0420967	6.94779	3.22411	0.00161098	0.0101753	-2.30758	C10orf93	0.0335381	6.94779	1.30974	0.192676	0.532093	-5.81621
2	CALCOCO2	0.056445	7.58672	3.22387	0.00161226	0.0101798	-2.30832	CALCOCO2	0.0176466	7.58672	0.513925	0.608209	0.860049	-6.53019
2	UGGT2	-0.110954	9.22252	-3.22335	0.00161492	0.010193	-2.30984	UGGT2	-0.134799	9.22252	-1.99682	0.0480092	0.251826	-4.71501
2	AC078937.4	0.0398739	6.90967	3.22209	0.00162152	0.0102276	-2.31362	AC078937.4	0.0485434	6.90967	2.00016	0.0476422	0.250966	-4.70859
2	GTF3C5	-0.0537229	8.40573	-3.22155	0.00162433	0.0102419	-2.31523	GTF3C5	-0.00930016	8.40573	-0.284369	0.776596	0.930798	-6.62094
2	FBXO31	0.0718592	8.90766	3.22034	0.00163066	0.0102782	-2.31884	FBXO31	0.0529655	8.90766	1.21032	0.228433	0.576197	-5.93888
2	TEX264	-0.0644785	8.94533	-3.21944	0.0016354	0.0103045	-2.32152	TEX264	-0.0987302	8.94533	-2.51364	0.0132159	0.113682	-3.60536
2	KIAA0415	0.0596399	7.19014	3.21789	0.00164359	0.010349	-2.32615	KIAA0415	0.0885701	7.19014	2.43673	0.0162239	0.129784	-3.78521
2	MAX	0.0509725	7.27902	3.2173	0.00164668	0.0103649	-2.3279	MAX	0.038955	7.27902	1.25374	0.212269	0.557319	-5.88647
2	RBM15B	0.0542229	7.50113	3.21597	0.00165376	0.0104059	-2.33187	RBM15B	0.0940839	7.50113	2.84532	0.00518353	0.0599303	-2.77257
2	IMPDH2	0.0851258	11.3271	3.21431	0.00166259	0.0104579	-2.33681	IMPDH2	0.0999123	11.3271	1.92368	0.0566602	0.280298	-4.85291
2	KRTAP21-2	0.0375304	6.84449	3.21388	0.00166489	0.0104687	-2.33809	KRTAP21-2	0.0150388	6.84449	0.656671	0.512595	0.808413	-6.44756
2	ZNF770	-0.0581123	8.73995	-3.21304	0.00166941	0.0104935	-2.3406	ZNF770	-0.00773808	8.73995	-0.218157	0.827662	0.95024	-6.63743
2	MPP5	0.0626193	8.53741	3.21273	0.00167106	0.0105003	-2.34152	MPP5	0.0967408	8.53741	2.53083	0.0126159	0.110549	-3.56446
2	USPL1	0.051697	8.1091	3.21221	0.0016739	0.0105145	-2.34309	USPL1	0.0884156	8.1091	2.80126	0.00589777	0.0654159	-2.88845
2	RANBP10	-0.0491919	7.63012	-3.212	0.00167501	0.0105179	-2.34371	RANBP10	-0.0613976	7.63012	-2.04419	0.0430282	0.238554	-4.62314
2	ZCCHC17	0.0563492	9.77574	3.21083	0.00168133	0.010554	-2.3472	ZCCHC17	0.0873371	9.77574	2.53755	0.012388	0.109286	-3.5484
2	RP13-7D7.1	0.0550468	7.41828	3.21069	0.00168206	0.0105549	-2.3476	RP13-7D7.1	0.0346659	7.41828	1.03099	0.304528	0.653656	-6.13617
2	C8orf82	-0.068856	7.96848	-3.21035	0.0016839	0.0105628	-2.34861	C8orf82	-0.083432	7.96848	-1.98349	0.0494965	0.257469	-4.74051
2	NAPEPLD	0.0535872	7.2941	3.20782	0.00169766	0.0106418	-2.35615	NAPEPLD	0.0313871	7.2941	0.958046	0.339882	0.686784	-6.20755
2	EFHD2	-0.0805963	10.1423	-3.20725	0.00170077	0.010654	-2.35785	EFHD2	-0.0287998	10.1423	-0.584377	0.560016	0.834467	-6.49191
2	TMEM51	0.109902	10.0687	3.20573	0.0017091	0.0107025	-2.36237	TMEM51	0.0989592	10.0687	1.47185	0.143565	0.462827	-5.59606
2	DDX19B	0.0574725	9.49105	3.20429	0.00171701	0.0107483	-2.36665	DDX19B	0.0816565	9.49105	2.32139	0.0218785	0.156505	-4.04541
2	TNFAIP8L1	-0.0798358	7.36294	-3.20097	0.00173538	0.0108596	-2.37651	TNFAIP8L1	-0.0962771	7.36294	-1.96831	0.0512379	0.263602	-4.76935
2	TSPAN17	-0.0738886	10.6731	-3.20083	0.00173615	0.0108607	-2.37692	TSPAN17	-0.00681252	10.6731	-0.15048	0.880628	0.965076	-6.6498
2	ZNF584	0.0473008	7.3497	3.20064	0.00173719	0.0108635	-2.37747	ZNF584	0.0417809	7.3497	1.44156	0.151918	0.475172	-5.63908
2	CDX1	0.0475976	6.91071	3.19932	0.00174457	0.0109059	-2.3814	CDX1	0.072379	6.91071	2.48069	0.0144377	0.120231	-3.68304
2	SMAD6	0.172955	8.36404	3.1991	0.00174582	0.01091	-2.38206	SMAD6	0.00736764	8.36404	0.069488	0.944712	0.983618	-6.65863
2	PSG6	-0.190628	7.63303	-3.19847	0.00174932	0.0109262	-2.38392	PSG6	-0.140595	7.63303	-1.20285	0.231298	0.578926	-5.94771
2	DAP3	0.0530342	10.4279	3.19842	0.00174961	0.0109262	-2.38407	DAP3	0.0779592	10.4279	2.39736	0.0179883	0.138738	-3.87533
2	C14orf45	0.0680923	7.80404	3.19747	0.00175494	0.0109558	-2.38689	C14orf45	0.104117	7.80404	2.49296	0.0139711	0.117632	-3.6542
2	C5orf4	-0.0346685	6.84048	-3.1963	0.00176153	0.0109931	-2.39036	C5orf4	0.00313955	6.84048	0.147593	0.882901	0.965611	-6.65022
2	CLPX	0.0624795	8.44704	3.19505	0.00176861	0.0110336	-2.39407	CLPX	0.00425427	8.44704	0.110931	0.911849	0.97567	-6.65492
2	C11orf57	0.0544201	8.19448	3.19409	0.00177405	0.0110637	-2.39691	C11orf57	0.0765115	8.19448	2.28982	0.0237024	0.164924	-4.11464
2	RWDD2B	0.0528115	7.5599	3.19355	0.00177707	0.0110788	-2.39849	RWDD2B	0.0325755	7.5599	1.00444	0.317101	0.667184	-6.16275
2	ENDOG	0.0687044	8.57604	3.19284	0.00178113	0.0111004	-2.40061	ENDOG	0.0440196	8.57604	1.0431	0.298908	0.648582	-6.12383
2	C1orf162	-0.0829924	7.52024	-3.19217	0.00178495	0.0111203	-2.40259	C1orf162	-0.0969419	7.52024	-1.90128	0.0595588	0.288009	-4.89418
2	PHLDA3	0.0866753	9.40981	3.1918	0.00178706	0.0111297	-2.40368	PHLDA3	0.0839046	9.40981	1.57548	0.117664	0.420075	-5.44236
2	KIAA1324	-0.0491358	7.00891	-3.19117	0.00179068	0.0111484	-2.40555	KIAA1324	-0.0662536	7.00891	-2.19406	0.0300736	0.190939	-4.31923
2	CNPY2	0.0882735	11.4037	3.19107	0.00179128	0.0111484	-2.40586	CNPY2	0.0384944	11.4037	0.709561	0.479293	0.786285	-6.41186
2	DCP2	0.0638163	8.40442	3.1906	0.00179396	0.0111589	-2.40725	DCP2	0.0634629	8.40442	1.61788	0.1082	0.399632	-5.37657
2	TMEM22	-0.106248	9.47493	-3.19056	0.00179419	0.0111589	-2.40737	TMEM22	-0.0447414	9.47493	-0.685081	0.494557	0.794865	-6.42873
2	EHBP1L1	-0.101522	9.06227	-3.18997	0.00179757	0.0111723	-2.40911	EHBP1L1	-0.0961826	9.06227	-1.54103	0.125828	0.431969	-5.49457
2	SSRP1	-0.0711786	7.99102	-3.18784	0.00180985	0.011241	-2.41541	SSRP1	-0.0638146	7.99102	-1.45732	0.147528	0.468984	-5.61682
2	CPSF3L	0.0582269	8.20283	3.18759	0.0018113	0.0112462	-2.41615	CPSF3L	0.0960617	8.20283	2.68149	0.0083158	0.0837029	-3.19538
2	TC2N	-0.0405191	6.76558	-3.18504	0.00182614	0.0113345	-2.42371	TC2N	-0.0226913	6.76558	-0.909496	0.364833	0.703903	-6.2522
2	GALT	-0.0822094	8.35175	-3.1821	0.00184335	0.0114374	-2.43239	GALT	-0.0684561	8.35175	-1.35111	0.179092	0.514721	-5.7624
2	FGF7	-0.0853848	7.68286	-3.18111	0.00184916	0.0114696	-2.4353	FGF7	-0.040114	7.68286	-0.762045	0.447464	0.76634	-6.37373
2	COL3A1	0.173921	12.3824	3.1808	0.001851	0.0114771	-2.43622	COL3A1	0.0745777	12.3824	0.695472	0.488046	0.79185	-6.42164
2	TTC27	0.0779691	9.30782	3.18036	0.00185359	0.0114892	-2.43751	TTC27	0.0795996	9.30782	1.65558	0.100306	0.384598	-5.31667
2	LLPH	0.0650931	9.82844	3.17953	0.00185852	0.0115145	-2.43997	LLPH	0.0989277	9.82844	2.46395	0.015096	0.124018	-3.72213
2	GPC2	-0.0529746	7.265	-3.17942	0.0018592	0.0115145	-2.44031	GPC2	-0.0427098	7.265	-1.30706	0.193584	0.53336	-5.81965
2	C13orf33	-0.36606	10.4079	-3.17935	0.00185956	0.0115145	-2.44049	C13orf33	-0.432975	10.4079	-1.91751	0.0574469	0.282277	-4.86433
2	MRPL35	0.0495232	8.90854	3.17823	0.00186626	0.0115521	-2.44382	MRPL35	0.0457277	8.90854	1.49638	0.137066	0.452302	-5.56059
2	MIR1203	-0.0318726	6.79275	-3.17632	0.00187763	0.0116186	-2.44944	MIR1203	-0.0297957	6.79275	-1.51407	0.132523	0.444823	-5.53465
2	DAB2	0.16555	11.0972	3.17527	0.00188396	0.0116538	-2.45255	DAB2	0.144618	11.0972	1.41436	0.159733	0.485397	-5.67698
2	SOX15	-0.125699	7.78896	-3.17355	0.00189427	0.0117136	-2.4576	SOX15	-0.161002	7.78896	-2.07268	0.0402495	0.229054	-4.56689
2	CSDA	-0.0685601	12.1773	-3.17209	0.00190311	0.0117643	-2.46191	CSDA	0.00921161	12.1773	0.217319	0.828313	0.950444	-6.63761
2	SNORA24	0.0521333	7.24825	3.16926	0.00192035	0.0118668	-2.47025	SNORA24	0.00179521	7.24825	0.0556475	0.955711	0.986807	-6.65949
2	SYNC	0.177333	9.64416	3.169	0.00192194	0.0118724	-2.47101	SYNC	0.150383	9.64416	1.37031	0.173038	0.506398	-5.73687
2	DNM3	0.0407847	6.89712	3.1689	0.00192255	0.0118724	-2.47131	DNM3	0.0233467	6.89712	0.924963	0.356761	0.698526	-6.23822
2	PTPRN	-0.126145	7.32034	-3.16748	0.00193124	0.011922	-2.47548	PTPRN	-0.110763	7.32034	-1.41816	0.158624	0.48446	-5.67173
2	C10orf11	-0.106543	7.22961	-3.1659	0.00194097	0.011978	-2.48013	C10orf11	-0.0844274	7.22961	-1.27921	0.203183	0.544653	-5.85488
2	UPF2	0.070528	8.4534	3.16478	0.0019479	0.0120127	-2.48342	UPF2	0.0809632	8.4534	1.85249	0.0663054	0.306524	-4.98248
2	INPP5D	0.0421007	7.01159	3.16288	0.00195969	0.0120773	-2.489	INPP5D	0.00644983	7.01159	0.247075	0.805254	0.940845	-6.63076
2	RP11-459K23.1	0.0959141	8.4167	3.16215	0.00196425	0.0121013	-2.49115	RP11-459K23.1	0.0412857	8.4167	0.694043	0.488938	0.792455	-6.42262
2	CST2	-0.0718921	6.88568	-3.16141	0.0019689	0.0121258	-2.49334	CST2	-0.0944297	6.88568	-2.11736	0.0362037	0.213986	-4.47725
2	CCRL1	-0.116514	7.57517	-3.15882	0.00198512	0.0122217	-2.50093	CCRL1	-0.0132491	7.57517	-0.183156	0.854971	0.958368	-6.64439
2	JMJD1C	0.0510561	9.2206	3.15816	0.00198933	0.0122434	-2.50288	JMJD1C	0.0486679	9.2206	1.53503	0.127296	0.434598	-5.50356
2	NAPRT1	0.133519	8.45493	3.15701	0.00199656	0.0122838	-2.50624	NAPRT1	0.0802623	8.45493	0.967682	0.335065	0.682033	-6.19842
2	IL17RE	0.0405091	6.85554	3.15652	0.00199968	0.0122988	-2.50768	IL17RE	-0.0559884	6.85554	-2.22455	0.0278999	0.182789	-4.25496
2	GAPDH	-0.0568119	14.3887	-3.15628	0.00200124	0.0123043	-2.5084	GAPDH	-0.0574663	14.3887	-1.62793	0.106049	0.395264	-5.36074
2	ZMYND19	0.057528	8.89396	3.15609	0.00200246	0.0123071	-2.50896	ZMYND19	0.0487006	8.89396	1.36235	0.175527	0.509199	-5.74749
2	MTMR7	0.0274658	6.84803	3.15597	0.00200321	0.0123071	-2.50931	MTMR7	-0.0295236	6.84803	-1.7298	0.0861251	0.354525	-5.1949
2	SQLE	0.0868561	11.9143	3.15389	0.00201647	0.0123777	-2.51541	SQLE	0.136009	11.9143	2.51825	0.0130524	0.112859	-3.5944
2	GGCX	0.0682278	8.60638	3.15203	0.00202837	0.012446	-2.52085	GGCX	0.0636454	8.60638	1.49928	0.136313	0.450998	-5.55636
2	KCTD5	0.0597049	9.86121	3.15182	0.00202974	0.0124502	-2.52147	KCTD5	0.0498496	9.86121	1.34184	0.182073	0.518264	-5.7746
2	C22orf36	0.0558034	7.73578	3.15051	0.00203821	0.012498	-2.52532	C22orf36	0.0171122	7.73578	0.492619	0.623143	0.86693	-6.5408
2	SAP130	-0.0521274	8.79547	-3.14913	0.00204711	0.0125483	-2.52934	SAP130	-0.0528006	8.79547	-1.62649	0.106356	0.39603	-5.36302
2	MTPAP	0.0602716	8.7805	3.14855	0.00205088	0.0125672	-2.53105	MTPAP	0.0794106	8.7805	2.11526	0.0363858	0.214616	-4.48151
2	C12orf56	-0.0878621	7.12904	-3.14642	0.00206474	0.0126479	-2.53727	C12orf56	-0.0839352	7.12904	-1.53266	0.127877	0.435863	-5.50709
2	CLDN1	-0.140398	7.26169	-3.14589	0.00206824	0.0126615	-2.53883	CLDN1	-0.165107	7.26169	-1.8864	0.0615527	0.292879	-4.92134
2	ARMC6	0.0619736	7.73213	3.14585	0.0020685	0.0126615	-2.53895	ARMC6	0.077672	7.73213	2.0104	0.0465336	0.247089	-4.68888
2	TRMT11	0.0640003	8.73578	3.14577	0.00206903	0.0126615	-2.53919	TRMT11	0.0577847	8.73578	1.44825	0.150042	0.4736	-5.62966
2	TOMM20	-0.0688581	10.6091	-3.14452	0.00207722	0.0127031	-2.54284	TOMM20	-0.0227008	10.6091	-0.528601	0.598017	0.854387	-6.52262
2	MUL1	-0.0602734	8.56583	-3.14182	0.00209505	0.0128079	-2.55074	MUL1	-0.0331949	8.56583	-0.882294	0.379306	0.71485	-6.27621
2	FGF10	0.0375096	6.7802	3.14147	0.00209733	0.0128175	-2.55174	FGF10	0.0306194	6.7802	1.3076	0.193401	0.533228	-5.81896
2	INSM2	-0.031741	6.70683	-3.14082	0.00210165	0.0128396	-2.55364	INSM2	0.00940328	6.70683	0.474449	0.636005	0.872776	-6.5495
2	RPL6	0.0937392	9.73926	3.13955	0.00211013	0.0128801	-2.55736	RPL6	0.139645	9.73926	2.38484	0.0185837	0.142071	-3.9037
2	TRIM68	-0.0559953	8.25111	-3.13951	0.00211039	0.0128801	-2.55747	TRIM68	-0.0235207	8.25111	-0.672431	0.502546	0.801574	-6.43721
2	NRXN3	0.0369343	6.84329	3.1382	0.00211915	0.0129292	-2.5613	NRXN3	-0.0394178	6.84329	-1.70777	0.0901524	0.36298	-5.23158
2	CYB5B	-0.0713528	12.1361	-3.13736	0.00212482	0.0129595	-2.56377	CYB5B	-0.0442653	12.1361	-0.992436	0.322895	0.671726	-6.17454
2	CD2BP2	0.0585914	10.6685	3.13631	0.00213184	0.012998	-2.56681	CD2BP2	0.0612315	10.6685	1.67127	0.0971609	0.377873	-5.29136
2	PALMD	-0.0703956	7.08146	-3.13489	0.00214144	0.0130478	-2.57096	PALMD	-0.122167	7.08146	-2.77407	0.00638219	0.0690297	-2.95916
2	SLC22A16	0.0303514	6.76474	3.13264	0.00215671	0.0131321	-2.57753	SLC22A16	0.0156903	6.76474	0.825751	0.410513	0.736261	-6.32382
2	DDOST	0.0601116	11.6027	3.13236	0.00215862	0.0131393	-2.57834	DDOST	0.044095	11.6027	1.17163	0.243567	0.592782	-5.98406
2	ATXN1L	0.0596864	7.98208	3.13212	0.00216027	0.013145	-2.57905	ATXN1L	-0.0221251	7.98208	-0.592017	0.554905	0.832109	-6.48747
2	KIFAP3	0.0721167	9.38001	3.13104	0.00216761	0.0131853	-2.58218	KIFAP3	0.0839025	9.38001	1.85744	0.0655939	0.304558	-4.97363
2	CTD-2184D3.1	0.0576641	7.87012	3.13081	0.0021692	0.0131905	-2.58286	CTD-2184D3.1	0.0518799	7.87012	1.43627	0.153414	0.476833	-5.64651
2	SNX29	0.108953	8.59251	3.13058	0.00217074	0.0131956	-2.58351	SNX29	0.0879532	8.59251	1.28862	0.199901	0.540961	-5.84306
2	IL10RA	0.0335162	6.82773	3.1303	0.00217268	0.013203	-2.58434	IL10RA	0.0274751	6.82773	1.30845	0.193113	0.532817	-5.81787
2	GPR37	-0.113528	7.72715	-3.13012	0.00217394	0.0132062	-2.58487	GPR37	-0.0458617	7.72715	-0.644755	0.520264	0.812675	-6.45522
2	GGT5	0.04144	6.9875	3.12978	0.00217624	0.0132158	-2.58585	GGT5	-0.0141657	6.9875	-0.545531	0.586357	0.848087	-6.51362
2	DERA	-0.0757814	10.9374	-3.12918	0.00218036	0.0132364	-2.58759	DERA	-0.126783	10.9374	-2.66942	0.00860364	0.0857035	-3.22565
2	NECAP2	0.0781899	9.65465	3.12882	0.00218285	0.0132471	-2.58865	NECAP2	0.0988097	9.65465	2.01612	0.0459234	0.245736	-4.67782
2	VOPP1	0.0660093	8.3156	3.12807	0.00218806	0.0132743	-2.59085	VOPP1	0.0789439	8.3156	1.90755	0.0587357	0.28592	-4.88268
2	ZHX2	0.0670257	7.51772	3.12785	0.00218954	0.0132789	-2.59147	ZHX2	0.0915827	7.51772	2.17924	0.0311823	0.195736	-4.35017
2	DCHS1	-0.0885957	7.54429	-3.12747	0.00219219	0.0132905	-2.59259	DCHS1	-0.108591	7.54429	-1.95461	0.0528533	0.268518	-4.79519
2	ZNF146	0.063943	9.33293	3.12693	0.00219592	0.0133088	-2.59416	ZNF146	0.000310172	9.33293	0.00773417	0.993841	0.998791	-6.661
2	PHF15	-0.0901315	9.09238	-3.12652	0.00219875	0.0133215	-2.59535	PHF15	-0.131728	9.09238	-2.32997	0.0214051	0.154466	-4.02646
2	CALCOCO1	-0.0500016	7.28242	-3.12554	0.00220553	0.0133505	-2.59819	CALCOCO1	-0.0482216	7.28242	-1.53699	0.126815	0.433525	-5.50063
2	RP4-635E18.6	-0.0440238	7.11715	-3.12551	0.00220579	0.0133505	-2.5983	RP4-635E18.6	-0.0417758	7.11715	-1.51232	0.132967	0.445303	-5.53723
2	RANBP3	0.0495869	7.69154	3.1255	0.00220581	0.0133505	-2.59831	RANBP3	0.0186886	7.69154	0.600641	0.549163	0.829395	-6.48238
2	ANXA10	-0.20499	8.14327	-3.12541	0.00220646	0.0133505	-2.59858	ANXA10	-0.10304	8.14327	-0.801063	0.42461	0.748091	-6.34363
2	CNRIP1	-0.0663856	8.88233	-3.1248	0.00221073	0.0133694	-2.60037	CNRIP1	-0.058918	8.88233	-1.41411	0.159807	0.485397	-5.67733
2	POLR2E	0.0634803	7.52591	3.12475	0.00221105	0.0133694	-2.6005	POLR2E	0.0853189	7.52591	2.14145	0.0341713	0.206827	-4.42818
2	SULT1B1	-0.0453791	6.89747	-3.12427	0.0022144	0.0133852	-2.6019	SULT1B1	-0.0756312	6.89747	-2.65509	0.00895684	0.0882599	-3.26141
2	KBTBD4	-0.0554725	8.16228	-3.12311	0.00222251	0.013429	-2.60527	KBTBD4	-0.0364162	8.16228	-1.04542	0.297839	0.647195	-6.12145
2	CCDC68	-0.0692726	7.11993	-3.12302	0.0022231	0.013429	-2.60552	CCDC68	0.00500923	7.11993	0.115152	0.908509	0.974207	-6.65445
2	SPACA1	-0.0381158	6.99465	-3.12246	0.00222706	0.0134484	-2.60716	SPACA1	0.0568614	6.99465	2.37518	0.0190555	0.14441	-3.92552
2	C6orf136	-0.0524547	8.58522	-3.12217	0.00222907	0.0134561	-2.60799	C6orf136	-0.0602893	8.58522	-1.82978	0.0696571	0.316169	-5.02284
2	SPATS2	0.0674942	8.66422	3.12075	0.00223909	0.0135121	-2.61213	SPATS2	0.0630376	8.66422	1.4862	0.139734	0.456923	-5.57538
2	SERPINB1	-0.0747058	8.92165	-3.12052	0.00224072	0.0135175	-2.6128	SERPINB1	-0.0254762	8.92165	-0.542617	0.588356	0.849334	-6.51519
2	PFDN6	0.0700356	9.28495	3.11909	0.0022508	0.0135649	-2.61695	PFDN6	0.113339	9.28495	2.57379	0.0112218	0.102001	-3.46116
2	ACCS	-0.0476832	6.98044	-3.11758	0.0022615	0.0136204	-2.62132	ACCS	-0.0639433	6.98044	-2.13174	0.0349783	0.209423	-4.44802
2	PKDCC	0.15741	8.31717	3.11676	0.00226734	0.0136511	-2.6237	PKDCC	-0.0466169	8.31717	-0.470653	0.638706	0.874451	-6.55128
2	RP11-629B11.4	-0.0346717	6.82916	-3.11625	0.00227102	0.0136688	-2.6252	RP11-629B11.4	0.00752726	6.82916	0.34497	0.730695	0.912632	-6.60204
2	ZDHHC6	-0.0549018	9.07872	-3.11613	0.00227185	0.0136692	-2.62554	ZDHHC6	-0.015944	9.07872	-0.461439	0.645283	0.877157	-6.55553
2	SMAP1	0.0666584	8.66668	3.11597	0.00227299	0.0136716	-2.626	SMAP1	0.104828	8.66668	2.49863	0.0137603	0.116608	-3.64084
2	CAPZA2	0.0518646	11.4568	3.11504	0.00227966	0.0137072	-2.6287	CAPZA2	0.0669556	11.4568	2.05053	0.0423959	0.236195	-4.61068
2	FAM18B2	0.0350127	6.90772	3.11478	0.00228152	0.0137139	-2.62946	FAM18B2	-0.031656	6.90772	-1.43597	0.1535	0.477	-5.64693
2	VARS2	-0.0899081	8.36821	-3.11419	0.00228578	0.013735	-2.63118	VARS2	-0.0826487	8.36821	-1.45972	0.146868	0.467838	-5.6134
2	CNNM3	-0.0591378	8.07147	-3.11304	0.002294	0.0137799	-2.63449	CNNM3	-0.0743323	8.07147	-1.99519	0.048189	0.252681	-4.71814
2	PAM	-0.0694705	12.6018	-3.11274	0.00229617	0.0137883	-2.63536	PAM	-0.0521804	12.6018	-1.19217	0.235446	0.583872	-5.96026
2	RIN3	-0.0472369	6.9708	-3.11198	0.0023017	0.013817	-2.63758	RIN3	-0.0642315	6.9708	-2.1577	0.0328572	0.202767	-4.39479
2	ALX1	0.0542429	7.24522	3.11083	0.00231003	0.0138625	-2.64091	ALX1	0.0393205	7.24522	1.14984	0.252396	0.60219	-6.00887
2	SACM1L	0.0829323	9.01272	3.11062	0.00231155	0.013867	-2.64152	SACM1L	0.10547	9.01272	2.01715	0.0458148	0.245586	-4.67584
2	DCLK1	0.0427686	6.93735	3.10939	0.00232047	0.0139114	-2.64507	DCLK1	0.0705195	6.93735	2.61425	0.0100374	0.0948672	-3.36247
2	UBR7	-0.0925651	7.63689	-3.1088	0.00232481	0.0139328	-2.6468	UBR7	-0.0291629	7.63689	-0.499417	0.618361	0.865236	-6.53747
2	DIRAS1	0.0551851	7.06881	3.1082	0.00232916	0.0139544	-2.64852	DIRAS1	-0.0229809	7.06881	-0.659996	0.510466	0.806814	-6.4454
2	PELO	-0.0832677	11.1424	-3.10756	0.00233387	0.013978	-2.65038	PELO	-0.0399139	11.1424	-0.759546	0.448951	0.767166	-6.37561
2	HK2	-0.094535	8.06995	-3.10738	0.00233519	0.0139813	-2.65091	HK2	-0.131374	8.06995	-2.2019	0.029501	0.188879	-4.30278
2	POLE4	-0.0629201	11.6456	-3.10655	0.00234129	0.0140132	-2.65331	POLE4	-0.0175166	11.6456	-0.440985	0.659983	0.882657	-6.56467
2	CARS	0.0624688	7.44934	3.10605	0.00234491	0.0140303	-2.65474	CARS	0.0976681	7.44934	2.4762	0.0146117	0.121293	-3.69355
2	KRT75	0.044866	7.00886	3.10553	0.00234879	0.0140475	-2.65626	KRT75	0.00353225	7.00886	0.124668	0.900986	0.971912	-6.65332
2	DCAKD	-0.0867196	9.72371	-3.10545	0.00234932	0.0140475	-2.65647	DCAKD	-0.057779	9.72371	-1.05503	0.293439	0.643524	-6.11152
2	NPAS1	-0.0758034	7.10789	-3.10505	0.00235234	0.0140584	-2.65765	NPAS1	-0.112144	7.10789	-2.3423	0.02074	0.151582	-3.9991
2	SLC4A8	-0.0372622	6.89982	-3.105	0.00235268	0.0140584	-2.65779	SLC4A8	-0.0334839	6.89982	-1.42271	0.157303	0.482683	-5.66543
2	COMMD2	0.0994203	8.86655	3.10371	0.00236219	0.0141106	-2.66151	COMMD2	0.114894	8.86655	1.8289	0.06979	0.31618	-5.0244
2	EFR3B	0.0516033	6.93465	3.10324	0.00236568	0.0141226	-2.66287	EFR3B	0.0787023	6.93465	2.41331	0.0172541	0.135012	-3.83899
2	AL009179.2	-0.0379206	6.85236	-3.10323	0.00236574	0.0141226	-2.66289	AL009179.2	0.0148639	6.85236	0.62024	0.536225	0.82143	-6.47055
2	SSBP3	-0.047383	7.24822	-3.10289	0.00236828	0.0141331	-2.66388	SSBP3	-0.0195699	7.24822	-0.653462	0.514654	0.809584	-6.44964
2	C7orf10	0.140714	9.10139	3.10265	0.00237009	0.0141393	-2.66459	C7orf10	0.186689	9.10139	2.09894	0.0378267	0.220623	-4.51442
2	AIP	-0.0756195	9.25845	-3.10196	0.00237518	0.0141651	-2.66657	AIP	-0.0670998	9.25845	-1.40349	0.16294	0.490834	-5.69193
2	ZNF777	0.0551479	8.09188	3.10147	0.00237885	0.0141823	-2.66799	ZNF777	0.0207425	8.09188	0.59482	0.553035	0.831489	-6.48582
2	DGKI	-0.0519062	7.04989	-3.10104	0.0023821	0.0141971	-2.66925	DGKI	-0.00292132	7.04989	-0.0889924	0.92923	0.97959	-6.6571
2	GIN1	-0.0457595	7.2884	-3.10075	0.00238422	0.0142051	-2.67007	GIN1	-0.0143978	7.2884	-0.497472	0.619727	0.865996	-6.53843
2	CHKA	0.0717763	8.03821	3.10016	0.00238865	0.0142268	-2.67178	CHKA	0.06182	8.03821	1.3615	0.175795	0.509573	-5.74862
2	FADS2	0.109528	8.60654	3.0998	0.00239135	0.0142382	-2.67282	FADS2	0.124309	8.60654	1.7939	0.0752378	0.329114	-5.08564
2	HSPA4L	0.094868	8.02647	3.09965	0.00239245	0.0142402	-2.67325	HSPA4L	0.0604371	8.02647	1.00689	0.315924	0.666562	-6.16032
2	CHST12	-0.0608172	7.97481	-3.0983	0.0024026	0.014296	-2.67715	CHST12	-0.0560408	7.97481	-1.45575	0.147959	0.469851	-5.61903
2	DLG4	-0.0692131	7.8653	-3.09779	0.00240647	0.0143143	-2.67863	DLG4	-0.0362895	7.8653	-0.82819	0.409136	0.736028	-6.32183
2	AC020915.4	0.0906915	8.49972	3.09757	0.00240808	0.0143192	-2.67925	AC020915.4	0.131613	8.49972	2.29213	0.0235642	0.164298	-4.10959
2	CLTA	0.0644506	10.5978	3.09733	0.0024099	0.0143254	-2.67995	CLTA	0.0694611	10.5978	1.70211	0.0912111	0.365224	-5.24093
2	SPRY2	-0.148169	10.5341	-3.09626	0.00241799	0.0143688	-2.68304	SPRY2	-0.119102	10.5341	-1.26907	0.206764	0.549497	-5.86753
2	STK25	0.0564249	9.95279	3.0944	0.00243213	0.0144481	-2.68841	STK25	0.0647267	9.95279	1.80999	0.0726919	0.323485	-5.05763
2	PSG4	-0.454675	9.00623	-3.09425	0.00243324	0.01445	-2.68883	PSG4	-0.419096	9.00623	-1.4543	0.14836	0.470321	-5.62109
2	MSRB2	0.106976	11.17	3.09377	0.0024369	0.014467	-2.69022	MSRB2	0.0196022	11.17	0.289063	0.77301	0.929718	-6.6196
2	FAM151B	0.044204	7.08661	3.09314	0.00244169	0.0144908	-2.69203	FAM151B	0.0303266	7.08661	1.08206	0.281303	0.632853	-6.08315
2	SNRPD1	0.0579662	8.24396	3.09205	0.00245004	0.0145356	-2.69517	SNRPD1	0.0095772	8.24396	0.260494	0.79491	0.93776	-6.62739
2	COASY	0.0631419	10.4027	3.09149	0.00245436	0.0145565	-2.6968	COASY	0.0751374	10.4027	1.87583	0.0630033	0.296203	-4.94052
2	CCBL1	-0.0549457	7.80752	-3.09062	0.00246104	0.0145914	-2.69931	CCBL1	-0.0451049	7.80752	-1.29367	0.198158	0.539068	-5.83668
2	DIAPH1	-0.101499	9.04342	-3.0904	0.00246274	0.0145968	-2.69994	DIAPH1	-0.0992604	9.04342	-1.54104	0.125826	0.431969	-5.49456
2	PRSS42	0.0438781	7.06142	3.08835	0.00247859	0.0146859	-2.70585	PRSS42	0.0755703	7.06142	2.71217	0.00762306	0.0786798	-3.11789
2	C1orf122	0.0807999	9.75468	3.08775	0.00248321	0.0147086	-2.70757	C1orf122	0.00713817	9.75468	0.139093	0.8896	0.967928	-6.65143
2	TMEM177	0.0622267	8.1976	3.08731	0.0024866	0.0147239	-2.70883	TMEM177	0.049923	8.1976	1.26296	0.208944	0.55248	-5.8751
2	SLC5A9	0.0364215	6.92549	3.08664	0.00249187	0.0147503	-2.71078	SLC5A9	-0.0238222	6.92549	-1.02943	0.30526	0.654535	-6.13776
2	NUDT1	-0.144485	8.35053	-3.08571	0.00249906	0.0147881	-2.71343	NUDT1	-0.154801	8.35053	-1.68574	0.0943314	0.372175	-5.26781
2	PARP2	-0.0677452	7.75053	-3.08441	0.00250923	0.0148426	-2.71717	PARP2	-0.0874851	7.75053	-2.03102	0.0443661	0.242624	-4.64888
2	FRMD3	0.0595813	7.14921	3.08433	0.0025099	0.0148426	-2.71742	FRMD3	0.0445062	7.14921	1.17478	0.242306	0.591259	-5.98043
2	SLC25A13	0.0840668	8.35409	3.08366	0.00251512	0.0148686	-2.71933	SLC25A13	0.0938467	8.35409	1.75529	0.0816516	0.345408	-5.15192
2	TEAD1	-0.0413833	7.00874	-3.08301	0.00252021	0.0148891	-2.7212	TEAD1	0.0100032	7.00874	0.379994	0.704592	0.901662	-6.58946
2	SNRNP35	-0.0660888	8.24205	-3.08243	0.0025248	0.0149114	-2.72287	SNRNP35	-0.0289945	8.24205	-0.689554	0.491749	0.793287	-6.42569
2	APBB3	-0.0649965	8.06056	-3.08225	0.00252618	0.0149148	-2.72338	APBB3	-0.0595876	8.06056	-1.44086	0.152116	0.475287	-5.64007
2	DCTN5	0.0687448	9.82702	3.08185	0.00252939	0.0149289	-2.72455	DCTN5	0.0135795	9.82702	0.310414	0.756761	0.924076	-6.61326
2	LCE1F	-0.0394732	6.91058	-3.08061	0.00253917	0.0149818	-2.7281	LCE1F	-0.0631491	6.91058	-2.51297	0.0132395	0.113769	-3.60693
2	MRPS7	0.0650771	9.30217	3.08026	0.00254193	0.0149932	-2.7291	MRPS7	0.065982	9.30217	1.59247	0.113796	0.412113	-5.4162
2	RTN4IP1	-0.0618351	8.31549	-3.07945	0.00254842	0.0150266	-2.73145	RTN4IP1	-0.0609444	8.31549	-1.5476	0.124238	0.430911	-5.4847
2	PLCH2	-0.0413174	6.96199	-3.07904	0.00255161	0.0150406	-2.73261	PLCH2	-0.0678008	6.96199	-2.57635	0.0111434	0.10157	-3.45497
2	SIDT2	0.0917572	9.88188	3.07755	0.00256356	0.0151061	-2.73691	SIDT2	0.0604874	9.88188	1.03447	0.302909	0.651543	-6.13265
2	RP11-462L8.2	0.0694516	7.99444	3.07573	0.00257807	0.0151868	-2.74211	RP11-462L8.2	0.0655939	7.99444	1.48121	0.141058	0.458545	-5.5826
2	C10orf115	-0.0360184	6.83422	-3.07552	0.00257977	0.0151919	-2.74271	C10orf115	-0.0175876	6.83422	-0.76575	0.445263	0.764941	-6.37093
2	TMEM143	-0.0534152	7.23217	-3.07501	0.00258392	0.0152114	-2.7442	TMEM143	-0.0674431	7.23217	-1.97973	0.0499234	0.259026	-4.74767
2	FBXO2	-0.0988005	7.57389	-3.07407	0.00259143	0.0152507	-2.74687	FBXO2	-0.0495308	7.57389	-0.78581	0.433461	0.754833	-6.35558
2	B4GALNT3	0.0416495	6.82271	3.07385	0.00259321	0.0152563	-2.7475	B4GALNT3	0.020208	6.82271	0.760472	0.448399	0.766725	-6.37491
2	MN1	-0.218931	8.76661	-3.0737	0.00259441	0.0152585	-2.74793	MN1	-0.316357	8.76661	-2.26474	0.0252444	0.171795	-4.16899
2	C4orf47	-0.0707922	7.08158	-3.07343	0.00259661	0.0152665	-2.74871	C4orf47	-0.00287733	7.08158	-0.0636963	0.949313	0.98476	-6.65901
2	PBX3	0.153323	9.93158	3.07327	0.0025979	0.0152691	-2.74917	PBX3	0.0821555	9.93158	0.839685	0.402683	0.732673	-6.31238
2	QARS	-0.0484372	12.0267	-3.07238	0.00260517	0.015307	-2.75174	QARS	-0.0791354	12.0267	-2.55948	0.0116699	0.105236	-3.49573
2	LCE2C	-0.0627755	6.8881	-3.07164	0.00261111	0.0153369	-2.75384	LCE2C	-0.0621229	6.8881	-1.54995	0.123672	0.42969	-5.48115
2	GOLGA4	0.0737131	8.345	3.07127	0.00261414	0.0153498	-2.7549	GOLGA4	0.0847293	8.345	1.80009	0.0742498	0.326724	-5.0749
2	VAMP8	0.0833011	8.00746	3.06985	0.00262573	0.0154092	-2.75898	VAMP8	0.110312	8.00746	2.07289	0.0402298	0.229033	-4.56648
2	CCDC169	0.0419221	6.92748	3.06977	0.00262637	0.0154092	-2.7592	CCDC169	-0.000646299	6.92748	-0.0241315	0.980786	0.994628	-6.66074
2	ADH6	0.0416169	6.98732	3.06972	0.00262679	0.0154092	-2.75935	ADH6	0.0104222	6.98732	0.391989	0.695731	0.898748	-6.58488
2	RP11-319E16.1	0.043193	7.00266	3.06841	0.00263751	0.0154671	-2.7631	RP11-319E16.1	-0.00549566	7.00266	-0.19907	0.84253	0.954721	-6.64138
2	NSMAF	0.0718169	10.1463	3.06668	0.00265176	0.0155457	-2.76806	NSMAF	0.110152	10.1463	2.3984	0.0179393	0.138477	-3.87296
2	FZD9	-0.0872536	7.82451	-3.06566	0.00266015	0.0155899	-2.77097	FZD9	-0.0103613	7.82451	-0.185627	0.853037	0.957652	-6.64394
2	ASAH2B	-0.07208	7.61819	-3.06313	0.00268113	0.0157078	-2.7782	ASAH2B	-0.0283399	7.61819	-0.614095	0.540264	0.824201	-6.4743
2	FAM149B1	0.0620782	9.24157	3.06257	0.00268583	0.0157303	-2.77981	FAM149B1	0.0443937	9.24157	1.11675	0.266236	0.616329	-6.04568
2	DOC2A	-0.0383673	6.87888	-3.06211	0.00268968	0.0157478	-2.78113	DOC2A	-0.0151558	6.87888	-0.616774	0.538502	0.823535	-6.47267
2	STXBP4	0.0521468	7.37833	3.06169	0.00269318	0.0157633	-2.78233	STXBP4	0.000882545	7.37833	0.0264214	0.978963	0.994032	-6.66068
2	NEDD4L	-0.0803491	7.49101	-3.05908	0.00271505	0.0158862	-2.78977	NEDD4L	-0.121305	7.49101	-2.35492	0.0200787	0.148771	-3.97098
2	ZNF197	0.0458682	7.85689	3.05788	0.0027252	0.0159405	-2.79321	ZNF197	0.0619265	7.85689	2.1051	0.0372776	0.218257	-4.50203
2	ADH1B	0.242493	7.87511	3.05716	0.0027313	0.015971	-2.79526	ADH1B	0.17717	7.87511	1.13893	0.256904	0.606868	-6.02113
2	TCHH	0.0600519	7.13758	3.05706	0.00273219	0.0159711	-2.79556	TCHH	0.0126954	7.13758	0.32954	0.742297	0.917845	-6.6072
2	PTPN21	0.0602684	7.32313	3.05638	0.00273791	0.0159994	-2.79749	PTPN21	0.100416	7.32313	2.59663	0.0105386	0.0978342	-3.40562
2	EZH2	-0.0759236	7.36281	-3.05578	0.00274303	0.0160191	-2.79921	EZH2	-0.119312	7.36281	-2.44859	0.0157238	0.127119	-3.75782
2	PTRHD1	-0.0540559	8.5257	-3.05539	0.00274637	0.0160335	-2.80033	PTRHD1	-0.0511055	8.5257	-1.47292	0.143278	0.462776	-5.59454
2	KIF26B	-0.0367133	6.83749	-3.05515	0.00274843	0.0160404	-2.80102	KIF26B	0.0622265	6.83749	2.64041	0.00933265	0.0906437	-3.29791
2	ARIH2	0.0564913	9.65566	3.05475	0.00275178	0.0160548	-2.80214	ARIH2	0.0710061	9.65566	1.95784	0.0524691	0.267527	-4.78912
2	ZNF821	0.0424807	7.36424	3.05409	0.00275745	0.0160828	-2.80403	ZNF821	-0.0237576	7.36424	-0.870924	0.385459	0.719986	-6.28604
2	PRMT1	-0.0388936	7.01309	-3.05286	0.00276796	0.0161389	-2.80753	PRMT1	0.0234935	7.01309	0.940294	0.348874	0.693675	-6.22414
2	GCN1L1	0.0647669	10.4967	3.05205	0.0027749	0.0161743	-2.80984	GCN1L1	0.0932775	10.4967	2.24131	0.0267638	0.178286	-4.21927
2	FCHSD2	-0.0995947	8.09276	-3.05016	0.00279125	0.0162643	-2.81524	FCHSD2	0.0352731	8.09276	0.550829	0.582731	0.845983	-6.51075
2	ICA1L	-0.0396997	6.87603	-3.04984	0.002794	0.0162752	-2.81615	ICA1L	-0.0498839	6.87603	-1.95405	0.05292	0.268705	-4.79624
2	PARL	0.0655389	10.3259	3.04813	0.0028088	0.0163562	-2.82101	PARL	0.00116222	10.3259	0.0275619	0.978055	0.993878	-6.66065
[truncated: 4,209 more rows]
