# Supplementary material for: Cytokine-induced molecular responses in airway smooth muscle cells inform genome-wide association studies of asthma
Source: Genome Med. 2020 Jul 20;12:64. doi: 10.1186/s13073-020-00759-w (PMC7370514; doi:10.1186/s13073-020-00759-w)
Supplement: Supplementary file 13 — Additional file 13. Summary of BRI GWAS results. BRI GWAS SNPs (P<10-5) identified through GWAS of bronchial responsiveness index (BRI) in the Hutterites. [file 13073_2020_759_MOESM13_ESM.xlsx]

## Sheet: Sheet1
Additional File 13. SNPs (P<10-5) identified through GWAS of bronchial responsiveness
index (BRI) in the Hutterites.
chr	pos	af	beta	se	p_value
1	2276587	0.183	-0.0225557	0.00540138	3.24e-05
1	2289812	0.214	-0.0205959	0.00521713	8.47e-05
1	17459326	0.073	-0.0329659	0.00823747	6.77e-05
1	18099407	0.342	-0.018131	0.0045426	7.07e-05
1	35093801	0.4	0.0226232	0.00455852	8.22e-07
1	35095609	0.397	0.0192835	0.00446209	1.71e-05
1	35115815	0.151	0.0289706	0.00612698	2.6e-06
1	35116110	0.424	0.0193965	0.00454715	2.19e-05
1	35116254	0.354	0.0215346	0.0046111	3.44e-06
1	35116669	0.423	0.0193642	0.00454554	2.24e-05
1	35118031	0.242	-0.0196045	0.00495739	8.23e-05
1	35152474	0.199	-0.0229249	0.00536814	2.14e-05
1	35156066	0.132	0.0271558	0.00647662	3.01e-05
1	35156730	0.199	-0.0230753	0.00536973	1.91e-05
1	35184648	0.469	-0.0172506	0.00440445	9.62e-05
1	61876511	0.23	-0.0226926	0.00519936	1.41e-05
1	95050728	0.478	0.0176835	0.00445413	7.72e-05
1	98073410	0.112	0.0275698	0.00697538	8.3e-05
1	98127586	0.109	0.0288418	0.00693955	3.53e-05
1	98128055	0.109	0.0288418	0.00693955	3.53e-05
1	98136278	0.111	0.0279696	0.00697357	6.52e-05
1	98162362	0.11	0.0287161	0.00694149	3.83e-05
1	100124458	0.086	0.030282	0.00763756	7.89e-05
1	149350979	0.316	0.0196771	0.00500074	8.93e-05
1	149350982	0.316	0.0196771	0.00500074	8.93e-05
1	150333335	0.07	-0.0384498	0.00937257	4.44e-05
1	151549521	0.061	-0.038057	0.00951312	6.81e-05
1	151556506	0.058	-0.0385305	0.00979976	9.04e-05
1	151556652	0.058	-0.0385305	0.00979976	9.04e-05
1	151556980	0.058	-0.0385305	0.00979976	9.04e-05
1	151559209	0.058	-0.0385305	0.00979976	9.04e-05
1	151562254	0.058	-0.0385305	0.00979976	9.04e-05
1	151571702	0.058	-0.0385305	0.00979976	9.04e-05
1	151575510	0.058	-0.0385305	0.00979976	9.04e-05
1	151593459	0.058	-0.0385305	0.00979976	9.04e-05
1	151595906	0.058	-0.0385305	0.00979976	9.04e-05
1	151603819	0.058	-0.0385305	0.00979976	9.04e-05
1	151627113	0.058	-0.0385305	0.00979976	9.04e-05
1	151627570	0.058	-0.0385305	0.00979976	9.04e-05
1	151637065	0.058	-0.0383616	0.00979953	9.69e-05
1	151655751	0.058	-0.0385305	0.00979976	9.04e-05
1	151656326	0.058	-0.0385305	0.00979976	9.04e-05
1	151673445	0.058	-0.040461	0.00975881	3.68e-05
1	151682503	0.058	-0.040461	0.00975881	3.68e-05
1	151685262	0.058	-0.040461	0.00975881	3.68e-05
1	151691148	0.144	-0.0244428	0.00614306	7.44e-05
1	151691309	0.058	-0.040461	0.00975881	3.68e-05
1	151692911	0.059	-0.0394251	0.0096462	4.73e-05
1	151693661	0.059	-0.0394251	0.0096462	4.73e-05
1	151697920	0.059	-0.0394251	0.0096462	4.73e-05
1	151701210	0.059	-0.0394251	0.0096462	4.73e-05
1	151703592	0.059	-0.0394251	0.0096462	4.73e-05
1	151704088	0.059	-0.0394251	0.0096462	4.73e-05
1	151704211	0.059	-0.0394251	0.0096462	4.73e-05
1	151706602	0.059	-0.0394251	0.0096462	4.73e-05
1	151710141	0.059	-0.0394251	0.0096462	4.73e-05
1	151716030	0.059	-0.0394251	0.0096462	4.73e-05
1	151719563	0.059	-0.0394251	0.0096462	4.73e-05
1	151719738	0.059	-0.0394251	0.0096462	4.73e-05
1	151720058	0.059	-0.0394251	0.0096462	4.73e-05
1	151724669	0.06	-0.0383561	0.00959522	6.89e-05
1	151725340	0.06	-0.0374773	0.00956672	9.58e-05
1	151727505	0.06	-0.0374773	0.00956672	9.58e-05
1	151733162	0.06	-0.0374773	0.00956672	9.58e-05
1	151733874	0.06	-0.0374773	0.00956672	9.58e-05
1	151734690	0.06	-0.0374773	0.00956672	9.58e-05
1	151735007	0.06	-0.0374773	0.00956672	9.58e-05
1	151735441	0.06	-0.0374773	0.00956672	9.58e-05
1	152033729	0.051	-0.0410638	0.0103497	7.8e-05
1	152076102	0.051	-0.0410638	0.0103497	7.8e-05
1	152112908	0.051	-0.0410638	0.0103497	7.8e-05
1	152113854	0.051	-0.0410638	0.0103497	7.8e-05
1	152128212	0.051	-0.0411302	0.0103471	7.56e-05
1	152175211	0.115	-0.0269584	0.00669909	6.17e-05
1	152176503	0.115	-0.0269584	0.00669909	6.17e-05
1	152181189	0.115	-0.0266847	0.00670484	7.41e-05
1	152184129	0.115	-0.0266847	0.00670484	7.41e-05
1	154695678	0.115	-0.0293483	0.00683261	1.92e-05
1	154772817	0.107	-0.0320071	0.00690576	4.07e-06
1	154775144	0.106	-0.0314589	0.00691535	6.08e-06
1	154775895	0.106	-0.0314589	0.00691535	6.08e-06
1	154776530	0.106	-0.0314589	0.00691535	6.08e-06
1	154776712	0.106	-0.0314589	0.00691535	6.08e-06
1	154778678	0.108	-0.0288981	0.00681745	2.46e-05
1	156403701	0.1	-0.0281602	0.0070826	7.54e-05
1	157953538	0.228	-0.0223556	0.00511451	1.37e-05
1	158717196	0.111	-0.0269981	0.00678683	7.47e-05
1	158728226	0.267	-0.0198833	0.00488837	5.14e-05
1	158728279	0.256	-0.0187123	0.00476849	9.32e-05
1	158728389	0.186	-0.0213199	0.0054358	9.4e-05
1	158728600	0.186	-0.0213199	0.0054358	9.4e-05
1	158728817	0.186	-0.0213199	0.0054358	9.4e-05
1	158737829	0.101	-0.0278896	0.00704355	8.06e-05
1	159960111	0.112	-0.0281173	0.0069204	5.24e-05
1	162587423	0.161	-0.0282701	0.00621339	6.06e-06
1	162603696	0.159	-0.0274495	0.00625376	1.26e-05
1	162603729	0.287	-0.0192887	0.0049063	9.05e-05
1	162603881	0.161	-0.0279881	0.00620645	7.3e-06
1	162604495	0.16	-0.0277359	0.00622511	9.36e-06
1	162607915	0.287	-0.0194397	0.0049012	7.84e-05
1	162611515	0.16	-0.0276239	0.00621834	9.93e-06
1	162613122	0.16	-0.0266343	0.0062098	1.98e-05
1	162613507	0.16	-0.0273431	0.0062197	1.22e-05
1	162621336	0.287	-0.0194397	0.0049012	7.84e-05
1	162622751	0.287	-0.0194397	0.0049012	7.84e-05
2	10534258	0.124	-0.0293182	0.00693663	2.6e-05
2	36866333	0.192	-0.0222402	0.00554907	6.6e-05
2	219746561	0.218	-0.0209125	0.00521589	6.56e-05
2	219750746	0.219	-0.020594	0.00520472	8.16e-05
2	219753136	0.218	-0.0207647	0.0052074	7.18e-05
2	219753804	0.218	-0.0207647	0.0052074	7.18e-05
2	219759079	0.218	-0.0207647	0.0052074	7.18e-05
2	239053436	0.401	-0.0198648	0.00441728	7.73e-06
2	239054504	0.475	0.0178847	0.00442177	5.66e-05
2	239055445	0.493	0.0191331	0.00450438	2.37e-05
2	239056867	0.362	0.01876	0.00478027	9.31e-05
2	239056885	0.362	0.01876	0.00478027	9.31e-05
2	239057067	0.362	0.01876	0.00478027	9.31e-05
2	239059902	0.359	0.0186613	0.00477588	9.98e-05
2	239062898	0.46	-0.018586	0.00430711	1.76e-05
2	239063874	0.465	0.017761	0.00436322	5.07e-05
2	239063935	0.469	0.0177881	0.00441098	5.95e-05
2	239075935	0.49	0.0179052	0.00441874	5.49e-05
2	239088825	0.175	-0.0239741	0.00573883	3.22e-05
2	239110448	0.175	-0.0239448	0.00573917	3.29e-05
2	239118007	0.174	-0.024112	0.00574206	2.93e-05
2	239118057	0.17	-0.0229021	0.00571106	6.54e-05
2	239120545	0.17	-0.0229021	0.00571106	6.54e-05
2	239120901	0.174	-0.024112	0.00574206	2.93e-05
2	239121063	0.22	-0.021514	0.00521071	3.96e-05
2	239121298	0.174	-0.024112	0.00574206	2.93e-05
2	239121373	0.17	-0.0229021	0.00571106	6.54e-05
2	239121733	0.22	-0.021514	0.00521071	3.96e-05
3	99233369	0.126	-0.0263764	0.00666721	8.18e-05
3	99299314	0.124	-0.0264566	0.00665638	7.58e-05
4	103362293	0.154	-0.0238205	0.00607516	9.45e-05
4	118624052	0.322	0.0183127	0.00468165	9.81e-05
4	118625697	0.322	0.0183127	0.00468165	9.81e-05
4	118634746	0.322	0.0183127	0.00468165	9.81e-05
4	118650345	0.322	0.0184016	0.00468048	9.05e-05
4	118663020	0.322	0.0184016	0.00468048	9.05e-05
4	118664503	0.321	0.0190188	0.00468352	5.29e-05
4	118665451	0.322	0.0184016	0.00468048	9.05e-05
4	118665517	0.322	0.0184016	0.00468048	9.05e-05
4	118671230	0.325	0.0183231	0.00463442	8.26e-05
4	118678002	0.321	0.0190188	0.00468352	5.29e-05
4	118695598	0.322	0.0184016	0.00468048	9.05e-05
4	118699812	0.321	0.0190188	0.00468352	5.29e-05
4	118701400	0.321	0.0190188	0.00468352	5.29e-05
4	118701446	0.322	0.018509	0.00468124	8.25e-05
4	118705898	0.322	0.0190602	0.00477193	6.99e-05
4	118707160	0.322	0.0190602	0.00477193	6.99e-05
4	118707190	0.322	0.0184016	0.00468048	9.05e-05
4	118725185	0.321	0.0190188	0.00468352	5.29e-05
5	158615227	0.249	-0.0195696	0.00494198	8.05e-05
6	10430708	0.135	-0.02753	0.00703764	9.81e-05
6	10437273	0.135	-0.0275946	0.00703736	9.44e-05
6	105529785	0.057	0.0372116	0.00926853	6.41e-05
6	121897366	0.215	-0.0208258	0.00531577	9.57e-05
7	12049086	0.067	0.0359698	0.00873235	4.13e-05
7	12051710	0.069	0.0367645	0.00862458	2.22e-05
7	12052059	0.069	0.0367645	0.00862458	2.22e-05
7	157676238	0.29	-0.0189402	0.00481011	8.83e-05
8	11551470	0.301	0.018837	0.00467968	6.14e-05
8	11551982	0.304	0.0187628	0.00470994	7.3e-05
8	11552875	0.304	0.0187628	0.00470994	7.3e-05
8	76408704	0.067	0.0362201	0.00917658	8.49e-05
8	76414970	0.064	0.0366466	0.00909316	6.02e-05
8	76656609	0.064	0.0388335	0.00906884	2.04e-05
8	76660537	0.064	0.0388335	0.00906884	2.04e-05
8	76660644	0.064	0.0388335	0.00906884	2.04e-05
8	76661206	0.064	0.0388335	0.00906884	2.04e-05
8	76664775	0.064	0.0388335	0.00906884	2.04e-05
8	76665230	0.064	0.0388335	0.00906884	2.04e-05
8	76669233	0.064	0.0388335	0.00906884	2.04e-05
8	76670581	0.065	0.0367939	0.00913491	6.07e-05
8	76670745	0.064	0.0388335	0.00906884	2.04e-05
8	76678648	0.064	0.0390988	0.00912445	2.01e-05
8	76678955	0.064	0.0390152	0.00912462	2.09e-05
8	76681462	0.064	0.0390152	0.00912462	2.09e-05
8	76682641	0.065	0.0367939	0.00913491	6.07e-05
8	76684849	0.064	0.0368066	0.00910437	5.71e-05
8	76687985	0.064	0.0368066	0.00910437	5.71e-05
8	76691000	0.064	0.0368066	0.00910437	5.71e-05
8	76692571	0.064	0.0368066	0.00910437	5.71e-05
8	76692611	0.064	0.0368066	0.00910437	5.71e-05
8	76693433	0.064	0.0368066	0.00910437	5.71e-05
8	76693473	0.064	0.0368066	0.00910437	5.71e-05
8	76695531	0.065	0.0367939	0.00913491	6.07e-05
8	76695689	0.064	0.0368066	0.00910437	5.71e-05
8	76696060	0.064	0.0368066	0.00910437	5.71e-05
8	76696105	0.064	0.0365876	0.00910721	6.34e-05
8	76696619	0.064	0.0365876	0.00910721	6.34e-05
8	76696854	0.064	0.0365876	0.00910721	6.34e-05
8	76696916	0.064	0.0365876	0.00910721	6.34e-05
8	76697342	0.064	0.0365876	0.00910721	6.34e-05
8	76697913	0.064	0.0365876	0.00910721	6.34e-05
8	76698297	0.064	0.0365876	0.00910721	6.34e-05
8	76699259	0.065	0.0373881	0.00905359	3.95e-05
8	76700174	0.065	0.0367939	0.00913491	6.07e-05
8	76700227	0.065	0.0373881	0.00905359	3.95e-05
8	76700286	0.065	0.0373881	0.00905359	3.95e-05
8	76700473	0.065	0.0373881	0.00905359	3.95e-05
8	108385864	0.202	-0.0229116	0.00544459	2.82e-05
8	108386420	0.202	-0.0229116	0.00544459	2.82e-05
8	108390473	0.201	-0.0225293	0.00545141	3.9e-05
8	117495644	0.058	0.0369962	0.00939881	8.87e-05
9	266999	0.255	0.022721	0.0050166	6.67e-06
9	13137010	0.158	-0.0261867	0.00632101	3.73e-05
9	98923268	0.471	-0.017563	0.00433164	5.43e-05
9	108656452	0.189	0.0225436	0.00557877	5.75e-05
9	109212301	0.176	0.0227225	0.00557181	4.92e-05
9	109228929	0.132	0.0249113	0.00626714	7.57e-05
9	109245779	0.129	0.0259805	0.00633612	4.47e-05
9	110932572	0.058	0.0379043	0.00967208	9.53e-05
9	110997654	0.096	0.0307317	0.00755865	5.18e-05
9	111050043	0.096	0.0307317	0.00755865	5.18e-05
9	112139645	0.065	0.036798	0.00872905	2.73e-05
9	112155466	0.064	0.0365916	0.00880766	3.55e-05
9	112161939	0.065	0.0356971	0.00901079	8e-05
9	112224611	0.063	0.036925	0.00895548	4.06e-05
9	112266946	0.064	0.0361994	0.00901881	6.44e-05
9	112741421	0.059	0.0397002	0.00911114	1.46e-05
9	112752485	0.06	0.0404494	0.00911111	1.01e-05
9	112753142	0.059	0.0397657	0.00906828	1.29e-05
9	116947963	0.495	-0.0169659	0.00432715	9.45e-05
9	116958144	0.328	0.0175719	0.00445314	8.53e-05
9	119040070	0.128	0.0263346	0.0065235	5.85e-05
9	119041018	0.137	0.0244054	0.00618514	8.53e-05
9	119124897	0.077	0.0322818	0.00817516	8.43e-05
9	119136523	0.077	0.0323045	0.00817361	8.31e-05
9	119253172	0.09	0.032734	0.00744915	1.23e-05
9	119345763	0.08	0.0311309	0.00790578	8.82e-05
9	119368838	0.08	0.0311309	0.00790578	8.82e-05
9	119370618	0.08	0.0311309	0.00790578	8.82e-05
9	119427534	0.08	0.0311309	0.00790578	8.82e-05
9	119461480	0.08	0.0311309	0.00790578	8.82e-05
9	119474982	0.08	0.0313003	0.0079403	8.67e-05
9	119518560	0.079	0.0324127	0.00795504	4.99e-05
9	119528770	0.079	0.0324127	0.00795504	4.99e-05
9	119565556	0.272	0.0206703	0.00483862	2.13e-05
9	119565957	0.275	0.0207882	0.00487006	2.16e-05
9	119567708	0.272	0.0201499	0.0048461	3.5e-05
9	119573717	0.272	0.0206581	0.00483719	2.14e-05
9	119574114	0.272	0.0206581	0.00483719	2.14e-05
9	119575758	0.272	0.0206581	0.00483719	2.14e-05
9	119577200	0.272	0.0206581	0.00483719	2.14e-05
9	119577258	0.275	0.021384	0.00480549	9.6e-06
9	119578333	0.273	0.0196338	0.00486238	5.82e-05
9	119578433	0.272	0.0204855	0.0048471	2.6e-05
9	119579391	0.317	0.0190706	0.00464606	4.39e-05
9	119581806	0.272	0.0201499	0.0048461	3.5e-05
9	119582571	0.276	0.0208672	0.00486349	1.96e-05
9	119582648	0.272	0.0204855	0.0048471	2.6e-05
9	119582761	0.276	0.0208672	0.00486349	1.96e-05
9	119586736	0.272	0.0206581	0.00483719	2.14e-05
9	119588389	0.272	0.0204836	0.0048471	2.61e-05
9	119592909	0.275	0.0207804	0.00486909	2.17e-05
9	119593549	0.269	0.0211398	0.00492861	1.97e-05
9	119593932	0.268	0.0209205	0.0048652	1.88e-05
9	119594184	0.268	0.0209205	0.0048652	1.88e-05
9	119594535	0.268	0.0209205	0.0048652	1.88e-05
9	119594684	0.268	0.0209205	0.0048652	1.88e-05
9	119594854	0.268	0.0209205	0.0048652	1.88e-05
9	119595290	0.269	0.0211398	0.00492861	1.97e-05
9	119595744	0.268	0.0209205	0.0048652	1.88e-05
9	119596119	0.268	0.0209205	0.0048652	1.88e-05
9	119596192	0.268	0.0209205	0.0048652	1.88e-05
9	119596255	0.269	0.0211398	0.00492861	1.97e-05
9	119596527	0.268	0.0209861	0.00486461	1.77e-05
9	119596762	0.268	0.0209205	0.0048652	1.88e-05
9	119596791	0.267	0.0211403	0.00486575	1.54e-05
9	119597062	0.268	0.0209205	0.0048652	1.88e-05
9	119597104	0.268	0.0209205	0.0048652	1.88e-05
9	119597123	0.268	0.0209205	0.0048652	1.88e-05
9	119597196	0.268	0.0209205	0.0048652	1.88e-05
9	119597561	0.268	0.0209205	0.0048652	1.88e-05
9	119597631	0.269	0.0211398	0.00492861	1.97e-05
9	119597725	0.268	0.0209205	0.0048652	1.88e-05
9	119597775	0.268	0.0209205	0.0048652	1.88e-05
9	119598413	0.267	0.0206019	0.00491474	3.02e-05
9	119598595	0.27	0.0212311	0.0049228	1.78e-05
9	119598710	0.27	0.0212311	0.0049228	1.78e-05
9	119601401	0.274	0.0207543	0.00487275	2.25e-05
9	119603853	0.274	0.0207543	0.00487275	2.25e-05
9	119604993	0.329	0.0193804	0.00459674	2.72e-05
9	119617173	0.199	0.0223545	0.00554199	5.93e-05
9	119621696	0.248	0.0209	0.00531975	9.15e-05
9	119622438	0.249	0.0208237	0.00532504	9.86e-05
9	119630148	0.393	0.0176992	0.00448395	8.48e-05
9	119645481	0.248	0.0209	0.00531975	9.15e-05
9	119650005	0.248	0.0207269	0.00529845	9.8e-05
9	119651223	0.248	0.0207269	0.00529845	9.8e-05
9	119651351	0.248	0.0207269	0.00529845	9.8e-05
9	119652497	0.248	0.0207269	0.00529845	9.8e-05
9	119655197	0.248	0.0207269	0.00529845	9.8e-05
9	119655260	0.248	0.0207269	0.00529845	9.8e-05
9	119655679	0.248	0.0209	0.00531975	9.15e-05
9	119655950	0.248	0.0207269	0.00529845	9.8e-05
9	119658570	0.248	0.0207269	0.00529845	9.8e-05
9	119658878	0.248	0.0207269	0.00529845	9.8e-05
9	119659088	0.248	0.0207269	0.00529845	9.8e-05
9	119659689	0.248	0.0207269	0.00529845	9.8e-05
9	119659873	0.248	0.0207269	0.00529845	9.8e-05
9	119666854	0.248	0.0207269	0.00529845	9.8e-05
9	119669735	0.248	0.0207767	0.00530307	9.57e-05
9	119676324	0.273	0.0205915	0.00522807	8.79e-05
9	119679822	0.071	-0.0375897	0.00866464	1.59e-05
9	119687872	0.249	0.0206261	0.00527412	9.85e-05
9	119688061	0.244	-0.0195594	0.00497163	8.95e-05
9	119688194	0.249	0.0206155	0.00527064	9.82e-05
9	119689730	0.249	0.0208187	0.00527543	8.51e-05
9	119816793	0.338	-0.0184998	0.00467803	8.23e-05
9	119851218	0.119	0.0272287	0.00678298	6.43e-05
9	119918601	0.134	0.0257745	0.00639632	6.03e-05
9	120023155	0.18	-0.02183	0.00557073	9.53e-05
9	120358941	0.088	0.0307987	0.00777128	7.94e-05
9	131811378	0.066	-0.0352958	0.00875906	6.03e-05
9	133307382	0.229	-0.0202718	0.0050983	7.53e-05
9	133307984	0.228	-0.020635	0.00513112	6.24e-05
9	133311015	0.171	-0.0235963	0.00569976	3.78e-05
9	133313096	0.171	-0.0241105	0.00568383	2.43e-05
9	133313115	0.17	-0.0238898	0.00570352	3.07e-05
9	134191277	0.131	-0.0258518	0.0064375	6.39e-05
9	134191290	0.131	-0.0258518	0.0064375	6.39e-05
9	134191305	0.131	-0.0258518	0.0064375	6.39e-05
9	134191603	0.131	-0.0258518	0.0064375	6.39e-05
9	134192026	0.131	-0.0258518	0.0064375	6.39e-05
9	134192161	0.131	-0.0258518	0.0064375	6.39e-05
9	134192208	0.131	-0.0258518	0.0064375	6.39e-05
9	134192692	0.131	-0.0258518	0.0064375	6.39e-05
9	134193267	0.131	-0.02653	0.00641737	3.88e-05
9	134193536	0.131	-0.02653	0.00641737	3.88e-05
9	134193683	0.131	-0.02653	0.00641737	3.88e-05
9	134193950	0.131	-0.02653	0.00641737	3.88e-05
9	134193954	0.131	-0.02653	0.00641737	3.88e-05
9	134193965	0.131	-0.02653	0.00641737	3.88e-05
9	134194713	0.131	-0.02653	0.00641737	3.88e-05
9	134195272	0.131	-0.02653	0.00641737	3.88e-05
9	134211259	0.139	-0.0271723	0.00622533	1.41e-05
9	134211575	0.146	-0.0285913	0.00638385	8.41e-06
9	134211803	0.139	-0.0271723	0.00622533	1.41e-05
9	136457319	0.444	-0.0194619	0.00454188	2.01e-05
9	136457502	0.444	-0.0194619	0.00454188	2.01e-05
9	136457599	0.444	-0.0194619	0.00454188	2.01e-05
9	136457684	0.444	-0.0194619	0.00454188	2.01e-05
9	136458311	0.442	-0.01794	0.0044889	6.92e-05
10	8390490	0.177	-0.0236919	0.00582914	5.21e-05
10	8392174	0.181	-0.0233046	0.00583113	6.92e-05
10	9192570	0.49	0.0190426	0.00447665	2.31e-05
10	9193193	0.491	0.0191471	0.00448772	2.18e-05
10	9193901	0.491	0.0191471	0.00448772	2.18e-05
10	9193998	0.491	0.0191471	0.00448772	2.18e-05
10	9194006	0.491	0.0191471	0.00448772	2.18e-05
10	9196330	0.49	0.0190374	0.00447668	2.32e-05
10	9197666	0.491	0.0190527	0.00448043	2.32e-05
10	9204778	0.491	0.0190527	0.00448043	2.32e-05
10	9205430	0.492	0.0191573	0.00449154	2.19e-05
10	9205448	0.492	0.0191573	0.00449154	2.19e-05
10	9207396	0.492	0.0191573	0.00449154	2.19e-05
10	9207621	0.492	0.0191573	0.00449154	2.19e-05
10	9207877	0.492	0.0191573	0.00449154	2.19e-05
10	9207928	0.492	0.0191573	0.00449154	2.19e-05
10	9215488	0.498	0.021728	0.00472773	4.88e-06
10	9402912	0.271	0.0189631	0.0048374	9.48e-05
10	9403118	0.271	0.0189631	0.0048374	9.48e-05
10	9404565	0.271	0.0189631	0.0048374	9.48e-05
10	9404648	0.271	0.0189631	0.0048374	9.48e-05
10	9404775	0.271	0.0189631	0.0048374	9.48e-05
10	9405374	0.271	0.0189631	0.0048374	9.48e-05
10	9407221	0.271	0.0189631	0.0048374	9.48e-05
10	9407321	0.271	0.0189631	0.0048374	9.48e-05
10	9407372	0.271	0.0189631	0.0048374	9.48e-05
10	9407618	0.271	0.0189631	0.0048374	9.48e-05
10	9407906	0.271	0.0189631	0.0048374	9.48e-05
10	9407947	0.271	0.0189631	0.0048374	9.48e-05
10	9408070	0.271	0.0189631	0.0048374	9.48e-05
10	9408108	0.271	0.0189631	0.0048374	9.48e-05
10	9408140	0.271	0.0189631	0.0048374	9.48e-05
10	9408618	0.271	0.0189631	0.0048374	9.48e-05
10	9408894	0.271	0.0189631	0.0048374	9.48e-05
10	9409345	0.271	0.0189631	0.0048374	9.48e-05
10	9409532	0.271	0.0189631	0.0048374	9.48e-05
10	9409697	0.271	0.0189631	0.0048374	9.48e-05
10	9409770	0.271	0.0189631	0.0048374	9.48e-05
10	9409856	0.271	0.0189631	0.0048374	9.48e-05
10	9409978	0.271	0.0189631	0.0048374	9.48e-05
10	9410203	0.271	0.0189631	0.0048374	9.48e-05
10	9410487	0.271	0.0189631	0.0048374	9.48e-05
10	9410496	0.271	0.0189631	0.0048374	9.48e-05
10	9410793	0.271	0.0189631	0.0048374	9.48e-05
10	9411050	0.271	0.0189631	0.0048374	9.48e-05
10	9412436	0.271	0.0189631	0.0048374	9.48e-05
10	9424265	0.271	0.0189631	0.0048374	9.48e-05
10	9424470	0.271	0.0189631	0.0048374	9.48e-05
10	9425925	0.271	0.0189631	0.0048374	9.48e-05
10	9426581	0.271	0.0189631	0.0048374	9.48e-05
10	71609632	0.334	-0.0184333	0.00445066	3.75e-05
10	71611700	0.416	-0.0187385	0.00423742	1.09e-05
10	71625555	0.097	-0.0304511	0.00731679	3.44e-05
10	113177918	0.468	0.0168645	0.00428569	8.92e-05
10	113178231	0.468	0.0168645	0.00428569	8.92e-05
10	113178509	0.468	0.0168645	0.00428569	8.92e-05
10	113179007	0.468	0.0168645	0.00428569	8.92e-05
10	113179117	0.468	0.0168645	0.00428569	8.92e-05
10	113179200	0.468	0.0168645	0.00428569	8.92e-05
10	113179797	0.468	0.0168645	0.00428569	8.92e-05
10	113180337	0.468	0.0168645	0.00428569	8.92e-05
10	113180575	0.468	0.0168645	0.00428569	8.92e-05
10	113180580	0.468	0.0168645	0.00428569	8.92e-05
10	113180932	0.468	0.0168645	0.00428569	8.92e-05
10	113181149	0.468	0.0168645	0.00428569	8.92e-05
10	113181272	0.468	0.0168645	0.00428569	8.92e-05
10	113181285	0.468	0.0168645	0.00428569	8.92e-05
10	113181360	0.468	0.0168645	0.00428569	8.92e-05
10	113181466	0.468	0.0168645	0.00428569	8.92e-05
10	113181679	0.468	0.0168645	0.00428569	8.92e-05
10	113181967	0.47	0.0168961	0.00429127	8.83e-05
10	113182076	0.468	0.0168645	0.00428569	8.92e-05
10	113182735	0.468	0.0168645	0.00428569	8.92e-05
10	113182902	0.468	0.0168645	0.00428569	8.92e-05
10	113182907	0.468	0.0168645	0.00428569	8.92e-05
10	113183215	0.468	0.0168645	0.00428569	8.92e-05
10	113183646	0.468	0.0168645	0.00428569	8.92e-05
10	113183939	0.468	0.0168645	0.00428569	8.92e-05
10	113184177	0.468	0.0168645	0.00428569	8.92e-05
10	113184224	0.468	0.0168645	0.00428569	8.92e-05
10	113184580	0.468	0.0168645	0.00428569	8.92e-05
10	113185251	0.468	0.0168645	0.00428569	8.92e-05
10	113185276	0.469	0.0172369	0.00427903	6.06e-05
10	113185633	0.468	0.0168645	0.00428569	8.92e-05
10	113185748	0.468	0.0168645	0.00428569	8.92e-05
10	113185785	0.468	0.0168645	0.00428569	8.92e-05
10	113186162	0.468	0.0168645	0.00428569	8.92e-05
10	113186368	0.468	0.0168645	0.00428569	8.92e-05
10	113186444	0.468	0.0168645	0.00428569	8.92e-05
10	113186463	0.468	0.0168645	0.00428569	8.92e-05
10	113186702	0.468	0.0168645	0.00428569	8.92e-05
10	113186885	0.468	0.0168645	0.00428569	8.92e-05
10	113187118	0.468	0.0168645	0.00428569	8.92e-05
10	113187248	0.468	0.0168645	0.00428569	8.92e-05
10	113187282	0.468	0.0168645	0.00428569	8.92e-05
10	113187567	0.468	0.0168645	0.00428569	8.92e-05
10	113188096	0.468	0.0168645	0.00428569	8.92e-05
10	113188339	0.468	0.0168645	0.00428569	8.92e-05
10	113188665	0.468	0.0168645	0.00428569	8.92e-05
10	113188894	0.468	0.0168645	0.00428569	8.92e-05
10	113189122	0.468	0.0168645	0.00428569	8.92e-05
10	113189126	0.468	0.0168645	0.00428569	8.92e-05
10	113189432	0.468	0.0168645	0.00428569	8.92e-05
10	113189891	0.468	0.0168645	0.00428569	8.92e-05
10	113189928	0.468	0.0168645	0.00428569	8.92e-05
10	113189973	0.468	0.0168645	0.00428569	8.92e-05
10	113190074	0.468	0.0168645	0.00428569	8.92e-05
10	113190247	0.468	0.0168645	0.00428569	8.92e-05
10	113192530	0.468	0.0168645	0.00428569	8.92e-05
10	113192948	0.468	0.0168645	0.00428569	8.92e-05
10	113192969	0.468	0.0168645	0.00428569	8.92e-05
10	113193096	0.468	0.0168645	0.00428569	8.92e-05
10	113193484	0.468	0.0168645	0.00428569	8.92e-05
10	113193538	0.468	0.0168645	0.00428569	8.92e-05
10	113193678	0.468	0.0168645	0.00428569	8.92e-05
10	113194399	0.468	0.0168645	0.00428569	8.92e-05
10	113194500	0.468	0.0168645	0.00428569	8.92e-05
10	113195445	0.468	0.0168645	0.00428569	8.92e-05
10	113195842	0.468	0.0168645	0.00428569	8.92e-05
10	113196038	0.468	0.0168645	0.00428569	8.92e-05
10	113196083	0.468	0.0168645	0.00428569	8.92e-05
10	113196504	0.468	0.0168645	0.00428569	8.92e-05
10	113196610	0.468	0.0168645	0.00428569	8.92e-05
10	113196810	0.468	0.0168645	0.00428569	8.92e-05
10	113197318	0.468	0.0168645	0.00428569	8.92e-05
10	113197524	0.468	0.0168645	0.00428569	8.92e-05
10	113197543	0.468	0.0168645	0.00428569	8.92e-05
10	113197606	0.468	0.0168645	0.00428569	8.92e-05
10	113197679	0.468	0.0168645	0.00428569	8.92e-05
10	113198093	0.468	0.0168645	0.00428569	8.92e-05
10	113198652	0.471	0.0172684	0.00428465	6.01e-05
10	113198938	0.468	0.0168645	0.00428569	8.92e-05
10	113199965	0.468	0.0168645	0.00428569	8.92e-05
10	113200078	0.468	0.0168645	0.00428569	8.92e-05
10	113200816	0.468	0.0168645	0.00428569	8.92e-05
10	113200831	0.468	0.0168645	0.00428569	8.92e-05
10	113200988	0.468	0.0168645	0.00428569	8.92e-05
10	113200995	0.468	0.0168645	0.00428569	8.92e-05
12	93683107	0.074	-0.0332107	0.00825766	6.23e-05
12	103407892	0.309	-0.0191965	0.00483114	7.61e-05
12	103539540	0.166	-0.02273	0.00577059	8.78e-05
12	103543694	0.164	-0.0229781	0.0057874	7.71e-05
12	103544418	0.164	-0.0232765	0.00579698	6.4e-05
12	103549079	0.164	-0.0229781	0.0057874	7.71e-05
12	103550823	0.165	-0.0232283	0.00578723	6.44e-05
12	103551533	0.165	-0.0232283	0.00578723	6.44e-05
12	105445312	0.089	-0.030744	0.00728834	2.7e-05
12	105456125	0.089	-0.0299191	0.00732618	4.8e-05
12	105468615	0.089	-0.0301611	0.00727356	3.67e-05
12	105471855	0.089	-0.0299191	0.00732618	4.8e-05
12	105486796	0.089	-0.0298247	0.00726121	4.34e-05
12	105490455	0.089	-0.0298247	0.00726121	4.34e-05
12	105495421	0.089	-0.0298247	0.00726121	4.34e-05
12	105502526	0.089	-0.0298247	0.00726121	4.34e-05
12	105504540	0.089	-0.0298247	0.00726121	4.34e-05
12	105507275	0.089	-0.0298247	0.00726121	4.34e-05
12	105513580	0.089	-0.0298247	0.00726121	4.34e-05
12	105515347	0.089	-0.0298247	0.00726121	4.34e-05
12	105517655	0.089	-0.0298247	0.00726121	4.34e-05
12	105521279	0.089	-0.0298247	0.00726121	4.34e-05
12	105530752	0.089	-0.0298247	0.00726121	4.34e-05
12	105533640	0.089	-0.0298247	0.00726121	4.34e-05
12	105540668	0.089	-0.0298247	0.00726121	4.34e-05
12	105546332	0.089	-0.0298247	0.00726121	4.34e-05
12	105547502	0.089	-0.0298247	0.00726121	4.34e-05
12	105551167	0.089	-0.0298247	0.00726121	4.34e-05
12	105556999	0.089	-0.0298247	0.00726121	4.34e-05
12	105558327	0.089	-0.0299191	0.00732618	4.8e-05
12	105558566	0.089	-0.0298247	0.00726121	4.34e-05
12	105567119	0.089	-0.0299191	0.00732618	4.8e-05
12	105568659	0.089	-0.0297238	0.00733588	5.49e-05
12	105570981	0.089	-0.0298247	0.00726121	4.34e-05
12	105571658	0.089	-0.0298247	0.00726121	4.34e-05
12	105572902	0.089	-0.0298247	0.00726121	4.34e-05
12	105574841	0.089	-0.0304675	0.00733708	3.58e-05
12	105579581	0.089	-0.0298247	0.00726121	4.34e-05
12	105579627	0.089	-0.0298247	0.00726121	4.34e-05
12	105580854	0.089	-0.0298247	0.00726121	4.34e-05
12	105583747	0.089	-0.0298247	0.00726121	4.34e-05
12	105586161	0.089	-0.0298247	0.00726121	4.34e-05
12	105586894	0.089	-0.0298819	0.00732642	4.91e-05
12	105587396	0.089	-0.0298247	0.00726121	4.34e-05
12	105588417	0.089	-0.0298247	0.00726121	4.34e-05
12	105592526	0.089	-0.0298247	0.00726121	4.34e-05
12	105593592	0.089	-0.0298247	0.00726121	4.34e-05
12	105597672	0.089	-0.0298247	0.00726121	4.34e-05
12	105599730	0.089	-0.0298247	0.00726121	4.34e-05
12	105600752	0.089	-0.0298247	0.00726121	4.34e-05
12	105601697	0.089	-0.0298247	0.00726121	4.34e-05
12	105602828	0.089	-0.0298247	0.00726121	4.34e-05
12	105603537	0.089	-0.0298247	0.00726121	4.34e-05
12	105604306	0.089	-0.0298247	0.00726121	4.34e-05
12	105612726	0.089	-0.0298247	0.00726121	4.34e-05
12	105616214	0.089	-0.0298247	0.00726121	4.34e-05
12	105616594	0.089	-0.0298247	0.00726121	4.34e-05
12	105617294	0.089	-0.0298819	0.00732642	4.91e-05
12	105619730	0.092	-0.0294104	0.00741625	7.86e-05
12	105620552	0.089	-0.0298247	0.00726121	4.34e-05
12	105621264	0.089	-0.0298247	0.00726121	4.34e-05
12	105623535	0.089	-0.0298247	0.00726121	4.34e-05
12	105625219	0.089	-0.0298247	0.00726121	4.34e-05
12	105628690	0.089	-0.0298819	0.00732642	4.91e-05
12	105628835	0.089	-0.0298247	0.00726121	4.34e-05
12	105628919	0.089	-0.0298247	0.00726121	4.34e-05
12	105647562	0.089	-0.0298247	0.00726121	4.34e-05
12	105650599	0.089	-0.0316225	0.00730898	1.67e-05
12	105653284	0.089	-0.0316225	0.00730898	1.67e-05
12	105660405	0.128	-0.0283685	0.0061776	4.97e-06
12	105664417	0.089	-0.0316225	0.00730898	1.67e-05
12	105668160	0.089	-0.0316225	0.00730898	1.67e-05
12	105668482	0.089	-0.0316225	0.00730898	1.67e-05
12	105668864	0.089	-0.0298819	0.00732642	4.91e-05
12	105673990	0.089	-0.0298819	0.00732642	4.91e-05
12	105675903	0.089	-0.0316225	0.00730898	1.67e-05
12	105676024	0.128	-0.0283685	0.0061776	4.97e-06
12	105679670	0.089	-0.0316225	0.00730898	1.67e-05
12	105679678	0.089	-0.0316225	0.00730898	1.67e-05
12	105682984	0.089	-0.0298819	0.00732642	4.91e-05
12	105683781	0.089	-0.0318568	0.00730878	1.45e-05
12	105687440	0.089	-0.0316225	0.00730898	1.67e-05
12	105687597	0.127	-0.0286331	0.006268	5.56e-06
12	105689318	0.075	-0.0356316	0.00801561	9.8e-06
12	105691905	0.075	-0.0356316	0.00801561	9.8e-06
12	105692916	0.074	-0.0358384	0.00810045	1.08e-05
12	105695825	0.075	-0.0356316	0.00801561	9.8e-06
12	105697758	0.075	-0.0356316	0.00801561	9.8e-06
12	105704308	0.075	-0.0356316	0.00801561	9.8e-06
12	105705815	0.075	-0.0356316	0.00801561	9.8e-06
12	105718591	0.074	-0.0364989	0.00802442	6.09e-06
12	106124877	0.453	-0.0179742	0.0043404	3.76e-05
12	107527163	0.089	-0.0346495	0.00747689	4.08e-06
12	107540237	0.089	-0.0347879	0.00747721	3.74e-06
12	108890347	0.082	-0.0334579	0.00772825	1.65e-05
12	118513309	0.135	-0.02546	0.00644493	8.37e-05
12	118514223	0.108	-0.0278655	0.00705398	8.38e-05
12	119328810	0.471	0.0180409	0.00459696	9.31e-05
12	119328858	0.471	0.0180409	0.00459696	9.31e-05
12	119328938	0.471	0.0180409	0.00459696	9.31e-05
12	119329015	0.471	0.0180409	0.00459696	9.31e-05
12	119329051	0.471	0.0180409	0.00459696	9.31e-05
12	119329194	0.471	0.0180409	0.00459696	9.31e-05
12	119329251	0.471	0.0180409	0.00459696	9.31e-05
12	119329442	0.471	0.0180409	0.00459696	9.31e-05
12	119329489	0.471	0.0180409	0.00459696	9.31e-05
12	119329541	0.471	0.0180409	0.00459696	9.31e-05
12	119329552	0.471	0.0180409	0.00459696	9.31e-05
12	119329604	0.471	0.0180409	0.00459696	9.31e-05
12	119329984	0.471	0.0180409	0.00459696	9.31e-05
12	119330039	0.471	0.0180409	0.00459696	9.31e-05
12	119330235	0.471	0.0180409	0.00459696	9.31e-05
12	119330983	0.471	0.0180409	0.00459696	9.31e-05
12	119331123	0.471	0.0180409	0.00459696	9.31e-05
12	119331137	0.307	-0.019488	0.00475745	4.55e-05
12	124979789	0.166	-0.0233522	0.00593301	8.88e-05
13	36314627	0.167	-0.0232947	0.00575276	5.55e-05
13	36314663	0.167	-0.0232947	0.00575276	5.55e-05
13	36314793	0.167	-0.0232947	0.00575276	5.55e-05
13	36314878	0.167	-0.0232947	0.00575276	5.55e-05
13	36315059	0.167	-0.0232947	0.00575276	5.55e-05
13	36315451	0.168	-0.0230278	0.00575781	6.84e-05
13	36315466	0.168	-0.0236547	0.00574285	4.13e-05
13	36315693	0.168	-0.0236547	0.00574285	4.13e-05
13	36315740	0.168	-0.0236547	0.00574285	4.13e-05
13	36315922	0.168	-0.0236547	0.00574285	4.13e-05
13	36316101	0.168	-0.0234091	0.00573641	4.86e-05
13	36316234	0.169	-0.0229615	0.00573199	6.66e-05
13	36316560	0.169	-0.0229615	0.00573199	6.66e-05
13	36316698	0.169	-0.0229615	0.00573199	6.66e-05
13	36316885	0.169	-0.0229615	0.00573199	6.66e-05
13	36316940	0.169	-0.0229615	0.00573199	6.66e-05
13	36317077	0.169	-0.0229615	0.00573199	6.66e-05
13	36317379	0.169	-0.0229615	0.00573199	6.66e-05
13	36317647	0.169	-0.0229615	0.00573199	6.66e-05
13	36317664	0.169	-0.0228659	0.00573741	7.25e-05
13	36317742	0.169	-0.0229615	0.00573199	6.66e-05
13	36317756	0.169	-0.0229615	0.00573199	6.66e-05
13	36317890	0.169	-0.0229615	0.00573199	6.66e-05
13	36318169	0.169	-0.0229615	0.00573199	6.66e-05
13	36318333	0.169	-0.0229615	0.00573199	6.66e-05
13	36318340	0.169	-0.0229615	0.00573199	6.66e-05
13	36318381	0.169	-0.0229615	0.00573199	6.66e-05
13	36318502	0.169	-0.0229615	0.00573199	6.66e-05
13	36318624	0.169	-0.0229615	0.00573199	6.66e-05
13	36318633	0.169	-0.0229615	0.00573199	6.66e-05
13	36319066	0.169	-0.0229615	0.00573199	6.66e-05
13	36319188	0.169	-0.0229615	0.00573199	6.66e-05
13	36319399	0.169	-0.0229615	0.00573199	6.66e-05
13	36319426	0.169	-0.0229615	0.00573199	6.66e-05
13	36319556	0.169	-0.0229615	0.00573199	6.66e-05
13	36319579	0.169	-0.0233984	0.00576976	5.41e-05
13	36319802	0.169	-0.0229615	0.00573199	6.66e-05
13	36319951	0.169	-0.0229615	0.00573199	6.66e-05
13	36320207	0.169	-0.0229615	0.00573199	6.66e-05
13	36320527	0.169	-0.0229615	0.00573199	6.66e-05
13	36323380	0.169	-0.0229615	0.00573199	6.66e-05
13	36325394	0.169	-0.0229615	0.00573199	6.66e-05
13	36327462	0.169	-0.0229615	0.00573199	6.66e-05
13	36331832	0.169	-0.0229615	0.00573199	6.66e-05
13	36351483	0.169	-0.022644	0.00571755	8.03e-05
13	36354243	0.17	-0.0233477	0.00575828	5.43e-05
13	36359732	0.171	-0.0241193	0.00570363	2.57e-05
13	36359974	0.17	-0.0235422	0.00569803	3.92e-05
13	36360574	0.17	-0.0235422	0.00569803	3.92e-05
13	36360579	0.17	-0.0235422	0.00569803	3.92e-05
13	36360894	0.17	-0.0235422	0.00569803	3.92e-05
13	36363111	0.17	-0.0235422	0.00569803	3.92e-05
13	36376755	0.17	-0.0239798	0.00573471	3.16e-05
13	36397435	0.169	-0.0225479	0.00572184	8.71e-05
13	36398015	0.169	-0.0225479	0.00572184	8.71e-05
13	36398540	0.169	-0.0225479	0.00572184	8.71e-05
13	64755977	0.13	0.027239	0.00665506	4.62e-05
13	100621776	0.3	0.0202667	0.00485412	3.25e-05
13	100624374	0.3	0.0202667	0.00485412	3.25e-05
13	100624471	0.3	0.0202667	0.00485412	3.25e-05
13	100624690	0.3	0.0202667	0.00485412	3.25e-05
13	100624890	0.3	0.0202667	0.00485412	3.25e-05
13	100625084	0.3	0.0202667	0.00485412	3.25e-05
13	100625227	0.3	0.0202667	0.00485412	3.25e-05
13	100626896	0.3	0.0204404	0.00485548	2.8e-05
14	22855683	0.398	0.0181157	0.00441214	4.37e-05
14	22858867	0.389	0.0178067	0.00444653	6.69e-05
14	22859870	0.391	0.0174418	0.00444813	9.44e-05
14	22862587	0.391	0.0174418	0.00444813	9.44e-05
14	22863022	0.39	0.0178441	0.00445204	6.6e-05
14	22863610	0.389	0.017768	0.00444696	6.95e-05
14	51276009	0.38	0.0183666	0.00456758	6.25e-05
14	51286129	0.362	0.0182006	0.00464238	9.46e-05
14	84792577	0.066	-0.0331982	0.00841611	8.57e-05
15	62912572	0.184	0.0223642	0.00571107	9.64e-05
15	90534261	0.146	-0.0238416	0.00607728	9.37e-05
15	90891482	0.283	-0.0229462	0.00480563	2.08e-06
15	90910440	0.285	-0.0226374	0.00477805	2.49e-06
15	90916169	0.286	-0.0227915	0.0047806	2.15e-06
15	90917267	0.276	-0.0220702	0.00499065	1.09e-05
15	90918941	0.286	-0.0227915	0.0047806	2.15e-06
15	90918993	0.286	-0.0227915	0.0047806	2.15e-06
15	90920166	0.286	-0.0227915	0.0047806	2.15e-06
15	90922907	0.286	-0.0227915	0.0047806	2.15e-06
15	90929388	0.285	-0.0231866	0.00479036	1.51e-06
15	90936878	0.286	-0.022603	0.00477402	2.53e-06
15	90936884	0.286	-0.022603	0.00477402	2.53e-06
15	90938544	0.277	-0.022692	0.0050059	6.55e-06
15	90967711	0.275	-0.023241	0.00484987	1.91e-06
15	90968316	0.275	-0.023241	0.00484987	1.91e-06
15	91089633	0.221	-0.021049	0.00514809	4.7e-05
15	91089945	0.221	-0.021049	0.00514809	4.7e-05
15	91096915	0.22	-0.0212955	0.00514489	3.79e-05
15	91098715	0.219	-0.0228179	0.00516545	1.11e-05
15	91099638	0.219	-0.0228402	0.00515261	1.04e-05
15	91103096	0.219	-0.0228402	0.00515261	1.04e-05
15	91109081	0.219	-0.0228402	0.00515261	1.04e-05
15	91109110	0.219	-0.0228402	0.00515261	1.04e-05
15	91109626	0.219	-0.0228402	0.00515261	1.04e-05
15	91110671	0.219	-0.0228402	0.00515261	1.04e-05
15	91110711	0.219	-0.0228402	0.00515261	1.04e-05
15	91111393	0.219	-0.0228402	0.00515261	1.04e-05
15	91111627	0.219	-0.0228402	0.00515261	1.04e-05
15	91111723	0.219	-0.0228402	0.00515261	1.04e-05
15	91112166	0.219	-0.0228402	0.00515261	1.04e-05
15	91112215	0.219	-0.0228402	0.00515261	1.04e-05
15	91112256	0.219	-0.0228402	0.00515261	1.04e-05
15	91114376	0.28	-0.024819	0.00477443	2.46e-07
15	91114735	0.28	-0.0240643	0.00476186	5.19e-07
15	91115872	0.28	-0.0240643	0.00476186	5.19e-07
15	91116163	0.28	-0.0240643	0.00476186	5.19e-07
15	91116173	0.28	-0.0240643	0.00476186	5.19e-07
15	91116386	0.28	-0.0251409	0.00479802	1.98e-07
15	91118303	0.28	-0.0240643	0.00476186	5.19e-07
15	91119014	0.28	-0.0240643	0.00476186	5.19e-07
15	91119125	0.179	-0.0224473	0.00551597	5.1e-05
15	91120100	0.275	-0.0236819	0.00492504	1.76e-06
15	91120271	0.275	-0.0236819	0.00492504	1.76e-06
15	91122524	0.279	-0.0247332	0.00477336	2.68e-07
15	91122913	0.179	-0.0224473	0.00551597	5.1e-05
15	91127715	0.286	-0.0226949	0.0047374	1.93e-06
15	91128189	0.193	-0.0213889	0.00544976	9.3e-05
15	91128686	0.139	-0.0242076	0.00611172	8.02e-05
15	91129108	0.289	-0.0229567	0.00473261	1.43e-06
15	91130981	0.286	-0.0226949	0.0047374	1.93e-06
15	91130992	0.282	-0.0215276	0.00488614	1.17e-05
15	91133861	0.225	-0.0205865	0.00509173	5.7e-05
15	91134063	0.225	-0.0205865	0.00509173	5.7e-05
15	91145800	0.286	-0.0194881	0.00486385	6.63e-05
15	91147512	0.435	-0.0190048	0.00433665	1.3e-05
15	91177563	0.358	-0.0193941	0.00442042	1.27e-05
15	91202601	0.223	-0.0201869	0.00508874	7.82e-05
15	91209378	0.22	-0.0201821	0.00512256	8.74e-05
15	91209433	0.22	-0.0201821	0.00512256	8.74e-05
15	91211342	0.22	-0.0201821	0.00512256	8.74e-05
15	91592297	0.498	-0.018943	0.00440701	1.9e-05
15	91592668	0.496	-0.0180112	0.00445049	5.6e-05
16	16155493	0.16	0.0230858	0.00584629	8.43e-05
16	24655471	0.152	-0.02424	0.00620353	9.98e-05
16	55488975	0.405	-0.0187266	0.00463514	5.77e-05
16	59165641	0.359	0.0183308	0.00463636	8.26e-05
16	59174846	0.362	0.0181811	0.00461621	8.79e-05
16	59178996	0.358	0.0185584	0.00460812	6.09e-05
16	59183048	0.358	0.0185584	0.00460812	6.09e-05
17	12619916	0.496	-0.0181226	0.00458108	8.18e-05
17	14508317	0.309	0.0192497	0.00484834	7.71e-05
17	14604478	0.202	0.0216682	0.00553111	9.58e-05
17	14835523	0.463	-0.0179192	0.00442493	5.54e-05
17	15803128	0.091	0.0334879	0.00759585	1.16e-05
17	15868379	0.116	0.028345	0.0068684	4e-05
17	16297707	0.102	0.0279046	0.00711103	9.33e-05
17	20448680	0.088	0.0318899	0.00759744	2.95e-05
17	20514691	0.28	0.0189016	0.00483351	9.86e-05
17	26528577	0.071	0.0340552	0.00854947	7.31e-05
17	26547727	0.07	0.0336145	0.00852807	8.68e-05
17	30090815	0.456	0.0177394	0.00445088	7.24e-05
18	57609740	0.086	-0.0313406	0.00795245	8.7e-05
18	57612510	0.086	-0.0306275	0.00777416	8.75e-05
18	57613654	0.086	-0.0306275	0.00777416	8.75e-05
18	57615684	0.086	-0.0305983	0.00777525	8.91e-05
18	57616428	0.086	-0.0305983	0.00777525	8.91e-05
20	50425670	0.165	-0.0240019	0.00588145	4.86e-05
20	50426373	0.165	-0.0240019	0.00588145	4.86e-05
22	49686283	0.183	-0.0230133	0.00575081	6.77e-05
23	3717943	0.245	0.0156287	0.00397688	9.11e-05
23	3718033	0.245	0.0156287	0.00397688	9.11e-05
23	3718060	0.245	0.0156287	0.00397688	9.11e-05
23	3718306	0.245	0.0156287	0.00397688	9.11e-05
23	3721060	0.245	0.0156287	0.00397688	9.11e-05
23	3721372	0.245	0.0156287	0.00397688	9.11e-05
23	3722454	0.218	0.0163965	0.00418369	9.52e-05
23	3723387	0.218	0.0163965	0.00418369	9.52e-05
23	3723797	0.218	0.0163965	0.00418369	9.52e-05
23	3725401	0.218	0.0163965	0.00418369	9.52e-05
23	3726477	0.218	0.0163965	0.00418369	9.52e-05
23	4763936	0.492	-0.0138945	0.00347285	6.8e-05
23	4765114	0.493	-0.0136243	0.00348351	9.84e-05
23	4767390	0.493	-0.0136243	0.00348351	9.84e-05
23	4769694	0.493	-0.0136243	0.00348351	9.84e-05
23	4771622	0.492	-0.0140949	0.00347616	5.43e-05
23	4772331	0.492	-0.0140949	0.00347616	5.43e-05
23	4772507	0.492	-0.0140949	0.00347616	5.43e-05
23	4773042	0.492	-0.0140949	0.00347616	5.43e-05
23	4773627	0.492	-0.0140949	0.00347616	5.43e-05
23	4781545	0.482	-0.014386	0.00346055	3.51e-05
23	4783395	0.482	-0.014386	0.00346055	3.51e-05
23	4784096	0.482	-0.014386	0.00346055	3.51e-05
23	62470837	0.104	-0.0231016	0.00576236	6.57e-05
