# Supplementary material for: Cytokine-induced molecular responses in airway smooth muscle cells inform genome-wide association studies of asthma
Source: Genome Med. 2020 Jul 20;12:64. doi: 10.1186/s13073-020-00759-w (PMC7370514; doi:10.1186/s13073-020-00759-w)
Supplement: Supplementary file 14 — Additional file 14. List of eQTL results (FDR=5%). eQTLs identified in IL-13 and/or IL-17A-exposed ASMCs at an FDR of 5%. [file 13073_2020_759_MOESM14_ESM.xlsx]

## Sheet: Sheet1
Additional File 14. eQTLs identified in IL-13 and/or IL-17A-exposed ASMCs at an FDR of 5%.
IL-13					IL-17A					IL-13 + IL-17A
SNP	gene	beta	p.value	FDR	SNP	gene	beta	p.value	FDR	SNP	gene	beta	p.value	FDR
22:39091450	KDELR3	-0.325042	1.16314e-12	1.45164e-06	7:73257901	WBSCR27	-0.334929	3.6911e-13	1.36976e-07	20:37055875	RP4-564F22.2	-0.69626	2.29677e-13	6.26783e-07
22:39080078	KDELR3	-0.326273	1.16986e-12	1.45164e-06	7:73258087	WBSCR27	-0.335189	3.6998e-13	1.36976e-07	20:37062583	RP4-564F22.2	-0.649032	3.03325e-13	6.26783e-07
22:39104320	KDELR3	-0.322067	1.19328e-12	1.45164e-06	7:73255252	WBSCR27	-0.333912	3.75989e-13	1.36976e-07	20:37059070	RP4-564F22.2	-0.655977	4.04792e-13	6.26783e-07
22:39105948	KDELR3	-0.321694	1.20109e-12	1.45164e-06	7:73253143	WBSCR27	-0.332778	3.86177e-13	1.36976e-07	20:37066140	RP4-564F22.2	-0.648615	5.71117e-13	6.26783e-07
22:38877461	KDELR3	-0.321893	1.30648e-12	1.45164e-06	7:73253107	WBSCR27	-0.332811	3.88067e-13	1.36976e-07	20:37063635	RP4-564F22.2	-0.647118	6.24338e-13	6.26783e-07
22:38879688	KDELR3	-0.316354	1.60629e-12	1.45164e-06	7:73255165	WBSCR27	-0.333152	3.9893e-13	1.36976e-07	20:37063474	RP4-564F22.2	-0.647045	6.27349e-13	6.26783e-07
20:37055875	RP4-564F22.2	-0.678175	1.69512e-12	1.45164e-06	7:73253772	WBSCR27	-0.332064	3.99186e-13	1.36976e-07	20:37054781	RP4-564F22.2	-0.675945	9.55082e-13	8.17903e-07
22:39151057	KDELR3	-0.324378	2.55749e-12	1.91638e-06	7:73247478	WBSCR27	-0.339334	3.99223e-13	1.36976e-07	20:37059749	RP4-564F22.2	-0.64914	1.1943e-12	8.24916e-07
22:38880097	KDELR3	-0.341358	5.35056e-12	1.98475e-06	7:73254812	WBSCR27	-0.332947	4.00545e-13	1.36976e-07	20:37051007	RP4-564F22.2	-0.678359	1.2749e-12	8.24916e-07
22:39005062	KDELR3	-0.314759	5.41753e-12	1.98475e-06	7:73253243	WBSCR27	-0.332083	4.01358e-13	1.36976e-07	20:37059349	RP4-564F22.2	-0.647168	1.5606e-12	8.24916e-07
22:39003495	KDELR3	-0.314418	5.50206e-12	1.98475e-06	7:73256920	WBSCR27	-0.334187	4.01748e-13	1.36976e-07	20:37059444	RP4-564F22.2	-0.646922	1.5998e-12	8.24916e-07
22:38993467	KDELR3	-0.311432	6.45947e-12	1.98475e-06	7:73256967	WBSCR27	-0.334314	4.02765e-13	1.36976e-07	20:37058895	RP4-564F22.2	-0.647903	1.65132e-12	8.24916e-07
22:38989646	KDELR3	-0.312869	6.50514e-12	1.98475e-06	7:73256838	WBSCR27	-0.334009	4.03138e-13	1.36976e-07	20:37055015	RP4-564F22.2	-0.656261	1.88411e-12	8.68805e-07
22:38985065	KDELR3	-0.314411	6.63345e-12	1.98475e-06	7:73258750	WBSCR27	-0.334912	4.08698e-13	1.36976e-07	20:37053583	RP4-564F22.2	-0.655429	2.63531e-12	1.1284e-06
22:38995385	KDELR3	-0.310961	6.64316e-12	1.98475e-06	7:73246496	WBSCR27	-0.333244	4.42262e-13	1.36976e-07	20:37067120	RP4-564F22.2	-0.619997	4.40765e-12	1.14262e-06
5:96290647	ERAP2	-0.661589	1.13784e-11	1.98475e-06	7:73259935	WBSCR27	-0.335948	4.55269e-13	1.36976e-07	20:37067489	RP4-564F22.2	-0.618376	4.70941e-12	1.14262e-06
22:38998519	KDELR3	-0.315431	1.16367e-11	1.98475e-06	7:73247204	WBSCR27	-0.334356	4.59315e-13	1.36976e-07	14:65378042	CHURC1	-0.391411	5.97969e-12	1.14262e-06
5:96293929	ERAP2	-0.65355	1.36682e-11	1.98475e-06	7:73239172	WBSCR27	-0.334124	4.83772e-13	1.36976e-07	14:65378259	CHURC1	-0.391139	6.04789e-12	1.14262e-06
5:96293006	ERAP2	-0.65388	1.37784e-11	1.98475e-06	7:73239032	WBSCR27	-0.336844	4.88963e-13	1.36976e-07	14:65383442	CHURC1	-0.39392	6.11094e-12	1.14262e-06
5:96293816	ERAP2	-0.653577	1.38067e-11	1.98475e-06	7:73238428	WBSCR27	-0.334389	4.91861e-13	1.36976e-07	14:65383555	CHURC1	-0.394134	6.12696e-12	1.14262e-06
5:96290230	ERAP2	-0.654544	1.38602e-11	1.98475e-06	7:73237631	WBSCR27	-0.334235	4.93235e-13	1.36976e-07	14:65378698	CHURC1	-0.390573	6.13811e-12	1.14262e-06
5:96293153	ERAP2	-0.653655	1.38826e-11	1.98475e-06	7:73238330	WBSCR27	-0.33464	5.027e-13	1.36976e-07	14:65379146	CHURC1	-0.390236	6.20949e-12	1.14262e-06
5:96295810	ERAP2	-0.652909	1.39279e-11	1.98475e-06	7:73225692	WBSCR27	-0.334161	6.64597e-13	1.5016e-07	14:65379147	CHURC1	-0.390173	6.24178e-12	1.14262e-06
5:96289036	ERAP2	-0.654523	1.39655e-11	1.98475e-06	7:73221042	WBSCR27	-0.333876	6.71192e-13	1.5016e-07	14:65384276	CHURC1	-0.394803	6.2685e-12	1.14262e-06
5:96289043	ERAP2	-0.654646	1.40362e-11	1.98475e-06	7:73261247	WBSCR27	-0.339899	9.12231e-13	1.5016e-07	14:65379283	CHURC1	-0.38977	6.27496e-12	1.14262e-06
5:96288960	ERAP2	-0.65442	1.40852e-11	1.98475e-06	7:73266502	WBSCR27	-0.342416	9.27874e-13	1.5016e-07	14:65379618	CHURC1	-0.390992	6.29615e-12	1.14262e-06
5:96295121	ERAP2	-0.653056	1.40934e-11	1.98475e-06	7:73266246	WBSCR27	-0.342332	9.39688e-13	1.5016e-07	14:65378449	CHURC1	-0.390454	6.50551e-12	1.14262e-06
5:96280241	ERAP2	-0.657465	1.43253e-11	1.98475e-06	7:73267473	WBSCR27	-0.343029	9.46994e-13	1.5016e-07	14:65385898	CHURC1	-0.395641	6.58091e-12	1.14262e-06
5:96280248	ERAP2	-0.657465	1.43253e-11	1.98475e-06	7:73265177	WBSCR27	-0.341989	9.51431e-13	1.5016e-07	14:65386367	CHURC1	-0.395678	6.62706e-12	1.14262e-06
5:96281402	ERAP2	-0.654772	1.46413e-11	1.98475e-06	7:73265100	WBSCR27	-0.341948	9.5241e-13	1.5016e-07	14:65387262	CHURC1	-0.396154	6.72092e-12	1.14262e-06
5:96279490	ERAP2	-0.654712	1.47248e-11	1.98475e-06	7:73265417	WBSCR27	-0.342909	9.81507e-13	1.5016e-07	14:65386922	CHURC1	-0.395964	6.73881e-12	1.14262e-06
5:96279053	ERAP2	-0.654765	1.48148e-11	1.98475e-06	7:73252980	WBSCR27	-0.329667	1.00152e-12	1.5016e-07	14:65387116	CHURC1	-0.395962	6.78207e-12	1.14262e-06
5:96275166	ERAP2	-0.656672	1.48339e-11	1.98475e-06	7:73244282	WBSCR27	-0.330788	1.06438e-12	1.5016e-07	14:65387989	CHURC1	-0.396499	6.83999e-12	1.14262e-06
5:96275201	ERAP2	-0.656672	1.48339e-11	1.98475e-06	7:73275501	WBSCR27	-0.346302	1.11679e-12	1.5016e-07	14:65388188	CHURC1	-0.396586	6.86436e-12	1.14262e-06
5:96272420	ERAP2	-0.655125	1.48382e-11	1.98475e-06	7:73245103	WBSCR27	-0.330207	1.13853e-12	1.5016e-07	14:65388468	CHURC1	-0.396749	6.99516e-12	1.14262e-06
5:96272528	ERAP2	-0.655098	1.4856e-11	1.98475e-06	7:73244761	WBSCR27	-0.330237	1.13894e-12	1.5016e-07	14:65389250	CHURC1	-0.397819	7.00003e-12	1.14262e-06
5:96276395	ERAP2	-0.6549	1.48685e-11	1.98475e-06	14:65378042	CHURC1	-0.448095	1.17787e-12	1.5016e-07	14:65388711	CHURC1	-0.39708	7.05254e-12	1.14262e-06
5:96276386	ERAP2	-0.654898	1.48763e-11	1.98475e-06	14:65378259	CHURC1	-0.447789	1.19141e-12	1.5016e-07	14:65389403	CHURC1	-0.397568	7.27278e-12	1.1473e-06
5:96277721	ERAP2	-0.654789	1.49109e-11	1.98475e-06	7:73240993	WBSCR27	-0.330417	1.20586e-12	1.5016e-07	14:65392542	CHURC1	-0.399551	7.94888e-12	1.18639e-06
5:96273767	ERAP2	-0.654954	1.49435e-11	1.98475e-06	7:73240296	WBSCR27	-0.330541	1.20882e-12	1.5016e-07	14:65392918	CHURC1	-0.399563	8.02384e-12	1.18639e-06
5:96275413	ERAP2	-0.654885	1.49702e-11	1.98475e-06	14:65378698	CHURC1	-0.447151	1.20901e-12	1.5016e-07	14:65393727	CHURC1	-0.39997	8.22737e-12	1.18639e-06
5:96274720	ERAP2	-0.654942	1.49815e-11	1.98475e-06	14:65379146	CHURC1	-0.44682	1.21223e-12	1.5016e-07	14:65394068	CHURC1	-0.400385	8.40596e-12	1.18639e-06
5:96273187	ERAP2	-0.655053	1.50014e-11	1.98475e-06	14:65379147	CHURC1	-0.446761	1.21633e-12	1.5016e-07	14:65395064	CHURC1	-0.401227	8.68441e-12	1.18639e-06
5:96273033	ERAP2	-0.655032	1.50267e-11	1.98475e-06	7:73239618	WBSCR27	-0.33053	1.21642e-12	1.5016e-07	14:65395381	CHURC1	-0.401003	8.86378e-12	1.18639e-06
5:96273298	ERAP2	-0.654985	1.50774e-11	1.98475e-06	14:65379618	CHURC1	-0.447712	1.2249e-12	1.5016e-07	14:65395625	CHURC1	-0.400987	9.0118e-12	1.18639e-06
5:96281043	ERAP2	-0.654439	1.52301e-11	1.98475e-06	14:65379283	CHURC1	-0.446283	1.22684e-12	1.5016e-07	14:65396180	CHURC1	-0.401363	9.10387e-12	1.18639e-06
22:38986248	KDELR3	-0.323116	1.55838e-11	1.98763e-06	14:65383442	CHURC1	-0.450679	1.27056e-12	1.5016e-07	14:65396643	CHURC1	-0.4014	9.38018e-12	1.19576e-06
22:38988115	KDELR3	-0.315529	1.67743e-11	2.0949e-06	14:65383555	CHURC1	-0.450923	1.27422e-12	1.5016e-07	14:65396727	CHURC1	-0.401607	9.57468e-12	1.19576e-06
16:56438110	AMFR	0.334338	2.19351e-11	2.09865e-06	14:65378449	CHURC1	-0.447045	1.28156e-12	1.5016e-07	14:65395443	CHURC1	-0.400353	1.01204e-11	1.23812e-06
16:56436824	AMFR	0.333993	2.24925e-11	2.09865e-06	14:65384276	CHURC1	-0.45171	1.30125e-12	1.5016e-07	14:65400069	CHURC1	-0.402311	1.11017e-11	1.31649e-06
16:56430571	AMFR	0.335738	2.64597e-11	2.09865e-06	14:65386367	CHURC1	-0.452699	1.38611e-12	1.5016e-07	14:65400784	CHURC1	-0.402503	1.14022e-11	1.31649e-06
16:56429474	AMFR	0.336081	2.67867e-11	2.09865e-06	14:65385898	CHURC1	-0.452608	1.38759e-12	1.5016e-07	14:65400745	CHURC1	-0.403112	1.14199e-11	1.31649e-06
16:56428661	AMFR	0.329792	2.69876e-11	2.09865e-06	14:65386922	CHURC1	-0.453018	1.41395e-12	1.5016e-07	14:65401695	CHURC1	-0.402673	1.20224e-11	1.32997e-06
16:56428008	AMFR	0.336706	2.82522e-11	2.09865e-06	14:65387262	CHURC1	-0.453211	1.41588e-12	1.5016e-07	14:65401819	CHURC1	-0.402552	1.21895e-11	1.32997e-06
14:65378042	CHURC1	-0.426395	3.10318e-11	2.09865e-06	14:65387116	CHURC1	-0.453032	1.41981e-12	1.5016e-07	17:7207964	EIF5A	-0.204411	1.24997e-11	1.32997e-06
14:65378259	CHURC1	-0.426064	3.15226e-11	2.09865e-06	14:65387989	CHURC1	-0.453591	1.44729e-12	1.5016e-07	17:7208197	EIF5A	-0.203178	1.2576e-11	1.32997e-06
14:65383442	CHURC1	-0.429108	3.17518e-11	2.09865e-06	14:65388188	CHURC1	-0.453682	1.45498e-12	1.5016e-07	14:65402161	CHURC1	-0.402611	1.26461e-11	1.32997e-06
14:65383555	CHURC1	-0.429352	3.17733e-11	2.09865e-06	14:65388468	CHURC1	-0.453907	1.47535e-12	1.5016e-07	14:65404932	CHURC1	-0.405623	1.34562e-11	1.3871e-06
14:65378698	CHURC1	-0.425418	3.20982e-11	2.09865e-06	14:65389250	CHURC1	-0.455095	1.48578e-12	1.5016e-07	17:7209386	EIF5A	-0.203969	1.36521e-11	1.3871e-06
14:65384276	CHURC1	-0.430074	3.24637e-11	2.09865e-06	14:65388711	CHURC1	-0.454231	1.50296e-12	1.5016e-07	14:65403904	CHURC1	-0.402728	1.44223e-11	1.42652e-06
14:65379146	CHURC1	-0.424992	3.27348e-11	2.09865e-06	14:65389403	CHURC1	-0.454777	1.55777e-12	1.53085e-07	14:65403978	CHURC1	-0.402738	1.4516e-11	1.42652e-06
14:65379147	CHURC1	-0.424927	3.28717e-11	2.09865e-06	7:73224041	WBSCR27	-0.330078	1.59897e-12	1.54599e-07	14:65404442	CHURC1	-0.402794	1.50341e-11	1.4536e-06
14:65379618	CHURC1	-0.425847	3.29841e-11	2.09865e-06	14:65392542	CHURC1	-0.457078	1.7071e-12	1.61651e-07	2:101837656	SNORD89	-0.267587	1.53522e-11	1.45548e-06
14:65379283	CHURC1	-0.424464	3.31504e-11	2.09865e-06	14:65392918	CHURC1	-0.457088	1.72583e-12	1.61651e-07	14:65404899	CHURC1	-0.402761	1.55392e-11	1.45548e-06
14:65385898	CHURC1	-0.430997	3.38763e-11	2.09865e-06	14:65393727	CHURC1	-0.457526	1.78241e-12	1.64066e-07	14:65405382	CHURC1	-0.402868	1.58166e-11	1.45867e-06
14:65378449	CHURC1	-0.425267	3.3944e-11	2.09865e-06	14:65394068	CHURC1	-0.45806	1.80636e-12	1.64066e-07	14:65404116	CHURC1	-0.402272	1.62112e-11	1.47242e-06
14:65386367	CHURC1	-0.431049	3.40257e-11	2.09865e-06	14:65395381	CHURC1	-0.458664	1.94812e-12	1.71891e-07	14:65407160	CHURC1	-0.40264	1.81388e-11	1.62291e-06
14:65387262	CHURC1	-0.431615	3.42167e-11	2.09865e-06	14:65395064	CHURC1	-0.458722	1.97131e-12	1.71891e-07	14:65406675	CHURC1	-0.40247	1.91938e-11	1.69204e-06
2:101920279	SNORD89	-0.260752	3.44143e-11	2.09865e-06	14:65395625	CHURC1	-0.458657	1.98015e-12	1.71891e-07	14:65407657	CHURC1	-0.402374	2.00832e-11	1.72582e-06
14:65386922	CHURC1	-0.431382	3.44367e-11	2.09865e-06	14:65396180	CHURC1	-0.459072	2.00721e-12	1.71891e-07	2:101843260	SNORD89	-0.262732	2.01528e-11	1.72582e-06
14:65387116	CHURC1	-0.431395	3.45493e-11	2.09865e-06	14:65396643	CHURC1	-0.459086	2.08401e-12	1.75954e-07	2:101844015	SNORD89	-0.261931	2.11606e-11	1.74444e-06
14:65387989	CHURC1	-0.431972	3.48645e-11	2.09865e-06	14:65396727	CHURC1	-0.459311	2.13517e-12	1.76045e-07	5:96290647	ERAP2	-0.660224	2.32967e-11	1.74444e-06
14:65388188	CHURC1	-0.432064	3.49908e-11	2.09865e-06	14:65395443	CHURC1	-0.458209	2.14381e-12	1.76045e-07	5:96293929	ERAP2	-0.65249	2.69546e-11	1.74444e-06
14:65389250	CHURC1	-0.433499	3.51186e-11	2.09865e-06	7:73216733	WBSCR27	-0.334064	2.32008e-12	1.87945e-07	5:96293816	ERAP2	-0.652567	2.70781e-11	1.74444e-06
2:101918802	SNORD89	-0.260269	3.52094e-11	2.09865e-06	14:65400069	CHURC1	-0.460063	2.53272e-12	2.02435e-07	5:96293006	ERAP2	-0.652849	2.70802e-11	1.74444e-06
2:101917511	SNORD89	-0.260038	3.54072e-11	2.09865e-06	14:65400745	CHURC1	-0.461024	2.59236e-12	2.03253e-07	5:96290230	ERAP2	-0.653554	2.71192e-11	1.74444e-06
2:101917459	SNORD89	-0.260019	3.54349e-11	2.09865e-06	14:65400784	CHURC1	-0.460276	2.61077e-12	2.03253e-07	5:96293153	ERAP2	-0.652639	2.72367e-11	1.74444e-06
14:65388468	CHURC1	-0.43227	3.54429e-11	2.09865e-06	14:65401695	CHURC1	-0.460467	2.76709e-12	2.12661e-07	5:96295810	ERAP2	-0.651896	2.73159e-11	1.74444e-06
14:65388711	CHURC1	-0.432616	3.57824e-11	2.09865e-06	14:65401819	CHURC1	-0.460305	2.82045e-12	2.14018e-07	5:96289036	ERAP2	-0.653502	2.74022e-11	1.74444e-06
2:101917082	SNORD89	-0.260158	3.58764e-11	2.09865e-06	14:65402161	CHURC1	-0.460403	2.92104e-12	2.18192e-07	5:96289043	ERAP2	-0.653661	2.74348e-11	1.74444e-06
14:65389403	CHURC1	-0.433149	3.67904e-11	2.09865e-06	14:65404932	CHURC1	-0.464164	2.96575e-12	2.18192e-07	5:96288960	ERAP2	-0.653443	2.7503e-11	1.74444e-06
20:37066140	RP4-564F22.2	-0.611867	3.69098e-11	2.09865e-06	7:73253270	WBSCR27	-0.323915	3.02104e-12	2.18192e-07	5:96280241	ERAP2	-0.656625	2.755e-11	1.74444e-06
5:96296584	ERAP2	-0.632597	3.85752e-11	2.09865e-06	7:73253155	WBSCR27	-0.32408	3.0435e-12	2.18192e-07	5:96280248	ERAP2	-0.656625	2.755e-11	1.74444e-06
2:101914009	SNORD89	-0.259996	3.90687e-11	2.09865e-06	7:73258289	WBSCR27	-0.326498	3.05744e-12	2.18192e-07	5:96295121	ERAP2	-0.652031	2.76609e-11	1.74444e-06
20:37063635	RP4-564F22.2	-0.610501	3.93781e-11	2.09865e-06	14:65403904	CHURC1	-0.460546	3.36576e-12	2.34289e-07	5:96281402	ERAP2	-0.65383	2.84402e-11	1.74444e-06
14:65392542	CHURC1	-0.435387	3.94092e-11	2.09865e-06	14:65403978	CHURC1	-0.460549	3.39483e-12	2.34289e-07	5:96279490	ERAP2	-0.653793	2.85288e-11	1.74444e-06
20:37063474	RP4-564F22.2	-0.610449	3.94568e-11	2.09865e-06	7:73247732	WBSCR27	-0.324181	3.41541e-12	2.34289e-07	5:96272420	ERAP2	-0.65425	2.86063e-11	1.74444e-06
14:65392918	CHURC1	-0.435418	3.96409e-11	2.09865e-06	7:73247141	WBSCR27	-0.342212	3.43935e-12	2.34289e-07	5:96279053	ERAP2	-0.653873	2.86156e-11	1.74444e-06
2:101911385	SNORD89	-0.259711	4.04392e-11	2.09865e-06	7:73246461	WBSCR27	-0.324315	3.50978e-12	2.36401e-07	5:96272528	ERAP2	-0.65422	2.86513e-11	1.74444e-06
14:65393727	CHURC1	-0.435859	4.05645e-11	2.09865e-06	14:65404442	CHURC1	-0.460573	3.55025e-12	2.3647e-07	5:96276395	ERAP2	-0.653985	2.87844e-11	1.74444e-06
16:56432133	AMFR	0.321189	4.0967e-11	2.09865e-06	14:65404116	CHURC1	-0.460299	3.65476e-12	2.38527e-07	5:96276386	ERAP2	-0.653983	2.87976e-11	1.74444e-06
5:96287500	ERAP2	-0.632288	4.11412e-11	2.09865e-06	14:65404899	CHURC1	-0.460568	3.66071e-12	2.38527e-07	5:96277721	ERAP2	-0.653892	2.88112e-11	1.74444e-06
14:65394068	CHURC1	-0.436347	4.11447e-11	2.09865e-06	14:65405382	CHURC1	-0.460638	3.76401e-12	2.4262e-07	5:96273767	ERAP2	-0.654076	2.88134e-11	1.74444e-06
5:96291796	ERAP2	-0.634684	4.15336e-11	2.09865e-06	7:73260670	WBSCR27	-0.331185	3.88708e-12	2.47888e-07	5:96275166	ERAP2	-0.655701	2.88771e-11	1.74444e-06
5:96284803	ERAP2	-0.631935	4.19626e-11	2.09865e-06	7:73267726	WBSCR27	-0.334368	3.98675e-12	2.47938e-07	5:96275201	ERAP2	-0.655701	2.88771e-11	1.74444e-06
5:96283821	ERAP2	-0.631922	4.22822e-11	2.09865e-06	7:73261817	WBSCR27	-0.335925	3.99581e-12	2.47938e-07	5:96274720	ERAP2	-0.654056	2.89077e-11	1.74444e-06
5:96288857	ERAP2	-0.634495	4.23827e-11	2.09865e-06	7:73269505	WBSCR27	-0.335054	4.01195e-12	2.47938e-07	5:96275413	ERAP2	-0.653984	2.89302e-11	1.74444e-06
16:56432008	AMFR	0.319388	4.2745e-11	2.09865e-06	20:37055875	RP4-564F22.2	-0.643848	4.06417e-12	2.48602e-07	5:96273187	ERAP2	-0.654169	2.89382e-11	1.74444e-06
5:96281469	ERAP2	-0.631977	4.29448e-11	2.09865e-06	7:73255647	WBSCR27	-0.328121	4.2395e-12	2.56707e-07	5:96273033	ERAP2	-0.654131	2.90372e-11	1.74444e-06
14:65395381	CHURC1	-0.43705	4.29802e-11	2.09865e-06	7:73269937	WBSCR27	-0.339743	4.28264e-12	2.56726e-07	5:96273298	ERAP2	-0.654094	2.91002e-11	1.74444e-06
14:65395064	CHURC1	-0.437143	4.31551e-11	2.09865e-06	14:65407160	CHURC1	-0.46032	4.41095e-12	2.618e-07	5:96281043	ERAP2	-0.653446	2.96961e-11	1.76253e-06
5:96249634	ERAP2	-0.622835	4.35415e-11	2.09865e-06	7:73265521	WBSCR27	-0.335204	4.52288e-12	2.65811e-07	2:101850706	SNORD89	-0.255255	3.2618e-11	1.91697e-06
14:65395625	CHURC1	-0.437034	4.36234e-11	2.09865e-06	14:65406675	CHURC1	-0.460199	4.63517e-12	2.69766e-07	2:101920279	SNORD89	-0.254176	3.31688e-11	1.92466e-06
22:38879010	KDELR3	-0.298153	4.36691e-11	2.09865e-06	14:65407657	CHURC1	-0.460322	4.68904e-12	2.70277e-07	2:101917082	SNORD89	-0.253649	3.41192e-11	1.92466e-06
14:65396180	CHURC1	-0.437456	4.39433e-11	2.09865e-06	7:73219508	WBSCR27	-0.321907	9.73623e-12	5.55854e-07	2:101918802	SNORD89	-0.253672	3.42321e-11	1.92466e-06
5:96274223	ERAP2	-0.631281	4.51054e-11	2.09865e-06	7:73220040	WBSCR27	-0.324356	1.38717e-11	7.84484e-07	2:101917511	SNORD89	-0.253457	3.43344e-11	1.92466e-06
14:65396643	CHURC1	-0.437499	4.51386e-11	2.09865e-06	7:73220025	WBSCR27	-0.32549	1.61885e-11	9.06944e-07	2:101917459	SNORD89	-0.25344	3.43541e-11	1.92466e-06
16:56432196	AMFR	0.329802	4.53571e-11	2.09865e-06	7:73218955	WBSCR27	-0.325027	1.97272e-11	1.09497e-06	2:101852149	SNORD89	-0.254104	3.6273e-11	2.01335e-06
2:101901049	SNORD89	-0.258603	4.59895e-11	2.09865e-06	5:96290647	ERAP2	-0.678501	3.3635e-11	1.83277e-06	2:101914009	SNORD89	-0.25348	3.72643e-11	2.0494e-06
14:65396727	CHURC1	-0.437718	4.60293e-11	2.09865e-06	14:65399306	CHURC1	-0.447668	3.3921e-11	1.83277e-06	2:101911385	SNORD89	-0.253229	3.83096e-11	2.07702e-06
2:101917700	SNORD89	-0.266171	4.60872e-11	2.09865e-06	14:65399291	CHURC1	-0.447632	3.39369e-11	1.83277e-06	17:7215536	EIF5A	-0.215503	3.84595e-11	2.07702e-06
5:96263646	ERAP2	-0.629693	4.61709e-11	2.09865e-06	5:96293929	ERAP2	-0.669844	4.15836e-11	1.92093e-06	17:7217463	EIF5A	-0.217092	3.96088e-11	2.11998e-06
2:101901004	SNORD89	-0.258571	4.62203e-11	2.09865e-06	5:96293816	ERAP2	-0.669917	4.17924e-11	1.92093e-06	2:101833032	SNORD89	-0.269954	4.00528e-11	2.12478e-06
2:101897325	SNORD89	-0.258324	4.7124e-11	2.09865e-06	5:96293006	ERAP2	-0.670183	4.18904e-11	1.92093e-06	2:101901004	SNORD89	-0.252281	4.19897e-11	2.18168e-06
2:101899446	SNORD89	-0.25829	4.7271e-11	2.09865e-06	5:96295810	ERAP2	-0.669275	4.19576e-11	1.92093e-06	2:101853627	SNORD89	-0.251619	4.21202e-11	2.18168e-06
5:96271638	ERAP2	-0.63343	4.77285e-11	2.09865e-06	5:96293153	ERAP2	-0.669996	4.20099e-11	1.92093e-06	2:101901049	SNORD89	-0.252272	4.22173e-11	2.18168e-06
2:101897295	SNORD89	-0.25891	4.7745e-11	2.09865e-06	5:96290230	ERAP2	-0.670889	4.20209e-11	1.92093e-06	2:101899446	SNORD89	-0.251981	4.32376e-11	2.21531e-06
5:96251701	ERAP2	-0.622424	4.77613e-11	2.09865e-06	5:96295121	ERAP2	-0.669452	4.23112e-11	1.92093e-06	2:101897325	SNORD89	-0.251926	4.41036e-11	2.24053e-06
5:96251188	ERAP2	-0.622159	4.7804e-11	2.09865e-06	5:96289036	ERAP2	-0.670853	4.23766e-11	1.92093e-06	2:101897295	SNORD89	-0.252397	4.58657e-11	2.31047e-06
5:96251003	ERAP2	-0.622108	4.78369e-11	2.09865e-06	5:96289043	ERAP2	-0.671025	4.23909e-11	1.92093e-06	2:101892138	SNORD89	-0.25216	4.65454e-11	2.32517e-06
5:96249351	ERAP2	-0.62114	4.79937e-11	2.09865e-06	5:96288960	ERAP2	-0.670805	4.24769e-11	1.92093e-06	2:101889306	SNORD89	-0.251253	4.75682e-11	2.33345e-06
5:96249323	ERAP2	-0.621074	4.80316e-11	2.09865e-06	5:96280241	ERAP2	-0.674043	4.2666e-11	1.92093e-06	2:101917700	SNORD89	-0.259152	4.80145e-11	2.33345e-06
5:96250928	ERAP2	-0.621875	4.80912e-11	2.09865e-06	5:96280248	ERAP2	-0.674043	4.2666e-11	1.92093e-06	9:77702526	C9orf95	0.189426	4.81402e-11	2.33345e-06
5:96249378	ERAP2	-0.621126	4.81302e-11	2.09865e-06	20:37062583	RP4-564F22.2	-0.582101	4.35176e-11	1.92093e-06	2:101887152	SNORD89	-0.25108	4.82682e-11	2.33345e-06
5:96247827	ERAP2	-0.620264	4.82819e-11	2.09865e-06	5:96281402	ERAP2	-0.671221	4.38069e-11	1.92093e-06	2:101887281	SNORD89	-0.251039	4.89513e-11	2.34754e-06
5:96248886	ERAP2	-0.620792	4.82864e-11	2.09865e-06	5:96272420	ERAP2	-0.671655	4.40471e-11	1.92093e-06	2:101877287	SNORD89	-0.250611	5.11617e-11	2.41781e-06
5:96249115	ERAP2	-0.62092	4.83252e-11	2.09865e-06	5:96279490	ERAP2	-0.671146	4.40971e-11	1.92093e-06	2:101877290	SNORD89	-0.250616	5.12232e-11	2.41781e-06
5:96247750	ERAP2	-0.620113	4.83927e-11	2.09865e-06	5:96272528	ERAP2	-0.671626	4.41024e-11	1.92093e-06	2:101867170	SNORD89	-0.260231	5.26916e-11	2.46661e-06
5:96245903	ERAP2	-0.618817	4.84329e-11	2.09865e-06	5:96279053	ERAP2	-0.671242	4.41702e-11	1.92093e-06	2:101874442	SNORD89	-0.250141	5.30801e-11	2.46661e-06
5:96246940	ERAP2	-0.619318	4.84478e-11	2.09865e-06	5:96275166	ERAP2	-0.673173	4.4326e-11	1.92093e-06	17:7221707	EIF5A	-0.224801	5.42884e-11	2.49615e-06
5:96245892	ERAP2	-0.618778	4.85013e-11	2.09865e-06	5:96275201	ERAP2	-0.673173	4.4326e-11	1.92093e-06	17:7222748	EIF5A	-0.221417	5.46592e-11	2.49615e-06
5:96248707	ERAP2	-0.62143	4.86564e-11	2.09865e-06	5:96276395	ERAP2	-0.671351	4.44478e-11	1.92093e-06	2:101869588	SNORD89	-0.249397	5.49649e-11	2.49615e-06
5:96246601	ERAP2	-0.619079	4.88265e-11	2.09865e-06	5:96276386	ERAP2	-0.67135	4.44612e-11	1.92093e-06	9:77700084	C9orf95	0.192338	5.57687e-11	2.51361e-06
5:96245617	ERAP2	-0.61834	4.88339e-11	2.09865e-06	5:96273767	ERAP2	-0.671437	4.45263e-11	1.92093e-06	2:101868160	SNORD89	-0.249101	5.7751e-11	2.56664e-06
5:96246338	ERAP2	-0.618866	4.88595e-11	2.09865e-06	5:96277721	ERAP2	-0.671243	4.45439e-11	1.92093e-06	2:101861552	SNORD89	-0.247951	5.78015e-11	2.56664e-06
5:96245439	ERAP2	-0.618311	4.88627e-11	2.09865e-06	5:96274720	ERAP2	-0.671421	4.46456e-11	1.92093e-06	2:101856926	SNORD89	-0.246707	5.93152e-11	2.61449e-06
5:96245910	ERAP2	-0.618693	4.89377e-11	2.09865e-06	5:96275413	ERAP2	-0.671344	4.46936e-11	1.92093e-06	2:101877409	SNORD89	-0.248717	6.22482e-11	2.72374e-06
5:96245518	ERAP2	-0.618296	4.89839e-11	2.09865e-06	5:96273187	ERAP2	-0.671529	4.47272e-11	1.92093e-06	7:73247478	WBSCR27	-0.25026	6.42734e-11	2.79197e-06
14:65395443	CHURC1	-0.436272	4.89886e-11	2.09865e-06	5:96273033	ERAP2	-0.6715	4.48299e-11	1.92093e-06	7:73258087	WBSCR27	-0.246823	6.70125e-11	2.82024e-06
5:96265879	ERAP2	-0.628782	4.91097e-11	2.09865e-06	5:96273298	ERAP2	-0.671477	4.48623e-11	1.92093e-06	17:7223172	EIF5A	-0.222076	6.71942e-11	2.82024e-06
5:96262534	ERAP2	-0.628555	4.94613e-11	2.09865e-06	5:96281043	ERAP2	-0.670851	4.55799e-11	1.93782e-06	7:73257901	WBSCR27	-0.246593	6.7574e-11	2.82024e-06
5:96258723	ERAP2	-0.627452	4.97271e-11	2.09865e-06	20:37059070	RP4-564F22.2	-0.589264	4.87349e-11	2.05736e-06	22:39105948	KDELR3	-0.322257	6.76873e-11	2.82024e-06
5:96261717	ERAP2	-0.627715	5.00631e-11	2.09865e-06	11:118895686	TRAPPC4	-0.250065	5.49256e-11	2.30249e-06	22:39104320	KDELR3	-0.322591	6.78815e-11	2.82024e-06
5:96244638	ERAP2	-0.618991	5.13361e-11	2.13707e-06	11:118886117	TRAPPC4	-0.223323	6.29693e-11	2.62135e-06	9:77698483	C9orf95	0.195423	6.92454e-11	2.82024e-06
14:65400069	CHURC1	-0.438468	5.27891e-11	2.15901e-06	16:56428661	AMFR	0.30348	6.4748e-11	2.67681e-06	7:73255252	WBSCR27	-0.245722	7.06911e-11	2.82024e-06
16:56431613	AMFR	0.331999	5.30767e-11	2.15901e-06	14:65399263	CHURC1	-0.459101	7.33836e-11	3.01304e-06	22:39091450	KDELR3	-0.32526	7.06997e-11	2.82024e-06
2:101889306	SNORD89	-0.257403	5.38532e-11	2.15901e-06	2:201778950	PPIL3	0.232231	8.78367e-11	3.58194e-06	7:73256967	WBSCR27	-0.246213	7.07094e-11	2.82024e-06
14:65400745	CHURC1	-0.439348	5.41028e-11	2.15901e-06	1:213010589	FLVCR1-AS1	-0.20323	1.00652e-10	4.02064e-06	7:73258750	WBSCR27	-0.246652	7.14997e-11	2.82024e-06
14:65400784	CHURC1	-0.438666	5.4177e-11	2.15901e-06	5:96357178	ERAP2	-0.72498	1.01322e-10	4.02064e-06	7:73255165	WBSCR27	-0.245282	7.1581e-11	2.82024e-06
2:101887152	SNORD89	-0.257236	5.44939e-11	2.15901e-06	2:201773545	PPIL3	0.231482	1.01697e-10	4.02064e-06	7:73256920	WBSCR27	-0.246061	7.16445e-11	2.82024e-06
2:101887281	SNORD89	-0.257193	5.5277e-11	2.15901e-06	15:40331699	SRP14	-0.19865	1.04387e-10	4.02064e-06	7:73256838	WBSCR27	-0.245928	7.18636e-11	2.82024e-06
5:96242981	ERAP2	-0.62016	5.59487e-11	2.15901e-06	5:96358687	ERAP2	-0.727947	1.08207e-10	4.02064e-06	7:73254812	WBSCR27	-0.245093	7.25184e-11	2.82024e-06
5:96242866	ERAP2	-0.620478	5.60896e-11	2.15901e-06	5:96296584	ERAP2	-0.648496	1.08375e-10	4.02064e-06	7:73253772	WBSCR27	-0.244409	7.298e-11	2.82024e-06
2:101892138	SNORD89	-0.258053	5.65195e-11	2.15901e-06	2:201774182	PPIL3	0.23228	1.09906e-10	4.02064e-06	7:73253243	WBSCR27	-0.244427	7.31782e-11	2.82024e-06
5:96247586	ERAP2	-0.623776	5.65471e-11	2.15901e-06	2:201786474	PPIL3	0.23451	1.12253e-10	4.02064e-06	7:73253143	WBSCR27	-0.24481	7.35575e-11	2.82024e-06
2:101877287	SNORD89	-0.25683	5.66741e-11	2.15901e-06	2:201787159	PPIL3	0.234576	1.12815e-10	4.02064e-06	7:73253107	WBSCR27	-0.244832	7.38632e-11	2.82024e-06
2:101877290	SNORD89	-0.256832	5.67746e-11	2.15901e-06	5:96287500	ERAP2	-0.64815	1.15432e-10	4.02064e-06	22:39080078	KDELR3	-0.326275	7.40701e-11	2.82024e-06
14:65401695	CHURC1	-0.43882	5.71021e-11	2.15901e-06	5:96363407	ERAP2	-0.741085	1.15821e-10	4.02064e-06	1:53079133	GPX7	-0.386144	7.43335e-11	2.82024e-06
22:39126508	KDELR3	-0.305488	5.75677e-11	2.15901e-06	5:96364454	ERAP2	-0.745013	1.1656e-10	4.02064e-06	7:73259935	WBSCR27	-0.24753	7.51736e-11	2.83418e-06
14:65401819	CHURC1	-0.438681	5.78912e-11	2.15901e-06	5:96284803	ERAP2	-0.647816	1.1728e-10	4.02064e-06	5:96357178	ERAP2	-0.704678	7.7106e-11	2.88886e-06
2:101869588	SNORD89	-0.255698	5.91605e-11	2.15901e-06	5:96283821	ERAP2	-0.647817	1.17965e-10	4.02064e-06	7:73246496	WBSCR27	-0.245282	7.85802e-11	2.91551e-06
5:96242412	ERAP2	-0.620717	5.96128e-11	2.15901e-06	16:56424807	AMFR	0.301514	1.18515e-10	4.02064e-06	7:73239032	WBSCR27	-0.248213	7.87898e-11	2.91551e-06
14:65402161	CHURC1	-0.438769	5.96488e-11	2.15901e-06	5:96281469	ERAP2	-0.647884	1.19571e-10	4.02064e-06	7:73247204	WBSCR27	-0.246147	7.98471e-11	2.9365e-06
2:101868160	SNORD89	-0.255541	5.9911e-11	2.15901e-06	16:56420987	AMFR	0.313481	1.19761e-10	4.02064e-06	7:73238330	WBSCR27	-0.246547	8.12962e-11	2.97157e-06
2:101874442	SNORD89	-0.256271	5.9922e-11	2.15901e-06	2:201774355	PPIL3	0.232817	1.20494e-10	4.02064e-06	7:73239172	WBSCR27	-0.246017	8.20915e-11	2.98245e-06
2:101856926	SNORD89	-0.253175	6.01411e-11	2.15901e-06	5:96291796	ERAP2	-0.65023	1.20679e-10	4.02064e-06	7:73237631	WBSCR27	-0.246126	8.26963e-11	2.98632e-06
5:96242270	ERAP2	-0.620916	6.02402e-11	2.15901e-06	5:96362800	ERAP2	-0.737709	1.22435e-10	4.02064e-06	5:96358687	ERAP2	-0.707379	8.37944e-11	3.00786e-06
5:96242462	ERAP2	-0.620501	6.07224e-11	2.15901e-06	5:96288857	ERAP2	-0.650047	1.22857e-10	4.02064e-06	7:73238428	WBSCR27	-0.24615	8.44521e-11	3.01343e-06
5:96242442	ERAP2	-0.620593	6.11537e-11	2.15901e-06	16:56420951	AMFR	0.313421	1.24587e-10	4.02064e-06	2:101922360	SNORD89	-0.247915	8.64492e-11	3.0616e-06
5:96242074	ERAP2	-0.621678	6.12271e-11	2.15901e-06	5:96274223	ERAP2	-0.647205	1.24789e-10	4.02064e-06	5:96274920	ERAP2	-0.70832	8.69612e-11	3.0616e-06
5:96241889	ERAP2	-0.621252	6.33289e-11	2.22006e-06	5:96249634	ERAP2	-0.638196	1.24856e-10	4.02064e-06	5:96363407	ERAP2	-0.720465	8.73345e-11	3.0616e-06
20:37062583	RP4-564F22.2	-0.602658	6.39149e-11	2.22055e-06	16:56432196	AMFR	0.302659	1.25275e-10	4.02064e-06	5:96364454	ERAP2	-0.724037	8.97932e-11	3.12793e-06
14:65404932	CHURC1	-0.441911	6.43963e-11	2.22055e-06	5:96263646	ERAP2	-0.645679	1.26327e-10	4.02064e-06	5:96362800	ERAP2	-0.717453	9.02701e-11	3.12793e-06
2:101861552	SNORD89	-0.25407	6.45188e-11	2.22055e-06	16:56432091	AMFR	0.290659	1.29274e-10	4.02064e-06	5:96296584	ERAP2	-0.62847	9.93655e-11	3.4233e-06
17:7208197	EIF5A	-0.220125	6.51419e-11	2.22055e-06	1:213011812	FLVCR1-AS1	-0.203492	1.31218e-10	4.02064e-06	7:73221042	WBSCR27	-0.24598	1.0077e-10	3.45186e-06
16:56468561	AMFR	0.322207	6.57405e-11	2.22055e-06	11:118892835	TRAPPC4	-0.234035	1.32034e-10	4.02064e-06	2:101830306	SNORD89	-0.266887	1.0156e-10	3.45913e-06
5:96240386	ERAP2	-0.62205	6.64999e-11	2.22055e-06	11:118892872	TRAPPC4	-0.234041	1.32296e-10	4.02064e-06	7:73225692	WBSCR27	-0.246076	1.02948e-10	3.4866e-06
17:7209386	EIF5A	-0.221145	6.69472e-11	2.22055e-06	5:96251701	ERAP2	-0.637973	1.33593e-10	4.02064e-06	5:96287500	ERAP2	-0.628207	1.05134e-10	3.54066e-06
5:96274920	ERAP2	-0.705371	6.72386e-11	2.22055e-06	5:96251188	ERAP2	-0.637705	1.33653e-10	4.02064e-06	5:96284803	ERAP2	-0.627904	1.06605e-10	3.55787e-06
14:65403904	CHURC1	-0.438891	6.72629e-11	2.22055e-06	5:96251003	ERAP2	-0.637658	1.33677e-10	4.02064e-06	5:96283821	ERAP2	-0.627921	1.07062e-10	3.55787e-06
16:56425813	AMFR	0.332747	6.7358e-11	2.22055e-06	16:56428427	AMFR	0.295294	1.34083e-10	4.02064e-06	5:96281469	ERAP2	-0.627953	1.08878e-10	3.55787e-06
17:7207964	EIF5A	-0.221305	6.77651e-11	2.22055e-06	5:96249351	ERAP2	-0.636641	1.34409e-10	4.02064e-06	5:96291796	ERAP2	-0.630205	1.10128e-10	3.55787e-06
14:65403978	CHURC1	-0.43889	6.77879e-11	2.22055e-06	5:96250928	ERAP2	-0.637413	1.34415e-10	4.02064e-06	14:65399306	CHURC1	-0.392043	1.10362e-10	3.55787e-06
16:56467264	AMFR	0.321883	6.95494e-11	2.23703e-06	5:96249323	ERAP2	-0.636578	1.34448e-10	4.02064e-06	14:65399291	CHURC1	-0.392004	1.10544e-10	3.55787e-06
20:37051007	RP4-564F22.2	-0.639882	6.96009e-11	2.23703e-06	5:96249378	ERAP2	-0.636634	1.34669e-10	4.02064e-06	5:96288857	ERAP2	-0.630033	1.12077e-10	3.55787e-06
14:65404442	CHURC1	-0.43895	6.99862e-11	2.23703e-06	5:96271638	ERAP2	-0.649152	1.34791e-10	4.02064e-06	5:96274223	ERAP2	-0.627303	1.13567e-10	3.55787e-06
16:56467566	AMFR	0.321943	7.04216e-11	2.23703e-06	5:96248886	ERAP2	-0.636301	1.3495e-10	4.02064e-06	5:96263646	ERAP2	-0.625749	1.15823e-10	3.55787e-06
2:101877409	SNORD89	-0.254785	7.06608e-11	2.23703e-06	5:96247827	ERAP2	-0.635751	1.35054e-10	4.02064e-06	5:96249634	ERAP2	-0.618294	1.16805e-10	3.55787e-06
2:101853627	SNORD89	-0.256194	7.09081e-11	2.23703e-06	5:96249115	ERAP2	-0.63642	1.35222e-10	4.02064e-06	5:96271638	ERAP2	-0.629342	1.2093e-10	3.55787e-06
16:56465425	AMFR	0.320578	7.15013e-11	2.23703e-06	5:96245903	ERAP2	-0.634281	1.3529e-10	4.02064e-06	5:96248707	ERAP2	-0.61731	1.24492e-10	3.55787e-06
14:65404899	CHURC1	-0.438932	7.19422e-11	2.23703e-06	5:96247750	ERAP2	-0.635596	1.35352e-10	4.02064e-06	5:96251701	ERAP2	-0.618038	1.25516e-10	3.55787e-06
5:96239645	ERAP2	-0.622758	7.24185e-11	2.23703e-06	5:96265879	ERAP2	-0.644625	1.35384e-10	4.02064e-06	5:96251003	ERAP2	-0.617723	1.25715e-10	3.55787e-06
5:96239714	ERAP2	-0.622854	7.25449e-11	2.23703e-06	5:96246940	ERAP2	-0.634787	1.35412e-10	4.02064e-06	5:96251188	ERAP2	-0.617767	1.25716e-10	3.55787e-06
5:96239713	ERAP2	-0.622932	7.26721e-11	2.23703e-06	5:96245892	ERAP2	-0.634237	1.3551e-10	4.02064e-06	5:96249323	ERAP2	-0.616722	1.25869e-10	3.55787e-06
14:65405382	CHURC1	-0.43905	7.30888e-11	2.23703e-06	11:118893023	TRAPPC4	-0.233969	1.35522e-10	4.02064e-06	5:96258723	ERAP2	-0.623386	1.25901e-10	3.55787e-06
2:101922360	SNORD89	-0.255145	7.31423e-11	2.23703e-06	11:118892277	TRAPPC4	-0.233657	1.35914e-10	4.02064e-06	5:96249351	ERAP2	-0.616774	1.25947e-10	3.55787e-06
16:56462000	AMFR	0.320389	7.41537e-11	2.25645e-06	5:96248707	ERAP2	-0.636932	1.36225e-10	4.02064e-06	5:96249378	ERAP2	-0.616761	1.26271e-10	3.55787e-06
14:65404116	CHURC1	-0.438372	7.50612e-11	2.26157e-06	5:96246601	ERAP2	-0.634552	1.36273e-10	4.02064e-06	5:96250928	ERAP2	-0.617496	1.26279e-10	3.55787e-06
5:96239294	ERAP2	-0.623041	7.50766e-11	2.26157e-06	5:96245617	ERAP2	-0.633784	1.36423e-10	4.02064e-06	5:96247827	ERAP2	-0.615927	1.26371e-10	3.55787e-06
16:56461511	AMFR	0.320223	7.55761e-11	2.26524e-06	5:96245439	ERAP2	-0.633754	1.36512e-10	4.02064e-06	5:96245903	ERAP2	-0.614516	1.26415e-10	3.55787e-06
20:37059070	RP4-564F22.2	-0.609128	7.87494e-11	2.33742e-06	5:96245910	ERAP2	-0.634149	1.36669e-10	4.02064e-06	5:96246940	ERAP2	-0.615001	1.26615e-10	3.55787e-06
16:56434742	AMFR	0.311317	7.87641e-11	2.33742e-06	5:96246338	ERAP2	-0.634306	1.3672e-10	4.02064e-06	5:96245892	ERAP2	-0.614475	1.26615e-10	3.55787e-06
2:101852149	SNORD89	-0.257673	7.94772e-11	2.34357e-06	5:96262534	ERAP2	-0.644352	1.3681e-10	4.02064e-06	5:96248886	ERAP2	-0.616432	1.26627e-10	3.55787e-06
16:56433534	AMFR	0.311874	7.97534e-11	2.34357e-06	5:96245518	ERAP2	-0.633739	1.36825e-10	4.02064e-06	5:96249115	ERAP2	-0.616551	1.26822e-10	3.55787e-06
5:96238401	ERAP2	-0.623733	8.24838e-11	2.3987e-06	5:96261717	ERAP2	-0.643555	1.37527e-10	4.02154e-06	5:96247750	ERAP2	-0.615762	1.26837e-10	3.55787e-06
16:56432435	AMFR	0.312283	8.28518e-11	2.3987e-06	5:96258723	ERAP2	-0.643163	1.38262e-10	4.02342e-06	5:96246601	ERAP2	-0.614775	1.2739e-10	3.55787e-06
14:65407160	CHURC1	-0.438756	8.33291e-11	2.3987e-06	16:56432054	AMFR	0.290056	1.39915e-10	4.05186e-06	5:96245617	ERAP2	-0.614039	1.27438e-10	3.55787e-06
16:56432030	AMFR	0.313188	8.38394e-11	2.3987e-06	5:96244638	ERAP2	-0.63444	1.43117e-10	4.12464e-06	5:96246338	ERAP2	-0.614562	1.27488e-10	3.55787e-06
22:39080245	KDELR3	-0.308781	8.39979e-11	2.3987e-06	2:201812251	PPIL3	0.23701	1.4591e-10	4.18502e-06	5:96245439	ERAP2	-0.614007	1.27543e-10	3.55787e-06
2:101850706	SNORD89	-0.258197	8.40303e-11	2.3987e-06	2:201768238	PPIL3	0.230899	1.47683e-10	4.21569e-06	5:96245910	ERAP2	-0.614398	1.27598e-10	3.55787e-06
16:56430119	AMFR	0.314276	8.65488e-11	2.44153e-06	2:201806597	PPIL3	0.237181	1.48898e-10	4.23026e-06	5:96245518	ERAP2	-0.613993	1.27841e-10	3.55787e-06
22:39130843	KDELR3	-0.291263	8.68079e-11	2.44153e-06	2:201808618	PPIL3	0.237253	1.54411e-10	4.35024e-06	5:96265879	ERAP2	-0.624384	1.28431e-10	3.55787e-06
16:56429933	AMFR	0.314343	8.70693e-11	2.44153e-06	5:96242981	ERAP2	-0.635648	1.54994e-10	4.35024e-06	5:96262534	ERAP2	-0.624144	1.29476e-10	3.55787e-06
16:56429934	AMFR	0.314278	8.71599e-11	2.44153e-06	5:96242866	ERAP2	-0.635978	1.55299e-10	4.35024e-06	7:73261247	WBSCR27	-0.250321	1.29535e-10	3.55787e-06
16:56429221	AMFR	0.31464	8.77252e-11	2.44594e-06	5:96247586	ERAP2	-0.639389	1.56031e-10	4.35044e-06	7:73266502	WBSCR27	-0.252225	1.29596e-10	3.55787e-06
5:96237413	ERAP2	-0.624332	9.01248e-11	2.49595e-06	20:37066140	RP4-564F22.2	-0.57406	1.5885e-10	4.40852e-06	7:73266246	WBSCR27	-0.252182	1.30248e-10	3.55787e-06
5:96237326	ERAP2	-0.624364	9.03519e-11	2.49595e-06	5:96242412	ERAP2	-0.636235	1.64243e-10	4.53718e-06	5:96261717	ERAP2	-0.623354	1.30393e-10	3.55787e-06
22:39131727	KDELR3	-0.300148	9.11062e-11	2.50525e-06	5:96242270	ERAP2	-0.636435	1.65921e-10	4.56252e-06	7:73265177	WBSCR27	-0.251957	1.30541e-10	3.55787e-06
14:65407657	CHURC1	-0.438456	9.15437e-11	2.50578e-06	5:96242462	ERAP2	-0.636021	1.66984e-10	4.57041e-06	7:73265100	WBSCR27	-0.251923	1.30786e-10	3.55787e-06
14:65406675	CHURC1	-0.438073	9.41705e-11	2.56597e-06	5:96242442	ERAP2	-0.63611	1.68182e-10	4.57041e-06	5:96297527	ERAP2	-0.685312	1.31476e-10	3.55787e-06
16:56425419	AMFR	0.316311	9.92317e-11	2.68084e-06	5:96242074	ERAP2	-0.637214	1.68496e-10	4.57041e-06	7:73267473	WBSCR27	-0.252675	1.31639e-10	3.55787e-06
16:56425331	AMFR	0.316313	1.00007e-10	2.68084e-06	5:96241889	ERAP2	-0.636864	1.72504e-10	4.64056e-06	5:96244638	ERAP2	-0.614823	1.3176e-10	3.55787e-06
5:96236318	ERAP2	-0.624846	1.00095e-10	2.68084e-06	20:37063635	RP4-564F22.2	-0.57253	1.72935e-10	4.64056e-06	7:73265417	WBSCR27	-0.252626	1.33871e-10	3.59866e-06
17:7221707	EIF5A	-0.24719	1.00175e-10	2.68084e-06	20:37063474	RP4-564F22.2	-0.572473	1.73404e-10	4.64056e-06	5:96288506	ERAP2	-0.685871	1.35688e-10	3.63121e-06
16:56424807	AMFR	0.324158	1.00862e-10	2.68653e-06	2:201819483	PPIL3	0.238276	1.80957e-10	4.82115e-06	1:53075321	GPX7	-0.385613	1.37265e-10	3.6571e-06
5:96357178	ERAP2	-0.695852	1.01284e-10	2.68653e-06	5:96240386	ERAP2	-0.637609	1.81815e-10	4.8226e-06	5:96242866	ERAP2	-0.616599	1.39079e-10	3.68251e-06
5:96235896	ERAP2	-0.625026	1.04967e-10	2.77196e-06	2:201829939	PPIL3	0.238583	1.84583e-10	4.87445e-06	5:96242981	ERAP2	-0.616232	1.39447e-10	3.68251e-06
19:46974399	PNMAL1	-0.32087	1.07374e-10	2.82309e-06	20:37051007	RP4-564F22.2	-0.604509	1.88701e-10	4.96134e-06	5:96285821	ERAP2	-0.685126	1.40254e-10	3.68755e-06
20:37067120	RP4-564F22.2	-0.589988	1.08853e-10	2.84948e-06	2:201766023	PPIL3	0.231861	1.90005e-10	4.97381e-06	7:73275501	WBSCR27	-0.255254	1.42968e-10	3.70768e-06
5:96358687	ERAP2	-0.698549	1.09618e-10	2.85703e-06	5:96353684	ERAP2	-0.696822	1.96372e-10	5.10794e-06	5:96278948	ERAP2	-0.685072	1.44101e-10	3.70768e-06
5:96234872	ERAP2	-0.62531	1.11874e-10	2.9032e-06	5:96239645	ERAP2	-0.63834	1.96872e-10	5.10794e-06	5:96278938	ERAP2	-0.68512	1.45183e-10	3.70768e-06
5:96234621	ERAP2	-0.625446	1.1531e-10	2.95783e-06	5:96239714	ERAP2	-0.638382	1.98216e-10	5.10794e-06	5:96247586	ERAP2	-0.61949	1.4554e-10	3.70768e-06
2:101867170	SNORD89	-0.263811	1.15417e-10	2.95783e-06	5:96239713	ERAP2	-0.638463	1.98538e-10	5.10794e-06	5:96242412	ERAP2	-0.61695	1.45672e-10	3.70768e-06
20:37067489	RP4-564F22.2	-0.588402	1.1546e-10	2.95783e-06	2:201767306	PPIL3	0.231932	2.01661e-10	5.16612e-06	5:96276877	ERAP2	-0.68489	1.46236e-10	3.70768e-06
22:39132748	KDELR3	-0.302874	1.2099e-10	3.08632e-06	5:96239294	ERAP2	-0.638612	2.03972e-10	5.18332e-06	5:96242270	ERAP2	-0.617187	1.46549e-10	3.70768e-06
5:96234375	ERAP2	-0.626782	1.22624e-10	3.09596e-06	2:201754063	PPIL3	0.230356	2.04061e-10	5.18332e-06	5:96275186	ERAP2	-0.686541	1.46754e-10	3.70768e-06
5:96364454	ERAP2	-0.714456	1.22922e-10	3.09596e-06	5:96356664	ERAP2	-0.702746	2.05917e-10	5.20839e-06	5:96275154	ERAP2	-0.686507	1.46918e-10	3.70768e-06
5:96363407	ERAP2	-0.710616	1.22925e-10	3.09596e-06	5:96357260	ERAP2	-0.704824	2.06957e-10	5.21268e-06	5:96273180	ERAP2	-0.684706	1.47269e-10	3.70768e-06
5:96234352	ERAP2	-0.626775	1.23645e-10	3.09596e-06	2:201763866	PPIL3	0.231184	2.09284e-10	5.24926e-06	5:96242462	ERAP2	-0.616733	1.48268e-10	3.70768e-06
5:96234214	ERAP2	-0.625932	1.2395e-10	3.09596e-06	16:56465425	AMFR	0.293647	2.14406e-10	5.32651e-06	5:96242074	ERAP2	-0.617957	1.48645e-10	3.70768e-06
2:101844015	SNORD89	-0.261498	1.27305e-10	3.16656e-06	16:56461511	AMFR	0.293555	2.15428e-10	5.32651e-06	5:96242442	ERAP2	-0.616838	1.4906e-10	3.70768e-06
5:96362800	ERAP2	-0.7073	1.30809e-10	3.23169e-06	16:56467264	AMFR	0.294688	2.15521e-10	5.32651e-06	5:96241889	ERAP2	-0.61762	1.52164e-10	3.76118e-06
5:96233608	ERAP2	-0.625858	1.31002e-10	3.23169e-06	16:56467566	AMFR	0.294792	2.15919e-10	5.32651e-06	5:96265172	ERAP2	-0.683021	1.52466e-10	3.76118e-06
2:101843260	SNORD89	-0.261814	1.36389e-10	3.35079e-06	16:56462000	AMFR	0.293485	2.21302e-10	5.43086e-06	5:96240386	ERAP2	-0.618586	1.56689e-10	3.84953e-06
5:96234306	ERAP2	-0.627002	1.39207e-10	3.40301e-06	5:96238401	ERAP2	-0.639362	2.21961e-10	5.43086e-06	5:96239645	ERAP2	-0.619515	1.66203e-10	4.06661e-06
16:56432091	AMFR	0.311279	1.39649e-10	3.40301e-06	16:56468561	AMFR	0.294483	2.26142e-10	5.51069e-06	5:96239713	ERAP2	-0.619636	1.67602e-10	4.07084e-06
16:56428427	AMFR	0.316361	1.41555e-10	3.43548e-06	5:96237413	ERAP2	-0.639976	2.41176e-10	5.84593e-06	5:96239714	ERAP2	-0.619532	1.67734e-10	4.07084e-06
5:96297527	ERAP2	-0.678058	1.52071e-10	3.67581e-06	5:96237326	ERAP2	-0.640004	2.4185e-10	5.84593e-06	5:96239294	ERAP2	-0.619875	1.70692e-10	4.12591e-06
3:120074492	LRRC58	0.25936	1.53031e-10	3.68417e-06	2:201855554	PPIL3	0.239827	2.44666e-10	5.89025e-06	5:96238401	ERAP2	-0.620765	1.83037e-10	4.40655e-06
16:56432054	AMFR	0.310371	1.58976e-10	3.81198e-06	11:118880668	TRAPPC4	-0.236773	2.51951e-10	6.04137e-06	5:96237413	ERAP2	-0.621628	1.94097e-10	4.64345e-06
5:96288506	ERAP2	-0.67836	1.60427e-10	3.83146e-06	5:96236318	ERAP2	-0.640507	2.66044e-10	6.35388e-06	5:96237326	ERAP2	-0.621667	1.94426e-10	4.64345e-06
3:120082075	LRRC58	0.25827	1.62736e-10	3.87118e-06	16:56434742	AMFR	0.284473	2.70414e-10	6.42575e-06	5:96236318	ERAP2	-0.622375	2.09735e-10	4.98919e-06
16:56421427	AMFR	0.316538	1.64641e-10	3.90101e-06	16:56432435	AMFR	0.285554	2.72084e-10	6.42575e-06	5:96235896	ERAP2	-0.622663	2.17202e-10	5.14638e-06
5:96285821	ERAP2	-0.677473	1.67973e-10	3.96428e-06	16:56433534	AMFR	0.285004	2.72269e-10	6.42575e-06	15:40331699	SRP14	-0.185741	2.27275e-10	5.34589e-06
22:38879940	KDELR3	-0.293529	1.69702e-10	3.98938e-06	20:37054781	RP4-564F22.2	-0.596404	2.74767e-10	6.43536e-06	5:96234872	ERAP2	-0.623088	2.27726e-10	5.34589e-06
3:120081836	LRRC58	0.25797	1.70439e-10	3.99105e-06	16:56432030	AMFR	0.286387	2.74823e-10	6.43536e-06	5:96353684	ERAP2	-0.672642	2.28297e-10	5.34589e-06
20:37054781	RP4-564F22.2	-0.626012	1.73446e-10	4.04567e-06	5:96274920	ERAP2	-0.717974	2.77348e-10	6.45777e-06	5:96234621	ERAP2	-0.623291	2.32926e-10	5.43304e-06
3:120106409	LRRC58	0.260411	1.74351e-10	4.05101e-06	5:96235896	ERAP2	-0.6407	2.77935e-10	6.45777e-06	7:73253155	WBSCR27	-0.239808	2.41352e-10	5.59969e-06
5:96278948	ERAP2	-0.677257	1.75027e-10	4.05102e-06	16:56430119	AMFR	0.287382	2.83055e-10	6.53522e-06	5:96234375	ERAP2	-0.624764	2.43773e-10	5.59969e-06
5:96278938	ERAP2	-0.677323	1.7604e-10	4.0588e-06	16:56429933	AMFR	0.287446	2.84416e-10	6.53522e-06	5:96234214	ERAP2	-0.623977	2.44905e-10	5.59969e-06
5:96276877	ERAP2	-0.677052	1.77986e-10	4.07161e-06	16:56429934	AMFR	0.287387	2.84712e-10	6.53522e-06	5:96356664	ERAP2	-0.678074	2.45292e-10	5.59969e-06
5:96275186	ERAP2	-0.678701	1.78351e-10	4.07161e-06	16:56429221	AMFR	0.287731	2.85629e-10	6.53522e-06	5:96357260	ERAP2	-0.680136	2.45307e-10	5.59969e-06
5:96275154	ERAP2	-0.678661	1.78633e-10	4.07161e-06	11:118878222	TRAPPC4	-0.223688	2.88253e-10	6.57019e-06	5:96234352	ERAP2	-0.624759	2.45675e-10	5.59969e-06
5:96273180	ERAP2	-0.676755	1.81063e-10	4.11135e-06	7:73278177	WBSCR27	-0.30477	2.92251e-10	6.63607e-06	7:73258289	WBSCR27	-0.241443	2.51424e-10	5.70903e-06
3:120108556	LRRC58	0.263184	1.83969e-10	4.16158e-06	7:73278441	WBSCR27	-0.305456	2.93548e-10	6.64036e-06	5:96233608	ERAP2	-0.623993	2.56044e-10	5.77484e-06
17:7217463	EIF5A	-0.235167	1.85547e-10	4.18149e-06	5:96234872	ERAP2	-0.640994	2.9499e-10	6.64791e-06	7:73253270	WBSCR27	-0.239403	2.57138e-10	5.77484e-06
5:96353684	ERAP2	-0.669372	1.86978e-10	4.19795e-06	7:73278731	WBSCR27	-0.30586	2.96294e-10	6.65229e-06	7:73252980	WBSCR27	-0.240285	2.57212e-10	5.77484e-06
16:56420987	AMFR	0.333625	1.88734e-10	4.22157e-06	5:96234621	ERAP2	-0.641131	3.03548e-10	6.74741e-06	19:46974399	PNMAL1	-0.346399	2.58558e-10	5.78339e-06
5:96265172	ERAP2	-0.674944	1.89785e-10	4.2293e-06	7:73278482	WBSCR27	-0.305823	3.03948e-10	6.74741e-06	7:73244282	WBSCR27	-0.241092	2.69324e-10	6.00181e-06
17:7222748	EIF5A	-0.240885	1.92808e-10	4.28076e-06	7:73278868	WBSCR27	-0.306145	3.0413e-10	6.74741e-06	7:73216733	WBSCR27	-0.245832	2.71623e-10	6.02098e-06
5:96356664	ERAP2	-0.674778	2.01065e-10	4.44761e-06	2:201863530	PPIL3	0.240276	3.05033e-10	6.74741e-06	5:96234306	ERAP2	-0.625102	2.72193e-10	6.02098e-06
5:96357260	ERAP2	-0.676695	2.03482e-10	4.48453e-06	16:56425419	AMFR	0.289417	3.10303e-10	6.81806e-06	7:73245103	WBSCR27	-0.240716	2.79285e-10	6.13689e-06
16:56420951	AMFR	0.333103	2.1278e-10	4.67227e-06	16:56425331	AMFR	0.289452	3.10502e-10	6.81806e-06	7:73244761	WBSCR27	-0.240731	2.79859e-10	6.13689e-06
16:56419303	AMFR	0.315041	2.14585e-10	4.69471e-06	16:56432133	AMFR	0.289807	3.12163e-10	6.82953e-06	7:73247732	WBSCR27	-0.239626	2.80504e-10	6.13689e-06
2:101837656	SNORD89	-0.263572	2.16169e-10	4.71215e-06	5:96234375	ERAP2	-0.642594	3.18937e-10	6.95233e-06	7:73246461	WBSCR27	-0.239726	2.8625e-10	6.23982e-06
16:56412526	AMFR	0.318488	2.23006e-10	4.84359e-06	5:96234352	ERAP2	-0.642591	3.2133e-10	6.97914e-06	7:73240993	WBSCR27	-0.240852	2.92193e-10	6.3401e-06
22:38994577	KDELR3	-0.289463	2.24554e-10	4.85959e-06	5:96234214	ERAP2	-0.641646	3.24371e-10	7.01975e-06	7:73240296	WBSCR27	-0.240939	2.92966e-10	6.3401e-06
6:31353992	MICA	0.40972	2.27608e-10	4.89589e-06	5:96233608	ERAP2	-0.641547	3.42372e-10	7.38265e-06	7:73239618	WBSCR27	-0.240934	2.941e-10	6.34175e-06
19:46974728	PNMAL1	-0.294879	2.28323e-10	4.89589e-06	16:56432008	AMFR	0.287833	3.47347e-10	7.46309e-06	7:73261817	WBSCR27	-0.248423	3.07646e-10	6.61006e-06
22:38999121	KDELR3	-0.302837	2.28681e-10	4.89589e-06	5:96234306	ERAP2	-0.642868	3.57747e-10	7.65909e-06	7:73269937	WBSCR27	-0.251332	3.1807e-10	6.80964e-06
22:38990662	KDELR3	-0.289872	2.39499e-10	5.07979e-06	11:118877563	TRAPPC4	-0.222719	3.62752e-10	7.7386e-06	14:65399263	CHURC1	-0.399059	3.48885e-10	7.44277e-06
16:56412696	AMFR	0.317404	2.3959e-10	5.07979e-06	11:118886656	TRAPPC4	-0.218028	3.66283e-10	7.78623e-06	7:73224041	WBSCR27	-0.240414	3.74069e-10	7.95173e-06
22:38997269	KDELR3	-0.302111	2.39813e-10	5.07979e-06	2:201881493	PPIL3	0.240222	3.70776e-10	7.85388e-06	5:96236620	ERAP2	-0.67154	3.87325e-10	8.20442e-06
19:46975167	PNMAL1	-0.29399	2.49476e-10	5.26587e-06	2:201893188	PPIL3	0.23986	3.82821e-10	8.08047e-06	7:73247141	WBSCR27	-0.2515	3.92539e-10	8.2856e-06
16:56419419	AMFR	0.318267	2.65975e-10	5.57208e-06	15:40333355	SRP14	-0.196699	3.85987e-10	8.1187e-06	5:96236412	ERAP2	-0.671395	3.98857e-10	8.3894e-06
14:65399306	CHURC1	-0.430823	2.66773e-10	5.57208e-06	2:201894943	PPIL3	0.239899	3.87903e-10	8.13048e-06	16:56432196	AMFR	0.313293	4.57585e-10	9.59101e-06
14:65399291	CHURC1	-0.430784	2.6705e-10	5.57208e-06	15:40333404	SRP14	-0.196588	3.96082e-10	8.27298e-06	22:38986248	KDELR3	-0.323538	5.28814e-10	1.10454e-05
16:56411165	AMFR	0.317485	2.67702e-10	5.57208e-06	16:56419419	AMFR	0.294705	4.0022e-10	8.3304e-06	22:39151057	KDELR3	-0.31668	5.51214e-10	1.14733e-05
16:56410831	AMFR	0.317271	2.76231e-10	5.72973e-06	15:40333469	SRP14	-0.196467	4.10653e-10	8.51798e-06	1:75199299	CRYZ	-0.314391	5.79268e-10	1.20091e-05
17:7223172	EIF5A	-0.240862	2.79031e-10	5.76785e-06	20:37067120	RP4-564F22.2	-0.553655	4.2102e-10	8.69235e-06	22:38995385	KDELR3	-0.307154	5.80963e-10	1.20091e-05
19:46974781	PNMAL1	-0.294431	2.87113e-10	5.91452e-06	2:201904301	PPIL3	0.23989	4.2196e-10	8.69235e-06	22:38993467	KDELR3	-0.307252	6.0773e-10	1.25192e-05
22:39130971	KDELR3	-0.295404	2.96607e-10	6.08915e-06	15:40333657	SRP14	-0.196208	4.32426e-10	8.87745e-06	1:75200697	CRYZ	-0.315656	6.31773e-10	1.29699e-05
16:56417047	AMFR	0.317733	3.1676e-10	6.4807e-06	20:37067489	RP4-564F22.2	-0.552202	4.42772e-10	9.05882e-06	19:46974324	PNMAL1	-0.345641	6.46983e-10	1.32368e-05
6:31367707	MICA	0.422618	3.31685e-10	6.74021e-06	2:201913245	PPIL3	0.239566	4.6055e-10	9.38308e-06	19:46974306	PNMAL1	-0.34521	6.57064e-10	1.33974e-05
16:56416228	AMFR	0.317708	3.32775e-10	6.74021e-06	16:56417047	AMFR	0.294352	4.61752e-10	9.38308e-06	19:46974233	PNMAL1	-0.350347	6.65754e-10	1.35285e-05
6:31367365	MICA	0.421724	3.34296e-10	6.74021e-06	2:201742345	PPIL3	0.228496	4.67477e-10	9.4461e-06	22:38989646	KDELR3	-0.308149	6.70238e-10	1.35736e-05
6:31367838	MICA	0.422977	3.34625e-10	6.74021e-06	15:40333915	SRP14	-0.19586	4.68004e-10	9.4461e-06	22:39003495	KDELR3	-0.308853	6.84586e-10	1.38175e-05
20:37059749	RP4-564F22.2	-0.596102	3.35066e-10	6.74021e-06	2:201904466	PPIL3	0.239847	4.81289e-10	9.65739e-06	7:73260670	WBSCR27	-0.241326	6.90771e-10	1.38956e-05
6:31366595	MICA	0.421176	3.40557e-10	6.82775e-06	16:56416228	AMFR	0.29436	4.81695e-10	9.65739e-06	7:73267726	WBSCR27	-0.243656	7.01747e-10	1.40692e-05
6:31368154	MICA	0.42247	3.44119e-10	6.87616e-06	2:201906661	PPIL3	0.239974	4.98187e-10	9.95475e-06	7:73269505	WBSCR27	-0.244132	7.08707e-10	1.41614e-05
6:31368540	MICA	0.422409	3.48564e-10	6.94185e-06	5:96297527	ERAP2	-0.692014	5.04093e-10	1.00393e-05	7:73265521	WBSCR27	-0.244597	7.14049e-10	1.42207e-05
6:31368632	MICA	0.422394	3.49892e-10	6.94523e-06	2:101922360	SNORD89	-0.307295	5.17317e-10	1.02467e-05	22:39005062	KDELR3	-0.308808	7.23864e-10	1.43684e-05
6:31368964	MICA	0.422398	3.58058e-10	7.08386e-06	2:201930930	PPIL3	0.238663	5.17926e-10	1.02467e-05	20:25562511	ABHD12	0.262429	7.51627e-10	1.48313e-05
16:56414131	AMFR	0.317664	3.7407e-10	7.3763e-06	20:37059749	RP4-564F22.2	-0.567849	5.23668e-10	1.03262e-05	7:73255647	WBSCR27	-0.238994	7.52134e-10	1.48313e-05
20:37059349	RP4-564F22.2	-0.594278	4.05509e-10	7.97002e-06	5:96288506	ERAP2	-0.69237	5.2761e-10	1.03629e-05	22:38985065	KDELR3	-0.309009	7.6376e-10	1.49513e-05
19:46974233	PNMAL1	-0.322588	4.11484e-10	8.04554e-06	2:101830306	SNORD89	-0.331535	5.28987e-10	1.03629e-05	22:38998519	KDELR3	-0.312433	7.64123e-10	1.49513e-05
16:56412734	AMFR	0.317621	4.12035e-10	8.04554e-06	16:56414131	AMFR	0.294408	5.30933e-10	1.03672e-05	7:73220040	WBSCR27	-0.240056	7.657e-10	1.49513e-05
20:37059444	RP4-564F22.2	-0.594004	4.14602e-10	8.06937e-06	5:96285821	ERAP2	-0.69159	5.45021e-10	1.06077e-05	12:58167992	METTL21B	-0.173882	7.78099e-10	1.51441e-05
20:37058895	RP4-564F22.2	-0.594905	4.24019e-10	8.22596e-06	5:96278948	ERAP2	-0.691484	5.60972e-10	1.08729e-05	20:25564626	ABHD12	0.263704	7.98102e-10	1.54831e-05
19:46974324	PNMAL1	-0.317537	4.53835e-10	8.77597e-06	11:118883491	TRAPPC4	-0.223057	5.63551e-10	1.08729e-05	7:73220025	WBSCR27	-0.240854	8.70739e-10	1.68378e-05
22:38982743	KDELR3	-0.298245	4.60019e-10	8.86695e-06	5:96278938	ERAP2	-0.691549	5.64088e-10	1.08729e-05	12:58166403	METTL21B	-0.174057	8.79701e-10	1.69564e-05
19:46974306	PNMAL1	-0.317117	4.62991e-10	8.87068e-06	5:96276877	ERAP2	-0.691313	5.67995e-10	1.08772e-05	1:75198740	CRYZ	-0.312113	9.01739e-10	1.73255e-05
19:46975520	PNMAL1	-0.365907	4.63172e-10	8.87068e-06	5:96275186	ERAP2	-0.692951	5.71138e-10	1.08772e-05	15:40333355	SRP14	-0.183174	9.80562e-10	1.87798e-05
20:37055015	RP4-564F22.2	-0.602425	4.72377e-10	9.01816e-06	5:96275154	ERAP2	-0.69291	5.72023e-10	1.08772e-05	7:6063283	EIF2AK1	-0.129402	9.95394e-10	1.90031e-05
17:7215536	EIF5A	-0.229245	5.14948e-10	9.79968e-06	16:56412734	AMFR	0.294467	5.72778e-10	1.08772e-05	15:40333404	SRP14	-0.183068	1.00547e-09	1.91346e-05
5:64925211	SGTB	-0.166748	5.29054e-10	1.00363e-05	5:96273180	ERAP2	-0.69109	5.73384e-10	1.08772e-05	15:40333469	SRP14	-0.182973	1.03471e-09	1.96287e-05
19:46974652	PNMAL1	-0.356084	5.38453e-10	1.01823e-05	2:201931730	PPIL3	0.238515	5.82478e-10	1.10149e-05	15:40333657	SRP14	-0.182684	1.10139e-09	2.07659e-05
5:64926315	SGTB	-0.166465	5.55796e-10	1.04773e-05	5:96265172	ERAP2	-0.689359	5.93279e-10	1.11838e-05	7:6064799	EIF2AK1	-0.130392	1.10159e-09	2.07659e-05
19:46974762	PNMAL1	-0.361051	5.65332e-10	1.0594e-05	2:101837656	SNORD89	-0.322044	6.22284e-10	1.16669e-05	16:56420987	AMFR	0.318774	1.15729e-09	2.17475e-05
19:46974748	PNMAL1	-0.360881	5.67283e-10	1.0594e-05	2:101843260	SNORD89	-0.317443	6.22799e-10	1.16669e-05	16:56432091	AMFR	0.295874	1.17033e-09	2.19238e-05
19:46974752	PNMAL1	-0.361041	5.67292e-10	1.0594e-05	2:101844015	SNORD89	-0.316659	6.27336e-10	1.17153e-05	15:40333915	SRP14	-0.182336	1.19433e-09	2.23038e-05
5:96236620	ERAP2	-0.661386	5.73158e-10	1.06703e-05	2:201946315	PPIL3	0.237401	6.35804e-10	1.18366e-05	16:56420951	AMFR	0.318698	1.20026e-09	2.23449e-05
19:46974678	PNMAL1	-0.355326	5.86576e-10	1.08863e-05	20:37055015	RP4-564F22.2	-0.575032	6.54541e-10	1.21477e-05	7:6061915	EIF2AK1	-0.131499	1.20914e-09	2.24405e-05
5:96236412	ERAP2	-0.661184	5.92692e-10	1.09506e-05	20:37059349	RP4-564F22.2	-0.565481	6.6991e-10	1.23945e-05	1:75208034	CRYZ	-0.319239	1.22e-09	2.25721e-05
19:46975590	PNMAL1	-0.359761	5.93694e-10	1.09506e-05	20:37058895	RP4-564F22.2	-0.566212	6.90473e-10	1.26983e-05	19:46973981	PNMAL1	-0.341553	1.25107e-09	2.30758e-05
20:37053583	RP4-564F22.2	-0.601644	6.00557e-10	1.10432e-05	20:37059444	RP4-564F22.2	-0.565102	6.92311e-10	1.26983e-05	19:46974652	PNMAL1	-0.383791	1.29394e-09	2.37933e-05
2:101922773	SNORD89	0.250736	6.28607e-10	1.15237e-05	2:101850706	SNORD89	-0.310011	6.92681e-10	1.26983e-05	16:56432054	AMFR	0.294938	1.32661e-09	2.43194e-05
19:46976562	PNMAL1	-0.362508	6.33822e-10	1.15838e-05	2:101852149	SNORD89	-0.308783	7.33577e-10	1.3407e-05	7:73219508	WBSCR27	-0.234431	1.38422e-09	2.52983e-05
2:101924004	SNORD89	0.250528	6.40577e-10	1.16717e-05	15:40360366	SRP14	-0.197932	7.3926e-10	1.34698e-05	16:56465425	AMFR	0.300412	1.40048e-09	2.55176e-05
19:46976735	PNMAL1	-0.362871	6.49781e-10	1.18035e-05	2:101853627	SNORD89	-0.306287	7.55983e-10	1.37327e-05	16:56468561	AMFR	0.301516	1.40621e-09	2.55239e-05
2:101925026	SNORD89	0.250559	6.72093e-10	1.2172e-05	1:213057287	FLVCR1-AS1	-0.196256	8.27144e-10	1.498e-05	16:56462000	AMFR	0.300362	1.41139e-09	2.55239e-05
19:46977330	PNMAL1	-0.363806	6.97208e-10	1.25888e-05	1:213056141	FLVCR1-AS1	-0.19618	8.3304e-10	1.50414e-05	20:25576783	ABHD12	0.267216	1.4136e-09	2.55239e-05
19:46973981	PNMAL1	-0.315056	7.15936e-10	1.28881e-05	1:213055634	FLVCR1-AS1	-0.196113	8.43221e-10	1.51794e-05	16:56467264	AMFR	0.301384	1.42963e-09	2.57359e-05
7:73247478	WBSCR27	-0.259434	7.83725e-10	1.40662e-05	1:213055505	FLVCR1-AS1	-0.196086	8.49715e-10	1.52506e-05	16:56461511	AMFR	0.300177	1.44098e-09	2.58625e-05
1:213052891	FLVCR1-AS1	-0.208018	8.17381e-10	1.46265e-05	16:56421427	AMFR	0.286779	8.53417e-10	1.52713e-05	16:56467566	AMFR	0.301429	1.44704e-09	2.58937e-05
1:213053088	FLVCR1-AS1	-0.207984	8.29373e-10	1.47969e-05	20:37053583	RP4-564F22.2	-0.573855	8.62091e-10	1.53018e-05	5:96227278	ERAP2	-0.658815	1.51748e-09	2.70735e-05
1:213053550	FLVCR1-AS1	-0.207928	8.50439e-10	1.51277e-05	2:101856926	SNORD89	-0.301158	8.63097e-10	1.53018e-05	19:46974678	PNMAL1	-0.382344	1.52748e-09	2.71709e-05
22:39133410	KDELR3	-0.277717	8.58583e-10	1.52274e-05	1:213054551	FLVCR1-AS1	-0.196022	8.64555e-10	1.53018e-05	17:40025670	NT5C3L	-0.154439	1.63533e-09	2.90034e-05
14:65399263	CHURC1	-0.43755	8.93529e-10	1.58004e-05	1:213054503	FLVCR1-AS1	-0.195994	8.65335e-10	1.53018e-05	17:40025453	NT5C3L	-0.154442	1.65222e-09	2.92165e-05
1:213054503	FLVCR1-AS1	-0.207849	9.00501e-10	1.58769e-05	1:213053550	FLVCR1-AS1	-0.195817	8.75604e-10	1.54028e-05	17:40025264	NT5C3L	-0.15425	1.65826e-09	2.92369e-05
1:213054551	FLVCR1-AS1	-0.207825	9.1214e-10	1.60349e-05	1:213053088	FLVCR1-AS1	-0.195776	8.76183e-10	1.54028e-05	19:46975520	PNMAL1	-0.39132	1.68428e-09	2.94694e-05
7:73255252	WBSCR27	-0.254134	9.63254e-10	1.68839e-05	1:213052891	FLVCR1-AS1	-0.195722	8.84352e-10	1.55009e-05	19:46974748	PNMAL1	-0.387339	1.68697e-09	2.94694e-05
1:213055505	FLVCR1-AS1	-0.207542	9.81267e-10	1.71495e-05	2:101861552	SNORD89	-0.302325	8.98968e-10	1.57112e-05	1:213011812	FLVCR1-AS1	-0.201894	1.69233e-09	2.94694e-05
22:38898051	KDELR3	-0.28164	9.86116e-10	1.71573e-05	2:101877409	SNORD89	-0.30355	9.08575e-10	1.58329e-05	19:46974762	PNMAL1	-0.387458	1.69598e-09	2.94694e-05
5:96227278	ERAP2	-0.658765	9.88182e-10	1.71573e-05	2:101868160	SNORD89	-0.303618	9.16032e-10	1.59166e-05	19:46974752	PNMAL1	-0.387471	1.69602e-09	2.94694e-05
1:213055634	FLVCR1-AS1	-0.207506	9.90298e-10	1.71573e-05	2:101877287	SNORD89	-0.304865	9.19304e-10	1.59273e-05	19:46975590	PNMAL1	-0.386061	1.77764e-09	3.07984e-05
1:213056141	FLVCR1-AS1	-0.207459	1.00845e-09	1.73675e-05	2:101877290	SNORD89	-0.304858	9.22157e-10	1.59307e-05	12:58171726	METTL21B	-0.163972	1.80114e-09	3.11155e-05
7:73256920	WBSCR27	-0.254305	1.01172e-09	1.73675e-05	2:101869588	SNORD89	-0.30369	9.24927e-10	1.59326e-05	17:40030453	NT5C3L	-0.151946	1.81217e-09	3.12162e-05
7:73258750	WBSCR27	-0.254906	1.01202e-09	1.73675e-05	2:201776988	PPIL3	0.238345	9.3028e-10	1.59789e-05	9:77706243	C9orf95	0.152764	1.89778e-09	3.25971e-05
7:73256838	WBSCR27	-0.254162	1.0154e-09	1.73675e-05	2:101874442	SNORD89	-0.304352	9.37836e-10	1.60627e-05	20:25584788	ABHD12	0.269587	1.91368e-09	3.26992e-05
7:73255165	WBSCR27	-0.253463	1.01876e-09	1.73675e-05	2:101887152	SNORD89	-0.304929	9.57414e-10	1.63513e-05	9:77705927	C9orf95	0.152668	1.9182e-09	3.26992e-05
7:73256967	WBSCR27	-0.254371	1.01981e-09	1.73675e-05	2:101899446	SNORD89	-0.305483	9.61462e-10	1.63534e-05	20:25583763	ABHD12	0.268804	1.92009e-09	3.26992e-05
7:73254812	WBSCR27	-0.253282	1.02663e-09	1.74341e-05	2:101889306	SNORD89	-0.305038	9.62997e-10	1.63534e-05	9:77705570	C9orf95	0.152575	1.92786e-09	3.27386e-05
7:73253772	WBSCR27	-0.252561	1.03524e-09	1.75209e-05	2:101897325	SNORD89	-0.305475	9.6717e-10	1.6355e-05	17:40003016	NT5C3L	-0.158968	1.97559e-09	3.34543e-05
7:73253243	WBSCR27	-0.25258	1.03759e-09	1.75209e-05	2:101887281	SNORD89	-0.30488	9.68545e-10	1.6355e-05	12:58169361	METTL21B	-0.1644	1.98984e-09	3.36008e-05
7:73253143	WBSCR27	-0.252928	1.05263e-09	1.76823e-05	2:101897295	SNORD89	-0.30617	9.77371e-10	1.64142e-05	19:46976562	PNMAL1	-0.388227	2.09171e-09	3.51572e-05
7:73253107	WBSCR27	-0.252965	1.05305e-09	1.76823e-05	2:101901004	SNORD89	-0.305615	9.77528e-10	1.64142e-05	9:77703431	C9orf95	0.174516	2.09374e-09	3.51572e-05
7:73258087	WBSCR27	-0.254575	1.06564e-09	1.78438e-05	2:101901049	SNORD89	-0.305606	9.81674e-10	1.64378e-05	9:77708152	C9orf95	0.171461	2.10424e-09	3.52347e-05
7:73257901	WBSCR27	-0.254337	1.073e-09	1.7917e-05	2:101892138	SNORD89	-0.30573	1.0159e-09	1.69558e-05	17:40003347	NT5C3L	-0.159792	2.11357e-09	3.52924e-05
1:213057287	FLVCR1-AS1	-0.207226	1.08503e-09	1.80675e-05	11:118880012	TRAPPC4	-0.220714	1.01826e-09	1.69558e-05	7:73218955	WBSCR27	-0.237111	2.12311e-09	3.53532e-05
7:73246496	WBSCR27	-0.253507	1.09153e-09	1.81218e-05	16:56412526	AMFR	0.288997	1.03115e-09	1.71228e-05	19:46976735	PNMAL1	-0.388526	2.16514e-09	3.59533e-05
7:73259935	WBSCR27	-0.255634	1.09543e-09	1.81218e-05	11:118879824	TRAPPC4	-0.220613	1.08443e-09	1.79577e-05	22:38880097	KDELR3	-0.32789	2.17539e-09	3.60236e-05
7:73247204	WBSCR27	-0.25444	1.09736e-09	1.81218e-05	16:56412696	AMFR	0.287943	1.11437e-09	1.84026e-05	17:39999279	NT5C3L	-0.162028	2.20196e-09	3.63633e-05
7:73238330	WBSCR27	-0.254773	1.13266e-09	1.86512e-05	2:101911385	SNORD89	-0.30555	1.12054e-09	1.84378e-05	12:58188696	METTL21B	-0.162872	2.22457e-09	3.65325e-05
7:73239032	WBSCR27	-0.256355	1.13564e-09	1.86512e-05	1:213051998	FLVCR1-AS1	-0.194849	1.12264e-09	1.84378e-05	17:39998141	NT5C3L	-0.162455	2.22467e-09	3.65325e-05
7:73239172	WBSCR27	-0.254179	1.15317e-09	1.88874e-05	1:213052118	FLVCR1-AS1	-0.194806	1.13448e-09	1.85812e-05	20:25592476	ABHD12	0.272512	2.23726e-09	3.65325e-05
7:73237631	WBSCR27	-0.254306	1.15687e-09	1.88964e-05	2:201736734	PPIL3	0.222644	1.15819e-09	1.89179e-05	17:39997856	NT5C3L	-0.162613	2.24281e-09	3.65325e-05
2:201754063	PPIL3	0.230458	1.1676e-09	1.89795e-05	2:101914009	SNORD89	-0.305461	1.17275e-09	1.91037e-05	17:39997374	NT5C3L	-0.162701	2.24517e-09	3.65325e-05
7:73238428	WBSCR27	-0.254368	1.16829e-09	1.89795e-05	14:65378120	CHURC1	-0.404697	1.19549e-09	1.94214e-05	17:39997265	NT5C3L	-0.16275	2.25091e-09	3.65325e-05
1:213051998	FLVCR1-AS1	-0.206542	1.19548e-09	1.93687e-05	2:201908537	PPIL3	0.259307	1.21387e-09	1.96667e-05	17:39996172	NT5C3L	-0.163285	2.26243e-09	3.65325e-05
1:213052118	FLVCR1-AS1	-0.206502	1.20616e-09	1.9489e-05	16:56411165	AMFR	0.288067	1.22032e-09	1.97179e-05	17:39996226	NT5C3L	-0.163271	2.26251e-09	3.65325e-05
7:73225692	WBSCR27	-0.254842	1.23238e-09	1.98592e-05	2:101917082	SNORD89	-0.304878	1.25182e-09	2.01487e-05	17:39996734	NT5C3L	-0.16298	2.26947e-09	3.65325e-05
2:201736734	PPIL3	0.229273	1.30816e-09	2.10238e-05	16:56410831	AMFR	0.287881	1.25371e-09	2.01487e-05	22:38877461	KDELR3	-0.303348	2.27316e-09	3.65325e-05
2:201773545	PPIL3	0.228389	1.32466e-09	2.1232e-05	2:101917459	SNORD89	-0.304614	1.26167e-09	2.01993e-05	12:58167661	METTL21B	-0.164628	2.29468e-09	3.67798e-05
15:40331699	SRP14	-0.179452	1.34954e-09	2.15731e-05	2:101917511	SNORD89	-0.304622	1.2636e-09	2.01993e-05	4:37840606	PGM2	0.185692	2.35731e-09	3.76005e-05
2:201778950	PPIL3	0.228464	1.36312e-09	2.17322e-05	2:101918802	SNORD89	-0.304749	1.28946e-09	2.0558e-05	20:25592431	ABHD12	0.272061	2.35843e-09	3.76005e-05
2:201742345	PPIL3	0.231134	1.39076e-09	2.21141e-05	11:118879285	TRAPPC4	-0.22459	1.30463e-09	2.07446e-05	9:77702301	C9orf95	0.176272	2.42808e-09	3.86084e-05
2:201768238	PPIL3	0.228924	1.4121e-09	2.23358e-05	2:101920279	SNORD89	-0.304984	1.34042e-09	2.12573e-05	20:25594783	ABHD12	0.272178	2.44379e-09	3.87067e-05
7:73221042	WBSCR27	-0.253992	1.41215e-09	2.23358e-05	16:56419303	AMFR	0.284212	1.3531e-09	2.14017e-05	12:58178589	METTL21B	-0.160111	2.45921e-09	3.87067e-05
2:201774182	PPIL3	0.229168	1.41663e-09	2.23476e-05	19:46974399	PNMAL1	-0.30865	1.63296e-09	2.57604e-05	20:25595123	ABHD12	0.272276	2.46309e-09	3.87067e-05
2:201766023	PPIL3	0.230671	1.46826e-09	2.31013e-05	2:101867170	SNORD89	-0.313102	1.67719e-09	2.63255e-05	17:40008267	NT5C3L	-0.158437	2.465e-09	3.87067e-05
2:201763866	PPIL3	0.230215	1.52141e-09	2.3875e-05	5:96236620	ERAP2	-0.675333	1.67757e-09	2.63255e-05	19:46977330	PNMAL1	-0.389018	2.46655e-09	3.87067e-05
2:201774355	PPIL3	0.229387	1.64175e-09	2.5628e-05	5:96236412	ERAP2	-0.675131	1.72998e-09	2.7077e-05	17:40008056	NT5C3L	-0.15844	2.47312e-09	3.87084e-05
2:201786474	PPIL3	0.230787	1.64256e-09	2.5628e-05	22:38880097	KDELR3	-0.31083	1.94485e-09	3.03609e-05	9:77701908	C9orf95	0.176638	2.49165e-09	3.88969e-05
2:201787159	PPIL3	0.230861	1.64595e-09	2.5628e-05	2:101917700	SNORD89	-0.310135	2.04953e-09	3.186e-05	22:38879688	KDELR3	-0.298246	2.53571e-09	3.94819e-05
5:96229225	ERAP2	-0.626819	1.69522e-09	2.63268e-05	2:201843257	PPIL3	0.24678	2.05151e-09	3.186e-05	10:102003906	CWF19L1	-0.157231	2.5854e-09	4.01513e-05
2:201767306	PPIL3	0.230216	1.73901e-09	2.69371e-05	19:46974233	PNMAL1	-0.315585	2.19885e-09	3.406e-05	4:37840653	PGM2	0.185445	2.62428e-09	4.06498e-05
9:34309431	NUDT2	-0.238628	1.74526e-09	2.69641e-05	19:46974324	PNMAL1	-0.311092	2.23166e-09	3.44791e-05	10:102000701	CWF19L1	-0.157393	2.64414e-09	4.08519e-05
22:39141600	KDELR3	-0.279397	1.77492e-09	2.73519e-05	19:46974306	PNMAL1	-0.310736	2.25181e-09	3.47009e-05	10:101999746	CWF19L1	-0.157453	2.66522e-09	4.10716e-05
2:101833032	SNORD89	-0.259397	1.83256e-09	2.81678e-05	15:40355406	SRP14	-0.189657	2.55628e-09	3.9292e-05	12:58170556	METTL21B	-0.162876	2.68235e-09	4.12297e-05
9:34332740	NUDT2	-0.239674	1.98218e-09	3.03896e-05	15:40356604	SRP14	-0.189586	2.58001e-09	3.95552e-05	10:101998414	CWF19L1	-0.15758	2.71626e-09	4.16441e-05
2:201806597	PPIL3	0.233246	2.1574e-09	3.29573e-05	5:96227278	ERAP2	-0.673453	2.62381e-09	4.01241e-05	10:101996360	CWF19L1	-0.157706	2.7602e-09	4.22099e-05
20:25562511	ABHD12	0.227063	2.16066e-09	3.29573e-05	2:101833032	SNORD89	-0.320506	2.65688e-09	4.05265e-05	15:40360366	SRP14	-0.18274	2.78571e-09	4.24599e-05
5:96228782	ERAP2	-0.616291	2.18341e-09	3.32198e-05	15:40361172	SRP14	-0.190012	2.72174e-09	4.14104e-05	9:77703132	C9orf95	0.176237	2.79072e-09	4.24599e-05
2:201808618	PPIL3	0.23322	2.27052e-09	3.44578e-05	17:260182	C17orf97	-0.243963	2.85629e-09	4.33476e-05	20:25599560	ABHD12	0.27399	2.80817e-09	4.26173e-05
2:201812251	PPIL3	0.232743	2.281e-09	3.45294e-05	2:201971024	PPIL3	0.230443	2.94754e-09	4.45184e-05	19:46974728	PNMAL1	-0.308232	2.86618e-09	4.33766e-05
20:25564626	ABHD12	0.228143	2.29593e-09	3.46679e-05	2:201963772	PPIL3	0.230216	2.9483e-09	4.45184e-05	17:40009690	NT5C3L	-0.157941	2.87268e-09	4.33766e-05
5:96228428	ERAP2	-0.615964	2.3335e-09	3.51466e-05	17:260142	C17orf97	-0.243692	3.00721e-09	4.52939e-05	12:58174306	METTL21B	-0.160918	2.9258e-09	4.40678e-05
7:73253155	WBSCR27	-0.24868	2.37763e-09	3.57216e-05	2:201749852	PPIL3	0.264006	3.17171e-09	4.76519e-05	9:77711510	C9orf95	0.169257	2.95173e-09	4.43468e-05
7:73258289	WBSCR27	-0.250533	2.38587e-09	3.57557e-05	2:201856477	PPIL3	0.246194	3.18398e-09	4.77165e-05	1:213010589	FLVCR1-AS1	-0.198527	2.97553e-09	4.45927e-05
7:73265177	WBSCR27	-0.258542	2.40805e-09	3.59429e-05	15:40359433	SRP14	-0.188523	3.2054e-09	4.79177e-05	17:40023025	NT5C3L	-0.153944	2.99097e-09	4.47123e-05
7:73265100	WBSCR27	-0.258509	2.41035e-09	3.59429e-05	17:259648	C17orf97	-0.245045	3.23223e-09	4.81987e-05	17:40010979	NT5C3L	-0.15746	3.02025e-09	4.48717e-05
7:73261247	WBSCR27	-0.256798	2.42352e-09	3.60496e-05	2:201858648	PPIL3	0.245784	3.42122e-09	5.08903e-05	17:40014194	NT5C3L	-0.155829	3.02263e-09	4.48717e-05
3:170628770	RPL22L1	-0.38685	2.45295e-09	3.6397e-05	19:46973981	PNMAL1	-0.30841	3.49502e-09	5.17539e-05	17:40012224	NT5C3L	-0.15687	3.02409e-09	4.48717e-05
7:73253270	WBSCR27	-0.248338	2.47086e-09	3.65723e-05	17:259304	C17orf97	-0.24539	3.49655e-09	5.17539e-05	12:58193448	METTL21B	-0.163075	3.03495e-09	4.49217e-05
7:73266502	WBSCR27	-0.258485	2.55193e-09	3.76792e-05	2:201863803	PPIL3	0.245852	3.67779e-09	5.43026e-05	17:40012732	NT5C3L	-0.156382	3.05643e-09	4.50775e-05
7:73266246	WBSCR27	-0.258447	2.55956e-09	3.76989e-05	6:31353992	MICA	0.421009	3.69199e-09	5.43782e-05	17:40013497	NT5C3L	-0.155958	3.06052e-09	4.50775e-05
7:73265417	WBSCR27	-0.258989	2.57469e-09	3.78288e-05	5:96229225	ERAP2	-0.642677	3.7713e-09	5.54103e-05	17:40014076	NT5C3L	-0.155783	3.07342e-09	4.51566e-05
7:73267473	WBSCR27	-0.258924	2.59573e-09	3.80448e-05	2:201797676	PPIL3	0.266324	3.91533e-09	5.73858e-05	17:40014701	NT5C3L	-0.155358	3.09365e-09	4.53427e-05
2:201819483	PPIL3	0.23416	2.62857e-09	3.84322e-05	3:120074492	LRRC58	0.247984	4.07434e-09	5.95706e-05	17:40014736	NT5C3L	-0.15533	3.10169e-09	4.53497e-05
7:73247732	WBSCR27	-0.248593	2.6492e-09	3.86396e-05	3:120081836	LRRC58	0.247083	4.08487e-09	5.95794e-05	17:40022929	NT5C3L	-0.154048	3.14523e-09	4.58743e-05
7:73246461	WBSCR27	-0.248689	2.70002e-09	3.92852e-05	20:25562511	ABHD12	0.237323	4.12422e-09	5.98724e-05	12:58196447	METTL21B	-0.163702	3.16636e-09	4.60704e-05
5:96227586	ERAP2	-0.615	2.80171e-09	4.0666e-05	15:40366939	SRP14	-0.195575	4.12494e-09	5.98724e-05	12:58196528	METTL21B	-0.163789	3.19745e-09	4.64102e-05
2:201829939	PPIL3	0.234186	2.83249e-09	4.10135e-05	3:120082075	LRRC58	0.246905	4.30981e-09	6.23612e-05	19:46975167	PNMAL1	-0.307055	3.21266e-09	4.65183e-05
7:73275501	WBSCR27	-0.26122	2.96555e-09	4.28367e-05	20:25564626	ABHD12	0.238513	4.31722e-09	6.23612e-05	12:58165085	METTL21B	-0.165302	3.26314e-09	4.71354e-05
7:73252980	WBSCR27	-0.248151	3.07871e-09	4.43607e-05	17:8066536	TMEM107	-0.191886	4.42418e-09	6.37527e-05	17:40022809	NT5C3L	-0.154021	3.28411e-09	4.73242e-05
10:131445027	MGMT	0.21168	3.08586e-09	4.43607e-05	3:120106409	LRRC58	0.249038	4.47871e-09	6.43836e-05	17:40020085	NT5C3L	-0.154134	3.30651e-09	4.75327e-05
7:73244282	WBSCR27	-0.249093	3.13251e-09	4.49237e-05	15:40366344	SRP14	-0.193506	4.49312e-09	6.44364e-05	17:40022724	NT5C3L	-0.154008	3.31497e-09	4.75403e-05
7:73244761	WBSCR27	-0.248556	3.34237e-09	4.77408e-05	17:8094020	TMEM107	0.170309	4.61111e-09	6.59707e-05	17:40015538	NT5C3L	-0.154912	3.32894e-09	4.76268e-05
7:73245103	WBSCR27	-0.248528	3.34487e-09	4.77408e-05	14:65367930	CHURC1	0.383164	4.74891e-09	6.77803e-05	16:56424807	AMFR	0.300189	3.35679e-09	4.79108e-05
22:39142615	KDELR3	-0.281505	3.40242e-09	4.84468e-05	14:65367270	CHURC1	0.384169	4.77932e-09	6.78787e-05	17:40019598	NT5C3L	-0.154337	3.4335e-09	4.88893e-05
7:73240993	WBSCR27	-0.248682	3.46545e-09	4.92274e-05	3:120108556	LRRC58	0.251567	4.78576e-09	6.78787e-05	17:40018692	NT5C3L	-0.156944	3.47856e-09	4.94136e-05
7:73240296	WBSCR27	-0.248765	3.47767e-09	4.92841e-05	14:65368991	CHURC1	0.380955	4.8024e-09	6.78787e-05	17:40018312	NT5C3L	-0.15444	3.49386e-09	4.95135e-05
7:73239618	WBSCR27	-0.248757	3.49031e-09	4.93467e-05	15:40337462	SRP14	-0.185204	4.81184e-09	6.78787e-05	9:77698266	C9orf95	0.160008	3.66929e-09	5.18771e-05
10:102003906	CWF19L1	-0.133093	3.54135e-09	4.99341e-05	14:65368526	CHURC1	0.382108	4.81242e-09	6.78787e-05	1:75213826	CRYZ	-0.318733	3.70838e-09	5.23064e-05
2:201855554	PPIL3	0.235449	3.54852e-09	4.99341e-05	14:65368360	CHURC1	0.381702	4.84852e-09	6.82274e-05	16:56431613	AMFR	0.303711	3.71754e-09	5.23125e-05
5:96227089	ERAP2	-0.614848	3.56098e-09	4.99921e-05	14:65371597	CHURC1	0.376475	4.88495e-09	6.84329e-05	12:58213272	METTL21B	-0.168033	3.75895e-09	5.27712e-05
10:102000701	CWF19L1	-0.133267	3.57029e-09	5.00056e-05	14:65367703	CHURC1	0.383698	4.8903e-09	6.84329e-05	19:46974781	PNMAL1	-0.307191	3.80418e-09	5.32815e-05
10:101999746	CWF19L1	-0.133329	3.5848e-09	5.00918e-05	14:65371556	CHURC1	0.376507	4.90035e-09	6.84329e-05	5:96229225	ERAP2	-0.621342	3.95697e-09	5.52923e-05
10:101998414	CWF19L1	-0.133453	3.6295e-09	5.05985e-05	5:96228782	ERAP2	-0.631557	4.90879e-09	6.84329e-05	9:77699899	C9orf95	0.155236	4.22573e-09	5.89104e-05
10:101996360	CWF19L1	-0.133581	3.65903e-09	5.08918e-05	14:65371209	CHURC1	0.3764	4.97089e-09	6.90428e-05	22:38988115	KDELR3	-0.303778	4.25255e-09	5.91468e-05
7:73224041	WBSCR27	-0.248981	3.68852e-09	5.11832e-05	14:65371508	CHURC1	0.375989	4.97557e-09	6.90428e-05	5:96228782	ERAP2	-0.612137	4.56197e-09	6.33035e-05
5:96226730	ERAP2	-0.616399	3.83315e-09	5.30672e-05	14:65371362	CHURC1	0.37614	4.99134e-09	6.91016e-05	17:40019443	NT5C3L	-0.155161	4.69532e-09	6.50035e-05
5:96226729	ERAP2	-0.616098	3.88713e-09	5.36907e-05	14:65371918	CHURC1	0.37498	5.04486e-09	6.96133e-05	5:96228428	ERAP2	-0.611893	4.8284e-09	6.66918e-05
2:201946315	PPIL3	0.236533	3.92392e-09	5.40742e-05	14:65371933	CHURC1	0.374728	5.05817e-09	6.96133e-05	16:56419419	AMFR	0.297064	4.99725e-09	6.88654e-05
2:201863530	PPIL3	0.236232	3.97488e-09	5.46508e-05	14:65372348	CHURC1	0.373612	5.06313e-09	6.96133e-05	5:96227586	ERAP2	-0.611156	5.64663e-09	7.76358e-05
5:96226695	ERAP2	-0.615467	4.01329e-09	5.50526e-05	14:65372213	CHURC1	0.373761	5.08141e-09	6.97047e-05	2:201754063	PPIL3	0.207972	5.85039e-09	8.02533e-05
4:99848701	EIF4E	-0.106514	4.03098e-09	5.5169e-05	15:40360697	SRP14	-0.186423	5.16297e-09	7.06618e-05	16:56417047	AMFR	0.29611	6.19299e-09	8.47589e-05
20:25576783	ABHD12	0.231017	4.04256e-09	5.52015e-05	1:75199299	CRYZ	-0.297213	5.22045e-09	7.11866e-05	16:56428427	AMFR	0.290801	6.23374e-09	8.51222e-05
4:99850126	EIF4E	-0.106331	4.08052e-09	5.55932e-05	5:96228428	ERAP2	-0.631225	5.22506e-09	7.11866e-05	16:56416228	AMFR	0.295921	6.61683e-09	9.0148e-05
7:73261817	WBSCR27	-0.255802	4.12861e-09	5.61208e-05	14:65368820	CHURC1	0.381156	5.53769e-09	7.52709e-05	9:101722517	COL15A1	-0.534069	6.74409e-09	9.16735e-05
22:38912771	KDELR3	-0.267631	4.15603e-09	5.63657e-05	1:75198740	CRYZ	-0.297082	5.54997e-09	7.52709e-05	9:101722466	COL15A1	-0.533389	6.89146e-09	9.34648e-05
4:99854001	EIF4E	-0.107443	4.27684e-09	5.78733e-05	22:38877461	KDELR3	-0.281546	5.7095e-09	7.71772e-05	3:170628770	RPL22L1	-0.364228	6.95744e-09	9.41467e-05
4:99854924	EIF4E	-0.107055	4.28956e-09	5.79147e-05	1:75200697	CRYZ	-0.298305	5.71627e-09	7.71772e-05	5:96227089	ERAP2	-0.611056	7.06523e-09	9.53899e-05
2:201931730	PPIL3	0.236702	4.3997e-09	5.91711e-05	2:201894019	PPIL3	0.245215	5.7368e-09	7.72803e-05	17:40024868	NT5C3L	-0.153128	7.10098e-09	9.5557e-05
2:201930930	PPIL3	0.236346	4.40236e-09	5.91711e-05	2:201896367	PPIL3	0.245219	5.88882e-09	7.91503e-05	2:201742345	PPIL3	0.208407	7.10949e-09	9.5557e-05
5:96225774	ERAP2	-0.612055	4.42623e-09	5.93424e-05	22:38879688	KDELR3	-0.277206	5.91597e-09	7.93373e-05	5:96226730	ERAP2	-0.613218	7.23201e-09	9.69863e-05
7:73269937	WBSCR27	-0.258561	4.4349e-09	5.93424e-05	2:201730687	PPIL3	0.268373	5.95095e-09	7.96283e-05	5:96226729	ERAP2	-0.612944	7.3149e-09	9.78789e-05
2:201881493	PPIL3	0.236417	4.46179e-09	5.95692e-05	17:8099183	TMEM107	-0.175554	6.21096e-09	8.27065e-05	2:201736734	PPIL3	0.206322	7.37546e-09	9.84695e-05
5:96225522	ERAP2	-0.611831	4.54873e-09	6.0595e-05	5:96227586	ERAP2	-0.630209	6.22196e-09	8.27065e-05	5:96226695	ERAP2	-0.612359	7.51695e-09	0.000100135
2:201893188	PPIL3	0.235991	4.64783e-09	6.17779e-05	10:131428336	MGMT	0.208066	6.22239e-09	8.27065e-05	16:56414131	AMFR	0.295536	7.67538e-09	0.000102019
2:201913245	PPIL3	0.236454	4.66714e-09	6.18855e-05	17:8102415	TMEM107	-0.174479	6.76429e-09	8.97104e-05	9:101721984	COL15A1	-0.53063	7.7759e-09	0.000103127
2:201894943	PPIL3	0.236045	4.68456e-09	6.18855e-05	17:8060863	TMEM107	-0.195271	6.78809e-09	8.98273e-05	9:101721400	COL15A1	-0.520901	8.03875e-09	0.000106377
2:201904301	PPIL3	0.236385	4.6869e-09	6.18855e-05	20:25576783	ABHD12	0.241739	7.10545e-09	9.38199e-05	17:8066536	TMEM107	-0.172785	8.19235e-09	0.000108171
22:39124912	KDELR3	0.308738	4.70223e-09	6.19515e-05	15:40347435	SRP14	-0.185159	7.53644e-09	9.92919e-05	5:96225774	ERAP2	-0.608762	8.38062e-09	0.000110414
5:96225252	ERAP2	-0.611688	4.71785e-09	6.20209e-05	15:40349909	SRP14	-0.185423	7.57788e-09	9.94494e-05	17:8062102	TMEM107	-0.162026	8.4462e-09	0.000111034
2:201906661	PPIL3	0.237079	4.7712e-09	6.2585e-05	15:40341932	SRP14	-0.184534	7.58157e-09	9.94494e-05	5:96225522	ERAP2	-0.608571	8.58119e-09	0.000112562
2:201904466	PPIL3	0.236791	4.7868e-09	6.26526e-05	6:31366595	MICA	0.429061	7.7058e-09	0.000100858	16:56412734	AMFR	0.295153	8.75265e-09	0.00011456
1:213011812	FLVCR1-AS1	-0.201997	4.81501e-09	6.28845e-05	11:118873987	TRAPPC4	-0.210813	7.83203e-09	0.000102215	16:56432133	AMFR	0.287306	8.8496e-09	0.000115427
7:73216733	WBSCR27	-0.251714	4.87548e-09	6.35358e-05	5:96227089	ERAP2	-0.629982	7.84354e-09	0.000102215	5:96225252	ERAP2	-0.608471	8.85736e-09	0.000115427
9:34310357	NUDT2	-0.241655	5.07506e-09	6.59932e-05	2:201788793	PPIL3	0.257103	7.90785e-09	0.000102829	17:8061337	TMEM107	-0.162733	9.10924e-09	0.000118376
5:96224579	ERAP2	-0.611053	5.21927e-09	6.77215e-05	15:40348697	SRP14	-0.185232	7.93708e-09	0.000102986	9:34318193	NUDT2	-0.212522	9.1232e-09	0.000118376
20:25584788	ABHD12	0.233072	5.34904e-09	6.92554e-05	6:31367707	MICA	0.430024	7.96338e-09	0.000103069	9:34320525	NUDT2	-0.213708	9.31109e-09	0.000120553
20:25583763	ABHD12	0.232342	5.42372e-09	7.0071e-05	16:56431613	AMFR	0.282383	7.97788e-09	0.000103069	17:8062199	TMEM107	-0.161837	9.55842e-09	0.00012342
2:101830306	SNORD89	-0.254457	5.49375e-09	7.07796e-05	6:31367365	MICA	0.429096	8.02946e-09	0.000103512	9:34324168	NUDT2	-0.213745	9.57365e-09	0.00012342
9:34311656	NUDT2	-0.241468	5.50218e-09	7.07796e-05	6:31367838	MICA	0.43032	8.07934e-09	0.000103932	5:96224579	ERAP2	-0.607953	9.67156e-09	0.000124414
9:34311657	NUDT2	-0.242328	5.60702e-09	7.19738e-05	6:31368154	MICA	0.429785	8.27941e-09	0.000106278	10:131442595	MGMT	0.236307	9.71541e-09	0.000124564
5:96224121	ERAP2	-0.610274	5.63722e-09	7.22068e-05	2:201980804	PPIL3	0.250994	8.33433e-09	0.000106754	17:8062583	TMEM107	-0.161937	9.72475e-09	0.000124564
20:25592476	ABHD12	0.235773	5.97611e-09	7.61968e-05	6:31368540	MICA	0.429669	8.41234e-09	0.000107523	9:101722648	COL15A1	-0.537851	9.9541e-09	0.00012723
9:34318193	NUDT2	-0.242118	5.98407e-09	7.61968e-05	5:96226730	ERAP2	-0.631498	8.45234e-09	0.000107553	17:8069021	TMEM107	-0.16395	1.00934e-08	0.000128736
14:65378120	CHURC1	-0.389746	5.98685e-09	7.61968e-05	6:31368632	MICA	0.429624	8.46463e-09	0.000107553	5:96224121	ERAP2	-0.607272	1.03375e-08	0.000131569
10:131428336	MGMT	0.210476	6.04475e-09	7.67707e-05	2:201771801	PPIL3	0.25414	8.46852e-09	0.000107553	1:213052891	FLVCR1-AS1	-0.193302	1.04494e-08	0.000132558
9:34324168	NUDT2	-0.243666	6.10465e-09	7.73676e-05	2:201771798	PPIL3	0.254133	8.50564e-09	0.000107797	1:213053088	FLVCR1-AS1	-0.193309	1.04802e-08	0.000132558
9:34320525	NUDT2	-0.243352	6.24963e-09	7.88929e-05	5:96226729	ERAP2	-0.631158	8.58421e-09	0.000108563	17:8066107	TMEM107	-0.17144	1.04816e-08	0.000132558
20:25592431	ABHD12	0.235403	6.25133e-09	7.88929e-05	5:96226695	ERAP2	-0.630537	8.83039e-09	0.000111441	1:213053550	FLVCR1-AS1	-0.193302	1.05901e-08	0.000133649
20:25594783	ABHD12	0.235561	6.39103e-09	8.04643e-05	6:31368964	MICA	0.429189	9.03354e-09	0.000113765	16:56432008	AMFR	0.284693	1.06812e-08	0.000134515
5:96222776	ERAP2	-0.609443	6.40269e-09	8.04643e-05	20:25584788	ABHD12	0.243923	9.2393e-09	0.000115896	1:213054503	FLVCR1-AS1	-0.193346	1.08117e-08	0.000135874
5:96223760	ERAP2	-0.609225	6.44707e-09	8.08525e-05	20:25583763	ABHD12	0.24323	9.24137e-09	0.000115896	1:213054551	FLVCR1-AS1	-0.193355	1.0849e-08	0.000136057
20:25595123	ABHD12	0.235626	6.46299e-09	8.0883e-05	2:201792123	PPIL3	0.262217	9.42443e-09	0.000117945	14:65378120	CHURC1	-0.344913	1.09365e-08	0.000136868
4:99861020	EIF4E	-0.106576	6.47984e-09	8.09248e-05	2:201805661	PPIL3	0.259423	9.57527e-09	0.000119583	9:34311656	NUDT2	-0.210647	1.11194e-08	0.000138867
5:96223480	ERAP2	-0.608823	6.76166e-09	8.42613e-05	5:96225774	ERAP2	-0.627136	9.61952e-09	0.000119886	5:96222776	ERAP2	-0.606917	1.12772e-08	0.000140278
4:99862994	EIF4E	-0.106888	6.77511e-09	8.42613e-05	17:8059117	TMEM107	-0.195484	9.67761e-09	0.000120318	1:213055505	FLVCR1-AS1	-0.193188	1.12792e-08	0.000140278
4:99863944	EIF4E	-0.106952	6.85664e-09	8.50988e-05	19:43663159	PSG4	0.734922	9.69439e-09	0.000120318	1:213055634	FLVCR1-AS1	-0.193166	1.13341e-08	0.000140662
4:99867860	EIF4E	-0.107628	7.10991e-09	8.79684e-05	5:96225522	ERAP2	-0.626901	9.87506e-09	0.000122308	1:213056141	FLVCR1-AS1	-0.193174	1.13734e-08	0.000140662
5:96236892	ERAP2	-0.590864	7.1172e-09	8.79684e-05	5:96225252	ERAP2	-0.626764	1.02138e-08	0.000126242	9:34310357	NUDT2	-0.21034	1.13804e-08	0.000140662
5:96223302	ERAP2	-0.608292	7.17137e-09	8.84055e-05	20:25592476	ABHD12	0.246714	1.03446e-08	0.000127595	9:34311657	NUDT2	-0.211338	1.14616e-08	0.000141374
20:25599560	ABHD12	0.237196	7.18206e-09	8.84055e-05	20:25592431	ABHD12	0.246429	1.06029e-08	0.000130513	16:56434742	AMFR	0.279679	1.15184e-08	0.000141782
1:213010589	FLVCR1-AS1	-0.198975	7.50513e-09	9.21928e-05	20:25594783	ABHD12	0.246643	1.07335e-08	0.00013185	5:96223760	ERAP2	-0.606388	1.1615e-08	0.000142679
5:96223100	ERAP2	-0.607902	7.55673e-09	9.26369e-05	20:25595123	ABHD12	0.246724	1.08253e-08	0.000132706	1:213057287	FLVCR1-AS1	-0.193073	1.17731e-08	0.000144325
5:96223045	ERAP2	-0.607705	7.70519e-09	9.4264e-05	1:75208034	CRYZ	-0.301114	1.09507e-08	0.000133969	16:56433534	AMFR	0.279952	1.20478e-08	0.000147391
7:73220040	WBSCR27	-0.247809	7.89465e-09	9.63853e-05	5:96224579	ERAP2	-0.626116	1.12332e-08	0.000137146	5:96223480	ERAP2	-0.606061	1.20923e-08	0.000147635
4:99876764	EIF4E	-0.109845	8.18457e-09	9.97217e-05	17:8066433	TMEM107	-0.187815	1.13519e-08	0.000138313	1:183419981	SMG7	0.155324	1.21195e-08	0.000147665
5:96222627	ERAP2	-0.607095	8.20936e-09	9.98209e-05	17:8066441	TMEM107	-0.18781	1.13872e-08	0.000138461	16:56421427	AMFR	0.287302	1.24338e-08	0.000151188
7:73220025	WBSCR27	-0.248917	8.35576e-09	0.000101282	17:8066107	TMEM107	-0.187546	1.14175e-08	0.000138549	16:56432435	AMFR	0.280272	1.247e-08	0.00015132
10:131445731	MGMT	0.206545	8.36336e-09	0.000101282	20:25599560	ABHD12	0.248412	1.1887e-08	0.000143955	5:96223302	ERAP2	-0.605625	1.27074e-08	0.000153891
5:96227221	ERAP2	-0.601412	8.51706e-09	0.000102936	17:8068045	TMEM107	-0.187121	1.19653e-08	0.000144611	16:56432030	AMFR	0.280861	1.30263e-08	0.000157434
5:96222183	ERAP2	-0.606386	8.87262e-09	0.000107017	5:96224121	ERAP2	-0.625298	1.20985e-08	0.000145926	5:96223100	ERAP2	-0.60531	1.32886e-08	0.00016028
20:11834294	BTBD3	0.239933	8.96102e-09	0.000107867	15:40320090	SRP14	-0.165133	1.28077e-08	0.00015417	5:96223045	ERAP2	-0.605115	1.35377e-08	0.000162957
2:201963772	PPIL3	0.231968	9.21311e-09	0.000110679	17:8068755	TMEM107	-0.187742	1.29591e-08	0.00015568	17:8066783	TMEM107	-0.162609	1.41636e-08	0.00017015
5:96221889	ERAP2	-0.605859	9.43127e-09	0.000113073	2:201779932	PPIL3	0.255412	1.34085e-08	0.000160756	5:96222627	ERAP2	-0.604582	1.43075e-08	0.000171535
7:73265521	WBSCR27	-0.251118	9.55771e-09	0.00011436	2:201762893	PPIL3	0.253139	1.35196e-08	0.000161765	12:58162739	METTL21B	-0.162741	1.43991e-08	0.000172288
20:11821388	BTBD3	0.239532	9.67443e-09	0.000115526	5:96222776	ERAP2	-0.624383	1.37064e-08	0.000163673	16:56430119	AMFR	0.281184	1.47505e-08	0.000176142
20:11825678	BTBD3	0.236625	9.78131e-09	0.00011657	5:96223760	ERAP2	-0.624205	1.37509e-08	0.000163878	16:56429934	AMFR	0.281175	1.48469e-08	0.000176377
5:96221565	ERAP2	-0.605309	9.97401e-09	0.000118631	11:118873052	TRAPPC4	-0.206968	1.38602e-08	0.000164756	17:8066433	TMEM107	-0.170319	1.48577e-08	0.000176377
20:11823433	BTBD3	0.23662	1.00637e-08	0.000119461	10:131445027	MGMT	0.202727	1.38795e-08	0.000164756	17:8066441	TMEM107	-0.170321	1.48752e-08	0.000176377
20:11824434	BTBD3	0.236582	1.01054e-08	0.000119719	15:40365418	SRP14	-0.19033	1.40063e-08	0.000165932	16:56429933	AMFR	0.281211	1.48879e-08	0.000176377
5:96243598	ERAP2	-0.576857	1.01848e-08	0.000120421	2:201835471	PPIL3	0.261341	1.41643e-08	0.000167473	7:73278177	WBSCR27	-0.222615	1.49268e-08	0.000176489
20:11821739	BTBD3	0.23667	1.04249e-08	0.000122754	15:40297219	SRP14	-0.166871	1.42474e-08	0.000168125	17:8068045	TMEM107	-0.16983	1.50865e-08	0.000178026
20:11822609	BTBD3	0.236558	1.04389e-08	0.000122754	5:96223480	ERAP2	-0.623787	1.43903e-08	0.000169477	17:259648	C17orf97	-0.225186	1.51281e-08	0.000178138
20:11821024	BTBD3	0.236789	1.04435e-08	0.000122754	2:201785837	PPIL3	0.256765	1.45115e-08	0.00017057	16:56429221	AMFR	0.281395	1.51554e-08	0.000178138
20:11822125	BTBD3	0.236598	1.05197e-08	0.000123325	2:201760902	PPIL3	0.252901	1.45931e-08	0.00017094	7:73278441	WBSCR27	-0.223043	1.51946e-08	0.000178249
20:11822147	BTBD3	0.236599	1.05333e-08	0.000123325	2:201785657	PPIL3	0.256542	1.46001e-08	0.00017094	7:73278482	WBSCR27	-0.223414	1.5288e-08	0.000178605
7:73255647	WBSCR27	-0.244986	1.06977e-08	0.000124793	16:56429474	AMFR	0.279043	1.47829e-08	0.000172743	17:260182	C17orf97	-0.223575	1.52924e-08	0.000178605
5:96221341	ERAP2	-0.604618	1.07003e-08	0.000124793	16:56428008	AMFR	0.279731	1.49031e-08	0.000173688	5:96222183	ERAP2	-0.603966	1.53143e-08	0.000178605
2:201971024	PPIL3	0.231383	1.07919e-08	0.000125617	16:56430571	AMFR	0.278647	1.49217e-08	0.000173688	17:260142	C17orf97	-0.223541	1.5348e-08	0.000178612
7:73260670	WBSCR27	-0.246913	1.08493e-08	0.000126041	5:96223302	ERAP2	-0.62325	1.52058e-08	0.000176606	7:73278731	WBSCR27	-0.223314	1.53746e-08	0.000178612
7:73247141	WBSCR27	-0.254552	1.11821e-08	0.000129655	2:201746389	PPIL3	0.258778	1.52313e-08	0.000176606	17:259304	C17orf97	-0.225736	1.55118e-08	0.000179859
10:131442595	MGMT	0.226659	1.13028e-08	0.000130802	19:46974652	PNMAL1	-0.335825	1.53518e-08	0.000177659	9:77738551	C9orf95	0.137158	1.56217e-08	0.000180782
9:34307413	NUDT2	-0.238459	1.14336e-08	0.000132061	16:56436824	AMFR	0.276254	1.56008e-08	0.000180193	7:73278868	WBSCR27	-0.223497	1.57556e-08	0.000181981
3:170620244	RPL22L1	-0.448678	1.16763e-08	0.000134605	16:56438110	AMFR	0.276349	1.582e-08	0.000182374	5:96227221	ERAP2	-0.598	1.58534e-08	0.000182758
7:73267726	WBSCR27	-0.248938	1.17224e-08	0.000134867	5:96223100	ERAP2	-0.622855	1.59708e-08	0.000183759	9:34311679	NUDT2	-0.212138	1.59501e-08	0.000183521
20:11821343	BTBD3	0.237357	1.1744e-08	0.000134867	9:101722517	COL15A1	-0.5679	1.6149e-08	0.000185453	5:96221889	ERAP2	-0.603519	1.61478e-08	0.000185439
7:73269505	WBSCR27	-0.248981	1.27887e-08	0.000146583	5:96223045	ERAP2	-0.622643	1.62799e-08	0.000186599	3:120074492	LRRC58	0.247724	1.669e-08	0.000191299
19:46972424	PNMAL1	-0.341006	1.3509e-08	0.000154544	15:40320232	SRP14	-0.162048	1.63633e-08	0.000187197	3:134203347	ANAPC13	0.130365	1.6844e-08	0.000192696
19:46972354	PNMAL1	-0.341355	1.35565e-08	0.000154752	15:40320267	SRP14	-0.162035	1.6429e-08	0.000187477	17:8068755	TMEM107	-0.170251	1.69219e-08	0.0001929
5:96221426	ERAP2	-0.603325	1.35788e-08	0.000154752	9:101722466	COL15A1	-0.5672	1.64503e-08	0.000187477	9:37587742	TOMM5	-0.29623	1.69262e-08	0.0001929
10:131447612	MGMT	0.22527	1.36632e-08	0.000155418	2:201793024	PPIL3	0.259414	1.71952e-08	0.000195348	5:96221565	ERAP2	-0.603029	1.69676e-08	0.000193006
5:96219850	ERAP2	-0.602364	1.37821e-08	0.000156473	9:101721400	COL15A1	-0.555188	1.7218e-08	0.000195348	3:120082075	LRRC58	0.246781	1.71474e-08	0.000194681
9:34311679	NUDT2	-0.240216	1.39505e-08	0.000158086	2:201793113	PPIL3	0.259404	1.72388e-08	0.000195348	3:120081836	LRRC58	0.24667	1.719e-08	0.000194796
5:96220259	ERAP2	-0.601138	1.41135e-08	0.000159631	5:96222627	ERAP2	-0.622014	1.72886e-08	0.000195544	16:56428661	AMFR	0.288789	1.72283e-08	0.000194861
10:131446895	MGMT	0.224815	1.41723e-08	0.000159994	2:201794173	PPIL3	0.259535	1.74231e-08	0.000196693	1:213051998	FLVCR1-AS1	-0.191055	1.75031e-08	0.000197596
22:38925719	KDELR3	-0.251024	1.4783e-08	0.000166575	15:40312838	SRP14	-0.163648	1.75338e-08	0.000197571	1:213052118	FLVCR1-AS1	-0.191005	1.76844e-08	0.000199268
7:73219508	WBSCR27	-0.240138	1.8278e-08	0.00020557	19:46974678	PNMAL1	-0.334585	1.75723e-08	0.000197633	9:37586569	TOMM5	-0.297013	1.78314e-08	0.000200547
5:64925256	SGTB	0.167743	1.83973e-08	0.000206525	2:201804972	PPIL3	0.259393	1.7713e-08	0.000198843	7:6057068	EIF2AK1	-0.133177	1.80344e-08	0.000201724
5:64935044	SGTB	0.166879	2.23794e-08	0.000250758	17:8062199	TMEM107	-0.174833	1.81021e-08	0.000202831	5:96221341	ERAP2	-0.602432	1.80348e-08	0.000201724
5:96224176	ERAP2	-0.602896	3.01043e-08	0.000336684	17:8062102	TMEM107	-0.174537	1.82149e-08	0.000203714	15:93229184	FAM174B	-0.367594	1.80542e-08	0.000201724
2:201908537	PPIL3	0.249386	3.25054e-08	0.000362861	19:46975520	PNMAL1	-0.342766	1.83045e-08	0.000204244	15:93228961	FAM174B	-0.367272	1.8074e-08	0.000201724
4:99856764	EIF4E	-0.104416	3.28544e-08	0.000366075	19:46974748	PNMAL1	-0.33926	1.83735e-08	0.000204244	5:96221426	ERAP2	-0.604319	1.81042e-08	0.000201724
17:260182	C17orf97	-0.215928	3.56731e-08	0.000396745	9:101721984	COL15A1	-0.564272	1.84111e-08	0.000204244	3:120106409	LRRC58	0.248744	1.82807e-08	0.000203312
17:260142	C17orf97	-0.215689	3.72207e-08	0.00041319	19:46974762	PNMAL1	-0.339361	1.84613e-08	0.000204244	19:46972424	PNMAL1	-0.370722	1.88389e-08	0.000209133
4:37840606	PGM2	0.160585	3.92147e-08	0.000434521	19:46974752	PNMAL1	-0.339372	1.84643e-08	0.000204244	16:56425419	AMFR	0.282009	1.89011e-08	0.000209435
3:170593241	RPL22L1	-0.389831	3.95347e-08	0.000437259	2:201803711	PPIL3	0.260698	1.84667e-08	0.000204244	16:56425331	AMFR	0.281995	1.90491e-08	0.000210686
1:53079133	GPX7	-0.350665	3.97375e-08	0.000438692	17:8062583	TMEM107	-0.174904	1.85691e-08	0.000204998	19:46972354	PNMAL1	-0.371	1.91265e-08	0.000211152
20:25521611	ABHD12	0.223772	4.04025e-08	0.000445214	5:96222183	ERAP2	-0.62127	1.86286e-08	0.000205277	22:39141600	KDELR3	-0.281384	1.92098e-08	0.000211681
17:259648	C17orf97	-0.216738	4.06145e-08	0.000446729	19:46974728	PNMAL1	-0.272706	1.87267e-08	0.000205979	16:56412526	AMFR	0.28762	1.93475e-08	0.000212808
4:37840653	PGM2	0.160485	4.15688e-08	0.000456388	22:39104320	KDELR3	-0.273979	1.89277e-08	0.000207458	3:120108556	LRRC58	0.251218	1.95736e-08	0.0002149
7:73218955	WBSCR27	-0.240123	4.16776e-08	0.000456745	22:39105948	KDELR3	-0.273683	1.89303e-08	0.000207458	9:34307413	NUDT2	-0.20862	1.97019e-08	0.000215913
17:259304	C17orf97	-0.217138	4.25831e-08	0.000465818	15:40287982	SRP14	-0.162251	1.91446e-08	0.000209423	17:8060863	TMEM107	-0.173914	1.98965e-08	0.000217648
5:64922958	SGTB	-0.1602	4.31828e-08	0.000471517	9:101709357	COL15A1	-0.578332	1.95142e-08	0.000213078	16:56412696	AMFR	0.286561	2.06278e-08	0.000225237
20:25530619	ABHD12	0.221633	4.34625e-08	0.000473708	22:39091450	KDELR3	-0.276187	1.96325e-08	0.000213863	3:134211322	ANAPC13	0.130661	2.08502e-08	0.000227252
20:25527488	ABHD12	0.222091	4.36389e-08	0.000474768	22:39080078	KDELR3	-0.277243	1.96649e-08	0.000213863	22:39142615	KDELR3	-0.286637	2.09588e-08	0.000227842
11:118886117	TRAPPC4	-0.220701	4.39383e-08	0.00047716	15:40290027	SRP14	-0.163537	1.97209e-08	0.000213863	9:37592143	TOMM5	-0.292996	2.10046e-08	0.000227842
17:7210836	EIF5A	-0.185757	4.52555e-08	0.000490574	5:96221889	ERAP2	-0.620712	1.97596e-08	0.000213863	22:39133410	KDELR3	-0.275268	2.10184e-08	0.000227842
2:201982544	PPIL3	0.227846	4.59387e-08	0.000497081	17:8066783	TMEM107	-0.176861	1.97645e-08	0.000213863	3:134277301	ANAPC13	0.127298	2.10645e-08	0.00022793
5:96222810	ERAP2	-0.641859	4.84313e-08	0.000523109	5:96236892	ERAP2	-0.601436	2.00472e-08	0.00021653	9:37592452	TOMM5	-0.292932	2.12424e-08	0.00022944
3:170589304	RPL22L1	-0.374779	4.86933e-08	0.000524993	5:96227221	ERAP2	-0.614182	2.05926e-08	0.000222022	5:96220259	ERAP2	-0.600082	2.17455e-08	0.000234452
5:96222808	ERAP2	-0.641727	4.87891e-08	0.000525081	5:96221565	ERAP2	-0.620155	2.08236e-08	0.000224109	5:96219850	ERAP2	-0.600719	2.21523e-08	0.000238249
2:101909434	SNORD89	-0.248217	4.96981e-08	0.000533905	17:8061337	TMEM107	-0.174956	2.12617e-08	0.000228415	5:96243598	ERAP2	-0.571356	2.22034e-08	0.000238249
5:96229272	ERAP2	0.639234	5.19403e-08	0.000556666	6:41196605	TREML3	0.245119	2.1479e-08	0.000230336	22:39080245	KDELR3	-0.293676	2.2217e-08	0.000238249
12:125510104	BRI3BP	0.141403	5.20815e-08	0.000556666	19:46975590	PNMAL1	-0.337093	2.19158e-08	0.0002346	11:118895686	TRAPPC4	-0.226539	2.27197e-08	0.000243205
1:75199299	CRYZ	-0.283786	5.20953e-08	0.000556666	19:33374940	CEP89	0.11779	2.20496e-08	0.00023561	14:65367270	CHURC1	0.330978	2.27945e-08	0.000243571
1:75200697	CRYZ	-0.28479	5.65105e-08	0.00060277	6:41196095	TREML3	0.245055	2.20888e-08	0.00023561	14:65367930	CHURC1	0.330002	2.29892e-08	0.000245214
5:96251950	ERAP2	-0.538767	5.69959e-08	0.000606869	19:33373922	CEP89	0.117878	2.22467e-08	0.000235786	14:65368526	CHURC1	0.329093	2.32582e-08	0.000247643
15:40333355	SRP14	-0.167184	5.78911e-08	0.000615307	6:41196041	TREML3	0.244977	2.22622e-08	0.000235786	14:65368360	CHURC1	0.328723	2.34761e-08	0.00024917
1:53075321	GPX7	-0.350327	5.80005e-08	0.000615379	15:40290481	SRP14	-0.161382	2.22683e-08	0.000235786	16:56411165	AMFR	0.286303	2.34847e-08	0.00024917
20:25499817	ABHD12	0.221348	5.90772e-08	0.000623968	5:96221341	ERAP2	-0.619423	2.22909e-08	0.000235786	14:65368991	CHURC1	0.327973	2.35986e-08	0.000249936
15:40333404	SRP14	-0.167077	5.91157e-08	0.000623968	6:41196040	TREML3	0.244958	2.23269e-08	0.000235786	11:118892835	TRAPPC4	-0.214746	2.38978e-08	0.000252251
4:37853108	PGM2	0.154655	5.91223e-08	0.000623968	6:41196956	TREML3	0.246132	2.23515e-08	0.000235786	20:34313596	CPNE1	0.26241	2.39013e-08	0.000252251
5:96221011	ERAP2	-0.594555	5.99765e-08	0.00063187	6:41196034	TREML3	0.24491	2.23806e-08	0.000235786	14:65367703	CHURC1	0.330338	2.39719e-08	0.000252519
20:25501314	ABHD12	0.221121	6.03598e-08	0.000634793	17:7208197	EIF5A	-0.193365	2.25263e-08	0.000236801	11:118892872	TRAPPC4	-0.214735	2.4011e-08	0.000252519
20:25504492	ABHD12	0.2207	6.25264e-08	0.000656427	6:41195903	TREML3	0.244862	2.25559e-08	0.000236801	9:37594825	TOMM5	-0.291891	2.42497e-08	0.000254583
20:25506067	ABHD12	0.220541	6.31206e-08	0.000661324	6:41195694	TREML3	0.244844	2.26197e-08	0.000237055	17:8059117	TMEM107	-0.174632	2.43056e-08	0.000254724
15:40333657	SRP14	-0.166727	6.32135e-08	0.000661324	17:8069021	TMEM107	-0.176354	2.29114e-08	0.000239421	11:118892277	TRAPPC4	-0.214406	2.43542e-08	0.000254788
15:40333469	SRP14	-0.166754	6.38148e-08	0.000666451	6:41195420	TREML3	0.24476	2.29253e-08	0.000239421	16:56410831	AMFR	0.285989	2.4457e-08	0.000255418
10:131309979	MGMT	-0.203291	6.44285e-08	0.00067169	6:41197020	TREML3	0.244655	2.31295e-08	0.000241134	3:134300014	ANAPC13	0.126191	2.46289e-08	0.000256765
11:118880668	TRAPPC4	-0.237031	6.47112e-08	0.000673467	14:65371445	CHURC1	0.3827	2.31841e-08	0.000241283	2:101909434	SNORD89	-0.24596	2.48295e-08	0.000257591
17:7221385	EIF5A	-0.200179	6.52492e-08	0.000677704	7:73201128	WBSCR27	0.251156	2.33403e-08	0.000242487	14:65371209	CHURC1	0.32386	2.49417e-08	0.000257591
17:7221544	EIF5A	-0.200568	6.53445e-08	0.000677704	17:7207964	EIF5A	-0.194321	2.35347e-08	0.000244085	17:40002927	NT5C3L	-0.15136	2.49816e-08	0.000257591
2:201980804	PPIL3	0.246615	6.64888e-08	0.000688381	19:46975167	PNMAL1	-0.270775	2.37675e-08	0.000245752	17:40002928	NT5C3L	-0.151355	2.50021e-08	0.000257591
12:125515001	BRI3BP	0.140837	6.7004e-08	0.00069252	17:7209386	EIF5A	-0.194096	2.37775e-08	0.000245752	14:65371508	CHURC1	0.32349	2.50183e-08	0.000257591
15:40333915	SRP14	-0.166385	6.74985e-08	0.000696429	7:73200287	WBSCR27	0.250473	2.42381e-08	0.000250082	3:134299916	ANAPC13	0.126181	2.5021e-08	0.000257591
10:131307817	MGMT	-0.20392	6.8581e-08	0.000704753	6:41197034	TREML3	0.244506	2.452e-08	0.000252397	17:40003421	NT5C3L	-0.151052	2.51231e-08	0.000257591
20:25374674	ABHD12	0.219816	6.85854e-08	0.000704753	5:96221426	ERAP2	-0.620003	2.45467e-08	0.000252397	14:65371362	CHURC1	0.323606	2.51338e-08	0.000257591
10:131312999	MGMT	-0.201078	6.86579e-08	0.000704753	2:201902711	PPIL3	0.241159	2.47674e-08	0.00025423	14:65371597	CHURC1	0.323738	2.51641e-08	0.000257591
14:65367270	CHURC1	0.359069	6.96613e-08	0.000713829	15:40353610	SRP14	-0.177713	2.48336e-08	0.000254474	11:118893023	TRAPPC4	-0.21451	2.51855e-08	0.000257591
14:65367930	CHURC1	0.358026	7.00841e-08	0.000716937	19:46976562	PNMAL1	-0.33877	2.57621e-08	0.000263538	14:65368820	CHURC1	0.328624	2.51906e-08	0.000257591
14:65368526	CHURC1	0.356979	7.13066e-08	0.0007282	6:41197516	TREML3	0.243864	2.58669e-08	0.000264159	14:65371556	CHURC1	0.323768	2.52237e-08	0.000257591
14:65368991	CHURC1	0.355833	7.17157e-08	0.000730072	7:73198237	WBSCR27	0.249363	2.60091e-08	0.000265159	3:134301309	ANAPC13	0.125953	2.53593e-08	0.000258535
14:65368360	CHURC1	0.3566	7.17335e-08	0.000730072	2:201837508	PPIL3	0.262373	2.6191e-08	0.000266561	3:134302461	ANAPC13	0.125836	2.56542e-08	0.000260715
14:65367703	CHURC1	0.358503	7.19441e-08	0.000730975	19:46974781	PNMAL1	-0.271163	2.63802e-08	0.000268031	14:65371918	CHURC1	0.322521	2.56601e-08	0.000260715
2:101950135	SNORD89	-0.258178	7.21776e-08	0.000732106	11:118875761	TRAPPC4	-0.204182	2.68572e-08	0.000272031	14:65371933	CHURC1	0.322291	2.57648e-08	0.000261335
10:131310207	MGMT	-0.202122	7.24913e-08	0.000734046	19:46976735	PNMAL1	-0.338915	2.68928e-08	0.000272031	17:40022931	NT5C3L	-0.149819	2.58216e-08	0.000261342
11:118892835	TRAPPC4	-0.230861	7.5311e-08	0.000761312	15:40353604	SRP14	-0.177271	2.691e-08	0.000272031	14:65372348	CHURC1	0.321309	2.58609e-08	0.000261342
11:118892872	TRAPPC4	-0.230851	7.56001e-08	0.000761999	5:96219850	ERAP2	-0.61781	2.70156e-08	0.000272638	14:65372213	CHURC1	0.321452	2.58962e-08	0.000261342
11:118892277	TRAPPC4	-0.230573	7.56331e-08	0.000761999	11:118875727	TRAPPC4	-0.204121	2.71739e-08	0.000273594	3:134302745	ANAPC13	0.125758	2.59715e-08	0.000261661
14:65371209	CHURC1	0.351317	7.58922e-08	0.000763326	5:96220259	ERAP2	-0.616784	2.72016e-08	0.000273594	17:40019504	NT5C3L	-0.150205	2.67092e-08	0.000268642
14:65371508	CHURC1	0.350908	7.61572e-08	0.000763547	4:15692058	FAM200B	0.139329	2.72941e-08	0.000274065	3:134303936	ANAPC13	0.125464	2.68665e-08	0.000269771
14:65371362	CHURC1	0.351071	7.61689e-08	0.000763547	6:41197857	TREML3	0.243423	2.75578e-08	0.00027625	3:134333161	ANAPC13	0.124102	2.72983e-08	0.000273649
14:65371597	CHURC1	0.351109	7.71432e-08	0.000771162	5:96243598	ERAP2	-0.587309	2.76666e-08	0.000276878	11:118886117	TRAPPC4	-0.201822	2.75138e-08	0.000275349
14:65371556	CHURC1	0.351156	7.71936e-08	0.000771162	7:73198616	WBSCR27	0.249673	2.80518e-08	0.000280265	3:134331167	ANAPC13	0.124268	2.82978e-08	0.000282722
14:65368820	CHURC1	0.356397	7.73145e-08	0.000771162	6:41197991	TREML3	0.2432	2.84387e-08	0.000283658	17:8099183	TMEM107	-0.15469	2.88317e-08	0.000287578
10:131310680	MGMT	-0.201093	7.77617e-08	0.000772657	17:7215536	EIF5A	-0.207179	2.9305e-08	0.000291813	3:134334327	ANAPC13	0.123887	2.89775e-08	0.000288552
20:25388090	ABHD12	0.217667	7.77735e-08	0.000772657	1:75213826	CRYZ	-0.300126	3.04091e-08	0.000302305	16:56419303	AMFR	0.281449	2.96891e-08	0.000295147
14:65371918	CHURC1	0.349868	7.78511e-08	0.000772657	19:46977330	PNMAL1	-0.339143	3.0706e-08	0.000304752	3:134307257	ANAPC13	0.124578	2.98604e-08	0.000296359
14:65371933	CHURC1	0.349614	7.8177e-08	0.000774609	19:43663159	PSG7	0.18578	3.13339e-08	0.000310468	3:134208132	ANAPC13	0.129447	3.01331e-08	0.000298571
14:65372348	CHURC1	0.348543	7.84942e-08	0.000774763	6:41195147	TREML3	0.250694	3.19676e-08	0.000316225	3:134205071	ANAPC13	0.129544	3.02848e-08	0.000299579
17:7219230	EIF5A	-0.196905	7.85421e-08	0.000774763	6:41195030	TREML3	0.250648	3.21725e-08	0.000317727	3:134205231	ANAPC13	0.129436	3.04609e-08	0.000300824
14:65372213	CHURC1	0.3487	7.85802e-08	0.000774763	6:41198909	TREML3	0.242271	3.24704e-08	0.000320142	3:134205227	ANAPC13	0.129432	3.05157e-08	0.00030087
11:118893023	TRAPPC4	-0.230588	7.92585e-08	0.000780167	6:41194564	TREML3	0.250494	3.3063e-08	0.00032545	2:101950135	SNORD89	-0.256951	3.0783e-08	0.000303007
10:131308370	MGMT	-0.202	8.20902e-08	0.000806716	6:41199081	TREML3	0.242057	3.36374e-08	0.000330561	3:134329600	ANAPC13	0.12334	3.08964e-08	0.000303624
2:201992407	PPIL3	0.224358	8.40436e-08	0.000824561	6:41199102	TREML3	0.241977	3.37308e-08	0.000330936	3:134204841	ANAPC13	0.129336	3.09654e-08	0.000303805
2:202004190	PPIL3	0.219901	8.50375e-08	0.000832949	6:41193857	TREML3	0.250304	3.4054e-08	0.000333562	3:134329535	ANAPC13	0.123275	3.11752e-08	0.000305363
22:39129708	KDELR3	-0.277196	8.60603e-08	0.000840647	21:30243201	LTN1	-0.111931	3.47847e-08	0.000339698	3:134206749	ANAPC13	0.129275	3.15609e-08	0.000307903
10:131306496	MGMT	-0.202678	8.6104e-08	0.000840647	6:41199354	TREML3	0.241745	3.47939e-08	0.000339698	9:34316043	NUDT2	-0.154738	3.15778e-08	0.000307903
17:40018692	NT5C3L	-0.14465	8.6854e-08	0.000846591	6:41199415	TREML3	0.241699	3.49957e-08	0.000341113	3:134206728	ANAPC13	0.129275	3.15886e-08	0.000307903
2:201993688	PPIL3	0.224135	8.70716e-08	0.000847335	21:30244170	LTN1	-0.112055	3.58188e-08	0.000348569	17:8102415	TMEM107	-0.153653	3.18664e-08	0.000310107
20:25401235	ABHD12	0.214767	8.83589e-08	0.000858468	21:30244257	LTN1	-0.111947	3.62723e-08	0.000352411	16:56436824	AMFR	0.287448	3.19492e-08	0.000310325
20:25402778	ABHD12	0.214629	8.92981e-08	0.00086619	11:118869460	TRAPPC4	-0.199361	3.65702e-08	0.00035473	16:56438110	AMFR	0.28763	3.19924e-08	0.000310325
2:201985361	PPIL3	0.224637	9.25837e-08	0.000896609	2:201760701	PPIL3	0.259852	3.72749e-08	0.000360982	3:134310867	ANAPC13	0.123874	3.25314e-08	0.000315044
20:11809996	BTBD3	0.22411	9.46939e-08	0.000915565	11:118888619	TRAPPC4	-0.206876	3.74202e-08	0.000361804	10:131309979	MGMT	-0.21482	3.28198e-08	0.000317324
20:25348712	ABHD12	0.19756	9.48722e-08	0.000915812	7:73178435	WBSCR27	0.249417	3.76289e-08	0.000363236	3:134310563	ANAPC13	0.124066	3.29212e-08	0.000317792
3:120107238	LRRC58	0.252919	9.51601e-08	0.000917114	6:41199811	TREML3	0.241078	3.80251e-08	0.000366471	16:56425813	AMFR	0.290956	3.30014e-08	0.000318055
11:74447549	XRRA1	-0.0822268	9.70881e-08	0.000933263	21:30244968	LTN1	-0.111918	3.83049e-08	0.000368574	10:131307817	MGMT	-0.215786	3.31116e-08	0.000318187
11:74447638	XRRA1	-0.0822401	9.7147e-08	0.000933263	6:41199885	TREML3	0.24097	3.86445e-08	0.000371246	3:134211649	ANAPC13	0.129278	3.31213e-08	0.000318187
1:75208034	CRYZ	-0.287348	9.90965e-08	0.000950468	21:30245239	LTN1	-0.111938	3.87642e-08	0.000371801	3:134211446	ANAPC13	0.129254	3.32157e-08	0.000318583
2:201988238	PPIL3	0.223873	1.00981e-07	0.000966998	21:30246881	LTN1	-0.11202	4.01818e-08	0.000384493	3:134210183	ANAPC13	0.129279	3.37393e-08	0.000323088
16:55613522	LPCAT2	0.114989	1.04771e-07	0.00100168	9:101700121	COL15A1	-0.589523	4.02159e-08	0.000384493	15:40337462	SRP14	-0.167831	3.39595e-08	0.000324678
16:12665908	SNX29	0.202329	1.05957e-07	0.00101141	16:56425813	AMFR	0.273534	4.066e-08	0.000388121	3:134208167	ANAPC13	0.129206	3.41699e-08	0.000326169
10:131293478	MGMT	-0.207914	1.08898e-07	0.00103783	9:101699038	COL15A1	-0.589301	4.41019e-08	0.000420185	3:134313304	ANAPC13	0.123375	3.4838e-08	0.000332018
1:75198740	CRYZ	-0.278498	1.10905e-07	0.00105529	21:30249903	LTN1	-0.112018	4.41593e-08	0.000420185	17:40046569	NT5C3L	-0.137907	3.51202e-08	0.000334176
20:34269225	CPNE1	0.261996	1.12021e-07	0.00106421	7:73187651	WBSCR27	0.240904	4.47433e-08	0.000425067	5:96224176	ERAP2	-0.605313	3.58464e-08	0.000340545
20:34269577	CPNE1	0.262427	1.12631e-07	0.00106831	2:201899549	PPIL3	0.262499	4.54051e-08	0.000430368	5:96236892	ERAP2	-0.573675	3.6713e-08	0.000348226
5:64919450	SGTB	-0.146588	1.13796e-07	0.00107766	7:73188318	WBSCR27	0.240506	4.54448e-08	0.000430368	3:134325626	ANAPC13	0.121215	3.68057e-08	0.000348554
5:64919991	SGTB	-0.146273	1.15728e-07	0.00109423	22:39151057	KDELR3	-0.272762	4.56436e-08	0.000431569	15:93233453	FAM174B	-0.350404	3.70788e-08	0.000350586
5:64920386	SGTB	-0.146339	1.16062e-07	0.00109474	2:201893465	PPIL3	0.261678	4.66765e-08	0.00044064	11:118880668	TRAPPC4	-0.217211	3.77587e-08	0.000355948
17:39996226	NT5C3L	-0.14803	1.16153e-07	0.00109474	9:101698846	COL15A1	-0.589198	4.69257e-08	0.000442295	3:134203973	ANAPC13	0.128821	3.77646e-08	0.000355948
17:39996172	NT5C3L	-0.148036	1.16344e-07	0.00109474	21:30252088	LTN1	-0.111887	4.81497e-08	0.00045258	22:39130843	KDELR3	-0.273457	3.88235e-08	0.000365354
5:64920803	SGTB	-0.146396	1.16512e-07	0.00109474	4:37840606	PGM2	0.166533	4.81678e-08	0.00045258	16:56430571	AMFR	0.288217	3.90979e-08	0.00036736
5:64921752	SGTB	-0.1465	1.18021e-07	0.00110675	4:37855550	PGM2	0.164572	4.82438e-08	0.000452584	16:56429474	AMFR	0.288409	3.99583e-08	0.000374857
5:64921922	SGTB	-0.146511	1.1816e-07	0.00110675	9:101698048	COL15A1	-0.589841	4.96412e-08	0.000464966	10:131293478	MGMT	-0.221556	4.08788e-08	0.000382893
5:64922347	SGTB	-0.146541	1.18583e-07	0.00110687	4:37840653	PGM2	0.16653	4.98025e-08	0.00046575	20:25499817	ABHD12	0.252992	4.12294e-08	0.000385574
20:21414037	XRN2	-0.203329	1.18621e-07	0.00110687	9:123544003	RP11-27I1.2	0.110319	5.13123e-08	0.000479122	20:25501314	ABHD12	0.252851	4.13579e-08	0.000386173
5:64923406	SGTB	-0.146766	1.18727e-07	0.00110687	11:17097695	PIK3C2A	0.204955	5.30018e-08	0.000494127	20:25504492	ABHD12	0.252577	4.14947e-08	0.000386756
11:118895686	TRAPPC4	-0.240311	1.19109e-07	0.00110871	9:101722648	COL15A1	-0.56032	5.37518e-08	0.000500341	20:25506067	ABHD12	0.252447	4.15493e-08	0.000386756
17:39996734	NT5C3L	-0.147657	1.19646e-07	0.00111198	9:101696538	COL15A1	-0.589466	5.43526e-08	0.000505149	7:73201128	WBSCR27	0.19559	4.17714e-08	0.00038822
17:39997265	NT5C3L	-0.147355	1.21785e-07	0.00113011	9:101697289	COL15A1	-0.588972	5.45299e-08	0.000506013	15:40341932	SRP14	-0.167961	4.21453e-08	0.000391089
17:39997374	NT5C3L	-0.147265	1.22934e-07	0.00113901	10:131447612	MGMT	0.215516	5.49281e-08	0.00050892	20:34312713	CPNE1	0.253507	4.2579e-08	0.000394503
17:39997856	NT5C3L	-0.147172	1.23262e-07	0.00114028	2:201911164	PPIL3	0.2612	5.64858e-08	0.000522544	15:40347435	SRP14	-0.168441	4.28229e-08	0.00039615
16:55609592	LPCAT2	0.112556	1.24136e-07	0.0011466	2:201913429	PPIL3	0.261088	5.69767e-08	0.000526274	16:56428008	AMFR	0.288651	4.29899e-08	0.000397082
17:39998141	NT5C3L	-0.146947	1.25077e-07	0.00115351	10:131446895	MGMT	0.215045	5.71329e-08	0.000526905	15:40349909	SRP14	-0.168655	4.33033e-08	0.000398952
6:31415852	MICA	0.531605	1.267e-07	0.00116516	9:123572038	RP11-27I1.2	0.098773	5.79997e-08	0.000534077	9:77707300	C9orf95	0.140934	4.33253e-08	0.000398952
17:39999279	NT5C3L	-0.146478	1.26729e-07	0.00116516	2:201916418	PPIL3	0.260883	5.87157e-08	0.00053984	9:77707695	C9orf95	0.14077	4.35553e-08	0.000400454
5:64917640	SGTB	-0.145808	1.27112e-07	0.0011669	2:201917938	PPIL3	0.260811	5.92464e-08	0.000543886	7:73200287	WBSCR27	0.195007	4.37623e-08	0.000401741
5:64917162	SGTB	-0.145655	1.27891e-07	0.00117104	11:118872741	TRAPPC4	-0.201119	6.20555e-08	0.000568802	17:40051722	NT5C3L	-0.13357	4.47516e-08	0.000410195
10:131293145	MGMT	-0.207284	1.27954e-07	0.00117104	2:201924078	PPIL3	0.260258	6.30413e-08	0.000576956	15:40348697	SRP14	-0.168463	4.52807e-08	0.000414411
5:64916994	SGTB	-0.145621	1.2881e-07	0.00117708	5:96224176	ERAP2	-0.616571	6.35444e-08	0.000580674	22:39126508	KDELR3	-0.28382	4.56494e-08	0.000417148
20:25440269	ABHD12	0.197635	1.29031e-07	0.0011773	6:41196727	TREML3	0.237187	6.53077e-08	0.000595224	7:6066783	EIF2AK1	-0.121162	4.66194e-08	0.000425364
12:6625130	TAPBPL	-0.0859761	1.29707e-07	0.00118075	2:201928083	PPIL3	0.259914	6.53352e-08	0.000595224	7:73198237	WBSCR27	0.194126	4.69646e-08	0.000427613
5:64916849	SGTB	-0.145583	1.29803e-07	0.00118075	1:20543974	PLA2G5	0.0828336	6.79295e-08	0.000617919	22:38994577	KDELR3	-0.274745	4.70086e-08	0.000427613
5:64916641	SGTB	-0.145471	1.3234e-07	0.001202	2:101922773	SNORD89	0.281973	6.83366e-08	0.000620681	10:131307276	MGMT	0.221679	4.71113e-08	0.000427898
5:64916616	SGTB	-0.14545	1.32791e-07	0.00120428	2:101909434	SNORD89	-0.306332	6.95049e-08	0.000630337	7:73198616	WBSCR27	0.19442	4.99466e-08	0.000452964
5:64916410	SGTB	-0.145689	1.34725e-07	0.00121948	15:40300214	SRP14	-0.153397	7.15211e-08	0.000647643	22:38990662	KDELR3	-0.27465	5.26652e-08	0.000476897
20:21411615	XRN2	-0.209564	1.34874e-07	0.00121948	2:101924004	SNORD89	0.281487	7.16791e-08	0.000648094	7:6065194	EIF2AK1	-0.121828	5.33588e-08	0.000482449
20:25425943	ABHD12	0.195287	1.37969e-07	0.00124558	2:201940245	PPIL3	0.258622	7.19591e-08	0.000649646	17:40041676	NT5C3L	-0.147612	5.76519e-08	0.00052048
5:64916090	SGTB	-0.145202	1.39254e-07	0.00125167	2:101925026	SNORD89	0.281626	7.30965e-08	0.000658365	7:73178435	WBSCR27	0.194762	5.93115e-08	0.000534659
17:40003016	NT5C3L	-0.143036	1.39269e-07	0.00125167	2:201942437	PPIL3	0.258362	7.31445e-08	0.000658365	20:25521611	ABHD12	0.250985	5.97366e-08	0.00053599
20:25288632	ABHD12	0.224768	1.3927e-07	0.00125167	9:123605711	RP11-27I1.2	0.102177	7.94429e-08	0.000713984	17:40014663	NT5C3L	-0.179341	5.97534e-08	0.00053599
8:28909523	HMBOX1	0.133367	1.39607e-07	0.00125282	19:46972424	PNMAL1	-0.329418	8.22242e-08	0.000737874	17:40014660	NT5C3L	-0.179346	5.97638e-08	0.00053599
12:6622346	TAPBPL	-0.0803358	1.39974e-07	0.00125424	7:64891534	ERV3-1	-0.0699466	8.30513e-08	0.000744182	1:183419203	SMG7	0.150018	5.98168e-08	0.00053599
20:25432601	ABHD12	0.19615	1.40331e-07	0.00125556	19:46972354	PNMAL1	-0.329667	8.33185e-08	0.000745462	17:40014658	NT5C3L	-0.17937	5.99085e-08	0.000536009
5:64915897	SGTB	-0.145122	1.4127e-07	0.00126208	17:7217463	EIF5A	-0.203323	8.4363e-08	0.000753682	7:6070528	EIF2AK1	-0.122149	6.41943e-08	0.000573499
20:25430745	ABHD12	0.195773	1.42208e-07	0.00126655	7:64891546	ERV3-1	-0.0697466	8.46857e-08	0.00075544	3:134261782	ANAPC13	0.144792	6.67292e-08	0.000594382
20:25430905	ABHD12	0.195836	1.4226e-07	0.00126655	7:64891419	ERV3-1	-0.0697927	8.51806e-08	0.000758725	5:96221011	ERAP2	-0.597841	6.67301e-08	0.000594382
20:25430680	ABHD12	0.195762	1.42404e-07	0.00126655	7:64890954	ERV3-1	-0.069822	8.59075e-08	0.000764065	3:134317239	ANAPC13	0.11775	6.73627e-08	0.000599127
20:25430027	ABHD12	0.19587	1.43399e-07	0.00127351	7:64892211	ERV3-1	-0.0697763	8.7142e-08	0.000773896	3:157199001	VEPH1	-0.136438	6.82973e-08	0.000606539
20:25428786	ABHD12	0.195488	1.4423e-07	0.00127899	7:64892404	ERV3-1	-0.0698041	8.75351e-08	0.000775972	20:11834294	BTBD3	0.210965	6.87941e-08	0.000610047
20:25428311	ABHD12	0.195352	1.4468e-07	0.00128109	7:64892398	ERV3-1	-0.0697967	8.76633e-08	0.000775972	20:25374674	ABHD12	0.248895	6.95102e-08	0.000615487
12:6623389	TAPBPL	-0.0807739	1.44943e-07	0.00128152	7:64889244	ERV3-1	-0.0699116	8.77641e-08	0.000775972	3:157201761	VEPH1	-0.136159	7.11556e-08	0.000629127
20:25427836	ABHD12	0.195267	1.45632e-07	0.00128435	7:64892514	ERV3-1	-0.0698957	8.84719e-08	0.00077902	20:25530619	ABHD12	0.247843	7.20031e-08	0.000635683
20:25427081	ABHD12	0.195195	1.45691e-07	0.00128435	7:64888700	ERV3-1	-0.0699284	8.84898e-08	0.00077902	3:157203242	VEPH1	-0.136032	7.2212e-08	0.000636102
20:25426693	ABHD12	0.195143	1.46045e-07	0.00128558	7:64892516	ERV3-1	-0.0699009	8.84986e-08	0.00077902	10:131312999	MGMT	-0.208656	7.22628e-08	0.000636102
20:25428261	ABHD12	0.1953	1.47616e-07	0.00129751	9:123610288	RP11-27I1.2	0.105539	8.91732e-08	0.000783806	3:134209489	ANAPC13	0.127353	7.29274e-08	0.000641011
20:25285835	ABHD12	0.224976	1.49687e-07	0.00131378	7:64892837	ERV3-1	-0.0698673	8.93367e-08	0.000784095	20:25527488	ABHD12	0.248274	7.32082e-08	0.000642537
20:25421648	ABHD12	0.194293	1.50224e-07	0.00131548	10:131442595	MGMT	0.213195	8.97868e-08	0.000786892	3:157203453	VEPH1	-0.135936	7.40562e-08	0.00064903
17:40003347	NT5C3L	-0.143667	1.5032e-07	0.00131548	7:64892878	ERV3-1	-0.0698482	9.01229e-08	0.000788685	5:96222810	ERAP2	-0.640121	7.44053e-08	0.000651137
20:25418681	ABHD12	0.193888	1.5185e-07	0.00132591	7:64893233	ERV3-1	-0.0708177	9.06379e-08	0.000792035	5:96222808	ERAP2	-0.640025	7.47713e-08	0.000652805
12:6612936	TAPBPL	-0.0847707	1.51954e-07	0.00132591	7:64893470	ERV3-1	-0.0698352	9.25387e-08	0.000807469	3:157204788	VEPH1	-0.135759	7.48137e-08	0.000652805
20:25420077	ABHD12	0.194093	1.52575e-07	0.0013294	7:64893686	ERV3-1	-0.0698551	9.29232e-08	0.000809645	3:157205229	VEPH1	-0.135729	7.51317e-08	0.000653766
20:25416375	ABHD12	0.193454	1.53733e-07	0.00133754	2:201961113	PPIL3	0.234797	9.3396e-08	0.000812584	20:11821388	BTBD3	0.210487	7.5142e-08	0.000653766
12:6620779	TAPBPL	-0.0795055	1.54314e-07	0.00134065	7:64893716	ERV3-1	-0.0698339	9.35773e-08	0.000812981	20:11823433	BTBD3	0.208073	7.56529e-08	0.000657257
10:101963299	CWF19L1	-0.120643	1.55723e-07	0.00135093	11:118869539	TRAPPC4	-0.200147	9.37642e-08	0.000813426	20:11821739	BTBD3	0.208217	7.65335e-08	0.000663946
17:40008267	NT5C3L	-0.142708	1.57241e-07	0.00136213	7:64893877	ERV3-1	-0.069839	9.505e-08	0.000823389	1:75195243	CRYZ	-0.284897	7.6784e-08	0.000664735
17:40025670	NT5C3L	-0.137966	1.58096e-07	0.00136642	7:64893890	ERV3-1	-0.0698395	9.52775e-08	0.000824169	20:11821024	BTBD3	0.208306	7.68843e-08	0.000664735
4:37853939	PGM2	0.147552	1.58193e-07	0.00136642	1:20543486	PLA2G5	0.0826758	9.61126e-08	0.000830194	20:11822147	BTBD3	0.208154	7.72277e-08	0.000664735
17:40025453	NT5C3L	-0.137988	1.58452e-07	0.0013667	1:20543744	PLA2G5	0.0826572	9.62686e-08	0.000830346	15:40353610	SRP14	-0.163634	7.72391e-08	0.000664735
20:25416942	ABHD12	0.19357	1.58769e-07	0.00136746	7:64894175	ERV3-1	-0.0698534	9.661e-08	0.000832093	20:11824434	BTBD3	0.207939	7.73438e-08	0.000664735
4:37854182	PGM2	0.147446	1.5994e-07	0.00137557	7:64894282	ERV3-1	-0.0700305	9.68108e-08	0.000832626	20:11822125	BTBD3	0.208135	7.74003e-08	0.000664735
17:40008056	NT5C3L	-0.142614	1.61538e-07	0.00138394	7:64894471	ERV3-1	-0.0698356	9.72947e-08	0.000835589	20:11822609	BTBD3	0.208064	7.74007e-08	0.000664735
20:25371559	ABHD12	0.188045	1.62994e-07	0.00138394	4:15645174	FAM200B	0.128175	9.9285e-08	0.000850813	6:31353992	MICA	0.385474	7.82776e-08	0.000671304
17:40009690	NT5C3L	-0.142542	1.63669e-07	0.00138394	7:64894599	ERV3-1	-0.0698398	9.93512e-08	0.000850813	20:11825678	BTBD3	0.20771	7.90401e-08	0.000676875
1:28596084	ATPIF1	0.114467	1.64449e-07	0.00138394	7:64894603	ERV3-1	-0.0698394	1.00023e-07	0.000855347	7:73187651	WBSCR27	0.187499	7.95025e-08	0.000679864
20:25354561	ABHD12	0.187329	1.65285e-07	0.00138394	7:64894623	ERV3-1	-0.069874	1.00228e-07	0.000855873	20:25388090	ABHD12	0.246381	7.98007e-08	0.000681442
4:37853392	PGM2	0.148351	1.65706e-07	0.00138394	9:123583192	RP11-27I1.2	0.0961348	1.00442e-07	0.000855873	10:131308370	MGMT	-0.210016	8.02306e-08	0.000683312
4:37853407	PGM2	0.148335	1.65717e-07	0.00138394	7:64894636	ERV3-1	-0.069872	1.00513e-07	0.000855873	10:131306496	MGMT	-0.210984	8.02551e-08	0.000683312
20:25382211	ABHD12	0.189498	1.65884e-07	0.00138394	7:64894697	ERV3-1	-0.0698433	1.01141e-07	0.000859251	10:131310680	MGMT	-0.208763	8.04603e-08	0.000683312
20:25398876	ABHD12	0.189832	1.65929e-07	0.00138394	7:64894819	ERV3-1	-0.0699562	1.01197e-07	0.000859251	5:96251950	ERAP2	-0.538418	8.04837e-08	0.000683312
20:25400240	ABHD12	0.189861	1.66092e-07	0.00138394	22:38993467	KDELR3	-0.259591	1.03127e-07	0.000874406	5:96229272	ERAP2	0.63728	8.06744e-08	0.000683312
20:25401203	ABHD12	0.189888	1.66249e-07	0.00138394	9:123582697	RP11-27I1.2	0.0966032	1.03548e-07	0.000876043	10:131310207	MGMT	-0.209431	8.07037e-08	0.000683312
20:25400873	ABHD12	0.189858	1.66374e-07	0.00138394	7:64894841	ERV3-1	-0.0698994	1.03613e-07	0.000876043	17:40060850	NT5C3L	-0.127199	8.09127e-08	0.000683908
20:25378446	ABHD12	0.188637	1.66515e-07	0.00138394	7:64895097	ERV3-1	-0.069825	1.06073e-07	0.000895392	17:40058212	NT5C3L	-0.125398	8.10022e-08	0.000683908
4:37853661	PGM2	0.147434	1.66569e-07	0.00138394	22:38995385	KDELR3	-0.259093	1.062e-07	0.000895392	7:73188318	WBSCR27	0.187146	8.14143e-08	0.000686421
20:25368373	ABHD12	0.187419	1.66754e-07	0.00138394	22:38989646	KDELR3	-0.260464	1.08424e-07	0.000912862	20:11821343	BTBD3	0.209017	8.1771e-08	0.000688459
20:25350944	ABHD12	0.188041	1.66947e-07	0.00138394	1:20545070	PLA2G5	0.0821185	1.09204e-07	0.000917588	22:39131727	KDELR3	-0.276658	8.26162e-08	0.0006946
20:25352588	ABHD12	0.187718	1.66961e-07	0.00138394	7:64895213	ERV3-1	-0.0698221	1.09292e-07	0.000917588	1:75203801	CRYZ	-0.285747	8.28823e-08	0.000695861
20:25374873	ABHD12	0.188046	1.67185e-07	0.00138394	7:64895269	ERV3-1	-0.0698169	1.10248e-07	0.000924319	10:131445027	MGMT	0.203653	8.6274e-08	0.000723324
20:25395878	ABHD12	0.189788	1.67298e-07	0.00138394	7:64895354	ERV3-1	-0.0698586	1.11239e-07	0.000931314	22:38997269	KDELR3	-0.282348	8.96804e-08	0.000750834
17:40010979	NT5C3L	-0.142161	1.67492e-07	0.00138394	4:15630849	FAM200B	0.127548	1.11393e-07	0.000931314	22:38999121	KDELR3	-0.282776	8.99378e-08	0.000751938
20:25397257	ABHD12	0.189808	1.67508e-07	0.00138394	4:15631068	FAM200B	0.127536	1.11825e-07	0.000933626	20:25401235	ABHD12	0.243059	9.11878e-08	0.000761327
4:37853557	PGM2	0.147433	1.6758e-07	0.00138394	15:40353504	SRP14	-0.176832	1.1247e-07	0.000937702	20:25402778	ABHD12	0.242902	9.21646e-08	0.000768413
11:118878222	TRAPPC4	-0.21881	1.6775e-07	0.00138394	1:20546241	PLA2G5	0.0823481	1.13364e-07	0.000943845	22:39132748	KDELR3	-0.27949	9.41464e-08	0.000783846
4:37853286	PGM2	0.14755	1.67784e-07	0.00138394	17:7222748	EIF5A	-0.206737	1.14058e-07	0.000948305	15:40353604	SRP14	-0.162571	9.68091e-08	0.000804896
20:25379526	ABHD12	0.188652	1.67848e-07	0.00138394	7:64895494	ERV3-1	-0.0698458	1.14303e-07	0.00094903	10:131293145	MGMT	-0.21697	9.73085e-08	0.000807928
20:25350677	ABHD12	0.188027	1.67888e-07	0.00138394	7:64895554	ERV3-1	-0.0698232	1.15623e-07	0.000958659	20:11905642	BTBD3	0.206978	9.7504e-08	0.000808431
20:25350325	ABHD12	0.188112	1.67986e-07	0.00138394	22:38985065	KDELR3	-0.261333	1.16166e-07	0.000961831	2:238990388	ESPNL	0.227668	9.91621e-08	0.000821043
20:25350223	ABHD12	0.188203	1.68064e-07	0.00138394	4:15632132	FAM200B	0.127555	1.16783e-07	0.000965604	15:40355406	SRP14	-0.164978	1.01569e-07	0.000839815
20:25374199	ABHD12	0.188008	1.68172e-07	0.00138394	19:46966767	PNMAL1	-0.392107	1.17128e-07	0.000967127	21:38444890	PIGP	0.165125	1.02447e-07	0.000845904
20:25381895	ABHD12	0.188899	1.68173e-07	0.00138394	7:64895570	ERV3-1	-0.0698179	1.17446e-07	0.000968418	15:40356604	SRP14	-0.164874	1.03256e-07	0.000851412
20:25379069	ABHD12	0.188577	1.68397e-07	0.00138394	7:64895619	ERV3-1	-0.0697737	1.19273e-07	0.000982131	17:40068613	NT5C3L	-0.127653	1.03694e-07	0.00085215
20:25379004	ABHD12	0.188561	1.68597e-07	0.00138394	19:46966184	PNMAL1	-0.391923	1.2019e-07	0.000988098	4:15666372	FBXL5	-0.0908676	1.03696e-07	0.00085215
20:25378802	ABHD12	0.18854	1.68795e-07	0.00138394	6:41192672	TREML3	0.240174	1.20491e-07	0.000988098	9:34309431	NUDT2	-0.192566	1.03772e-07	0.00085215
4:37853375	PGM2	0.147465	1.69063e-07	0.00138394	7:64895664	ERV3-1	-0.0697723	1.20492e-07	0.000988098	9:101700121	COL15A1	-0.530354	1.06036e-07	0.000869554
20:25381848	ABHD12	0.188937	1.69196e-07	0.00138394	19:46965492	PNMAL1	-0.392262	1.20836e-07	0.000989039	12:16514190	MGST1	-0.148058	1.09133e-07	0.000893721
4:37853268	PGM2	0.147538	1.69225e-07	0.00138394	6:41192671	TREML3	0.240142	1.20937e-07	0.000989039	2:238993833	ESPNL	0.228353	1.09977e-07	0.000899405
4:37853243	PGM2	0.147527	1.6964e-07	0.00138426	6:41192540	TREML3	0.240078	1.21834e-07	0.000995017	10:131445731	MGMT	0.201591	1.10788e-07	0.000904806
17:40025264	NT5C3L	-0.137563	1.69725e-07	0.00138426	9:123586737	RP11-27I1.2	0.0949906	1.22443e-07	0.000998319	4:15659766	FBXL5	-0.0899077	1.12097e-07	0.000914249
10:102011211	CWF19L1	-0.115492	1.71183e-07	0.00139425	5:96221011	ERAP2	-0.607915	1.22596e-07	0.000998319	9:101699038	COL15A1	-0.530333	1.14025e-07	0.000928716
4:37853172	PGM2	0.147438	1.72044e-07	0.00139685	6:41192349	TREML3	0.240013	1.22738e-07	0.000998319	4:15664535	FBXL5	-0.0903772	1.14474e-07	0.000931107
17:40012224	NT5C3L	-0.141524	1.72112e-07	0.00139685	7:64895823	ERV3-1	-0.0697351	1.2424e-07	0.00100917	15:40361172	SRP14	-0.164958	1.14676e-07	0.000931483
4:37853109	PGM2	0.147419	1.72201e-07	0.00139685	17:8110764	TMEM107	0.160169	1.25635e-07	0.001019	4:15650990	FBXL5	-0.0894497	1.15594e-07	0.000937671
10:102008169	CWF19L1	-0.115733	1.7363e-07	0.00140435	7:64895860	ERV3-1	-0.069726	1.25838e-07	0.001019	9:34332740	NUDT2	-0.19325	1.17458e-07	0.000951501
20:25378172	ABHD12	0.188278	1.73766e-07	0.00140435	7:64895799	ERV3-1	-0.0697621	1.2596e-07	0.001019	15:40359433	SRP14	-0.16408	1.18058e-07	0.000955074
10:102007714	CWF19L1	-0.115718	1.73828e-07	0.00140435	17:7223172	EIF5A	-0.207412	1.27133e-07	0.00102617	9:101698846	COL15A1	-0.530435	1.1914e-07	0.00096253
4:37854327	PGM2	0.147343	1.74585e-07	0.00140778	10:131427717	MGMT	-0.191909	1.27295e-07	0.00102617	15:40365418	SRP14	-0.170933	1.19704e-07	0.000965785
7:6063283	EIF2AK1	-0.118045	1.74722e-07	0.00140778	19:46963827	PNMAL1	-0.391108	1.27552e-07	0.00102617	9:101698048	COL15A1	-0.531637	1.20191e-07	0.000968408
17:40012732	NT5C3L	-0.140988	1.77757e-07	0.00143031	7:64895755	ERV3-1	-0.0703779	1.2773e-07	0.00102617	2:238966008	ESPNL	0.244127	1.20826e-07	0.000972213
5:64916739	SGTB	-0.148181	1.78164e-07	0.00143166	7:64895916	ERV3-1	-0.0697031	1.28185e-07	0.00102617	2:238963241	ESPNL	0.245688	1.21806e-07	0.00097879
16:12664252	SNX29	0.193532	1.79834e-07	0.00144314	10:131427569	MGMT	-0.191832	1.28222e-07	0.00102617	15:93231140	FAM174B	-0.347813	1.23989e-07	0.000994994
1:28598020	ATPIF1	0.113854	1.80584e-07	0.00144723	15:40338861	SRP14	-0.160223	1.28259e-07	0.00102617	17:15965863	ZSWIM7	-0.154218	1.25977e-07	0.0010096
20:25372891	ABHD12	0.187952	1.80924e-07	0.00144802	22:38998519	KDELR3	-0.263521	1.28301e-07	0.00102617	20:34339439	CPNE1	0.230514	1.26441e-07	0.00101196
20:25372890	ABHD12	0.187918	1.81438e-07	0.00144812	15:40339494	SRP14	-0.160222	1.28387e-07	0.00102617	1:75207024	CRYZ	-0.285885	1.28048e-07	0.00102346
5:64910768	SGTB	-0.143765	1.81609e-07	0.00144812	10:131426022	MGMT	-0.191692	1.29283e-07	0.001031	17:15962121	ZSWIM7	-0.152435	1.29228e-07	0.00102977
10:101996295	CWF19L1	-0.116469	1.81662e-07	0.00144812	10:131425496	MGMT	-0.19163	1.29335e-07	0.001031	17:15961951	ZSWIM7	-0.152406	1.29364e-07	0.00102977
1:28545013	ATPIF1	0.103016	1.82826e-07	0.00145547	2:201736166	PPIL3	0.242603	1.29696e-07	0.00103176	4:37855550	PGM2	0.167173	1.2945e-07	0.00102977
20:25595466	ABHD12	0.222683	1.83425e-07	0.00145655	2:201736112	PPIL3	0.242667	1.29775e-07	0.00103176	17:15962151	ZSWIM7	-0.152457	1.29524e-07	0.00102977
3:170563677	RPL22L1	-0.374254	1.83448e-07	0.00145655	2:201735706	PPIL3	0.242796	1.30373e-07	0.00103426	2:201908537	PPIL3	0.224241	1.31865e-07	0.00104698
3:170560438	RPL22L1	-0.377764	1.83762e-07	0.00145711	20:25521611	ABHD12	0.229869	1.30574e-07	0.00103426	15:40360697	SRP14	-0.163347	1.32653e-07	0.00105185
3:170564321	RPL22L1	-0.374051	1.84091e-07	0.00145779	9:34352323	NUDT2	0.23533	1.30607e-07	0.00103426	9:101696538	COL15A1	-0.531047	1.33059e-07	0.00105367
3:157199001	VEPH1	-0.135666	1.84877e-07	0.00146122	2:201734921	PPIL3	0.243423	1.30938e-07	0.00103552	12:16514921	MGST1	-0.14469	1.34805e-07	0.00106485
17:40013497	NT5C3L	-0.140451	1.8506e-07	0.00146122	11:68593929	MRPL21	0.0796906	1.31402e-07	0.00103653	21:38445095	PIGP	0.162513	1.34826e-07	0.00106485
10:101996286	CWF19L1	-0.116353	1.85255e-07	0.00146122	7:64893237	ERV3-1	-0.0703388	1.31413e-07	0.00103653	21:38445069	PIGP	0.16264	1.3517e-07	0.00106617
10:101973097	CWF19L1	-0.118642	1.85797e-07	0.00146357	22:38986248	KDELR3	-0.270783	1.333e-07	0.00105003	9:101697289	COL15A1	-0.530285	1.36415e-07	0.00107457
3:170561907	RPL22L1	-0.375027	1.86206e-07	0.00146433	6:41190901	TREML3	0.23914	1.35667e-07	0.00106728	9:77706944	C9orf95	-0.136613	1.37523e-07	0.00108188
10:101972378	CWF19L1	-0.118761	1.86382e-07	0.00146433	17:8082177	TMEM107	0.15907	1.37155e-07	0.00107757	9:101709357	COL15A1	-0.507728	1.37731e-07	0.0010821
10:101973388	CWF19L1	-0.118507	1.87017e-07	0.00146739	6:41190682	TREML3	0.239025	1.38408e-07	0.001086	2:238970308	ESPNL	0.240699	1.38229e-07	0.00108459
4:37854607	PGM2	0.147265	1.87464e-07	0.00146878	6:41190630	TREML3	0.238949	1.38858e-07	0.0010881	2:238970511	ESPNL	0.240481	1.39948e-07	0.00109613
17:40014076	NT5C3L	-0.14025	1.87684e-07	0.00146878	9:34360287	NUDT2	0.239064	1.39703e-07	0.0010933	2:238970158	ESPNL	0.240657	1.40066e-07	0.00109613
17:40019443	NT5C3L	-0.140909	1.88072e-07	0.00146951	22:39003495	KDELR3	-0.259336	1.4044e-07	0.00109732	2:238971831	ESPNL	0.239464	1.40852e-07	0.00110085
17:40014194	NT5C3L	-0.140231	1.88267e-07	0.00146951	20:21218949	XRN2	-0.206673	1.40584e-07	0.00109732	3:134344182	ANAPC13	0.117636	1.41143e-07	0.00110168
17:40020085	NT5C3L	-0.138951	1.88713e-07	0.00147107	20:21218023	XRN2	-0.206369	1.41289e-07	0.00110139	15:40320090	SRP14	-0.147297	1.4274e-07	0.0011127
17:40023025	NT5C3L	-0.138479	1.89566e-07	0.0014758	2:201962849	PPIL3	0.260834	1.43071e-07	0.00111384	1:75206820	CRYZ	-0.28373	1.44034e-07	0.00112133
3:170559702	RPL22L1	-0.378445	1.90967e-07	0.00148288	6:41189440	TREML3	0.238573	1.44887e-07	0.00112651	14:65371445	CHURC1	0.325845	1.44258e-07	0.00112162
11:17194584	PIK3C2A	0.184716	1.91439e-07	0.00148288	20:25530619	ABHD12	0.227402	1.45694e-07	0.00113131	17:40081677	NT5C3L	-0.129859	1.48041e-07	0.00114954
17:40014701	NT5C3L	-0.139804	1.91625e-07	0.00148288	1:20544835	PLA2G5	0.080596	1.46493e-07	0.00113605	3:134344928	ANAPC13	0.119105	1.48291e-07	0.00114999
3:157203453	VEPH1	-0.135306	1.9203e-07	0.00148288	20:25527488	ABHD12	0.227844	1.46867e-07	0.00113748	12:16515945	MGST1	-0.142625	1.48832e-07	0.0011527
1:28544659	ATPIF1	0.102244	1.9217e-07	0.00148288	22:39005062	KDELR3	-0.259053	1.50883e-07	0.00116707	11:17194584	PIK3C2A	0.203925	1.49858e-07	0.00115914
7:6064799	EIF2AK1	-0.118857	1.92263e-07	0.00148288	20:21221304	XRN2	-0.206191	1.51841e-07	0.00117297	17:15945613	ZSWIM7	-0.141661	1.53826e-07	0.0011883
3:170610217	RPL22L1	-0.387939	1.92488e-07	0.00148288	2:201920060	PPIL3	0.257584	1.53118e-07	0.00118131	17:40085665	NT5C3L	-0.129771	1.54629e-07	0.00119297
17:40014736	NT5C3L	-0.139764	1.92695e-07	0.00148288	20:21411615	XRN2	-0.204711	1.56414e-07	0.00120519	22:39124912	KDELR3	0.300673	1.56726e-07	0.00120759
3:157203242	VEPH1	-0.135299	1.92701e-07	0.00148288	11:68595340	MRPL21	0.0787322	1.61296e-07	0.00124121	15:40297219	SRP14	-0.14881	1.57242e-07	0.00121001
3:157201761	VEPH1	-0.135364	1.93216e-07	0.00148494	17:7221707	EIF5A	-0.207844	1.62794e-07	0.00125113	22:38879010	KDELR3	-0.266968	1.58123e-07	0.00121523
4:37854693	PGM2	0.147234	1.94223e-07	0.00149076	6:41186326	TREML3	0.237437	1.64397e-07	0.00126183	3:134349245	ANAPC13	0.116839	1.58415e-07	0.00121592
17:40022929	NT5C3L	-0.138613	1.9453e-07	0.00149121	1:75179129	CRYZ	-0.276764	1.68027e-07	0.00128805	3:134348930	ANAPC13	0.116915	1.58976e-07	0.00121866
3:157205229	VEPH1	-0.135092	1.94989e-07	0.00149195	17:8083058	TMEM107	0.162638	1.68328e-07	0.0012887	4:15647329	FBXL5	-0.0865338	1.59375e-07	0.00122016
3:157204788	VEPH1	-0.135104	1.95124e-07	0.00149195	6:41197434	TREML3	0.234565	1.70291e-07	0.00130207	3:134349710	ANAPC13	0.116747	1.60136e-07	0.00122442
4:37854756	PGM2	0.147237	1.95948e-07	0.00149634	6:41197435	TREML3	0.234533	1.71001e-07	0.00130583	3:134349995	ANAPC13	0.116666	1.62181e-07	0.00123848
17:40018312	NT5C3L	-0.139216	1.96959e-07	0.00149995	6:41185605	TREML3	0.237034	1.72274e-07	0.00131388	10:131447612	MGMT	0.219896	1.64572e-07	0.00125514
17:40019598	NT5C3L	-0.139069	1.97191e-07	0.00149995	9:34316043	NUDT2	-0.165456	1.72737e-07	0.00131574	4:15635414	FBXL5	-0.0860398	1.68956e-07	0.00128694
17:40022809	NT5C3L	-0.138654	1.97368e-07	0.00149995	9:101708410	COL15A1	-0.572369	1.73457e-07	0.00131955	21:40659587	HMGN1	0.215651	1.71455e-07	0.00130432
17:40022724	NT5C3L	-0.138669	1.97422e-07	0.00149995	9:101708285	COL15A1	-0.572322	1.74565e-07	0.00132629	4:15629803	FBXL5	-0.0858517	1.72263e-07	0.0013088
5:64907064	SGTB	-0.143201	1.98255e-07	0.00150438	10:131430240	MGMT	0.190525	1.75623e-07	0.00133264	4:15645193	FBXL5	-0.0863527	1.73612e-07	0.00131738
10:131307276	MGMT	0.205311	1.99693e-07	0.00151337	5:96229272	ERAP2	0.644743	1.76301e-07	0.00133609	10:131446895	MGMT	0.219297	1.73914e-07	0.00131801
1:28545314	ATPIF1	0.101675	2.03324e-07	0.00153894	2:9985670	TAF1B	0.119659	1.76637e-07	0.00133695	9:101707174	COL15A1	-0.532358	1.74232e-07	0.00131875
17:40015538	NT5C3L	-0.139345	2.05047e-07	0.00155003	9:101708485	COL15A1	-0.5724	1.77654e-07	0.00134296	15:40312838	SRP14	-0.146175	1.75977e-07	0.00133028
5:64904629	SGTB	-0.142949	2.07974e-07	0.00157018	9:101708482	COL15A1	-0.572315	1.78595e-07	0.00134837	4:15624571	FBXL5	-0.0856605	1.76347e-07	0.00133074
15:40360366	SRP14	-0.164446	2.08884e-07	0.00157506	2:201965678	PPIL3	0.257243	1.8173e-07	0.00137031	4:15623955	FBXL5	-0.0856469	1.76595e-07	0.00133074
5:64904329	SGTB	-0.142898	2.09756e-07	0.00157965	2:201731163	PPIL3	0.250494	1.8215e-07	0.00137175	22:38982743	KDELR3	-0.276774	1.76704e-07	0.00133074
11:118877563	TRAPPC4	-0.217338	2.10718e-07	0.0015849	7:64895142	ERV3-1	-0.0722445	1.83615e-07	0.00138105	1:28542323	ATPIF1	0.0840786	1.82287e-07	0.00137106
7:73278177	WBSCR27	-0.225023	2.13626e-07	0.00160476	5:96251950	ERAP2	-0.543991	1.84564e-07	0.00138645	1:28542324	ATPIF1	0.0840575	1.85238e-07	0.00139151
5:64903586	SGTB	-0.14276	2.14368e-07	0.00160832	9:101706975	COL15A1	-0.572604	1.86687e-07	0.00139954	12:16515062	MGST1	-0.142997	1.86397e-07	0.00139694
7:73278441	WBSCR27	-0.225483	2.15794e-07	0.001617	9:101706974	COL15A1	-0.572688	1.86774e-07	0.00139954	12:16516260	MGST1	-0.142261	1.86427e-07	0.00139694
17:40024868	NT5C3L	-0.139741	2.16201e-07	0.00161802	7:64896291	ERV3-1	-0.0697964	1.95271e-07	0.00146139	11:118878222	TRAPPC4	-0.197224	1.86829e-07	0.00139821
2:201730687	PPIL3	0.253539	2.16916e-07	0.00162091	20:25499817	ABHD12	0.227001	1.95651e-07	0.0014624	20:25288632	ABHD12	0.252487	1.87825e-07	0.0014039
1:28546258	ATPIF1	0.100981	2.17127e-07	0.00162091	17:8087353	TMEM107	0.161356	1.96525e-07	0.0014671	3:134355189	ANAPC13	0.115648	1.92104e-07	0.0014341
15:93233453	FAM174B	-0.324093	2.17535e-07	0.00162193	22:38879940	KDELR3	-0.252457	1.97971e-07	0.00147606	15:40320232	SRP14	-0.144125	1.93755e-07	0.00144313
12:125509236	BRI3BP	0.128633	2.1793e-07	0.00162285	20:25501314	ABHD12	0.226792	1.98764e-07	0.00148013	17:15951008	ZSWIM7	0.139448	1.93795e-07	0.00144313
7:73278482	WBSCR27	-0.225815	2.18317e-07	0.00162372	20:25504492	ABHD12	0.226407	2.03689e-07	0.00151492	2:239002480	ESPNL	0.228498	1.94457e-07	0.00144616
7:73278731	WBSCR27	-0.225684	2.20309e-07	0.00163651	20:25506067	ABHD12	0.226226	2.06035e-07	0.00153047	15:40320267	SRP14	-0.144108	1.94684e-07	0.00144616
1:28546526	ATPIF1	0.100754	2.21053e-07	0.00163884	5:96222810	ERAP2	-0.642988	2.11053e-07	0.00156581	4:15621188	FBXL5	-0.0855258	1.96352e-07	0.00145574
1:28557089	ATPIF1	0.0997455	2.2117e-07	0.00163884	5:96222808	ERAP2	-0.642863	2.12343e-07	0.00157343	20:25595466	ABHD12	0.251742	1.96459e-07	0.00145574
1:28545844	ATPIF1	0.101545	2.2241e-07	0.0016449	2:9983686	TAF1B	0.117228	2.17301e-07	0.00160818	9:34271340	NUDT2	-0.177594	1.96711e-07	0.0014558
12:6620495	TAPBPL	-0.0784971	2.22537e-07	0.0016449	11:68598054	MRPL21	0.0744968	2.20206e-07	0.00162768	4:15617551	FBXL5	-0.0872037	1.98098e-07	0.00146426
20:25290543	ABHD12	0.188644	2.23826e-07	0.0016524	20:25374674	ABHD12	0.225431	2.23896e-07	0.00165291	3:170620244	RPL22L1	-0.401847	2.01142e-07	0.00148493
1:85492540	MCOLN2	-0.313419	2.24106e-07	0.00165242	20:25519403	ABHD12	0.217851	2.46121e-07	0.00181475	20:34339854	CPNE1	0.226929	2.02221e-07	0.00149106
5:64901846	SGTB	-0.142467	2.25196e-07	0.00165843	17:8090908	TMEM107	0.160267	2.48684e-07	0.0018314	20:34338390	CPNE1	0.226774	2.03959e-07	0.00150202
11:17097695	PIK3C2A	0.177119	2.26441e-07	0.00166554	20:25388090	ABHD12	0.223062	2.57406e-07	0.0018933	20:25285835	ABHD12	0.252603	2.04848e-07	0.00150672
3:170619475	RPL22L1	-0.330258	2.26759e-07	0.00166584	20:21229391	XRN2	-0.201478	2.58315e-07	0.00189766	20:34336737	CPNE1	0.226573	2.06332e-07	0.00151491
7:73278868	WBSCR27	-0.22579	2.27493e-07	0.001668	18:59836405	PIGN	-0.150372	2.59824e-07	0.00190641	20:34337074	CPNE1	0.226583	2.06467e-07	0.00151491
5:64901653	SGTB	-0.142415	2.2761e-07	0.001668	20:21222126	XRN2	-0.196568	2.65286e-07	0.00194411	9:34329110	NUDT2	-0.175646	2.0706e-07	0.00151633
7:6061915	EIF2AK1	-0.11949	2.28623e-07	0.00167338	20:21215001	XRN2	-0.194029	2.77615e-07	0.00203197	20:34336427	CPNE1	0.226479	2.07165e-07	0.00151633
3:170618799	RPL22L1	-0.327481	2.32641e-07	0.00170071	7:64340294	ERV3-1	0.0658337	2.78775e-07	0.00203798	1:28548928	ATPIF1	0.0803908	2.0764e-07	0.00151782
20:25354705	ABHD12	-0.186603	2.34194e-07	0.00170998	10:131405358	MGMT	0.198941	2.88484e-07	0.00210638	1:28548953	ATPIF1	0.0803627	2.07876e-07	0.00151782
17:40030453	NT5C3L	-0.134499	2.35101e-07	0.00171452	20:25401235	ABHD12	0.22002	2.91968e-07	0.00212923	9:34334793	NUDT2	-0.175275	2.09129e-07	0.00152463
1:75213826	CRYZ	-0.286066	2.43938e-07	0.0017768	19:46966401	PNMAL1	-0.288503	2.9262e-07	0.00213139	20:34335059	CPNE1	0.226323	2.09318e-07	0.00152463
5:64899049	SGTB	-0.142285	2.4541e-07	0.00178536	20:25402778	ABHD12	0.219898	2.93878e-07	0.00213796	20:34336569	CPNE1	0.22668	2.09828e-07	0.00152467
16:12667076	SNX29	0.194447	2.47463e-07	0.0017981	9:34348743	NUDT2	0.230106	3.04183e-07	0.00221025	9:34329851	NUDT2	-0.175458	2.09831e-07	0.00152467
1:28548116	ATPIF1	0.0995781	2.48862e-07	0.00180608	1:20544451	PLA2G5	0.0809149	3.11252e-07	0.00225842	20:34332784	CPNE1	0.22594	2.11385e-07	0.0015337
12:6617559	TAPBPL	-0.0845432	2.56098e-07	0.00185635	16:55609592	LPCAT2	0.119922	3.11567e-07	0.00225842	9:34353734	NUDT2	-0.180629	2.11586e-07	0.0015337
17:40019504	NT5C3L	-0.140561	2.57323e-07	0.00186297	7:64783432	ERV3-1	-0.0691356	3.14185e-07	0.00227465	9:34326983	NUDT2	-0.175458	2.12191e-07	0.00153469
5:64898063	SGTB	-0.141621	2.5892e-07	0.00187228	7:64781660	ERV3-1	-0.0690287	3.18159e-07	0.00229787	20:34332037	CPNE1	0.225673	2.12532e-07	0.00153469
1:28555426	ATPIF1	0.0985465	2.64049e-07	0.00190706	7:64781711	ERV3-1	-0.0690287	3.18159e-07	0.00229787	20:34333015	CPNE1	0.225877	2.12844e-07	0.00153469
19:46966767	PNMAL1	-0.379649	2.65347e-07	0.00191413	9:101699446	COL15A1	-0.590636	3.1935e-07	0.0023037	9:34324677	NUDT2	-0.175442	2.13026e-07	0.00153469
17:40022931	NT5C3L	-0.139949	2.66224e-07	0.00191815	10:131309979	MGMT	-0.192382	3.22321e-07	0.00232233	9:34311711	NUDT2	-0.175166	2.133e-07	0.00153469
18:59800965	PIGN	0.149137	2.69216e-07	0.00193738	8:123881190	C8orf76	0.0850474	3.28096e-07	0.0023611	9:34312748	NUDT2	-0.175253	2.13571e-07	0.00153469
18:59777011	PIGN	0.147147	2.69807e-07	0.00193931	1:53075321	GPX7	-0.306543	3.28743e-07	0.00236292	9:34317367	NUDT2	-0.175333	2.13658e-07	0.00153469
19:46966184	PNMAL1	-0.379488	2.71395e-07	0.00194838	1:20542730	PLA2G5	0.080534	3.30619e-07	0.00237356	9:34320195	NUDT2	-0.175503	2.13813e-07	0.00153469
17:40046569	NT5C3L	-0.129685	2.7317e-07	0.00195878	22:39080245	KDELR3	-0.258635	3.3314e-07	0.0023888	9:34271381	NUDT2	-0.176751	2.14062e-07	0.00153469
20:25299756	ABHD12	-0.193957	2.76481e-07	0.00198004	22:38988115	KDELR3	-0.2579	3.33704e-07	0.00238998	9:34318289	NUDT2	-0.175341	2.14283e-07	0.00153469
19:46965492	PNMAL1	-0.37965	2.7688e-07	0.00198004	9:101698023	COL15A1	-0.590941	3.40349e-07	0.00243326	9:34314383	NUDT2	-0.175266	2.14559e-07	0.00153476
18:59801723	PIGN	0.148794	2.77126e-07	0.00198004	7:64727862	ERV3-1	-0.0685677	3.40558e-07	0.00243326	20:34331730	CPNE1	0.225635	2.15007e-07	0.00153476
19:46963827	PNMAL1	-0.378912	2.81341e-07	0.00200777	10:131307817	MGMT	-0.192955	3.41739e-07	0.00243879	3:48757291	WDR6	-0.124584	2.15061e-07	0.00153476
5:96249852	ERAP2	-0.536569	2.82915e-07	0.0020166	9:34349863	NUDT2	0.22544	3.44295e-07	0.00245411	6:31366595	MICA	0.388165	2.15409e-07	0.00153542
17:40045649	NT5C3L	-0.137315	2.8444e-07	0.00202313	2:46852033	CRIPT	-0.13184	3.48984e-07	0.00248458	9:34307722	NUDT2	-0.175076	2.15839e-07	0.00153665
18:59798685	PIGN	0.148737	2.84506e-07	0.00202313	2:46854708	CRIPT	-0.129684	3.50219e-07	0.00249041	9:34268702	NUDT2	-0.176885	2.16121e-07	0.00153684
20:25306338	ABHD12	-0.194614	2.86976e-07	0.00203827	10:131307276	MGMT	0.199683	3.57833e-07	0.00254154	9:34306746	NUDT2	-0.175068	2.16668e-07	0.0015389
20:25283938	ABHD12	0.188749	2.89352e-07	0.00205247	9:34173677	NUDT2	0.221861	3.60448e-07	0.002556	20:34329547	CPNE1	0.225279	2.17335e-07	0.00154181
20:25296499	ABHD12	-0.193949	2.89659e-07	0.00205247	9:34171660	NUDT2	0.221511	3.60721e-07	0.002556	17:7210836	EIF5A	-0.160438	2.18295e-07	0.00154531
5:64894448	SGTB	-0.140875	2.90761e-07	0.00205784	9:34174013	NUDT2	0.221641	3.6186e-07	0.00256104	20:34329359	CPNE1	0.225208	2.18344e-07	0.00154531
1:85492596	MCOLN2	-0.287259	2.94129e-07	0.00207923	7:64727166	ERV3-1	-0.0684546	3.65447e-07	0.00258338	9:34269079	NUDT2	-0.176829	2.18698e-07	0.001546
3:134344928	ANAPC13	0.122367	2.9805e-07	0.00210446	9:101707174	COL15A1	-0.564944	3.66496e-07	0.00258774	20:34328848	CPNE1	0.225138	2.18986e-07	0.00154621
1:28542374	ATPIF1	0.107222	2.98659e-07	0.00210628	7:64895997	ERV3-1	-0.0715789	3.67416e-07	0.00258987	6:31367365	MICA	0.388341	2.19418e-07	0.00154743
20:25282944	ABHD12	0.188682	3.01089e-07	0.00212092	16:55613522	LPCAT2	0.12136	3.67661e-07	0.00258987	9:101708410	COL15A1	-0.524397	2.19923e-07	0.00154918
12:6604076	TAPBPL	-0.0869622	3.0519e-07	0.00214729	9:34176419	NUDT2	0.221557	3.72028e-07	0.00261666	9:34299264	NUDT2	-0.175199	2.20795e-07	0.00155032
5:64893199	SGTB	-0.140579	3.0592e-07	0.0021499	9:34177071	NUDT2	0.221587	3.72338e-07	0.00261666	20:34326081	CPNE1	0.224667	2.21063e-07	0.00155032
16:12667393	SNX29	0.194195	3.09007e-07	0.00216905	9:34349232	NUDT2	0.224779	3.73161e-07	0.00261937	20:34326411	CPNE1	0.224799	2.21077e-07	0.00155032
9:34271340	NUDT2	-0.197878	3.10039e-07	0.00217135	9:34177284	NUDT2	0.219406	3.82338e-07	0.00267908	3:134358947	ANAPC13	0.114702	2.2112e-07	0.00155032
5:64892611	SGTB	-0.140485	3.1006e-07	0.00217135	10:131424653	MGMT	0.181251	3.8256e-07	0.00267908	20:34326077	CPNE1	0.224645	2.21792e-07	0.0015517
17:40041676	NT5C3L	-0.139984	3.12697e-07	0.00218727	2:201982544	PPIL3	0.208241	3.87901e-07	0.0027133	20:34326186	CPNE1	0.22468	2.22021e-07	0.0015517
20:25282433	ABHD12	0.188476	3.14836e-07	0.00219967	9:34360017	NUDT2	0.237344	3.92892e-07	0.00274502	6:31367707	MICA	0.388976	2.221e-07	0.0015517
18:59795121	PIGN	0.14786	3.15861e-07	0.00220425	9:34168515	NUDT2	0.222873	4.06916e-07	0.00283969	9:101708285	COL15A1	-0.524278	2.22419e-07	0.0015517
12:6605383	TAPBPL	-0.0866767	3.1642e-07	0.00220559	11:68679868	MRPL21	0.0729611	4.17928e-07	0.00291315	9:34305075	NUDT2	-0.174994	2.2287e-07	0.0015517
5:64892027	SGTB	-0.140301	3.17716e-07	0.00220981	7:64790406	ERV3-1	-0.0683285	4.27257e-07	0.00297471	9:34305076	NUDT2	-0.174994	2.2287e-07	0.0015517
5:64891974	SGTB	-0.140295	3.18005e-07	0.00220981	2:46863872	CRIPT	-0.134268	4.28171e-07	0.00297762	17:40045649	NT5C3L	-0.139226	2.23403e-07	0.00155361
9:34268702	NUDT2	-0.197464	3.18174e-07	0.00220981	1:53079133	GPX7	-0.301523	4.29768e-07	0.00298526	20:34325632	CPNE1	0.224526	2.24188e-07	0.00155726
12:6580941	TAPBPL	-0.089231	3.18499e-07	0.00220981	10:131443990	MGMT	0.182469	4.33648e-07	0.00300873	20:34325351	CPNE1	0.22434	2.24972e-07	0.00156056
20:25281834	ABHD12	0.188442	3.21543e-07	0.00222834	10:131438937	MGMT	0.186002	4.42511e-07	0.00306667	9:101708485	COL15A1	-0.524422	2.25185e-07	0.00156056
5:64891439	SGTB	-0.140213	3.21957e-07	0.00222864	11:118872581	TRAPPC4	-0.184689	4.48005e-07	0.00310116	20:34324484	CPNE1	0.224039	2.26021e-07	0.00156088
9:34269079	NUDT2	-0.197376	3.23229e-07	0.00223486	11:118831727	TRAPPC4	-0.153175	4.67239e-07	0.00323057	20:34324456	CPNE1	0.224009	2.26482e-07	0.00156088
20:25281733	ABHD12	0.188419	3.25206e-07	0.00224594	10:131438858	MGMT	-0.186369	4.68019e-07	0.00323224	20:34310512	CPNE1	0.219683	2.26485e-07	0.00156088
12:125509144	BRI3BP	-0.125221	3.26336e-07	0.00224859	1:20546105	PLA2G5	0.0790639	4.72546e-07	0.00325858	20:34324216	CPNE1	0.224029	2.26545e-07	0.00156088
14:65371445	CHURC1	0.355048	3.26339e-07	0.00224859	1:20542393	PLA2G5	0.0769424	4.72921e-07	0.00325858	6:31367838	MICA	0.38914	2.26666e-07	0.00156088
9:34271381	NUDT2	-0.197095	3.27376e-07	0.00224894	9:34165455	NUDT2	0.22467	4.76183e-07	0.00327729	9:101708482	COL15A1	-0.524313	2.26824e-07	0.00156088
19:43663159	PSG4	0.642328	3.27422e-07	0.00224894	1:20541370	PLA2G5	0.0818293	4.81966e-07	0.00330837	20:34324098	CPNE1	0.223946	2.27052e-07	0.00156088
4:99868574	EIF4E	0.0996445	3.27517e-07	0.00224894	10:131293478	MGMT	-0.197092	4.82062e-07	0.00330837	20:34323553	CPNE1	0.223837	2.2751e-07	0.00156223
1:85484276	MCOLN2	-0.277694	3.29802e-07	0.00226205	20:25288632	ABHD12	0.229629	4.82354e-07	0.00330837	20:34322346	CPNE1	0.223721	2.27969e-07	0.00156302
20:25281184	ABHD12	0.188441	3.31022e-07	0.00226782	7:64786318	ERV3-1	-0.0654776	4.84178e-07	0.00331708	20:34312329	CPNE1	0.22065	2.28174e-07	0.00156302
20:25281333	ABHD12	0.188376	3.34164e-07	0.00228673	7:64783439	ERV3-1	-0.0655123	4.85111e-07	0.00331968	20:34323776	CPNE1	0.224111	2.28408e-07	0.00156302
12:6580249	TAPBPL	-0.0889679	3.35927e-07	0.00229617	7:64785827	ERV3-1	-0.0654817	4.8917e-07	0.00334145	20:34343511	CPNE1	0.23991	2.28705e-07	0.00156328
12:58196447	METTL21B	-0.135966	3.39045e-07	0.00231059	7:64781159	ERV3-1	-0.0655141	4.89408e-07	0.00334145	20:34319765	CPNE1	0.223259	2.30797e-07	0.00157578
17:40002928	NT5C3L	-0.140273	3.39582e-07	0.00231059	11:118832035	TRAPPC4	-0.153329	4.91352e-07	0.00335091	6:31368154	MICA	0.388536	2.33463e-07	0.00159217
5:64889635	SGTB	-0.139891	3.39923e-07	0.00231059	7:64779759	ERV3-1	-0.0655165	4.92276e-07	0.0033534	20:34316159	CPNE1	0.222231	2.34303e-07	0.00159527
17:40002927	NT5C3L	-0.14027	3.39926e-07	0.00231059	2:46849380	CRIPT	-0.126124	4.96015e-07	0.00337504	20:34315791	CPNE1	0.222196	2.34451e-07	0.00159527
12:58196528	METTL21B	-0.136054	3.39964e-07	0.00231059	2:46849441	CRIPT	-0.12524	5.01542e-07	0.00340877	17:40050312	NT5C3L	-0.135961	2.34876e-07	0.00159565
16:12667647	SNX29	0.193925	3.40498e-07	0.0023113	20:21217976	XRN2	-0.198513	5.13505e-07	0.00348613	20:34316218	CPNE1	0.22221	2.35038e-07	0.00159565
20:25280781	ABHD12	0.188324	3.40839e-07	0.0023113	10:131436603	MGMT	-0.185734	5.16779e-07	0.00350438	20:34344782	CPNE1	0.239417	2.36436e-07	0.00160332
5:64889950	SGTB	-0.139817	3.41572e-07	0.00231294	20:25595466	ABHD12	0.228701	5.20978e-07	0.00352868	20:34314924	CPNE1	0.221825	2.3767e-07	0.00160987
5:64891552	SGTB	-0.140645	3.41853e-07	0.00231294	20:21211002	XRN2	-0.185996	5.2154e-07	0.00352868	6:31368540	MICA	0.388346	2.38142e-07	0.00161125
17:40003421	NT5C3L	-0.139964	3.43232e-07	0.00231966	7:64787725	ERV3-1	-0.0653351	5.22907e-07	0.00353394	20:34313426	CPNE1	0.221242	2.38449e-07	0.0016115
5:64889079	SGTB	-0.139656	3.49548e-07	0.00235968	14:65396924	CHURC1	0.345316	5.23635e-07	0.00353436	6:31368632	MICA	0.388315	2.3906e-07	0.00161254
20:25280205	ABHD12	0.188216	3.51744e-07	0.00237183	20:25285835	ABHD12	0.229712	5.24148e-07	0.00353436	20:34314140	CPNE1	0.221523	2.39141e-07	0.00161254
12:58193448	METTL21B	-0.135089	3.5992e-07	0.00242424	10:131420276	MGMT	0.180614	5.26073e-07	0.00354336	5:96249852	ERAP2	-0.543538	2.40801e-07	0.00162191
5:64888071	SGTB	-0.139402	3.63347e-07	0.00244457	22:39126508	KDELR3	-0.250799	5.31565e-07	0.00357633	6:31368964	MICA	0.38829	2.43072e-07	0.00163537
5:64887915	SGTB	-0.139384	3.64624e-07	0.00245041	2:46843188	CRIPT	-0.127638	5.3894e-07	0.00362188	9:101706975	COL15A1	-0.524026	2.45723e-07	0.00164919
20:25279539	ABHD12	0.188147	3.65643e-07	0.00245451	17:15951008	ZSWIM7	0.156748	5.40377e-07	0.00362747	9:101706974	COL15A1	-0.524102	2.45848e-07	0.00164919
1:89137605	CCBL2	0.110356	3.67236e-07	0.00246155	7:64925829	ERV3-1	-0.073115	5.4775e-07	0.00366973	6:29923091	HLA-P	0.174702	2.45951e-07	0.00164919
17:40112473	NT5C3L	-0.137197	3.67513e-07	0.00246155	2:46854364	CRIPT	-0.128355	5.47896e-07	0.00366973	11:118877563	TRAPPC4	-0.195502	2.5126e-07	0.00168291
20:25279315	ABHD12	0.18811	3.70133e-07	0.00247633	20:21223410	XRN2	-0.204347	5.62721e-07	0.00376482	15:40353504	SRP14	-0.163705	2.55333e-07	0.00170828
16:12667879	SNX29	0.19513	3.72564e-07	0.00248981	16:55617202	LPCAT2	0.118422	5.76049e-07	0.00384969	6:4948858	LYRM4	-0.118717	2.57041e-07	0.00171779
20:25279213	ABHD12	0.188071	3.7495e-07	0.00250298	10:65392056	REEP3	0.124755	5.79565e-07	0.00386888	4:15612288	FBXL5	-0.0866621	2.57549e-07	0.00171927
1:89137459	CCBL2	0.110236	3.80127e-07	0.00253471	10:131445731	MGMT	0.18295	5.80335e-07	0.00386971	20:34310115	CPNE1	0.220486	2.59397e-07	0.00172967
5:64885885	SGTB	-0.138872	3.91525e-07	0.00260768	16:55617127	LPCAT2	0.118349	5.84684e-07	0.00388952	15:40366344	SRP14	-0.165757	2.67736e-07	0.0017833
2:201749852	PPIL3	0.241949	3.91941e-07	0.00260768	16:55618451	LPCAT2	0.120916	5.84769e-07	0.00388952	9:77744416	C9orf95	0.128286	2.76804e-07	0.00184165
1:85501937	MCOLN2	-0.304301	4.00015e-07	0.00265597	9:101696720	COL15A1	-0.55503	5.85253e-07	0.00388952	15:40366939	SRP14	-0.167029	2.79088e-07	0.00185478
18:59781266	PIGN	0.145533	4.00085e-07	0.00265597	14:65400265	CHURC1	0.344339	5.94924e-07	0.00394942	21:38457272	PIGP	0.151392	2.80839e-07	0.00186436
9:34329110	NUDT2	-0.194504	4.00789e-07	0.0026577	2:202004190	PPIL3	0.201516	5.95879e-07	0.00395138	3:157186678	VEPH1	-0.126596	2.81998e-07	0.00186998
2:201776988	PPIL3	0.213105	4.0198e-07	0.00266265	9:34265763	NUDT2	0.21634	6.05513e-07	0.00401083	21:38492657	PIGP	0.161936	2.83825e-07	0.00188001
20:25296796	ABHD12	-0.18759	4.03313e-07	0.00266854	22:39130843	KDELR3	-0.239695	6.06295e-07	0.00401157	21:38457069	PIGP	0.151114	2.86082e-07	0.00189287
5:64883855	SGTB	-0.138575	4.0853e-07	0.00270008	9:34269993	NUDT2	0.21572	6.14914e-07	0.00406412	15:40287982	SRP14	-0.1432	2.87754e-07	0.00190184
18:59773410	PIGN	0.145418	4.10433e-07	0.00270728	9:34274770	NUDT2	0.21525	6.20516e-07	0.00409663	20:34307950	CPNE1	0.220213	2.90227e-07	0.00191607
9:34329851	NUDT2	-0.194229	4.10524e-07	0.00270728	9:34272258	NUDT2	0.215386	6.2274e-07	0.00410679	15:40290481	SRP14	-0.142833	2.951e-07	0.0019461
9:34326983	NUDT2	-0.19427	4.11909e-07	0.00271142	2:201985361	PPIL3	0.205983	6.27764e-07	0.00413536	20:34312303	CPNE1	0.219075	3.08058e-07	0.00202932
9:34324677	NUDT2	-0.194266	4.12519e-07	0.00271142	9:34277053	NUDT2	0.214802	6.31603e-07	0.00415609	20:34306974	CPNE1	0.220056	3.10472e-07	0.00204298
9:34320195	NUDT2	-0.194353	4.12581e-07	0.00271142	2:201993688	PPIL3	0.205108	6.35793e-07	0.00417907	12:16516710	MGST1	-0.140416	3.1513e-07	0.00207135
12:6572587	TAPBPL	-0.0901422	4.13818e-07	0.00271142	9:34263412	NUDT2	0.21722	6.37823e-07	0.00418782	20:34187313	CPNE1	0.240157	3.19011e-07	0.00209456
9:34317367	NUDT2	-0.194142	4.13884e-07	0.00271142	22:38879010	KDELR3	-0.242287	6.44058e-07	0.00422414	22:39130971	KDELR3	-0.267154	3.31913e-07	0.0021769
9:34334793	NUDT2	-0.193951	4.14476e-07	0.00271142	19:45058685	CEACAM16	-0.0598895	6.45001e-07	0.0042257	12:16517491	MGST1	-0.140416	3.32804e-07	0.00218035
9:34318289	NUDT2	-0.194156	4.14665e-07	0.00271142	1:75195243	CRYZ	-0.264513	6.49693e-07	0.00425179	20:34306875	CPNE1	0.220324	3.33738e-07	0.00218218
9:34312748	NUDT2	-0.194039	4.1477e-07	0.00271142	20:21195803	XRN2	-0.186404	6.54708e-07	0.00427994	9:34310083	NUDT2	-0.174269	3.33811e-07	0.00218218
9:34311711	NUDT2	-0.193929	4.15231e-07	0.00271148	7:64790669	ERV3-1	-0.0647907	6.59094e-07	0.00430391	17:15948430	ZSWIM7	-0.133948	3.35091e-07	0.00218816
9:34314383	NUDT2	-0.194065	4.15693e-07	0.00271154	19:45058204	CEACAM16	-0.0599109	6.65324e-07	0.00433987	12:16517581	MGST1	-0.140413	3.3641e-07	0.00219439
9:34307722	NUDT2	-0.193851	4.18351e-07	0.00272545	22:39141600	KDELR3	-0.241786	6.67853e-07	0.00435163	17:15958774	ZSWIM7	-0.137428	3.38375e-07	0.0022048
9:34306746	NUDT2	-0.193857	4.18734e-07	0.00272545	2:46843631	CRIPT	-0.123131	6.68685e-07	0.00435232	20:25348712	ABHD12	0.215928	3.39367e-07	0.00220886
3:48914238	WDR6	-0.114723	4.21286e-07	0.00273908	2:201988238	PPIL3	0.20533	6.70616e-07	0.00436015	17:15954048	ZSWIM7	-0.135707	3.40132e-07	0.00220938
17:40050312	NT5C3L	-0.132728	4.2187e-07	0.00273991	7:64450927	ERV3-1	0.0641974	6.75584e-07	0.0043877	5:64925211	SGTB	-0.151737	3.40183e-07	0.00220938
12:6611964	TAPBPL	-0.0850411	4.23223e-07	0.00274572	9:34320443	NUDT2	0.214948	6.79859e-07	0.00441068	17:15955009	ZSWIM7	-0.136101	3.41951e-07	0.00221846
9:34299264	NUDT2	-0.194031	4.24255e-07	0.00274756	9:34274767	NUDT2	0.215374	6.86063e-07	0.00444612	5:64926315	SGTB	-0.151577	3.43043e-07	0.00222079
3:170593567	RPL22L1	-0.34221	4.24423e-07	0.00274756	13:46412316	SLC25A30	0.0639134	6.89108e-07	0.00446103	17:40057481	NT5C3L	-0.130835	3.43052e-07	0.00222079
5:64902312	SGTB	-0.14756	4.27088e-07	0.00276183	14:65402507	CHURC1	0.344355	6.94078e-07	0.00448836	17:15958185	ZSWIM7	-0.136947	3.46029e-07	0.00223765
20:25519403	ABHD12	0.202389	4.28116e-07	0.00276418	9:101695139	COL15A1	-0.545394	7.0505e-07	0.00454919	21:38481292	PIGP	0.156593	3.47502e-07	0.00224475
16:55617127	LPCAT2	0.109262	4.29377e-07	0.00276418	6:41194210	TREML3	0.214137	7.0624e-07	0.00454919	21:38481436	PIGP	0.15649	3.55811e-07	0.00229595
1:89136497	CCBL2	0.109867	4.3002e-07	0.00276418	9:34326936	NUDT2	0.214471	7.06526e-07	0.00454919	17:15961993	ZSWIM7	-0.137895	3.56859e-07	0.00230024
5:64881936	SGTB	-0.138176	4.30034e-07	0.00276418	10:131430686	MGMT	0.179642	7.07256e-07	0.00454919	20:25519403	ABHD12	0.230344	3.64814e-07	0.00234899
5:64881578	SGTB	-0.138225	4.30585e-07	0.00276418	22:39133410	KDELR3	-0.236599	7.07482e-07	0.00454919	15:40290027	SRP14	-0.143363	3.7041e-07	0.00238246
9:34305075	NUDT2	-0.193763	4.30959e-07	0.00276418	7:64451426	ERV3-1	0.0643169	7.08219e-07	0.00454919	17:40055293	NT5C3L	-0.128557	3.76279e-07	0.00241762
9:34305076	NUDT2	-0.193763	4.30959e-07	0.00276418	2:201992407	PPIL3	0.204415	7.0944e-07	0.00454919	1:28567101	ATPIF1	0.0804279	3.86138e-07	0.0024783
20:25424708	ABHD12	-0.196406	4.3114e-07	0.00276418	10:131426957	MGMT	-0.17857	7.09556e-07	0.00454919	4:15610771	FBXL5	-0.0842692	3.93855e-07	0.00252513
5:64881181	SGTB	-0.138308	4.32094e-07	0.00276733	9:34302153	NUDT2	0.218819	7.21132e-07	0.00461847	1:28566740	ATPIF1	0.0802179	3.94588e-07	0.00252713
3:49114544	WDR6	-0.113713	4.3319e-07	0.00277139	10:131312999	MGMT	-0.185944	7.2415e-07	0.00463036	1:28566404	ATPIF1	0.080091	4.0053e-07	0.00256245
20:25276680	ABHD12	0.187771	4.35807e-07	0.00278516	10:131310207	MGMT	-0.18717	7.24533e-07	0.00463036	21:40673402	HMGN1	0.20749	4.06197e-07	0.00259593
16:55617202	LPCAT2	0.109223	4.36771e-07	0.00278835	9:34312301	NUDT2	0.218857	7.26347e-07	0.00463701	4:15606431	FBXL5	-0.083705	4.06882e-07	0.00259754
20:25426234	ABHD12	-0.196511	4.37671e-07	0.00279112	22:39142615	KDELR3	-0.246135	7.2763e-07	0.00464025	17:40058204	NT5C3L	-0.12758	4.07406e-07	0.00259757
6:139019029	RP11-390P2.4	-0.304155	4.39384e-07	0.00279907	22:38994577	KDELR3	-0.240571	7.29031e-07	0.00464313	1:28566173	ATPIF1	0.0799421	4.07753e-07	0.00259757
5:64879602	SGTB	-0.138689	4.42741e-07	0.00281746	16:55568645	LPCAT2	0.116092	7.29631e-07	0.00464313	17:7221544	EIF5A	-0.171607	4.13736e-07	0.00263015
20:25275890	ABHD12	0.187779	4.49039e-07	0.00285451	9:34288421	NUDT2	0.218725	7.31009e-07	0.00464697	2:201980804	PPIL3	0.218479	4.13745e-07	0.00263015
5:64877903	SGTB	-0.138904	4.50665e-07	0.00286181	10:131425684	MGMT	-0.178195	7.37965e-07	0.00468152	20:34306524	CPNE1	0.22091	4.18841e-07	0.00265972
5:64881688	SGTB	-0.138032	4.51969e-07	0.00286706	20:21414037	XRN2	-0.189035	7.38418e-07	0.00468152	17:7221385	EIF5A	-0.171192	4.19879e-07	0.00266349
15:40320232	SRP14	-0.140259	4.54037e-07	0.00287713	10:131425693	MGMT	-0.178196	7.38787e-07	0.00468152	20:21411615	XRN2	-0.22624	4.2748e-07	0.00270885
13:114019050	GRTP1	0.10558	4.54973e-07	0.00288002	7:6057068	EIF2AK1	-0.12741	7.48439e-07	0.00473768	17:7219230	EIF5A	-0.169054	4.3224e-07	0.00273611
15:40320267	SRP14	-0.140248	4.55457e-07	0.00288004	22:38990662	KDELR3	-0.240741	7.71535e-07	0.00487872	1:90228667	LRRC8C	0.158051	4.32935e-07	0.00273762
13:114018953	GRTP1	0.0992661	4.58613e-07	0.00289694	11:17097866	PIK3C2A	0.187262	7.74024e-07	0.00488931	9:96332044	PHF2	0.106328	4.34309e-07	0.00274341
5:64876991	SGTB	-0.139078	4.59924e-07	0.00290216	10:131428959	MGMT	-0.177818	7.7705e-07	0.00490325	1:28564279	ATPIF1	0.079283	4.37062e-07	0.0027579
5:64876855	SGTB	-0.139084	4.60993e-07	0.00290585	7:64897303	ERV3-1	-0.0685833	7.80789e-07	0.00492167	9:96331171	PHF2	0.106338	4.37657e-07	0.00275875
16:12668632	SNX29	0.193445	4.62382e-07	0.00291154	9:130201265	SLC2A8	-0.166684	7.9239e-07	0.00498906	21:40667040	HMGN1	0.206168	4.48487e-07	0.00282405
20:25441936	ABHD12	-0.192498	4.64445e-07	0.00292147	6:41195440	TREML3	0.224565	7.93145e-07	0.00498906	3:120107238	LRRC58	0.253294	4.53277e-07	0.00285122
15:93231140	FAM174B	-0.324531	4.65192e-07	0.00292309	5:96249852	ERAP2	-0.54171	7.9402e-07	0.00498933	21:40669083	HMGN1	0.205093	4.56528e-07	0.00286865
20:25438230	ABHD12	-0.196581	4.67239e-07	0.00293288	9:130201525	SLC2A8	-0.166704	7.95151e-07	0.00498956	21:40666066	HMGN1	0.206497	4.58573e-07	0.00287848
11:74442931	XRRA1	-0.0780598	4.68872e-07	0.00294006	9:101693654	COL15A1	-0.550894	7.95722e-07	0.00498956	22:39129708	KDELR3	-0.280052	4.64301e-07	0.00291139
20:25438952	ABHD12	-0.196493	4.69594e-07	0.00294151	9:130201678	SLC2A8	-0.166784	7.99779e-07	0.00500633	2:201778950	PPIL3	0.184969	4.67711e-07	0.00292971
20:25440648	ABHD12	-0.196491	4.73834e-07	0.00296497	9:130202089	SLC2A8	-0.166736	8.00669e-07	0.00500633	21:38494918	PIGP	0.155693	4.71553e-07	0.00295069
20:25442097	ABHD12	-0.192155	4.78899e-07	0.00299227	6:41194482	TREML3	0.224458	8.00902e-07	0.00500633	2:201773545	PPIL3	0.184716	4.75257e-07	0.00297077
1:85465175	MCOLN2	-0.273936	4.79217e-07	0.00299227	10:131429100	MGMT	-0.177612	8.0354e-07	0.00501759	2:201774182	PPIL3	0.185463	4.85619e-07	0.00303238
20:25442049	ABHD12	-0.19214	4.79695e-07	0.00299227	10:131424996	MGMT	-0.177684	8.05638e-07	0.00502311	1:28538484	ATPIF1	0.0806368	4.90433e-07	0.00305925
1:85465422	MCOLN2	-0.273675	4.83057e-07	0.00301011	6:41192881	TREML3	0.224384	8.0633e-07	0.00502311	21:40663181	HMGN1	0.207047	4.96153e-07	0.00309172
1:85497812	MCOLN2	-0.293433	4.84001e-07	0.00301286	9:130202907	SLC2A8	-0.166758	8.08807e-07	0.00502311	1:75213044	CRYZ	-0.275923	4.97813e-07	0.00309884
20:25274318	ABHD12	0.187695	4.87057e-07	0.00302874	10:131423274	MGMT	-0.176995	8.09734e-07	0.00502311	2:201774355	PPIL3	0.186003	5.00172e-07	0.00311029
12:58178589	METTL21B	-0.130867	4.87915e-07	0.00303093	10:131424033	MGMT	-0.177086	8.10007e-07	0.00502311	20:34413646	CPNE1	0.240887	5.05995e-07	0.00314325
12:58174306	METTL21B	-0.131933	4.9441e-07	0.0030681	10:131423181	MGMT	-0.176989	8.10249e-07	0.00502311	1:28540221	ATPIF1	0.0797995	5.08379e-07	0.00315478
11:118886656	TRAPPC4	-0.207493	4.96263e-07	0.00307641	10:131423126	MGMT	-0.176973	8.10289e-07	0.00502311	2:201768238	PPIL3	0.184965	5.1107e-07	0.0031682
20:25441433	ABHD12	-0.1981	4.98446e-07	0.00308437	9:130203840	SLC2A8	-0.16683	8.12509e-07	0.00503167	17:40064861	NT5C3L	-0.127635	5.13626e-07	0.00318076
11:66592966	CTSF	-0.209969	4.98576e-07	0.00308437	10:131429646	MGMT	-0.177564	8.13394e-07	0.00503195	2:201787159	PPIL3	0.186986	5.19842e-07	0.00321386
5:64874056	SGTB	-0.139451	5.01423e-07	0.00309879	10:131310680	MGMT	-0.185853	8.15785e-07	0.00504154	20:34413647	CPNE1	0.240828	5.20106e-07	0.00321386
20:25273435	ABHD12	0.187596	5.03427e-07	0.00310517	6:41190136	TREML3	0.224075	8.24041e-07	0.00508559	21:40654928	HMGN1	0.211404	5.20579e-07	0.00321386
3:134334327	ANAPC13	0.120142	5.03492e-07	0.00310517	10:131417427	MGMT	-0.178021	8.2461e-07	0.00508559	2:201786474	PPIL3	0.186894	5.22009e-07	0.00321937
5:64873144	SGTB	-0.139478	5.08077e-07	0.00312949	10:131430916	MGMT	-0.177537	8.2657e-07	0.00509244	21:40658590	HMGN1	0.208975	5.23834e-07	0.00322556
13:114021023	GRTP1	0.099802	5.08479e-07	0.00312949	1:75203801	CRYZ	-0.263713	8.35969e-07	0.00514506	2:201766023	PPIL3	0.186372	5.24089e-07	0.00322556
13:114021805	GRTP1	0.100105	5.11641e-07	0.00314572	22:38997269	KDELR3	-0.250229	8.40034e-07	0.00516477	21:40658463	HMGN1	0.208983	5.28949e-07	0.00324999
3:134333161	ANAPC13	0.120102	5.14158e-07	0.00315795	6:41185934	TREML3	0.22367	8.43238e-07	0.00517916	2:202004190	PPIL3	0.194599	5.29142e-07	0.00324999
5:64886374	SGTB	-0.141525	5.14982e-07	0.00315978	7:64436700	ERV3-1	0.0637041	8.45334e-07	0.00518328	21:40528375	HMGN1	0.205277	5.36041e-07	0.00328899
5:64872018	SGTB	-0.139523	5.24757e-07	0.00321646	6:41185474	TREML3	0.223614	8.45639e-07	0.00518328	21:40528587	HMGN1	0.205369	5.37623e-07	0.00328918
15:40337462	SRP14	-0.155343	5.26337e-07	0.00322285	10:131400308	MGMT	-0.186739	8.51695e-07	0.00521284	21:40530893	HMGN1	0.208606	5.3764e-07	0.00328918
3:170600329	RPL22L1	-0.341098	5.27431e-07	0.00322626	10:131406489	MGMT	-0.183152	8.52631e-07	0.00521284	21:40528346	HMGN1	0.205188	5.38214e-07	0.00328918
5:64871486	SGTB	-0.13954	5.29216e-07	0.00323388	19:45056640	CEACAM16	-0.0601311	8.53069e-07	0.00521284	21:40527311	HMGN1	0.204359	5.38638e-07	0.00328918
3:170564937	RPL22L1	0.267401	5.30047e-07	0.00323565	10:131308370	MGMT	-0.186648	8.58536e-07	0.0052409	21:40527827	HMGN1	0.204639	5.38816e-07	0.00328918
6:31352631	MICA	0.322617	5.30629e-07	0.00323591	22:38999121	KDELR3	-0.250354	8.69015e-07	0.00529948	21:40527774	HMGN1	0.204578	5.39409e-07	0.00328945
3:170564412	RPL22L1	0.267228	5.32574e-07	0.00324447	9:130210111	SLC2A8	-0.170846	8.79619e-07	0.00535869	21:40527900	HMGN1	0.204807	5.41729e-07	0.00330024
6:31352446	MICA	0.322456	5.34207e-07	0.00325112	20:25582197	ABHD12	-0.197178	8.81634e-07	0.00536551	21:40531146	HMGN1	0.208812	5.44342e-07	0.00331279
5:64871094	SGTB	-0.139557	5.35719e-07	0.00325701	9:130201390	SLC2A8	-0.166906	8.8849e-07	0.00540175	12:16521927	MGST1	-0.139246	5.45703e-07	0.00331766
1:85501041	MCOLN2	-0.294354	5.36488e-07	0.00325838	10:131306496	MGMT	-0.187282	8.91445e-07	0.00540774	21:40527095	HMGN1	0.204388	5.46248e-07	0.00331766
5:64870746	SGTB	-0.139554	5.3925e-07	0.00327184	7:64440562	ERV3-1	0.0632171	8.9208e-07	0.00540774	21:40555497	HMGN1	0.214695	5.48864e-07	0.00332599
20:25272633	ABHD12	0.187711	5.40858e-07	0.00327828	10:131427372	MGMT	0.17471	8.92181e-07	0.00540774	21:40527916	HMGN1	0.204753	5.49539e-07	0.00332599
20:25272490	ABHD12	0.187428	5.4172e-07	0.00328019	10:131425492	MGMT	0.1745	8.98275e-07	0.00543918	2:201808618	PPIL3	0.189769	5.49639e-07	0.00332599
15:40297219	SRP14	-0.143176	5.44701e-07	0.00329237	17:15945613	ZSWIM7	-0.155652	9.05849e-07	0.0054795	2:201812251	PPIL3	0.189395	5.49839e-07	0.00332599
20:25272323	ABHD12	0.187417	5.44829e-07	0.00329237	10:131424969	MGMT	0.174488	9.07371e-07	0.00548318	2:201763866	PPIL3	0.18582	5.53359e-07	0.00334391
1:28538484	ATPIF1	0.100196	5.47128e-07	0.00330293	10:131424948	MGMT	0.174432	9.10005e-07	0.00549356	21:40555492	HMGN1	0.214672	5.54946e-07	0.00334946
6:31353387	MICA	0.334617	5.49117e-07	0.00330443	9:130166957	SLC2A8	-0.173097	9.15792e-07	0.00552293	22:38879940	KDELR3	-0.258894	5.55396e-07	0.00334946
11:17097866	PIK3C2A	0.170086	5.49244e-07	0.00330443	20:34269225	CPNE1	0.252798	9.18543e-07	0.00553395	17:40098187	NT5C3L	-0.129602	5.59569e-07	0.00337124
6:31354504	MICA	0.332639	5.49333e-07	0.00330443	7:64435489	ERV3-1	0.0653641	9.19931e-07	0.00553675	12:31722901	DENND5B	0.232173	5.60713e-07	0.00337474
15:40312838	SRP14	-0.141041	5.49719e-07	0.00330443	9:130208376	SLC2A8	-0.166248	9.2483e-07	0.00556065	21:40656242	HMGN1	0.209788	5.65877e-07	0.0034024
6:31353689	MICA	0.335881	5.50134e-07	0.00330443	10:70142932	SLC25A16	-0.133333	9.27093e-07	0.00556868	21:40655752	HMGN1	0.209946	5.71399e-07	0.00343156
9:34353734	NUDT2	-0.198202	5.5203e-07	0.00330921	20:34269577	CPNE1	0.253087	9.37107e-07	0.00562314	2:201806597	PPIL3	0.189365	5.71871e-07	0.00343156
16:55618451	LPCAT2	0.110777	5.52335e-07	0.00330921	9:130208924	SLC2A8	-0.166127	9.38199e-07	0.00562314	4:15600799	FBXL5	-0.0834198	5.72779e-07	0.00343357
5:64870445	SGTB	-0.13954	5.52585e-07	0.00330921	22:39130971	KDELR3	-0.244687	9.38974e-07	0.00562314	21:40555351	HMGN1	0.214906	5.78786e-07	0.00346611
1:150726238	ARNT	-0.0690807	5.5465e-07	0.00331826	17:40018692	NT5C3L	-0.129489	9.40899e-07	0.00562904	2:201819483	PPIL3	0.190755	5.81806e-07	0.00348073
12:6570821	TAPBPL	-0.0886628	5.56258e-07	0.00332181	10:131440584	MGMT	-0.176724	9.47443e-07	0.00566254	21:40526878	HMGN1	0.204592	5.86753e-07	0.00350491
1:150727329	ARNT	-0.0689803	5.56568e-07	0.00332181	22:39131727	KDELR3	-0.243687	9.50162e-07	0.00567313	12:16522636	MGST1	-0.139014	5.87019e-07	0.00350491
17:40051722	NT5C3L	-0.123692	5.56906e-07	0.00332181	10:70123243	SLC25A16	-0.132184	9.51505e-07	0.0056755	17:40071117	NT5C3L	-0.127444	5.88489e-07	0.0035102
5:64870317	SGTB	-0.139535	5.58887e-07	0.00332869	20:25348712	ABHD12	0.195517	9.52983e-07	0.00567867	21:40653849	HMGN1	0.210488	5.90088e-07	0.00351624
5:64870345	SGTB	-0.139545	5.59225e-07	0.00332869	16:55604471	LPCAT2	0.108965	9.54347e-07	0.00568115	21:40652992	HMGN1	0.21088	5.94035e-07	0.00353624
6:31352986	MICA	0.33445	5.59725e-07	0.00332869	10:131420697	MGMT	0.17455	9.55724e-07	0.0056837	2:201829939	PPIL3	0.190882	6.00005e-07	0.00356824
1:150728032	ARNT	-0.0689235	5.62224e-07	0.00333883	10:131424673	MGMT	-0.173935	9.57277e-07	0.00568456	21:40652142	HMGN1	0.211017	6.02206e-07	0.00357778
1:150727539	ARNT	-0.0689325	5.62544e-07	0.00333883	16:55604128	LPCAT2	0.108726	9.57766e-07	0.00568456	1:28548705	ATPIF1	0.0754868	6.13421e-07	0.0036408
6:31408608	MICA	0.391778	5.65375e-07	0.00335231	19:45064435	CEACAM16	-0.061678	9.60646e-07	0.00569601	21:40535633	HMGN1	0.210825	6.29954e-07	0.00373522
6:31353323	MICA	0.334119	5.65963e-07	0.00335248	19:45064345	CEACAM16	-0.0616129	9.64697e-07	0.0057134	5:64886374	SGTB	-0.148487	6.37015e-07	0.00377336
20:25298988	ABHD12	-0.183283	5.67898e-07	0.00336021	10:131422882	MGMT	-0.173565	9.65484e-07	0.0057134	21:40529130	HMGN1	0.207118	6.40283e-07	0.00378897
6:31355056	MICA	0.333365	5.68453e-07	0.00336021	10:131424547	MGMT	-0.173939	9.71468e-07	0.00574314	1:28550448	ATPIF1	0.0746506	6.43673e-07	0.00380528
20:25271326	ABHD12	0.187274	5.68949e-07	0.00336021	10:70122037	SLC25A16	-0.132319	9.91962e-07	0.00585852	20:11809996	BTBD3	0.195709	6.47025e-07	0.00382133
6:31355119	MICA	0.333356	5.70387e-07	0.00336251	16:55606360	LPCAT2	0.1094	9.95006e-07	0.00587072	11:118886656	TRAPPC4	-0.186037	6.4859e-07	0.0038268
6:31353401	MICA	0.333979	5.70803e-07	0.00336251	20:21213844	XRN2	-0.186087	9.98092e-07	0.00588313	2:218351314	DIRC3	-0.230301	6.53858e-07	0.00385409
20:25271086	ABHD12	0.187278	5.7147e-07	0.00336251	9:130212876	SLC2A8	-0.165969	1.00066e-06	0.00589245	2:218351373	DIRC3	-0.230205	6.57307e-07	0.00387061
5:64869624	SGTB	-0.139509	5.71864e-07	0.00336251	10:131421330	MGMT	0.174257	1.00398e-06	0.0059042	20:25440269	ABHD12	0.213446	6.58162e-07	0.00387184
20:25303379	ABHD12	-0.183772	5.72142e-07	0.00336251	19:45063803	CEACAM16	-0.0613377	1.00462e-06	0.0059042	2:218352602	DIRC3	-0.230122	6.5981e-07	0.00387651
6:31353348	MICA	0.334224	5.73469e-07	0.00336513	9:130213298	SLC2A8	-0.166045	1.00973e-06	0.00592028	2:218352970	DIRC3	-0.23001	6.6025e-07	0.00387651
6:31353452	MICA	0.333895	5.73711e-07	0.00336513	10:131409392	MGMT	-0.181565	1.01243e-06	0.00592028	2:201855554	PPIL3	0.192154	6.67241e-07	0.00391373
6:31353541	MICA	0.333845	5.75262e-07	0.00337093	17:15961951	ZSWIM7	-0.166061	1.01266e-06	0.00592028	17:16006827	ZSWIM7	0.144503	6.69603e-07	0.00392374
15:40320090	SRP14	-0.141096	5.76353e-07	0.00337402	7:64798258	ERV3-1	-0.066389	1.0127e-06	0.00592028	20:25425943	ABHD12	0.211111	6.76822e-07	0.00396217
11:74442350	XRRA1	-0.0784753	5.80441e-07	0.00339206	16:55607809	LPCAT2	0.11	1.01324e-06	0.00592028	2:218351628	DIRC3	-0.231824	6.88558e-07	0.00402695
11:74442290	XRRA1	-0.0784914	5.80787e-07	0.00339206	17:15962151	ZSWIM7	-0.16612	1.01328e-06	0.00592028	21:40525759	HMGN1	0.204821	6.98204e-07	0.00407938
18:59718247	PIGN	0.142325	5.81133e-07	0.00339206	17:15962121	ZSWIM7	-0.166077	1.01475e-06	0.00592309	20:25432601	ABHD12	0.21177	7.15526e-07	0.00417406
1:85505697	MCOLN2	-0.297453	5.83594e-07	0.00340312	9:130175470	SLC2A8	-0.169822	1.0186e-06	0.0059398	9:96336790	PHF2	0.105685	7.15802e-07	0.00417406
9:34310083	NUDT2	-0.193423	5.84338e-07	0.00340414	14:65372531	CHURC1	-0.415889	1.02232e-06	0.00595565	2:201863530	PPIL3	0.192778	7.20363e-07	0.00419657
5:64869015	SGTB	-0.139495	5.85225e-07	0.003406	10:131410608	MGMT	-0.180707	1.02471e-06	0.0059638	20:34357008	CPNE1	0.257782	7.22525e-07	0.00420289
20:25270339	ABHD12	0.187186	5.87787e-07	0.00341759	16:55608032	LPCAT2	0.110191	1.02669e-06	0.0059695	20:34356529	CPNE1	0.258025	7.22849e-07	0.00420289
6:31353950	MICA	0.333539	5.88641e-07	0.00341924	9:130213508	SLC2A8	-0.166362	1.02807e-06	0.00597178	1:28542374	ATPIF1	0.0837125	7.24505e-07	0.00420482
20:25270003	ABHD12	0.187171	5.92157e-07	0.00343634	16:55612032	LPCAT2	0.112495	1.03155e-06	0.00598616	20:25430745	ABHD12	0.211351	7.25133e-07	0.00420482
6:31410524	MICA	0.416593	5.92849e-07	0.00343703	9:130173362	SLC2A8	-0.1697	1.04093e-06	0.00603114	20:25430027	ABHD12	0.211499	7.25687e-07	0.00420482
1:28567101	ATPIF1	0.0989593	5.94798e-07	0.00344499	19:45048658	CEACAM16	-0.0602168	1.04408e-06	0.00603114	20:25430680	ABHD12	0.211339	7.25987e-07	0.00420482
20:25269743	ABHD12	0.187141	5.99029e-07	0.00346615	10:131411620	MGMT	-0.180028	1.04419e-06	0.00603114	20:25430905	ABHD12	0.211404	7.2703e-07	0.00420617
12:6615012	TAPBPL	-0.0835349	5.99966e-07	0.00346822	17:15965863	ZSWIM7	-0.167745	1.04443e-06	0.00603114	9:96333916	PHF2	0.105617	7.28174e-07	0.00420617
20:25269630	ABHD12	0.187174	6.02811e-07	0.00348007	19:45048779	CEACAM16	-0.0602059	1.04609e-06	0.00603114	9:96331844	PHF2	0.105648	7.28325e-07	0.00420617
20:21223410	XRN2	-0.207893	6.03176e-07	0.00348007	19:45065444	CEACAM16	-0.0621429	1.04622e-06	0.00603114	12:31708231	DENND5B	0.230115	7.29267e-07	0.00420756
20:25371378	ABHD12	-0.183321	6.03812e-07	0.00348039	9:130220956	SLC2A8	-0.168009	1.04634e-06	0.00603114	5:64870345	SGTB	-0.14614	7.32093e-07	0.00421325
6:31354287	MICA	0.333147	6.04505e-07	0.00348103	9:34313478	NUDT2	0.219232	1.05076e-06	0.00604083	20:34355523	CPNE1	0.258201	7.32285e-07	0.00421325
4:37855550	PGM2	0.147104	6.06111e-07	0.00348459	9:130221388	SLC2A8	-0.168088	1.05099e-06	0.00604083	9:96331816	PHF2	0.105632	7.32362e-07	0.00421325
1:85466995	MCOLN2	-0.267298	6.06284e-07	0.00348459	9:130215711	SLC2A8	-0.165909	1.05203e-06	0.00604083	12:95616609	VEZT	0.166462	7.35169e-07	0.00421678
6:31346937	MICA	0.388792	6.07628e-07	0.00348896	9:130215279	SLC2A8	-0.165764	1.05205e-06	0.00604083	2:101922773	SNORD89	0.206202	7.35184e-07	0.00421678
6:31354388	MICA	0.332968	6.11049e-07	0.00350525	9:130221698	SLC2A8	-0.168086	1.05479e-06	0.00605072	20:25428786	ABHD12	0.21102	7.36525e-07	0.00421678
10:101999394	CWF19L1	0.115122	6.11756e-07	0.00350595	1:52368319	RAB3B	-0.415373	1.06345e-06	0.00609303	9:96327691	PHF2	0.105653	7.37304e-07	0.00421678
17:40098187	NT5C3L	-0.128334	6.15827e-07	0.00352591	10:131442671	MGMT	0.175107	1.06419e-06	0.00609303	20:25428311	ABHD12	0.21088	7.37836e-07	0.00421678
1:28566740	ATPIF1	0.0986522	6.1701e-07	0.00352931	20:21209026	XRN2	-0.185298	1.06848e-06	0.00610494	12:31696826	DENND5B	0.230318	7.38495e-07	0.00421678
20:25440593	ABHD12	0.187484	6.19144e-07	0.00353814	9:130219669	SLC2A8	-0.167207	1.06968e-06	0.00610494	12:31696488	DENND5B	0.23028	7.39077e-07	0.00421678
5:64866594	SGTB	-0.139402	6.20036e-07	0.00353986	16:55609474	LPCAT2	0.110638	1.07028e-06	0.00610494	20:25426693	ABHD12	0.210683	7.40615e-07	0.00421678
18:59714490	PIGN	0.142603	6.23474e-07	0.00355385	9:130222452	SLC2A8	-0.16831	1.07035e-06	0.00610494	20:25427081	ABHD12	0.210718	7.41496e-07	0.00421678
1:28566404	ATPIF1	0.0985072	6.23671e-07	0.00355385	19:46954029	PNMAL1	-0.264145	1.07186e-06	0.00610775	2:101924004	SNORD89	0.206044	7.41629e-07	0.00421678
1:75203801	CRYZ	-0.267986	6.25149e-07	0.00355889	9:130219743	SLC2A8	-0.167701	1.07347e-06	0.00611112	20:34351935	CPNE1	0.258957	7.41918e-07	0.00421678
1:85508601	MCOLN2	-0.298511	6.26437e-07	0.00356266	16:55609568	LPCAT2	0.110683	1.07467e-06	0.00611214	20:25427836	ABHD12	0.210785	7.42349e-07	0.00421678
1:28540221	ATPIF1	0.098844	6.27198e-07	0.00356266	9:101692722	COL15A1	-0.549686	1.09161e-06	0.00620261	21:40525639	HMGN1	0.204736	7.43231e-07	0.00421678
3:170604456	RPL22L1	-0.340574	6.27594e-07	0.00356266	10:131443520	MGMT	0.174584	1.10904e-06	0.00629566	5:64874056	SGTB	-0.14547	7.45086e-07	0.00421678
20:25268920	ABHD12	0.187053	6.28963e-07	0.00356705	16:55610366	LPCAT2	0.111103	1.11681e-06	0.00633377	5:64873144	SGTB	-0.145553	7.45784e-07	0.00421678
20:25429287	ABHD12	-0.194306	6.32768e-07	0.00358524	11:17105730	PIK3C2A	0.187091	1.12406e-06	0.00636886	12:31690971	DENND5B	0.230149	7.47025e-07	0.00421678
1:28566173	ATPIF1	0.0982966	6.40148e-07	0.00362325	9:130219990	SLC2A8	-0.170114	1.12557e-06	0.0063714	5:64872018	SGTB	-0.145736	7.47152e-07	0.00421678
20:25267893	ABHD12	0.187216	6.41284e-07	0.00362325	10:70112942	SLC25A16	-0.136693	1.12677e-06	0.00637218	5:64871486	SGTB	-0.145792	7.47154e-07	0.00421678
17:7165395	C17orf81	-0.0606252	6.4129e-07	0.00362325	9:130224927	SLC2A8	-0.169149	1.13453e-06	0.00641004	12:31711365	DENND5B	0.230388	7.47618e-07	0.00421678
3:48779715	WDR6	-0.112669	6.43788e-07	0.00363394	16:55614749	LPCAT2	0.11388	1.13822e-06	0.00642479	5:64871094	SGTB	-0.145856	7.48444e-07	0.00421678
1:85509283	MCOLN2	-0.298767	6.45271e-07	0.00363888	16:55610961	LPCAT2	0.111409	1.14264e-06	0.00643912	20:34358527	CPNE1	0.257945	7.49919e-07	0.00421678
18:59713661	PIGN	0.142468	6.46832e-07	0.00364252	10:131445144	MGMT	0.174009	1.1429e-06	0.00643912	5:64876855	SGTB	-0.144683	7.50436e-07	0.00421678
20:34413646	CPNE1	0.242891	6.47132e-07	0.00364252	16:55614750	LPCAT2	0.113887	1.14545e-06	0.0064474	5:64870746	SGTB	-0.145868	7.50873e-07	0.00421678
12:6615681	TAPBPL	-0.0830568	6.48936e-07	0.00364925	16:55614751	LPCAT2	0.113908	1.15119e-06	0.00647365	20:25428261	ABHD12	0.210822	7.50999e-07	0.00421678
20:34413647	CPNE1	0.242998	6.50469e-07	0.00365444	5:64857602	SGTB	-0.144189	1.15531e-06	0.00649074	5:64876991	SGTB	-0.144662	7.51185e-07	0.00421678
1:150730279	ARNT	-0.067894	6.54081e-07	0.00367129	10:131293145	MGMT	-0.19192	1.15925e-06	0.00650676	20:34351476	CPNE1	0.259036	7.51266e-07	0.00421678
20:25440187	ABHD12	0.18642	6.5517e-07	0.00367397	1:213068595	FLVCR1-AS1	-0.151825	1.16874e-06	0.00655389	20:34358652	CPNE1	0.257953	7.5278e-07	0.00422133
1:28542323	ATPIF1	0.100915	6.56644e-07	0.00367824	1:52374952	RAB3B	-0.40647	1.17315e-06	0.00657245	8:28909523	HMBOX1	0.117062	7.53929e-07	0.00422382
10:131427717	MGMT	-0.184929	6.57338e-07	0.00367824	20:21432925	XRN2	-0.165021	1.18014e-06	0.00660547	12:31687879	DENND5B	0.229979	7.55587e-07	0.00422382
18:59712463	PIGN	0.14271	6.57882e-07	0.00367824	16:55612277	LPCAT2	0.111852	1.18269e-06	0.00661356	5:64870445	SGTB	-0.145932	7.56013e-07	0.00422382
20:25439850	ABHD12	0.186397	6.58387e-07	0.00367824	9:130218441	SLC2A8	-0.169022	1.19296e-06	0.00666478	12:31693733	DENND5B	0.230176	7.56042e-07	0.00422382
3:48780081	WDR6	-0.111496	6.60409e-07	0.00368568	6:31415852	MICA	0.537918	1.1991e-06	0.00669282	5:64877903	SGTB	-0.144356	7.5706e-07	0.00422557
1:150734655	ARNT	-0.0673828	6.6162e-07	0.00368568	16:55614197	LPCAT2	0.112812	1.20235e-06	0.00670476	5:64870317	SGTB	-0.145966	7.57789e-07	0.0042257
1:150734436	ARNT	-0.0673979	6.61814e-07	0.00368568	1:52366500	RAB3B	-0.414684	1.21506e-06	0.00676932	2:201767306	PPIL3	0.184455	7.60382e-07	0.00422975
1:150738200	ARNT	-0.067031	6.62177e-07	0.00368568	22:38982743	KDELR3	-0.246822	1.21911e-06	0.00678559	20:25421648	ABHD12	0.209752	7.6047e-07	0.00422975
10:131427569	MGMT	-0.184843	6.62795e-07	0.0036857	22:39132748	KDELR3	-0.244978	1.22411e-06	0.00680709	5:64869624	SGTB	-0.146022	7.61253e-07	0.00422975
1:150738483	ARNT	-0.0670067	6.65438e-07	0.00369629	16:55614447	LPCAT2	0.112889	1.22729e-06	0.00681843	10:101963299	CWF19L1	-0.135105	7.61338e-07	0.00422975
3:170605830	RPL22L1	-0.340276	6.65934e-07	0.00369629	20:34345396	CPNE1	0.255637	1.25309e-06	0.00695535	21:40553980	HMGN1	0.212459	7.66049e-07	0.00424442
6:31347020	MICA	0.388956	6.66977e-07	0.00369866	10:131445398	MGMT	0.173005	1.2566e-06	0.00696836	21:40525516	HMGN1	0.204674	7.66804e-07	0.00424442
20:25530838	ABHD12	-0.185147	6.69248e-07	0.00370725	1:75207024	CRYZ	-0.263278	1.27149e-06	0.0070444	12:31684194	DENND5B	0.229709	7.67193e-07	0.00424442
1:28542324	ATPIF1	0.100872	6.69763e-07	0.00370725	7:6061915	EIF2AK1	-0.116822	1.27309e-06	0.00704679	5:64869015	SGTB	-0.146074	7.67613e-07	0.00424442
20:25267301	ABHD12	0.186715	6.72159e-07	0.00371486	1:75193989	CRYZ	-0.272901	1.27519e-06	0.00705187	2:101925026	SNORD89	0.206015	7.68596e-07	0.00424442
20:25373782	ABHD12	-0.184372	6.72378e-07	0.00371486	10:131399616	MGMT	0.185107	1.27787e-06	0.00706019	5:64879602	SGTB	-0.143983	7.69008e-07	0.00424442
18:59706797	PIGN	0.144326	6.76732e-07	0.00373548	5:64857063	SGTB	-0.143341	1.28685e-06	0.00710179	20:25420077	ABHD12	0.209545	7.6971e-07	0.00424442
10:131426022	MGMT	-0.184592	6.81048e-07	0.00375363	11:17194584	PIK3C2A	0.193896	1.28777e-06	0.00710179	20:25418681	ABHD12	0.209297	7.69751e-07	0.00424442
12:6616223	TAPBPL	-0.0828965	6.81274e-07	0.00375363	16:55615757	LPCAT2	0.113432	1.29686e-06	0.00714534	12:95694394	VEZT	0.160961	7.70351e-07	0.00424442
20:25266513	ABHD12	0.187393	6.82446e-07	0.00375664	10:131418999	MGMT	-0.175381	1.301e-06	0.00715515	20:25416375	ABHD12	0.208858	7.74412e-07	0.00426288
10:131425496	MGMT	-0.184474	6.88128e-07	0.00378444	10:131420534	MGMT	-0.174769	1.30103e-06	0.00715515	20:34350666	CPNE1	0.259302	7.77315e-07	0.00427494
18:59710893	PIGN	0.142516	6.88937e-07	0.00378542	10:131414401	MGMT	-0.177694	1.303e-06	0.00715944	20:34347802	CPNE1	0.220831	7.7813e-07	0.0042755
20:25431749	ABHD12	0.185169	6.94834e-07	0.0038127	10:131448143	MGMT	0.172444	1.30869e-06	0.0071841	20:34346502	CPNE1	0.221493	7.79489e-07	0.0042761
12:6617372	TAPBPL	-0.0832105	6.95174e-07	0.0038127	9:130229652	SLC2A8	-0.17148	1.32981e-06	0.00729336	17:40090520	NT5C3L	-0.126022	7.79667e-07	0.0042761
12:31722901	DENND5B	0.209855	6.97535e-07	0.00382153	1:75206820	CRYZ	-0.261729	1.33157e-06	0.00729634	20:34350123	CPNE1	0.259459	7.80868e-07	0.00427877
12:6617351	TAPBPL	-0.0832057	6.9806e-07	0.00382153	20:21223946	XRN2	-0.189711	1.33773e-06	0.0073234	5:64866594	SGTB	-0.146132	7.8544e-07	0.0042999
1:28564279	ATPIF1	0.0974054	7.0246e-07	0.00384211	10:131419879	MGMT	-0.174501	1.35373e-06	0.00740116	2:201881493	PPIL3	0.192823	7.90329e-07	0.00432271
11:66657373	CTSF	-0.1946	7.04893e-07	0.0038513	10:131420536	MGMT	0.172755	1.3544e-06	0.00740116	21:40553845	HMGN1	0.188797	7.93559e-07	0.00433513
1:28604673	ATPIF1	0.110211	7.05805e-07	0.0038513	6:31346937	MICA	0.41	1.3638e-06	0.00744575	5:64881181	SGTB	-0.143336	7.94045e-07	0.00433513
18:59710327	PIGN	0.142525	7.06068e-07	0.0038513	10:131300276	MGMT	0.218877	1.36817e-06	0.00746277	12:31676917	DENND5B	0.228926	7.95445e-07	0.00433882
18:59710165	PIGN	0.142531	7.0912e-07	0.00385954	7:64718394	ERV3-1	-0.0649427	1.37027e-06	0.00746744	5:64881578	SGTB	-0.143217	7.97009e-07	0.00434178
11:66649612	CTSF	-0.195637	7.09155e-07	0.00385954	10:131413676	MGMT	-0.177113	1.37575e-06	0.00749049	5:64881936	SGTB	-0.143158	7.97437e-07	0.00434178
17:40081677	NT5C3L	-0.123143	7.10037e-07	0.00385954	9:130201480	SLC2A8	-0.165755	1.37931e-06	0.00749931	20:25352588	ABHD12	0.20289	8.03551e-07	0.0043711
20:25266450	ABHD12	0.186541	7.10898e-07	0.00385954	10:131417586	MGMT	0.174129	1.37987e-06	0.00749931	20:25350944	ABHD12	0.203222	8.05531e-07	0.00437749
20:25266476	ABHD12	0.186526	7.10974e-07	0.00385954	9:130201484	SLC2A8	-0.165749	1.3815e-06	0.00750136	5:64883855	SGTB	-0.143298	8.06425e-07	0.00437749
3:48787219	WDR6	-0.110268	7.1144e-07	0.00385954	10:131420584	MGMT	0.172296	1.39284e-06	0.00755613	20:25354561	ABHD12	0.202377	8.08013e-07	0.00437749
20:25266355	ABHD12	0.186525	7.1337e-07	0.00386651	7:64442904	ERV3-1	0.0612303	1.40872e-06	0.00763532	20:25371559	ABHD12	0.203064	8.08879e-07	0.00437749
20:25426968	ABHD12	0.184345	7.15649e-07	0.00387535	17:40019443	NT5C3L	-0.127101	1.41025e-06	0.00763672	20:25350677	ABHD12	0.203211	8.09091e-07	0.00437749
3:134331167	ANAPC13	0.119127	7.16366e-07	0.00387573	9:130213110	SLC2A8	-0.168614	1.4148e-06	0.00765443	20:25350325	ABHD12	0.203303	8.09354e-07	0.00437749
11:66657369	CTSF	-0.194698	7.17468e-07	0.0038782	1:20550123	PLA2G5	0.0777929	1.41914e-06	0.00766431	2:201893188	PPIL3	0.192488	8.10132e-07	0.00437749
20:34345396	CPNE1	0.253503	7.21451e-07	0.00389404	9:34318708	NUDT2	0.214607	1.41918e-06	0.00766431	20:25350223	ABHD12	0.203391	8.11097e-07	0.00437749
20:25424713	ABHD12	0.184051	7.21815e-07	0.00389404	20:25557426	ABHD12	-0.186084	1.42502e-06	0.00768894	20:25416942	ABHD12	0.208856	8.11694e-07	0.00437749
17:40105401	NT5C3L	-0.132761	7.22348e-07	0.00389404	19:33390693	CEP89	0.127495	1.42642e-06	0.00768955	2:201894943	PPIL3	0.192549	8.12028e-07	0.00437749
17:40085665	NT5C3L	-0.123118	7.26241e-07	0.00391151	9:130166857	SLC2A8	-0.173495	1.42795e-06	0.00769087	5:64885885	SGTB	-0.143357	8.17985e-07	0.00440441
1:85467045	MCOLN2	-0.263554	7.27772e-07	0.00391375	1:52364576	RAB3B	-0.413724	1.42957e-06	0.0076927	5:64881688	SGTB	-0.143105	8.18491e-07	0.00440441
17:40102154	NT5C3L	-0.131952	7.28088e-07	0.00391375	9:130218691	SLC2A8	-0.166033	1.43376e-06	0.00770835	20:25368373	ABHD12	0.202431	8.19615e-07	0.0044065
20:25423538	ABHD12	0.183874	7.28615e-07	0.00391375	5:64925256	SGTB	0.155076	1.44379e-06	0.00775532	19:43663159	PSG4	0.604019	8.23449e-07	0.00442315
18:59709678	PIGN	0.14253	7.31746e-07	0.00392705	20:25550372	ABHD12	-0.186811	1.44525e-06	0.00775622	20:25378172	ABHD12	0.203553	8.24564e-07	0.00442517
17:40103698	NT5C3L	-0.1318	7.41708e-07	0.00397695	19:33394661	CEP89	0.127303	1.44861e-06	0.00776725	20:25401203	ABHD12	0.205012	8.28269e-07	0.00443221
20:25265872	ABHD12	0.18672	7.45439e-07	0.00399338	19:33394188	CEP89	0.127284	1.45054e-06	0.00777068	20:25400240	ABHD12	0.204974	8.28594e-07	0.00443221
6:88142274	C6orf162	-0.0653356	7.46247e-07	0.00399414	19:33393644	CEP89	0.12743	1.45952e-06	0.00780984	21:40525379	HMGN1	0.20463	8.28631e-07	0.00443221
20:25290512	ABHD12	-0.183542	7.47187e-07	0.00399561	19:33397030	CEP89	0.127248	1.46046e-06	0.00780984	20:25400873	ABHD12	0.204975	8.29337e-07	0.00443221
20:11809442	BTBD3	0.209208	7.56572e-07	0.00404218	10:70106474	SLC25A16	-0.137456	1.46241e-06	0.00781333	20:25398876	ABHD12	0.20493	8.29572e-07	0.00443221
20:25369918	ABHD12	0.177538	7.61962e-07	0.00406718	7:6063283	EIF2AK1	-0.113986	1.46903e-06	0.00784168	2:201904301	PPIL3	0.192678	8.32056e-07	0.00443456
1:28605319	ATPIF1	0.109854	7.62606e-07	0.00406718	20:34313596	CPNE1	0.243549	1.47857e-06	0.00788559	20:25374873	ABHD12	0.203018	8.33017e-07	0.00443456
20:25265984	ABHD12	0.186067	7.6554e-07	0.0040792	20:25561645	ABHD12	-0.186188	1.48167e-06	0.00789512	5:64887915	SGTB	-0.143485	8.35003e-07	0.00443456
18:59708465	PIGN	0.142534	7.7105e-07	0.00410491	9:130187473	SLC2A8	-0.164217	1.48767e-06	0.00790854	5:64888071	SGTB	-0.143485	8.35689e-07	0.00443456
10:131443990	MGMT	0.181193	7.72212e-07	0.00410745	17:39996226	NT5C3L	-0.131523	1.48908e-06	0.00790854	20:25378446	ABHD12	0.203611	8.35803e-07	0.00443456
20:25265554	ABHD12	0.185998	7.79051e-07	0.00414015	17:39996172	NT5C3L	-0.131534	1.48938e-06	0.00790854	17:15949099	ZSWIM7	-0.148342	8.36636e-07	0.00443456
18:59707887	PIGN	0.142556	7.80137e-07	0.00414224	1:52363712	RAB3B	-0.413396	1.4904e-06	0.00790854	20:25397257	ABHD12	0.204902	8.36646e-07	0.00443456
20:34422220	CPNE1	0.245756	7.85433e-07	0.00416668	17:15948430	ZSWIM7	-0.148022	1.49079e-06	0.00790854	20:25395878	ABHD12	0.204869	8.37229e-07	0.00443456
20:25301845	ABHD12	0.17765	7.89017e-07	0.00418199	20:25562500	ABHD12	-0.186217	1.50525e-06	0.00797244	20:25379526	ABHD12	0.203643	8.39612e-07	0.00443456
3:134329600	ANAPC13	0.11812	7.89977e-07	0.00418338	20:25521346	ABHD12	-0.188355	1.50549e-06	0.00797244	20:25374199	ABHD12	0.202955	8.40151e-07	0.00443456
20:25298087	ABHD12	0.17731	7.92384e-07	0.00419115	20:25521057	ABHD12	-0.18837	1.50743e-06	0.00797554	17:15948963	ZSWIM7	-0.148256	8.40262e-07	0.00443456
20:25387521	ABHD12	0.178944	7.92843e-07	0.00419115	9:34306571	NUDT2	0.21265	1.50874e-06	0.00797554	20:25382211	ABHD12	0.204473	8.41717e-07	0.00443456
19:46966401	PNMAL1	-0.277209	7.94072e-07	0.00419395	20:25526668	ABHD12	-0.18791	1.51968e-06	0.00802632	20:34422220	CPNE1	0.241338	8.41874e-07	0.00443456
12:6625333	TAPBPL	-0.0776898	7.96644e-07	0.00420383	10:131408155	MGMT	-0.179063	1.52479e-06	0.00804139	20:25379069	ABHD12	0.203551	8.43302e-07	0.00443456
3:134329535	ANAPC13	0.118047	7.97749e-07	0.00420596	20:21217621	XRN2	-0.181223	1.52522e-06	0.00804139	5:64889635	SGTB	-0.14366	8.43576e-07	0.00443456
20:25264910	ABHD12	0.18587	8.04396e-07	0.00423728	17:39996734	NT5C3L	-0.131182	1.52803e-06	0.00804914	20:25381848	ABHD12	0.203964	8.43649e-07	0.00443456
3:49035885	WDR6	-0.110925	8.05629e-07	0.00424005	20:37080007	RP4-564F22.2	-0.38152	1.53462e-06	0.00807676	20:25381895	ABHD12	0.203888	8.43822e-07	0.00443456
20:25264814	ABHD12	0.185851	8.1233e-07	0.00426848	20:21217456	XRN2	-0.181138	1.53853e-06	0.00809021	5:64889079	SGTB	-0.143533	8.44591e-07	0.00443456
6:31411992	MICA	0.487888	8.12741e-07	0.00426848	20:21196089	XRN2	-0.192321	1.55127e-06	0.00814714	20:25379004	ABHD12	0.20353	8.44615e-07	0.00443456
3:170611490	RPL22L1	-0.339278	8.13176e-07	0.00426848	17:39997265	NT5C3L	-0.130906	1.55207e-06	0.00814714	20:25378802	ABHD12	0.203513	8.44807e-07	0.00443456
10:127496359	UROS	0.115198	8.1388e-07	0.00426848	5:64855272	SGTB	-0.141731	1.55901e-06	0.00817639	17:40081281	NT5C3L	-0.128876	8.45742e-07	0.00443558
6:31410597	MICA	0.482819	8.14713e-07	0.00426911	6:31347020	MICA	0.40947	1.56363e-06	0.00819346	20:25372891	ABHD12	0.203255	8.46985e-07	0.00443822
17:7161628	C17orf81	-0.0627883	8.17353e-07	0.00427172	17:39997374	NT5C3L	-0.130821	1.56553e-06	0.00819625	20:25372890	ABHD12	0.203214	8.49669e-07	0.0044484
20:25351071	ABHD12	0.177444	8.17549e-07	0.00427172	17:39997856	NT5C3L	-0.130739	1.56861e-06	0.00819917	20:34293686	CPNE1	0.210788	8.51412e-07	0.00444959
17:7161611	C17orf81	-0.062803	8.17662e-07	0.00427172	10:131404528	MGMT	-0.180291	1.56882e-06	0.00819917	2:201730687	PPIL3	0.226759	8.51733e-07	0.00444959
20:25264664	ABHD12	0.185814	8.18062e-07	0.00427172	17:39998141	NT5C3L	-0.130553	1.58219e-06	0.00825881	5:64889950	SGTB	-0.143558	8.52124e-07	0.00444959
4:99795324	EIF4E	0.0894246	8.20217e-07	0.00427925	9:34275509	NUDT2	0.209487	1.584e-06	0.00825881	17:40085038	NT5C3L	-0.128233	8.57047e-07	0.00446791
20:25365340	ABHD12	0.176844	8.21098e-07	0.00428012	20:25530838	ABHD12	-0.190606	1.58437e-06	0.00825881	2:201913245	PPIL3	0.192533	8.57123e-07	0.00446791
20:34313596	CPNE1	0.241856	8.22102e-07	0.00428163	5:64902091	SGTB	0.147091	1.58724e-06	0.00826657	12:16524170	MGST1	-0.137692	8.59399e-07	0.00447588
20:25392384	ABHD12	0.178979	8.22874e-07	0.00428194	5:64910405	SGTB	0.147074	1.59389e-06	0.00829401	2:201904466	PPIL3	0.192828	8.68552e-07	0.00451608
20:25369095	ABHD12	0.176657	8.24129e-07	0.00428474	20:21194437	XRN2	-0.192095	1.59964e-06	0.00831338	5:64891974	SGTB	-0.143654	8.69054e-07	0.00451608
15:93228961	FAM174B	-0.320743	8.2495e-07	0.00428496	5:64908111	SGTB	0.147004	1.60038e-06	0.00831338	5:64891439	SGTB	-0.143621	8.69378e-07	0.00451608
1:75207024	CRYZ	-0.268867	8.256e-07	0.00428496	17:40010979	NT5C3L	-0.12725	1.60709e-06	0.00834099	5:64892027	SGTB	-0.143644	8.71269e-07	0.00452199
3:170610273	RPL22L1	-0.337566	8.26922e-07	0.00428803	12:110010866	USP30	0.0656964	1.61145e-06	0.0083564	5:64892611	SGTB	-0.143686	8.79547e-07	0.004561
20:25390284	ABHD12	0.178823	8.27762e-07	0.00428803	20:21221353	XRN2	-0.181652	1.61471e-06	0.00836326	5:64893199	SGTB	-0.143702	8.84044e-07	0.00457862
20:25286059	ABHD12	-0.183876	8.28658e-07	0.00428803	20:21221350	XRN2	-0.181626	1.61627e-06	0.00836326	10:102011211	CWF19L1	-0.129054	8.84472e-07	0.00457862
6:31411519	MICA	0.48607	8.29052e-07	0.00428803	17:40009690	NT5C3L	-0.127482	1.61696e-06	0.00836326	9:101699446	COL15A1	-0.527826	8.89575e-07	0.00460106
15:93229184	FAM174B	-0.320909	8.33554e-07	0.0043076	9:34301392	NUDT2	0.211435	1.62403e-06	0.00838664	2:201930930	PPIL3	0.191963	8.91952e-07	0.00460938
6:31411377	MICA	0.484711	8.45249e-07	0.00436427	9:130172319	SLC2A8	0.172901	1.62428e-06	0.00838664	5:64894448	SGTB	-0.143724	8.96768e-07	0.00462904
20:25286160	ABHD12	-0.183565	8.5699e-07	0.00442006	20:21202815	XRN2	-0.180447	1.62746e-06	0.00838687	20:37080007	RP4-564F22.2	-0.405503	8.98015e-07	0.00462904
5:96289711	ERAP2	-0.50976	8.57529e-07	0.00442006	17:39999279	NT5C3L	-0.130055	1.62816e-06	0.00838687	12:95621923	VEZT	0.163928	8.98073e-07	0.00462904
17:7156447	C17orf81	-0.0634451	8.60507e-07	0.0044316	20:21222045	XRN2	-0.181669	1.62959e-06	0.00838687	9:101698023	COL15A1	-0.528843	9.0264e-07	0.00464858
20:25263648	ABHD12	0.185642	8.6671e-07	0.00445972	20:21203946	XRN2	-0.180371	1.62992e-06	0.00838687	10:102007714	CWF19L1	-0.129258	9.06985e-07	0.00466359
4:37854849	PGM2	0.144371	8.70691e-07	0.00447569	17:40012224	NT5C3L	-0.126687	1.6405e-06	0.00843405	2:201906661	PPIL3	0.192778	9.0711e-07	0.00466359
6:31410885	MICA	0.481849	8.72019e-07	0.00447569	17:40012732	NT5C3L	-0.126265	1.66137e-06	0.00853406	10:102008169	CWF19L1	-0.129249	9.11544e-07	0.00468174
20:25285507	ABHD12	-0.183587	8.72056e-07	0.00447569	17:15958014	ZSWIM7	-0.159633	1.66587e-06	0.00854984	6:117724499	DCBLD1	0.124658	9.12202e-07	0.00468174
20:25378318	ABHD12	0.178066	8.75381e-07	0.00448892	17:15954048	ZSWIM7	-0.149424	1.67883e-06	0.0086061	5:64899049	SGTB	-0.144357	9.15223e-07	0.00469322
16:55618827	LPCAT2	-0.114048	8.77707e-07	0.004497	20:21223663	XRN2	-0.182066	1.67971e-06	0.0086061	10:101972378	CWF19L1	-0.132807	9.30008e-07	0.00476496
18:59705637	PIGN	0.142507	8.80313e-07	0.00450463	3:170628770	RPL22L1	-0.290407	1.68616e-06	0.00863178	2:201931730	PPIL3	0.191982	9.31382e-07	0.00476793
17:7154534	C17orf81	-0.0638505	8.807e-07	0.00450463	19:46952221	PNMAL1	-0.258585	1.68867e-06	0.00863222	22:38898051	KDELR3	-0.252055	9.36154e-07	0.00478827
18:59705408	PIGN	0.142501	8.84994e-07	0.0045227	17:40013497	NT5C3L	-0.125854	1.68912e-06	0.00863222	5:64898063	SGTB	-0.143779	9.40245e-07	0.00480418
6:31410649	MICA	0.480873	8.85741e-07	0.0045227	10:70108913	SLC25A16	-0.133682	1.69887e-06	0.00867036	10:101973097	CWF19L1	-0.132613	9.40867e-07	0.00480418
11:17105730	PIK3C2A	0.1694	8.89501e-07	0.00453803	16:55618827	LPCAT2	-0.121992	1.69948e-06	0.00867036	2:201946315	PPIL3	0.191284	9.4728e-07	0.00483039
3:48920127	WDR6	-0.111089	8.90598e-07	0.00453977	17:40014194	NT5C3L	-0.125684	1.70254e-06	0.00867858	20:34292961	CPNE1	0.210865	9.47611e-07	0.00483039
17:7158203	C17orf81	-0.0637473	8.92235e-07	0.00454424	17:40018312	NT5C3L	-0.124918	1.70843e-06	0.00870119	10:101973388	CWF19L1	-0.132437	9.517e-07	0.00484711
5:96288138	ERAP2	-0.508823	8.94227e-07	0.00455053	20:21248116	XRN2	-0.197711	1.71146e-06	0.00870533	6:117727056	DCBLD1	0.11231	9.54036e-07	0.00485488
3:48911443	WDR6	-0.110587	8.9522e-07	0.00455075	17:40014076	NT5C3L	-0.125666	1.71214e-06	0.00870533	17:15958014	ZSWIM7	-0.140351	9.59461e-07	0.00487835
3:49133310	WDR6	-0.115311	8.9579e-07	0.00455075	10:131400088	MGMT	-0.186057	1.71366e-06	0.00870568	5:64891552	SGTB	-0.143814	9.68738e-07	0.00492134
4:37854911	PGM2	0.144196	8.98901e-07	0.00456034	17:40008267	NT5C3L	-0.127219	1.72005e-06	0.00873071	9:96301719	PHF2	0.0995772	9.69673e-07	0.00492192
4:37854827	PGM2	0.144828	8.99198e-07	0.00456034	9:34172565	NUDT2	0.198563	1.72499e-06	0.00874049	5:64901653	SGTB	-0.143809	9.90188e-07	0.0050218
20:25263136	ABHD12	0.185381	9.03864e-07	0.00457764	20:37074726	RP4-564F22.2	-0.376574	1.72617e-06	0.00874049	5:64901846	SGTB	-0.143812	9.91348e-07	0.00502343
12:6577329	TAPBPL	-0.0852928	9.04138e-07	0.00457764	17:15955009	ZSWIM7	-0.149734	1.72745e-06	0.00874049	1:75179129	CRYZ	-0.265819	9.94007e-07	0.00503253
11:118883491	TRAPPC4	-0.209899	9.05793e-07	0.00458216	10:65392260	REEP3	0.114967	1.72781e-06	0.00874049	21:38477330	PIGP	-0.188776	9.94823e-07	0.00503253
20:25263062	ABHD12	0.185251	9.09331e-07	0.00459618	5:64854715	SGTB	-0.140707	1.7325e-06	0.00874888	10:101996295	CWF19L1	-0.129795	1.01166e-06	0.00511338
4:37854920	PGM2	0.144169	9.10635e-07	0.00459754	9:34181651	NUDT2	0.201503	1.73384e-06	0.00874888	5:64903586	SGTB	-0.143799	1.01414e-06	0.00511992
18:59704720	PIGN	0.142705	9.11136e-07	0.00459754	17:40008056	NT5C3L	-0.127192	1.73512e-06	0.00874888	17:16013054	ZSWIM7	0.134603	1.01466e-06	0.00511992
12:6578872	TAPBPL	-0.0854955	9.13691e-07	0.00460656	17:40014701	NT5C3L	-0.125282	1.7353e-06	0.00874888	10:101996286	CWF19L1	-0.129717	1.01631e-06	0.00512043
12:6619284	TAPBPL	-0.0818534	9.14872e-07	0.00460864	12:110017125	USP30	0.0659208	1.73759e-06	0.00875234	17:16014865	ZSWIM7	0.135872	1.01647e-06	0.00512043
12:6578140	TAPBPL	-0.0853336	9.19784e-07	0.00462949	9:34340533	NUDT2	0.212525	1.7392e-06	0.00875234	20:37074726	RP4-564F22.2	-0.400227	1.01786e-06	0.00512315
20:25262789	ABHD12	0.185196	9.2134e-07	0.00463343	17:40014736	NT5C3L	-0.125253	1.74037e-06	0.00875234	17:40112473	NT5C3L	-0.133803	1.02095e-06	0.00513437
4:99791391	EIF4E	0.0890183	9.2502e-07	0.00464545	9:34340521	NUDT2	0.212507	1.74335e-06	0.00875999	5:64904329	SGTB	-0.143803	1.02421e-06	0.00514644
17:40115017	NT5C3L	-0.127784	9.25334e-07	0.00464545	17:40020085	NT5C3L	-0.124426	1.75052e-06	0.00878162	5:64904629	SGTB	-0.143811	1.02585e-06	0.00515035
10:102016268	CWF19L1	0.114329	9.26055e-07	0.00464545	17:40019598	NT5C3L	-0.124685	1.75059e-06	0.00878162	17:16010920	ZSWIM7	0.133557	1.03322e-06	0.0051825
4:99792426	EIF4E	0.0890238	9.29079e-07	0.00464829	20:21207744	XRN2	-0.178939	1.77803e-06	0.00891181	9:96334602	PHF2	0.0991412	1.03398e-06	0.0051825
4:99793264	EIF4E	0.089022	9.29167e-07	0.00464829	1:75190452	CRYZ	-0.268277	1.78229e-06	0.00892574	9:96330499	PHF2	0.0993215	1.03609e-06	0.00518875
11:118873987	TRAPPC4	-0.20882	9.30314e-07	0.00464829	6:28271198	ZNF323	0.203117	1.78892e-06	0.00895143	20:37074199	RP4-564F22.2	-0.399082	1.04594e-06	0.00523368
4:99792866	EIF4E	0.0890126	9.30621e-07	0.00464829	10:131398144	MGMT	-0.185558	1.79284e-06	0.00896093	5:64907064	SGTB	-0.143743	1.05403e-06	0.0052698
4:99793239	EIF4E	0.0890148	9.31274e-07	0.00464829	5:64854714	SGTB	-0.140475	1.79381e-06	0.00896093	3:48748989	WDR6	-0.119793	1.07298e-06	0.00535742
4:99793254	EIF4E	0.0890148	9.31274e-07	0.00464829	17:40015538	NT5C3L	-0.124954	1.7985e-06	0.00897334	20:25354705	ABHD12	-0.201716	1.07335e-06	0.00535742
12:6573061	TAPBPL	-0.0852477	9.33648e-07	0.00465454	9:34336266	NUDT2	0.211754	1.79928e-06	0.00897334	12:50595445	CERS5	-0.148146	1.09214e-06	0.00544668
12:6573146	TAPBPL	-0.0852205	9.34078e-07	0.00465454	17:40022724	NT5C3L	-0.124177	1.8143e-06	0.00904071	9:96286163	PHF2	0.0988534	1.09594e-06	0.00546108
3:49044767	WDR6	-0.110642	9.34999e-07	0.00465526	9:34320264	NUDT2	0.210746	1.81728e-06	0.00904699	9:96285736	PHF2	0.098844	1.10061e-06	0.0054798
20:25283886	ABHD12	-0.183513	9.3674e-07	0.00465661	17:40022809	NT5C3L	-0.124153	1.81858e-06	0.00904699	5:64910768	SGTB	-0.14371	1.10964e-06	0.00552018
17:40114049	NT5C3L	-0.127784	9.36825e-07	0.00465661	17:40022929	NT5C3L	-0.124027	1.83507e-06	0.00912146	1:75217752	CRYZ	-0.270012	1.11114e-06	0.00552305
17:40068613	NT5C3L	-0.11881	9.41041e-07	0.00467369	11:102771599	MMP13	0.0775066	1.84083e-06	0.00914251	5:96289711	ERAP2	-0.509608	1.11443e-06	0.00553486
20:25262403	ABHD12	0.185327	9.43314e-07	0.0046811	17:15958774	ZSWIM7	-0.150786	1.85155e-06	0.00918816	1:111191020	DRAM2	-0.102766	1.11601e-06	0.00553807
20:25262396	ABHD12	0.185312	9.45104e-07	0.00468446	10:131398005	MGMT	-0.186749	1.85552e-06	0.00920022	1:183405853	SMG7	0.137953	1.12e-06	0.00555331
12:6575044	TAPBPL	-0.0851273	9.45552e-07	0.00468446	20:37074199	RP4-564F22.2	-0.374843	1.86276e-06	0.009225	5:76119365	F2RL1	-0.188404	1.12292e-06	0.00556317
17:40123829	NT5C3L	-0.132645	9.4964e-07	0.00469781	17:15958185	ZSWIM7	-0.150317	1.86583e-06	0.009225	1:183405648	SMG7	0.138048	1.12579e-06	0.00557278
18:59704352	PIGN	0.142616	9.50269e-07	0.00469781	10:70135405	SLC25A16	-0.126921	1.8673e-06	0.009225	1:183405794	SMG7	0.137897	1.13268e-06	0.00559925
12:6573716	TAPBPL	-0.0850484	9.50599e-07	0.00469781	17:40023025	NT5C3L	-0.123742	1.86734e-06	0.009225	17:40096473	NT5C3L	-0.123869	1.13301e-06	0.00559925
20:25263277	ABHD12	0.18548	9.52909e-07	0.0047015	20:21446298	XRN2	-0.161954	1.86821e-06	0.009225	21:38480269	PIGP	-0.186344	1.14444e-06	0.00565109
20:25292545	ABHD12	0.177661	9.52915e-07	0.0047015	7:6064799	EIF2AK1	-0.114124	1.87253e-06	0.00923872	3:48778027	WDR6	-0.118014	1.15575e-06	0.00570225
3:48905161	WDR6	-0.109937	9.54281e-07	0.00470437	5:64854624	SGTB	-0.140179	1.88071e-06	0.00927144	21:40542768	HMGN1	0.211163	1.15894e-06	0.00571055
12:6573749	TAPBPL	-0.0849861	9.57237e-07	0.00471507	17:260762	C17orf97	-0.203557	1.88419e-06	0.00928095	5:64916410	SGTB	-0.144222	1.16031e-06	0.00571055
12:6573856	TAPBPL	-0.0849512	9.60657e-07	0.00472803	9:34281390	NUDT2	0.213846	1.90016e-06	0.00935193	5:96288138	ERAP2	-0.508671	1.16098e-06	0.00571055
9:101722517	COL15A1	-0.497883	9.64161e-07	0.00474138	20:25570985	ABHD12	-0.186525	1.91961e-06	0.00943994	12:50628466	CERS5	-0.140998	1.16124e-06	0.00571055
20:25262291	ABHD12	0.184893	9.68265e-07	0.00475766	10:131299647	MGMT	0.213016	1.9236e-06	0.0094518	20:25290543	ABHD12	0.203065	1.17255e-06	0.00576146
20:25273929	ABHD12	0.186173	9.69371e-07	0.0047592	17:40003347	NT5C3L	-0.127406	1.92991e-06	0.00947503	20:37077560	RP4-564F22.2	-0.402443	1.17604e-06	0.00577383
1:227073741	PSEN2	0.160565	9.75069e-07	0.00478325	9:130210946	SLC2A8	-0.164496	1.93425e-06	0.00948856	20:34353630	CPNE1	0.251495	1.186e-06	0.00581796
17:40060850	NT5C3L	-0.117469	9.77411e-07	0.00479082	9:34303922	NUDT2	0.214518	1.9366e-06	0.00949232	17:16041306	ZSWIM7	0.152754	1.20697e-06	0.00591602
1:28611511	ATPIF1	0.11367	9.78552e-07	0.00479249	7:64323479	ERV3-1	-0.0623525	1.94835e-06	0.00954209	5:64915897	SGTB	-0.143609	1.21982e-06	0.00597412
9:101722466	COL15A1	-0.497186	9.81867e-07	0.0048048	20:37077560	RP4-564F22.2	-0.378654	1.98085e-06	0.00969337	20:21307704	XRN2	-0.178306	1.22519e-06	0.00598779
1:75195243	CRYZ	-0.26282	9.84112e-07	0.00481002	20:21443672	XRN2	-0.161173	2.00707e-06	0.00981368	5:64916090	SGTB	-0.14361	1.22548e-06	0.00598779
1:75206820	CRYZ	-0.266173	9.85182e-07	0.00481002	10:131314173	MGMT	-0.186359	2.03278e-06	0.00993126	17:40115017	NT5C3L	-0.127481	1.22561e-06	0.00598779
17:7157346	C17orf81	-0.0629442	9.85339e-07	0.00481002	17:15961993	ZSWIM7	-0.151	2.04989e-06	0.0100067	9:96270237	PHF2	0.0988182	1.22693e-06	0.00598934
17:40110764	NT5C3L	-0.131333	9.89756e-07	0.00482589	5:64935044	SGTB	0.153106	2.05806e-06	0.0100384	6:117725578	DCBLD1	0.123227	1.23267e-06	0.00601248
10:101967212	CWF19L1	0.116342	9.90371e-07	0.00482589	17:40025453	NT5C3L	-0.122223	2.08187e-06	0.0101463	6:117742078	DCBLD1	0.123464	1.23469e-06	0.00601745
18:59710156	PIGN	0.144164	9.91006e-07	0.00482589	20:21465380	XRN2	-0.153068	2.08896e-06	0.0101663	3:134191880	ANAPC13	0.114497	1.24444e-06	0.00606002
9:101721400	COL15A1	-0.48699	9.92959e-07	0.00483147	17:40025670	NT5C3L	-0.122181	2.08937e-06	0.0101663	20:34315104	CPNE1	0.214223	1.24585e-06	0.00606197
17:40057481	NT5C3L	-0.12569	9.99657e-07	0.00486012	9:34329839	NUDT2	0.209612	2.10887e-06	0.0102529	5:64916616	SGTB	-0.143572	1.2503e-06	0.0060787
18:59703438	PIGN	0.142354	1.00057e-06	0.00486059	6:28391465	ZNF323	0.16918	2.12283e-06	0.0103124	5:64916641	SGTB	-0.143562	1.25487e-06	0.00609595
18:59703420	PIGN	0.142355	1.00294e-06	0.00486819	4:44614810	GUF1	-0.12782	2.1285e-06	0.0103295	17:40114049	NT5C3L	-0.127397	1.2651e-06	0.00614055
10:131430240	MGMT	0.182679	1.0132e-06	0.00491401	17:260747	C17orf97	-0.203272	2.1298e-06	0.0103295	5:64916849	SGTB	-0.143551	1.2667e-06	0.00614055
20:25384564	ABHD12	0.212224	1.02556e-06	0.00496991	8:104174449	AZIN1	-0.15706	2.13696e-06	0.0103512	5:64902312	SGTB	-0.150552	1.26712e-06	0.00614055
6:88153983	C6orf162	-0.0669459	1.03358e-06	0.00500474	10:70107630	SLC25A16	-0.133364	2.13773e-06	0.0103512	1:75218704	CRYZ	-0.268921	1.26938e-06	0.00614651
11:66551002	CTSF	-0.190825	1.03532e-06	0.00500557	20:21437839	XRN2	-0.159957	2.14942e-06	0.0103994	5:64916994	SGTB	-0.143542	1.27123e-06	0.00614984
17:5203026	RABEP1	0.162459	1.03542e-06	0.00500557	9:77702526	C9orf95	0.163918	2.15303e-06	0.0104085	5:64917162	SGTB	-0.143542	1.27286e-06	0.00614984
7:6057068	EIF2AK1	-0.122277	1.04078e-06	0.00502743	20:21190216	XRN2	-0.192356	2.15559e-06	0.0104125	6:33056840	HLA-DPB1	-0.0791839	1.27314e-06	0.00614984
20:25260931	ABHD12	0.184471	1.05478e-06	0.00509096	20:21463115	XRN2	-0.155103	2.15943e-06	0.0104226	21:40529376	HMGN1	0.200691	1.27437e-06	0.00615082
3:48972892	WDR6	-0.110851	1.05752e-06	0.00510008	17:40003016	NT5C3L	-0.126006	2.19718e-06	0.0105963	6:117725890	DCBLD1	0.122938	1.295e-06	0.00624538
20:25260641	ABHD12	0.184543	1.06533e-06	0.00513363	1:52359159	RAB3B	-0.412881	2.20139e-06	0.010608	12:95630658	VEZT	0.159788	1.31048e-06	0.00631495
11:66554408	CTSF	-0.198512	1.07068e-06	0.00515527	17:40025264	NT5C3L	-0.121835	2.20385e-06	0.0106114	21:40542757	HMGN1	0.209055	1.32095e-06	0.00636028
12:6620602	TAPBPL	-0.0809116	1.07333e-06	0.00516384	9:630424	KANK1	-0.119776	2.21643e-06	0.0106634	21:40529307	HMGN1	0.199976	1.32282e-06	0.00636416
17:40085038	NT5C3L	-0.126404	1.07942e-06	0.005189	20:21228506	XRN2	-0.179815	2.23387e-06	0.0107341	14:74610830	ALDH6A1	0.0888292	1.32562e-06	0.0063725
20:25458562	ABHD12	-0.181525	1.08162e-06	0.00519539	3:170620244	RPL22L1	-0.344738	2.23471e-06	0.0107341	5:64917640	SGTB	-0.143447	1.33292e-06	0.00640248
17:40055293	NT5C3L	-0.123509	1.08498e-06	0.00520738	20:21425495	XRN2	-0.15857	2.24087e-06	0.0107551	5:150544620	SLC36A1	0.0898974	1.33531e-06	0.00640885
9:101721984	COL15A1	-0.494193	1.09139e-06	0.00523394	16:55612918	LPCAT2	0.112454	2.26511e-06	0.0108627	5:64919450	SGTB	-0.143734	1.34649e-06	0.00645733
20:25259910	ABHD12	0.184458	1.09889e-06	0.00526572	16:55599570	LPCAT2	0.111773	2.2681e-06	0.0108684	14:74597891	ALDH6A1	0.08346	1.351e-06	0.00647369
16:55615757	LPCAT2	0.104295	1.10339e-06	0.00528271	4:37876151	PGM2	0.148097	2.27844e-06	0.0109092	14:74597849	ALDH6A1	0.0822578	1.35206e-06	0.00647369
17:40090520	NT5C3L	-0.123756	1.1042e-06	0.00528271	20:25576757	ABHD12	-0.186094	2.28033e-06	0.0109095	3:134191303	ANAPC13	0.114239	1.35402e-06	0.0064779
20:25398790	ABHD12	0.207985	1.12385e-06	0.00537241	13:46411665	SLC25A30	0.0616188	2.28596e-06	0.0109277	21:40529226	HMGN1	0.199448	1.35673e-06	0.00648464
20:25286003	ABHD12	-0.194656	1.13613e-06	0.0054268	11:17268348	PIK3C2A	-0.185758	2.28824e-06	0.0109299	17:40015211	NT5C3L	-0.152663	1.3576e-06	0.00648464
17:40058204	NT5C3L	-0.122671	1.13764e-06	0.00542967	9:34280266	NUDT2	0.217779	2.29338e-06	0.0109457	5:64920386	SGTB	-0.143463	1.37554e-06	0.00656295
11:66560023	CTSF	-0.187042	1.13957e-06	0.00543227	11:102767560	MMP13	0.0771546	2.29686e-06	0.0109536	11:118883491	TRAPPC4	-0.18716	1.37618e-06	0.00656295
20:25259200	ABHD12	0.184241	1.14e-06	0.00543227	20:21228916	XRN2	-0.179634	2.31001e-06	0.0110076	5:64919991	SGTB	-0.143376	1.37886e-06	0.00657053
17:40064861	NT5C3L	-0.123506	1.16142e-06	0.00552999	9:34281166	NUDT2	0.217628	2.31679e-06	0.011026	5:64920803	SGTB	-0.143512	1.38182e-06	0.00657939
16:55614447	LPCAT2	0.103421	1.16431e-06	0.00553931	11:19489018	CSRP3	-0.0475493	2.31756e-06	0.011026	5:64860102	SGTB	-0.143629	1.38388e-06	0.00658398
1:28548928	ATPIF1	0.0950611	1.16752e-06	0.00554858	9:34280054	NUDT2	0.217946	2.32088e-06	0.0110331	5:64923406	SGTB	-0.14393	1.38694e-06	0.00659327
16:55614197	LPCAT2	0.103266	1.16899e-06	0.00554858	9:77700084	C9orf95	0.166365	2.32452e-06	0.0110416	10:131428336	MGMT	0.189049	1.39011e-06	0.00659739
21:38477330	PIGP	-0.174146	1.16903e-06	0.00554858	13:46411940	SLC25A30	0.0615616	2.32847e-06	0.0110516	5:64921752	SGTB	-0.14363	1.3913e-06	0.00659739
1:28548953	ATPIF1	0.0950082	1.17593e-06	0.00557638	10:131422115	MGMT	-0.167931	2.34077e-06	0.0111012	12:50594947	CERS5	-0.148014	1.39134e-06	0.00659739
17:40081281	NT5C3L	-0.126621	1.17675e-06	0.00557638	9:34175561	NUDT2	0.198125	2.34886e-06	0.0111308	5:64922347	SGTB	-0.143686	1.39221e-06	0.00659739
17:40071117	NT5C3L	-0.123745	1.18881e-06	0.00562908	9:34282474	NUDT2	0.217468	2.35246e-06	0.0111343	5:64921922	SGTB	-0.143632	1.39515e-06	0.00660609
3:48986399	WDR6	-0.10998	1.18997e-06	0.00562956	9:34283306	NUDT2	0.217467	2.35332e-06	0.0111343	22:21809438	P2RX6	0.172877	1.40702e-06	0.00665706
3:134349995	ANAPC13	0.11508	1.19125e-06	0.00562956	9:34282429	NUDT2	0.217454	2.35738e-06	0.0111447	12:50593859	CERS5	-0.148256	1.40819e-06	0.00665737
3:134349710	ANAPC13	0.115114	1.19297e-06	0.00562956	16:55558208	LPCAT2	0.11416	2.36728e-06	0.0111827	12:50638810	CERS5	-0.141979	1.41499e-06	0.00668337
3:134349245	ANAPC13	0.115169	1.19309e-06	0.00562956	11:17267164	PIK3C2A	-0.185	2.37342e-06	0.0112029	14:74597711	ALDH6A1	0.0828013	1.41668e-06	0.00668337
17:40058212	NT5C3L	-0.115049	1.19393e-06	0.00562956	20:34310512	CPNE1	0.212636	2.37753e-06	0.0112087	17:40102154	NT5C3L	-0.129996	1.41704e-06	0.00668337
12:6622111	TAPBPL	-0.0804165	1.19454e-06	0.00562956	9:34170980	NUDT2	0.197568	2.37839e-06	0.0112087	14:74610325	ALDH6A1	0.0855386	1.42165e-06	0.00669986
6:31360255	MICA	0.326126	1.19919e-06	0.0056457	9:34286486	NUDT2	0.217515	2.385e-06	0.011231	21:40528979	HMGN1	0.199611	1.43667e-06	0.00676205
3:134348930	ANAPC13	0.115234	1.19985e-06	0.0056457	9:34326120	NUDT2	0.212966	2.38792e-06	0.0112359	3:170589304	RPL22L1	-0.326753	1.43711e-06	0.00676205
16:55612032	LPCAT2	0.102359	1.20308e-06	0.00565645	20:21437313	XRN2	-0.158441	2.39723e-06	0.0112709	5:64859926	SGTB	-0.143483	1.44738e-06	0.00680506
20:25278464	ABHD12	-0.183495	1.20839e-06	0.00567696	16:55614794	LPCAT2	0.113555	2.40369e-06	0.0112924	6:117733717	DCBLD1	0.112074	1.4494e-06	0.00680922
14:105218333	SIVA1	-0.12365	1.21008e-06	0.00568044	20:25354705	ABHD12	-0.183443	2.41028e-06	0.0113145	5:64859924	SGTB	-0.143432	1.45942e-06	0.0068509
14:105222037	SIVA1	-0.121114	1.21345e-06	0.00569181	16:55600262	LPCAT2	0.111352	2.43958e-06	0.0114431	5:150543957	SLC36A1	0.0895724	1.46215e-06	0.00685835
3:134358947	ANAPC13	0.114051	1.21707e-06	0.00570263	1:52357477	RAB3B	-0.411373	2.46514e-06	0.011554	14:59799209	DAAM1	0.240219	1.47014e-06	0.00689043
3:134355189	ANAPC13	0.114532	1.21828e-06	0.00570263	16:55600034	LPCAT2	0.111414	2.47451e-06	0.0115888	20:21465380	XRN2	-0.176208	1.48669e-06	0.00696257
3:48986546	WDR6	-0.109837	1.21861e-06	0.00570263	11:102765708	MMP13	0.0780903	2.47833e-06	0.0115915	5:64859884	SGTB	-0.143297	1.49348e-06	0.00698892
2:201856477	PPIL3	0.217658	1.22603e-06	0.00573285	11:102766893	MMP13	0.0776456	2.47895e-06	0.0115915	17:40103698	NT5C3L	-0.129664	1.5029e-06	0.0070275
5:64910405	SGTB	0.142029	1.22963e-06	0.00574524	20:21436792	XRN2	-0.158277	2.48467e-06	0.0116092	14:74607324	ALDH6A1	0.0842984	1.52619e-06	0.00713083
6:31360433	MICA	0.32562	1.23531e-06	0.00576724	6:31410524	MICA	0.429848	2.50065e-06	0.0116747	14:59805445	DAAM1	0.242409	1.53129e-06	0.00714551
20:25278278	ABHD12	-0.183272	1.23953e-06	0.00578091	16:55602395	LPCAT2	0.110806	2.53705e-06	0.0118278	21:40521788	HMGN1	0.206305	1.53171e-06	0.00714551
20:37107225	RP4-564F22.2	-0.460618	1.24016e-06	0.00578091	11:102765803	MMP13	0.0779877	2.53737e-06	0.0118278	14:74606418	ALDH6A1	0.0841636	1.53774e-06	0.00716803
3:170620560	RPL22L1	-0.336698	1.24167e-06	0.00578345	20:21230455	XRN2	-0.17896	2.5555e-06	0.011903	3:100537896	TFG	0.405626	1.54821e-06	0.00721122
16:55612277	LPCAT2	0.102119	1.24454e-06	0.00579231	9:34169439	NUDT2	0.198482	2.56075e-06	0.0119182	12:50646279	CERS5	-0.141872	1.55833e-06	0.00725273
16:55614751	LPCAT2	0.103899	1.24584e-06	0.00579385	9:77706243	C9orf95	0.140008	2.57931e-06	0.0119922	14:59803991	DAAM1	0.240525	1.56941e-06	0.00729864
11:118880012	TRAPPC4	-0.207774	1.24732e-06	0.00579623	5:96289711	ERAP2	-0.511592	2.58065e-06	0.0119922	12:50648830	CERS5	-0.141224	1.59509e-06	0.00740944
16:55614750	LPCAT2	0.10385	1.25023e-06	0.00580119	19:7555092	PEX11G	0.101821	2.58994e-06	0.0120254	14:74608275	ALDH6A1	0.0842732	1.59571e-06	0.00740944
16:55614749	LPCAT2	0.103822	1.25032e-06	0.00580119	9:77705927	C9orf95	0.139926	2.5918e-06	0.0120254	9:101692722	COL15A1	-0.500427	1.60971e-06	0.0074687
1:28548705	ATPIF1	0.0919696	1.25215e-06	0.00580519	9:34169323	NUDT2	0.19856	2.59606e-06	0.0120358	14:74596434	ALDH6A1	0.0847609	1.63196e-06	0.00756607
3:170624266	RPL22L1	-0.341344	1.25744e-06	0.00582523	9:77705570	C9orf95	0.13984	2.59924e-06	0.0120412	14:74609020	ALDH6A1	0.0843504	1.64043e-06	0.00759945
2:201858648	PPIL3	0.217405	1.26209e-06	0.00584224	6:41194415	TREML3	0.213086	2.60399e-06	0.0120539	17:40105401	NT5C3L	-0.130086	1.64938e-06	0.007635
16:55610961	LPCAT2	0.101529	1.2699e-06	0.00587387	20:34312303	CPNE1	0.213136	2.64266e-06	0.0122235	20:25283938	ABHD12	0.202231	1.67699e-06	0.00775686
20:37107746	RP4-564F22.2	-0.459385	1.27544e-06	0.00589492	17:40019504	NT5C3L	-0.125123	2.66208e-06	0.0123038	20:37075807	RP4-564F22.2	-0.394518	1.70036e-06	0.00785314
5:64908111	SGTB	0.141793	1.27955e-06	0.00590938	5:96288138	ERAP2	-0.51066	2.67843e-06	0.0123698	1:111183585	DRAM2	-0.105604	1.70043e-06	0.00785314
3:48748989	WDR6	-0.110845	1.28229e-06	0.00591748	20:21467208	XRN2	-0.150753	2.71569e-06	0.0125323	1:111183408	DRAM2	-0.10586	1.70241e-06	0.00785624
16:55610366	LPCAT2	0.101127	1.28765e-06	0.00593765	16:55605476	LPCAT2	-0.110989	2.7229e-06	0.0125559	3:170593241	RPL22L1	-0.336061	1.71867e-06	0.00792515
3:170619379	RPL22L1	-0.334099	1.29094e-06	0.00594824	20:21430570	XRN2	-0.156513	2.75268e-06	0.0126809	1:183290145	SMG7	-0.119465	1.72357e-06	0.00794166
3:48900347	WDR6	-0.108152	1.29457e-06	0.00596039	12:132604906	DDX51	-0.101014	2.75424e-06	0.0126809	14:74610314	ALDH6A1	0.0846901	1.72941e-06	0.00795672
20:25277244	ABHD12	0.183552	1.29645e-06	0.00596444	12:132602374	DDX51	-0.0997784	2.75646e-06	0.0126814	4:37853108	PGM2	0.152047	1.7295e-06	0.00795672
11:118879824	TRAPPC4	-0.207644	1.29896e-06	0.00597142	12:132604248	DDX51	-0.100731	2.76372e-06	0.012705	5:76118333	F2RL1	-0.182549	1.74041e-06	0.00800081
12:6622881	TAPBPL	-0.0804727	1.30665e-06	0.00600216	12:132602272	DDX51	-0.0997912	2.7674e-06	0.0127078	3:157189996	VEPH1	-0.113193	1.7421e-06	0.00800211
3:49015850	WDR6	-0.108033	1.30865e-06	0.00600676	15:40357171	SRP14	-0.140037	2.76857e-06	0.0127078	2:201749852	PPIL3	0.214972	1.74337e-06	0.00800211
10:131426957	MGMT	-0.176958	1.30993e-06	0.00600804	12:132603010	DDX51	-0.100025	2.77911e-06	0.012745	14:74610313	ALDH6A1	0.0844747	1.75955e-06	0.00807023
3:170618763	RPL22L1	-0.331971	1.31379e-06	0.00601724	9:130183114	SLC2A8	0.165292	2.78435e-06	0.012745	20:25282944	ABHD12	0.202044	1.76327e-06	0.00808112
3:134344182	ANAPC13	0.115216	1.31395e-06	0.00601724	9:130183790	SLC2A8	0.165048	2.78486e-06	0.012745	3:157188378	VEPH1	-0.112909	1.78661e-06	0.00818181
20:37109484	RP4-564F22.2	-0.45825	1.32253e-06	0.00605193	12:132604743	DDX51	-0.10069	2.78678e-06	0.012745	5:76119105	F2RL1	-0.181885	1.78873e-06	0.00818356
2:201863803	PPIL3	0.217419	1.32753e-06	0.00607018	12:132598995	DDX51	-0.0984974	2.78731e-06	0.012745	1:111182544	DRAM2	-0.106299	1.78972e-06	0.00818356
20:37080007	RP4-564F22.2	-0.399229	1.33478e-06	0.00609868	12:132603579	DDX51	-0.100169	2.79511e-06	0.012771	4:37854182	PGM2	0.14865	1.79613e-06	0.00820661
6:31407896	MICA	0.418251	1.33586e-06	0.00609897	11:17260918	PIK3C2A	-0.181714	2.79987e-06	0.0127829	1:111182460	DRAM2	-0.106303	1.79806e-06	0.00820916
18:72259637	AC116904.1	0.126806	1.34706e-06	0.0061454	4:37853108	PGM2	0.14341	2.80199e-06	0.0127829	20:34294409	CPNE1	0.216799	1.80025e-06	0.00821239
16:55609568	LPCAT2	0.100461	1.34892e-06	0.00614923	9:130185385	SLC2A8	0.164748	2.8097e-06	0.0128084	14:74595984	ALDH6A1	0.0859252	1.80263e-06	0.00821239
11:118879285	TRAPPC4	-0.211842	1.35272e-06	0.00616184	11:17073813	PIK3C2A	-0.17787	2.814e-06	0.0128182	4:37853939	PGM2	0.148685	1.80502e-06	0.00821239
16:55609474	LPCAT2	0.100344	1.37404e-06	0.00625421	9:130266566	SLC2A8	-0.174924	2.84798e-06	0.0129385	20:34345710	CPNE1	0.231078	1.80596e-06	0.00821239
20:11905642	BTBD3	0.207135	1.3851e-06	0.00629979	9:34167694	NUDT2	0.199445	2.85668e-06	0.0129385	19:46966401	PNMAL1	-0.295489	1.80637e-06	0.00821239
5:64902091	SGTB	0.141423	1.39554e-06	0.00634245	4:37853407	PGM2	0.141272	2.85838e-06	0.0129385	19:37693542	ZNF585A	-0.110519	1.80699e-06	0.00821239
7:73201128	WBSCR27	0.191166	1.39776e-06	0.00634772	5:64852186	SGTB	-0.13661	2.86129e-06	0.0129385	13:40376442	COG6	0.140658	1.81018e-06	0.00822064
10:131400308	MGMT	-0.185662	1.41272e-06	0.00641081	4:37853392	PGM2	0.141279	2.86283e-06	0.0129385	21:40528087	HMGN1	0.200026	1.81268e-06	0.00822578
3:49016056	WDR6	-0.107222	1.42151e-06	0.00644582	5:64829258	SGTB	-0.140363	2.86675e-06	0.0129385	4:15698391	FBXL5	-0.0889968	1.8349e-06	0.00832033
12:58213272	METTL21B	-0.133827	1.42911e-06	0.00647536	5:64823492	SGTB	-0.142056	2.86985e-06	0.0129385	14:74611174	ALDH6A1	0.0845068	1.84059e-06	0.00833518
1:28550448	ATPIF1	0.0906769	1.43251e-06	0.00648461	5:64827281	SGTB	-0.141068	2.87256e-06	0.0129385	20:25282433	ABHD12	0.201787	1.84096e-06	0.00833518
18:72260234	AC116904.1	0.126564	1.43331e-06	0.00648461	17:40022931	NT5C3L	-0.124359	2.87285e-06	0.0129385	21:40524236	HMGN1	0.203094	1.84861e-06	0.00836353
7:73200287	WBSCR27	0.190636	1.43754e-06	0.00649882	5:64828512	SGTB	-0.140641	2.87357e-06	0.0129385	12:50673484	CERS5	-0.145034	1.85925e-06	0.00840529
16:12665244	SNX29	0.16558	1.44049e-06	0.00650726	9:114973802	UGCG	-0.198276	2.87498e-06	0.0129385	20:21467208	XRN2	-0.173825	1.86118e-06	0.0084077
20:34310512	CPNE1	0.210655	1.45771e-06	0.00658011	5:64822031	SGTB	-0.142529	2.87651e-06	0.0129385	4:37853661	PGM2	0.148594	1.87086e-06	0.00844506
16:55607809	LPCAT2	0.0993821	1.46012e-06	0.00658471	5:64814592	SGTB	-0.144427	2.87702e-06	0.0129385	4:37853557	PGM2	0.14858	1.88468e-06	0.00850102
10:131428959	MGMT	-0.176074	1.46093e-06	0.00658471	5:64824530	SGTB	-0.141929	2.87831e-06	0.0129385	4:37853375	PGM2	0.148633	1.89037e-06	0.00852031
2:201843257	PPIL3	0.214982	1.46278e-06	0.0065881	5:64829824	SGTB	-0.140149	2.88019e-06	0.0129385	4:37853286	PGM2	0.148676	1.89476e-06	0.00853366
10:131425684	MGMT	-0.17614	1.46525e-06	0.00659062	5:64822033	SGTB	-0.142545	2.88224e-06	0.0129385	20:25281834	ABHD12	0.201668	1.89635e-06	0.00853439
10:131425693	MGMT	-0.176144	1.46611e-06	0.00659062	5:64821698	SGTB	-0.142632	2.88358e-06	0.0129385	11:77431334	AQP11	-0.131928	1.89944e-06	0.00853976
13:36872249	SOHLH2	-0.0745583	1.46664e-06	0.00659062	5:64822782	SGTB	-0.142252	2.885e-06	0.0129385	14:74612016	ALDH6A1	0.0846411	1.90039e-06	0.00853976
16:55608032	LPCAT2	0.0995789	1.46821e-06	0.00659275	4:37854182	PGM2	0.140237	2.88696e-06	0.0129385	5:64916739	SGTB	-0.145363	1.90333e-06	0.00854659
20:25275553	ABHD12	0.190254	1.47002e-06	0.00659594	5:64830766	SGTB	-0.139851	2.89078e-06	0.0129385	15:40338861	SRP14	-0.139675	1.90725e-06	0.00855591
6:88149176	C6orf162	-0.0650372	1.47361e-06	0.00660707	5:64832479	SGTB	-0.139591	2.89226e-06	0.0129385	4:37853268	PGM2	0.148659	1.90957e-06	0.00855591
10:131430686	MGMT	0.177288	1.47572e-06	0.00660769	12:132604134	DDX51	-0.0981972	2.89255e-06	0.0129385	15:40339494	SRP14	-0.139672	1.90969e-06	0.00855591
10:101903906	CWF19L1	-0.11063	1.47595e-06	0.00660769	4:37853939	PGM2	0.140282	2.89452e-06	0.0129385	4:37853243	PGM2	0.148649	1.91296e-06	0.00856414
6:31384578	MICA	0.42678	1.49712e-06	0.00668647	11:17074811	PIK3C2A	-0.177477	2.89487e-06	0.0129385	20:21337776	XRN2	-0.173858	1.91991e-06	0.00858641
10:131429100	MGMT	-0.175911	1.49745e-06	0.00668647	5:64819759	SGTB	-0.143073	2.90109e-06	0.0129385	20:25281733	ABHD12	0.201621	1.9208e-06	0.00858641
6:31384356	MICA	0.426852	1.49768e-06	0.00668647	12:132604145	DDX51	-0.098207	2.90275e-06	0.0129385	4:37854327	PGM2	0.148556	1.9227e-06	0.00858851
21:38480269	PIGP	-0.171264	1.49801e-06	0.00668647	11:17074654	PIK3C2A	-0.177493	2.9033e-06	0.0129385	13:40380244	COG6	0.141571	1.92961e-06	0.00860788
10:131429646	MGMT	-0.175899	1.50582e-06	0.00671634	5:64821746	SGTB	-0.142561	2.905e-06	0.0129385	13:40380577	COG6	0.141609	1.9308e-06	0.00860788
9:34316043	NUDT2	-0.156353	1.50871e-06	0.00672423	5:64831517	SGTB	-0.139648	2.90503e-06	0.0129385	4:37853109	PGM2	0.148553	1.93134e-06	0.00860788
10:131430916	MGMT	-0.175941	1.51113e-06	0.00672999	5:64818120	SGTB	-0.143555	2.90516e-06	0.0129385	4:37853172	PGM2	0.148562	1.93359e-06	0.00861148
17:40096473	NT5C3L	-0.121826	1.51621e-06	0.00674404	5:64831795	SGTB	-0.139488	2.91128e-06	0.0129561	14:74612155	ALDH6A1	0.0845716	1.94754e-06	0.00866719
7:73198237	WBSCR27	0.189765	1.51653e-06	0.00674404	5:64832555	SGTB	-0.139171	2.9159e-06	0.0129627	13:40381022	COG6	0.141662	1.95114e-06	0.00867675
17:5372807	RABEP1	0.153652	1.51786e-06	0.00674494	9:34168112	NUDT2	0.199091	2.91708e-06	0.0129627	4:37853407	PGM2	0.149255	1.95403e-06	0.00868317
20:37074726	RP4-564F22.2	-0.393901	1.5209e-06	0.00675344	5:64817553	SGTB	-0.143675	2.9231e-06	0.0129743	4:37853392	PGM2	0.149266	1.95592e-06	0.00868512
5:64860102	SGTB	-0.135542	1.52685e-06	0.00677486	5:64817584	SGTB	-0.14366	2.92401e-06	0.0129743	10:118715399	KIAA1598	-0.171056	1.95997e-06	0.00869665
16:12658258	SNX29	0.187189	1.52866e-06	0.00677786	5:64816646	SGTB	-0.143928	2.93129e-06	0.0129915	20:25281184	ABHD12	0.20159	1.96499e-06	0.00871248
16:55606360	LPCAT2	0.0985908	1.54526e-06	0.00684641	5:64815900	SGTB	-0.144122	2.93223e-06	0.0129915	21:40529500	HMGN1	0.201003	1.9712e-06	0.00873356
11:66549740	CTSF	-0.189997	1.55267e-06	0.00687418	12:132595647	DDX51	-0.099629	2.93965e-06	0.0130147	20:25281333	ABHD12	0.201444	2.00247e-06	0.00886555
6:31410751	MICA	0.477434	1.55825e-06	0.00689379	5:64816825	SGTB	-0.143856	2.94576e-06	0.0130248	19:37693547	ZNF585A	-0.106192	2.02569e-06	0.00896176
3:49052785	WDR6	-0.110007	1.56066e-06	0.00689933	3:24063290	NR1D2	0.143967	2.9522e-06	0.0130248	4:37854607	PGM2	0.148497	2.02829e-06	0.00896663
9:101696538	COL15A1	-0.523633	1.56414e-06	0.00690964	9:34167721	NUDT2	0.199342	2.95255e-06	0.0130248	20:25280781	ABHD12	0.201387	2.03662e-06	0.00899683
12:58188696	METTL21B	-0.127928	1.57317e-06	0.00694301	16:55604453	LPCAT2	-0.11239	2.95429e-06	0.0130248	14:74613011	ALDH6A1	0.0845644	2.04058e-06	0.00900766
20:25276343	ABHD12	0.179821	1.57401e-06	0.00694301	4:37854327	PGM2	0.140358	2.95768e-06	0.0130248	15:40300214	SRP14	-0.131335	2.05107e-06	0.00904637
10:131406489	MGMT	-0.181424	1.57681e-06	0.00694711	5:64815304	SGTB	-0.144127	2.95818e-06	0.0130248	2:201971024	PPIL3	0.186304	2.05236e-06	0.00904637
10:131424996	MGMT	-0.175685	1.57731e-06	0.00694711	7:64718669	ERV3-1	-0.0652951	2.96041e-06	0.0130248	11:77562033	AQP11	-0.13978	2.0675e-06	0.00910638
10:101891222	CWF19L1	-0.114265	1.57842e-06	0.00694711	4:37853661	PGM2	0.140248	2.96455e-06	0.0130248	21:40532047	HMGN1	0.202751	2.08042e-06	0.00915627
12:6611719	TAPBPL	-0.0725196	1.58356e-06	0.0069646	9:77698266	C9orf95	0.147854	2.96801e-06	0.0130248	4:37854693	PGM2	0.148477	2.08188e-06	0.00915627
20:37075807	RP4-564F22.2	-0.394449	1.58741e-06	0.00697642	12:132610313	DDX51	-0.102323	2.96969e-06	0.0130248	4:37854756	PGM2	0.148501	2.08831e-06	0.00917781
9:101709357	COL15A1	-0.500846	1.58859e-06	0.00697652	4:37853557	PGM2	0.14026	2.97069e-06	0.0130248	2:201963772	PPIL3	0.185999	2.0913e-06	0.00918422
10:131424033	MGMT	-0.175063	1.59364e-06	0.00699358	3:24064668	NR1D2	0.142924	2.97087e-06	0.0130248	15:80094649	RP11-621H8.2	0.0435263	2.09672e-06	0.00920128
10:131440584	MGMT	-0.175569	1.59942e-06	0.00701381	17:40041676	NT5C3L	-0.124819	2.97293e-06	0.0130248	17:40110764	NT5C3L	-0.128886	2.11205e-06	0.00926178
9:101700121	COL15A1	-0.519341	1.60096e-06	0.00701543	9:77698483	C9orf95	0.168112	2.97414e-06	0.0130248	20:25280205	ABHD12	0.201184	2.11777e-06	0.00927445
5:64859926	SGTB	-0.135383	1.60371e-06	0.0070164	5:64838584	SGTB	-0.137539	2.97595e-06	0.0130248	11:77566357	AQP11	-0.139955	2.11803e-06	0.00927445
16:55604128	LPCAT2	0.097737	1.60433e-06	0.0070164	5:64813296	SGTB	-0.144365	2.97668e-06	0.0130248	14:74613728	ALDH6A1	0.084552	2.12565e-06	0.00930101
10:131423274	MGMT	-0.17493	1.6047e-06	0.0070164	5:64837105	SGTB	-0.137863	2.98867e-06	0.0130572	21:40532353	HMGN1	0.202838	2.13504e-06	0.0093353
16:12667136	SNX29	0.196278	1.60793e-06	0.00702227	5:64839062	SGTB	-0.137416	2.99053e-06	0.0130572	11:77567681	AQP11	-0.139536	2.13926e-06	0.00934693
10:131423181	MGMT	-0.174914	1.60844e-06	0.00702227	15:40364263	SRP14	-0.1428	2.99063e-06	0.0130572	21:40540939	HMGN1	0.209903	2.16177e-06	0.00943838
19:46954029	PNMAL1	-0.258117	1.6099e-06	0.00702227	5:64837878	SGTB	-0.137677	2.9953e-06	0.0130605	11:77560072	AQP11	-0.139312	2.16555e-06	0.009448
10:131423126	MGMT	-0.174889	1.61072e-06	0.00702227	4:37853286	PGM2	0.140334	2.99574e-06	0.0130605	2:160123080	WDSUB1	0.113101	2.17553e-06	0.00948467
9:101698048	COL15A1	-0.522209	1.61404e-06	0.00703159	5:64839350	SGTB	-0.137294	2.99873e-06	0.013064	1:90231121	LRRC8C	0.15097	2.20804e-06	0.00961939
17:40114544	NT5C3L	-0.128743	1.618e-06	0.00704143	4:37853268	PGM2	0.140338	3.0061e-06	0.0130722	20:25279539	ABHD12	0.201028	2.21357e-06	0.00963634
9:101699038	COL15A1	-0.520138	1.61864e-06	0.00704143	4:37853243	PGM2	0.14033	3.01051e-06	0.0130722	17:40123829	NT5C3L	-0.129779	2.21576e-06	0.00963634
5:64859924	SGTB	-0.135319	1.62244e-06	0.00705282	4:37853375	PGM2	0.140255	3.01171e-06	0.0130722	11:77569784	AQP11	-0.139486	2.21675e-06	0.00963634
2:201746389	PPIL3	0.234387	1.62924e-06	0.00707727	5:64840280	SGTB	-0.136965	3.0133e-06	0.0130722	11:77566849	AQP11	-0.139286	2.21842e-06	0.00963658
20:25278904	ABHD12	0.177077	1.63485e-06	0.00709648	5:64851412	SGTB	-0.136139	3.01498e-06	0.0130722	14:74594588	ALDH6A1	0.087831	2.22169e-06	0.0096438
20:37074199	RP4-564F22.2	-0.392131	1.63795e-06	0.0071011	4:37854607	PGM2	0.140461	3.01759e-06	0.0130722	20:21242161	XRN2	-0.184137	2.22457e-06	0.00964935
16:55604471	LPCAT2	0.0978702	1.63828e-06	0.0071011	4:37853172	PGM2	0.140286	3.01898e-06	0.0130722	15:93231040	FAM174B	0.30387	2.23167e-06	0.00967314
10:131417427	MGMT	-0.175894	1.64598e-06	0.0071293	5:64850954	SGTB	-0.136119	3.02066e-06	0.0130722	21:40530126	HMGN1	0.220684	2.23447e-06	0.00967829
7:73198616	WBSCR27	0.189797	1.65011e-06	0.00714203	5:64810682	SGTB	-0.144918	3.02118e-06	0.0130722	20:25279315	ABHD12	0.200954	2.24727e-06	0.00972668
11:66560563	CTSF	-0.189188	1.65195e-06	0.00714218	4:37853109	PGM2	0.140266	3.0224e-06	0.0130722	10:131314173	MGMT	-0.195043	2.25622e-06	0.00975837
20:37107429	RP4-564F22.2	-0.438306	1.65253e-06	0.00714218	5:64842062	SGTB	-0.136432	3.02962e-06	0.013094	20:25279213	ABHD12	0.200871	2.28549e-06	0.00987784
20:25278600	ABHD12	0.17747	1.65834e-06	0.00716213	4:37854756	PGM2	0.14058	3.03428e-06	0.0131046	14:74614937	ALDH6A1	0.084511	2.30003e-06	0.00993352
1:150722844	ARNT	-0.0684482	1.66686e-06	0.00719374	4:37854693	PGM2	0.140538	3.03657e-06	0.0131051	20:34291166	CPNE1	0.216285	2.31575e-06	0.00998433
9:101697289	COL15A1	-0.522073	1.66932e-06	0.0071966	20:37075807	RP4-564F22.2	-0.370155	3.03922e-06	0.0131071	1:183286777	SMG7	-0.119867	2.31589e-06	0.00998433
16:12667366	SNX29	0.19662	1.66992e-06	0.0071966	5:64809986	SGTB	-0.145072	3.05415e-06	0.0131495	21:40533702	HMGN1	0.202871	2.31679e-06	0.00998433
5:64859884	SGTB	-0.135159	1.67149e-06	0.00719818	5:64842054	SGTB	-0.136263	3.05521e-06	0.0131495	10:101910013	CWF19L1	0.138397	2.31903e-06	0.00998678
20:21248116	XRN2	-0.201729	1.67443e-06	0.00720566	5:64809337	SGTB	-0.145129	3.05843e-06	0.0131495	1:183415318	SMG7	0.128477	2.32174e-06	0.00999128
3:134313304	ANAPC13	0.115579	1.67753e-06	0.00721227	12:132608889	DDX51	-0.101178	3.05965e-06	0.0131495	5:76119049	F2RL1	-0.179397	2.32902e-06	0.0100089
13:36857290	SOHLH2	-0.0739639	1.67837e-06	0.00721227	5:64838758	SGTB	-0.137535	3.06277e-06	0.0131495	15:93245099	FAM174B	0.298327	2.32917e-06	0.0100089
13:36857639	SOHLH2	-0.0739515	1.6806e-06	0.0072167	20:25299756	ABHD12	-0.189939	3.06341e-06	0.0131495	11:118880012	TRAPPC4	-0.183838	2.3327e-06	0.0100169
13:36857479	SOHLH2	-0.0740418	1.68447e-06	0.00722549	20:21409015	XRN2	-0.154858	3.06814e-06	0.0131495	20:21351215	XRN2	-0.170755	2.34586e-06	0.0100608
13:36856913	SOHLH2	-0.0739522	1.68553e-06	0.00722549	20:21425593	XRN2	-0.154986	3.06888e-06	0.0131495	15:93245364	FAM174B	0.298587	2.34751e-06	0.0100608
10:101890617	CWF19L1	-0.11406	1.68627e-06	0.00722549	11:17274623	PIK3C2A	-0.185022	3.06954e-06	0.0131495	15:80093132	RP11-621H8.2	0.0430045	2.34797e-06	0.0100608
6:31330066	MICA	0.352424	1.68808e-06	0.00722809	5:64850219	SGTB	-0.136009	3.071e-06	0.0131495	20:34269225	CPNE1	0.234738	2.35011e-06	0.0100628
11:66583759	CTSF	-0.188029	1.68999e-06	0.00722833	5:64850134	SGTB	-0.136011	3.08012e-06	0.0131792	21:40554693	HMGN1	0.205685	2.35492e-06	0.0100762
13:36857468	SOHLH2	-0.0740323	1.69148e-06	0.00722833	5:64807642	SGTB	-0.145321	3.09046e-06	0.0132083	15:93245432	FAM174B	0.298582	2.36006e-06	0.010091
11:66582210	CTSF	-0.188491	1.69175e-06	0.00722833	10:131419707	MGMT	-0.164785	3.09134e-06	0.0132083	20:34290731	CPNE1	0.216218	2.38946e-06	0.0102094
9:101698846	COL15A1	-0.519992	1.69869e-06	0.00725126	5:64806368	SGTB	-0.145521	3.11387e-06	0.0132951	20:34290037	CPNE1	0.21621	2.3993e-06	0.0102442
15:40353610	SRP14	-0.148841	1.69954e-06	0.00725126	10:131294827	MGMT	-0.189758	3.1292e-06	0.0133511	22:38912771	KDELR3	-0.238649	2.40238e-06	0.01025
12:58169361	METTL21B	-0.128492	1.70411e-06	0.0072656	5:64806201	SGTB	-0.145545	3.14652e-06	0.0134154	5:76117065	F2RL1	-0.177966	2.40633e-06	0.0102596
12:58170556	METTL21B	-0.128055	1.70593e-06	0.0072682	20:21425150	XRN2	-0.154632	3.15632e-06	0.0134476	20:34304783	CPNE1	0.21818	2.41492e-06	0.0102889
1:89139041	CCBL2	0.108619	1.70809e-06	0.00726987	5:64804698	SGTB	-0.14575	3.17173e-06	0.0135037	1:183287679	SMG7	0.124287	2.4175e-06	0.0102926
20:25278261	ABHD12	0.176931	1.70875e-06	0.00726987	4:37854849	PGM2	0.143944	3.17508e-06	0.0135084	2:160128600	WDSUB1	0.106974	2.42711e-06	0.0103261
11:66597056	CTSF	-0.190406	1.71342e-06	0.00728457	20:34339854	CPNE1	0.216665	3.17749e-06	0.013509	3:48811388	WDR6	-0.10913	2.43063e-06	0.0103338
20:37077560	RP4-564F22.2	-0.396335	1.71567e-06	0.00728895	11:17255512	PIK3C2A	-0.179199	3.19569e-06	0.0135265	3:172567695	ECT2	0.150676	2.43694e-06	0.0103532
15:40353604	SRP14	-0.148678	1.72564e-06	0.00732614	11:17078228	PIK3C2A	-0.176307	3.19745e-06	0.0135265	20:34289005	CPNE1	0.216272	2.4482e-06	0.0103931
11:66560982	CTSF	-0.18612	1.73825e-06	0.00737443	6:31352631	MICA	0.328796	3.19963e-06	0.0135265	20:34304036	CPNE1	0.217979	2.45114e-06	0.0103931
1:85523398	MCOLN2	-0.304064	1.7522e-06	0.00742699	20:25306338	ABHD12	-0.19048	3.20233e-06	0.0135265	20:34303902	CPNE1	0.217971	2.45153e-06	0.0103931
12:6613076	TAPBPL	-0.0721991	1.75311e-06	0.00742699	11:17077452	PIK3C2A	-0.176425	3.20252e-06	0.0135265	20:34269577	CPNE1	0.23479	2.45572e-06	0.0104035
16:55614794	LPCAT2	0.104992	1.75929e-06	0.00744687	20:34337074	CPNE1	0.216394	3.20477e-06	0.0135265	11:118879824	TRAPPC4	-0.183629	2.45858e-06	0.0104083
10:6360384	PRKCQ	0.0639761	1.76029e-06	0.00744687	20:34338390	CPNE1	0.216498	3.20641e-06	0.0135265	3:172569931	ECT2	0.152581	2.47148e-06	0.0104519
10:6360293	PRKCQ	0.0639491	1.76336e-06	0.00745458	4:37854911	PGM2	0.143866	3.20642e-06	0.0135265	20:34288226	CPNE1	0.216329	2.47238e-06	0.0104519
2:201894019	PPIL3	0.216706	1.78027e-06	0.00752045	6:31352446	MICA	0.328661	3.21012e-06	0.0135265	11:77536441	AQP11	-0.136891	2.47571e-06	0.0104587
13:36872247	SOHLH2	-0.073855	1.78145e-06	0.00752045	15:40365106	SRP14	-0.141142	3.21167e-06	0.0135265	20:34302873	CPNE1	0.217633	2.48788e-06	0.0105026
14:54603801	GMFB	0.0862676	1.78634e-06	0.00753581	12:132613274	DDX51	-0.100016	3.21512e-06	0.0135265	20:34288250	CPNE1	0.216236	2.48962e-06	0.0105026
11:74438126	XRRA1	-0.0784672	1.79813e-06	0.00758022	5:64810788	SGTB	-0.145789	3.21734e-06	0.0135265	21:40557466	HMGN1	0.19936	2.50081e-06	0.0105424
2:201896367	PPIL3	0.216736	1.80314e-06	0.00759474	20:25296499	ABHD12	-0.189845	3.21854e-06	0.0135265	11:118879285	TRAPPC4	-0.187477	2.50303e-06	0.0105444
10:101889417	CWF19L1	-0.113529	1.80411e-06	0.00759474	20:34336427	CPNE1	0.21628	3.21911e-06	0.0135265	11:77538149	AQP11	-0.136336	2.5153e-06	0.0105886
14:105208057	SIVA1	-0.127735	1.8125e-06	0.00762469	20:34336737	CPNE1	0.216341	3.22063e-06	0.0135265	21:40557332	HMGN1	0.199052	2.52096e-06	0.010605
10:131438858	MGMT	-0.180304	1.81448e-06	0.00762765	4:37854920	PGM2	0.143875	3.2214e-06	0.0135265	21:40557440	HMGN1	0.198982	2.54605e-06	0.010703
14:54630278	GMFB	0.0879858	1.81842e-06	0.00763888	5:64810789	SGTB	-0.145772	3.22196e-06	0.0135265	3:170619475	RPL22L1	-0.294066	2.56029e-06	0.0107554
12:58171726	METTL21B	-0.127616	1.82047e-06	0.00764212	6:31408608	MICA	0.39996	3.22254e-06	0.0135265	11:77586409	AQP11	-0.139964	2.57098e-06	0.0107921
12:58167661	METTL21B	-0.128735	1.82236e-06	0.00764472	20:34335059	CPNE1	0.216179	3.22527e-06	0.0135265	5:76119712	F2RL1	-0.180251	2.57264e-06	0.0107921
7:73178435	WBSCR27	0.190288	1.82798e-06	0.00766293	17:40024868	NT5C3L	-0.122913	3.22674e-06	0.0135265	11:77586358	AQP11	-0.139914	2.58242e-06	0.0108256
20:37109403	RP4-564F22.2	-0.435119	1.8362e-06	0.00769198	15:40360741	SRP14	-0.139135	3.23239e-06	0.0135408	20:21383366	XRN2	-0.173946	2.58828e-06	0.0108425
9:37587742	TOMM5	-0.23533	1.85047e-06	0.00774637	20:34336569	CPNE1	0.216502	3.23857e-06	0.0135572	3:170618799	RPL22L1	-0.29163	2.60398e-06	0.0109007
3:134310867	ANAPC13	0.115449	1.85647e-06	0.00776605	20:34332037	CPNE1	0.215614	3.24086e-06	0.0135573	11:77577864	AQP11	-0.139575	2.6224e-06	0.0109701
16:55612918	LPCAT2	0.103551	1.86221e-06	0.00778464	20:34339439	CPNE1	0.21708	3.24313e-06	0.0135573	6:117735255	DCBLD1	0.11682	2.6272e-06	0.0109825
10:101866817	CWF19L1	-0.116117	1.88461e-06	0.00787281	11:17078627	PIK3C2A	-0.176115	3.24643e-06	0.0135617	20:21383296	XRN2	-0.17388	2.63051e-06	0.0109887
12:31676917	DENND5B	0.202383	1.89841e-06	0.00792491	20:34332784	CPNE1	0.215782	3.26274e-06	0.0136144	20:21451491	XRN2	-0.171835	2.6378e-06	0.0110106
3:134310563	ANAPC13	0.115563	1.90267e-06	0.00793716	3:100537896	TFG	0.405163	3.2636e-06	0.0136144	10:131294827	MGMT	-0.200564	2.63943e-06	0.0110106
10:131424653	MGMT	0.173994	1.90564e-06	0.00794404	20:34333015	CPNE1	0.215748	3.26941e-06	0.0136292	21:40536483	HMGN1	0.203194	2.67658e-06	0.0111561
16:12656904	SNX29	0.184615	1.92267e-06	0.00800945	5:64842536	SGTB	-0.135559	3.27643e-06	0.0136377	10:118723484	KIAA1598	-0.175291	2.67802e-06	0.0111561
20:21185292	XRN2	-0.195234	1.92543e-06	0.0080154	20:34331730	CPNE1	0.215558	3.2779e-06	0.0136377	19:44357459	ZNF283	-0.0797647	2.68035e-06	0.011158
12:58165085	METTL21B	-0.12993	1.92739e-06	0.00801798	20:34329547	CPNE1	0.215282	3.27828e-06	0.0136377	6:117734533	DCBLD1	0.116419	2.69794e-06	0.0112235
16:12656909	SNX29	0.184577	1.9339e-06	0.00803946	20:25591431	ABHD12	-0.187193	3.28072e-06	0.0136384	21:40516872	HMGN1	0.206018	2.70048e-06	0.0112262
17:8062102	TMEM107	-0.130549	1.93623e-06	0.00804357	20:34329359	CPNE1	0.215229	3.28432e-06	0.0136439	3:170564412	RPL22L1	0.243569	2.70345e-06	0.0112264
10:131436603	MGMT	-0.179813	1.94132e-06	0.00805916	5:64801331	SGTB	-0.146259	3.29833e-06	0.0136926	20:34367277	CPNE1	0.214335	2.70426e-06	0.0112264
10:131405358	MGMT	0.18925	1.94635e-06	0.00807443	20:34328848	CPNE1	0.215099	3.3178e-06	0.0137568	15:42326114	EHD4	0.262837	2.7145e-06	0.0112611
16:12656923	SNX29	0.184493	1.94798e-06	0.00807563	20:34326081	CPNE1	0.214706	3.31839e-06	0.0137568	3:100511379	TFG	0.401299	2.72006e-06	0.0112764
14:54612048	GMFB	0.0868479	1.96658e-06	0.00814421	20:34326077	CPNE1	0.214682	3.32784e-06	0.0137865	20:25276680	ABHD12	0.200193	2.72635e-06	0.0112945
16:12657035	SNX29	0.180466	1.96724e-06	0.00814421	20:34325351	CPNE1	0.21447	3.33153e-06	0.0137922	3:170564937	RPL22L1	0.243606	2.72952e-06	0.0112945
16:12657051	SNX29	0.180457	1.97182e-06	0.00815753	20:34326411	CPNE1	0.214774	3.34266e-06	0.0138281	3:100511428	TFG	0.401253	2.73009e-06	0.0112945
17:15948430	ZSWIM7	-0.135173	1.97755e-06	0.00817558	20:34326186	CPNE1	0.214682	3.3448e-06	0.0138281	3:100511446	TFG	0.401303	2.7341e-06	0.0113033
16:12656974	SNX29	0.181312	1.9952e-06	0.00824286	15:40366369	SRP14	-0.1435	3.34874e-06	0.0138348	15:93231959	FAM174B	0.311549	2.74929e-06	0.0113583
16:12656975	SNX29	0.181298	2.00149e-06	0.00826316	20:34325632	CPNE1	0.214575	3.35278e-06	0.013842	15:93232416	FAM174B	0.311774	2.76768e-06	0.0114264
11:118873052	TRAPPC4	-0.202326	2.00618e-06	0.00827682	20:34324216	CPNE1	0.214154	3.35701e-06	0.0138448	11:77574605	AQP11	-0.139577	2.79195e-06	0.0115186
17:8060863	TMEM107	-0.142669	2.01533e-06	0.00830884	4:37854827	PGM2	0.14425	3.35986e-06	0.0138448	5:96286969	ERAP2	-0.490836	2.81174e-06	0.0115882
9:37586569	TOMM5	-0.235504	2.02318e-06	0.00833548	5:64800005	SGTB	-0.14637	3.36722e-06	0.0138448	1:183283969	SMG7	0.126642	2.8146e-06	0.0115882
16:12656799	SNX29	0.18103	2.03204e-06	0.00836624	20:34324484	CPNE1	0.214126	3.36756e-06	0.0138448	11:77575639	AQP11	-0.139468	2.8146e-06	0.0115882
16:12656848	SNX29	0.183703	2.03472e-06	0.00837152	11:17274441	PIK3C2A	-0.184417	3.36787e-06	0.0138448	6:117750980	DCBLD1	0.116954	2.81946e-06	0.0116002
20:11811467	BTBD3	0.206706	2.04189e-06	0.00839527	20:34324456	CPNE1	0.214099	3.37176e-06	0.0138448	11:77574697	AQP11	-0.139405	2.82367e-06	0.0116039
12:31684194	DENND5B	0.20227	2.05794e-06	0.00845545	20:34324098	CPNE1	0.214052	3.37285e-06	0.0138448	20:25275890	ABHD12	0.200127	2.82424e-06	0.0116039
10:101885270	CWF19L1	-0.114226	2.06041e-06	0.0084555	15:40366709	SRP14	-0.144361	3.374e-06	0.0138448	3:49045355	WDR6	-0.114694	2.8469e-06	0.011689
10:131398144	MGMT	-0.186684	2.06077e-06	0.0084555	11:17079620	PIK3C2A	-0.175623	3.37699e-06	0.0138448	9:101695139	COL15A1	-0.479826	2.84901e-06	0.0116897
14:54639085	GMFB	0.087368	2.06413e-06	0.00846348	20:34323553	CPNE1	0.213947	3.37826e-06	0.0138448	21:40514861	HMGN1	0.207025	2.86476e-06	0.0117463
16:12664669	SNX29	0.201469	2.0736e-06	0.00849648	15:40366562	SRP14	-0.144123	3.37891e-06	0.0138448	21:40513750	HMGN1	0.207821	2.87507e-06	0.0117732
17:8061337	TMEM107	-0.131002	2.08224e-06	0.00852241	20:34322346	CPNE1	0.213838	3.3828e-06	0.0138448	21:38489352	PIGP	0.144681	2.87683e-06	0.0117732
10:118715399	KIAA1598	-0.185233	2.08277e-06	0.00852241	7:64718586	ERV3-1	-0.0650867	3.3835e-06	0.0138448	20:21409015	XRN2	-0.176601	2.87722e-06	0.0117732
16:12656529	SNX29	0.178801	2.08694e-06	0.00853365	7:64718682	ERV3-1	-0.0650632	3.39292e-06	0.0138652	21:38491095	PIGP	0.144777	2.88168e-06	0.0117834
3:134325626	ANAPC13	0.112839	2.093e-06	0.0085526	15:40365674	SRP14	-0.141597	3.39309e-06	0.0138652	21:38491973	PIGP	0.144717	2.89168e-06	0.0118162
16:12664698	SNX29	0.20123	2.09731e-06	0.00856438	10:131338714	MGMT	-0.178496	3.40076e-06	0.013887	21:40537836	HMGN1	0.203607	2.89867e-06	0.0118367
17:8062199	TMEM107	-0.130362	2.10833e-06	0.00859858	20:34319765	CPNE1	0.213398	3.4145e-06	0.0139277	21:38492147	PIGP	0.144701	2.90739e-06	0.0118643
16:12656544	SNX29	0.178698	2.10855e-06	0.00859858	20:34323776	CPNE1	0.214147	3.41536e-06	0.0139277	21:38493455	PIGP	0.144721	2.91114e-06	0.0118715
18:59816291	PIGN	-0.137889	2.11664e-06	0.00862568	14:24421152	C14orf167	0.215471	3.419e-06	0.013933	12:16571623	MGST1	-0.140112	2.92059e-06	0.0119019
12:6622901	TAPBPL	-0.0783424	2.12315e-06	0.0086435	15:40365851	SRP14	-0.14236	3.42501e-06	0.0139481	3:48780081	WDR6	-0.113913	2.92707e-06	0.0119202
16:12658947	SNX29	0.181267	2.1239e-06	0.0086435	5:64798082	SGTB	-0.146549	3.44114e-06	0.0140042	20:21425495	XRN2	-0.178648	2.94788e-06	0.0119968
16:12656598	SNX29	0.178363	2.12713e-06	0.00865079	11:17080333	PIK3C2A	-0.175369	3.44632e-06	0.0140078	2:160088793	WDSUB1	0.109236	3.01901e-06	0.0122655
12:31687879	DENND5B	0.202166	2.12981e-06	0.0086558	20:34316159	CPNE1	0.212434	3.44671e-06	0.0140078	3:172563581	ECT2	0.148342	3.01903e-06	0.0122655
16:12656670	SNX29	0.178452	2.13624e-06	0.00867399	20:34315791	CPNE1	0.212386	3.45465e-06	0.0140131	21:38487045	PIGP	0.144494	3.02003e-06	0.0122655
20:37113886	RP4-564F22.2	-0.42677	2.13718e-06	0.00867399	20:34312329	CPNE1	0.210741	3.45653e-06	0.0140131	21:38487050	PIGP	0.144486	3.02339e-06	0.0122708
10:131409392	MGMT	-0.178942	2.14388e-06	0.00869532	20:34316218	CPNE1	0.21241	3.45693e-06	0.0140131	3:172564416	ECT2	0.147221	3.05552e-06	0.0123928
16:12656828	SNX29	0.180627	2.16682e-06	0.00878241	10:131403007	MGMT	0.181809	3.45786e-06	0.0140131	3:172564788	ECT2	0.146938	3.05845e-06	0.0123963
16:12656735	SNX29	0.178757	2.17832e-06	0.00882079	5:64843743	SGTB	-0.135049	3.46024e-06	0.0140131	21:38446581	PIGP	0.13991	3.07598e-06	0.0124589
3:134307257	ANAPC13	0.115217	2.17923e-06	0.00882079	7:64719333	ERV3-1	-0.0648547	3.46202e-06	0.0140131	21:38446918	PIGP	0.139678	3.08855e-06	0.01249
10:131400088	MGMT	-0.186523	2.18115e-06	0.0088226	10:70100355	SLC25A16	-0.133095	3.46706e-06	0.0140181	20:25274318	ABHD12	0.19988	3.0897e-06	0.01249
16:12658049	SNX29	0.180936	2.19136e-06	0.00885791	7:64719859	ERV3-1	-0.0648138	3.46795e-06	0.0140181	21:38446621	PIGP	0.139771	3.08991e-06	0.01249
16:12656869	SNX29	0.184325	2.19781e-06	0.00887799	20:34314924	CPNE1	0.212071	3.47357e-06	0.0140314	12:109880279	KCTD10	-0.245257	3.09618e-06	0.012507
9:37592143	TOMM5	-0.232522	2.20018e-06	0.00888057	7:64720305	ERV3-1	-0.0647689	3.47815e-06	0.0140317	6:32796144	TAP2	0.164051	3.11207e-06	0.0125627
10:101910013	CWF19L1	0.118118	2.20141e-06	0.00888057	5:64797253	SGTB	-0.146612	3.47878e-06	0.0140317	20:21458555	XRN2	-0.17045	3.11857e-06	0.0125794
1:28623600	ATPIF1	0.113292	2.20319e-06	0.0088818	20:34345710	CPNE1	0.235463	3.48067e-06	0.0140317	21:38447040	PIGP	0.139357	3.12127e-06	0.0125794
9:37592452	TOMM5	-0.232481	2.214e-06	0.00891488	20:34313426	CPNE1	0.211513	3.483e-06	0.0140317	21:38447064	PIGP	0.13933	3.1225e-06	0.0125794
12:31690971	DENND5B	0.201962	2.21507e-06	0.00891488	5:64796940	SGTB	-0.146682	3.48924e-06	0.0140399	21:38447132	PIGP	0.139242	3.13127e-06	0.0126062
1:150728676	ARNT	-0.0662132	2.21664e-06	0.00891488	5:64796837	SGTB	-0.146691	3.48972e-06	0.0140399	6:117750200	DCBLD1	0.11609	3.14154e-06	0.0126391
1:150730184	ARNT	-0.0661031	2.21735e-06	0.00891488	5:64797043	SGTB	-0.146662	3.49248e-06	0.0140416	6:32796346	TAP2	0.164073	3.14429e-06	0.0126417
3:134317239	ANAPC13	0.111062	2.21908e-06	0.00891587	20:34314140	CPNE1	0.211767	3.49755e-06	0.0140525	21:38447489	PIGP	0.139045	3.15039e-06	0.0126545
17:7155056	C17orf81	-0.0597016	2.22119e-06	0.00891835	11:17079745	PIK3C2A	-0.175537	3.5017e-06	0.0140587	3:48779715	WDR6	-0.11471	3.1517e-06	0.0126545
10:131442671	MGMT	0.172638	2.22338e-06	0.00892116	5:64843435	SGTB	-0.134952	3.50379e-06	0.0140587	21:38447423	PIGP	0.139093	3.15709e-06	0.0126676
1:150729983	ARNT	-0.0661065	2.22722e-06	0.00892565	5:64843025	SGTB	-0.134864	3.54254e-06	0.0142047	6:32796521	TAP2	0.164094	3.16e-06	0.0126708
10:131410608	MGMT	-0.177926	2.22747e-06	0.00892565	20:21420875	XRN2	-0.153019	3.55102e-06	0.0142276	13:114012189	GRTP1	-0.0955357	3.16339e-06	0.0126759
17:8062583	TMEM107	-0.130235	2.23021e-06	0.0089277	11:17079755	PIK3C2A	-0.175432	3.55299e-06	0.0142276	6:32797072	TAP2	0.16451	3.17344e-06	0.0127077
5:96286969	ERAP2	-0.490847	2.23096e-06	0.0089277	20:34310115	CPNE1	0.211098	3.57476e-06	0.0142959	21:40539614	HMGN1	0.203351	3.17618e-06	0.0127102
16:12657132	SNX29	0.179165	2.23493e-06	0.00893761	20:25602328	ABHD12	-0.188929	3.57482e-06	0.0142959	6:32796751	TAP2	0.164199	3.18513e-06	0.0127375
13:36872622	SOHLH2	-0.0723111	2.23881e-06	0.00894015	20:21420662	XRN2	-0.15278	3.6061e-06	0.0144114	6:32796967	TAP2	0.164375	3.18906e-06	0.0127393
10:127481908	UROS	0.110505	2.23885e-06	0.00894015	20:34307950	CPNE1	0.211436	3.61605e-06	0.0144415	6:32795965	TAP2	0.163749	3.1903e-06	0.0127393
16:12657140	SNX29	0.179159	2.24004e-06	0.00894015	20:37107225	RP4-564F22.2	-0.425885	3.6268e-06	0.0144748	21:38446955	PIGP	0.140197	3.19272e-06	0.0127393
19:7555092	PEX11G	0.106099	2.24484e-06	0.00895315	20:21383366	XRN2	-0.151002	3.63626e-06	0.0145029	6:32796653	TAP2	0.164127	3.19565e-06	0.0127393
17:15951008	ZSWIM7	0.137899	2.24628e-06	0.00895315	20:21420492	XRN2	-0.152628	3.6503e-06	0.0145436	19:44351107	ZNF283	-0.0750362	3.19619e-06	0.0127393
16:12657284	SNX29	0.179252	2.24844e-06	0.00895338	20:34306974	CPNE1	0.211625	3.65182e-06	0.0145436	13:114012934	GRTP1	-0.0957591	3.20016e-06	0.0127466
16:12656239	SNX29	0.180685	2.24933e-06	0.00895338	3:1277456	CNTN6	0.0889499	3.65981e-06	0.0145436	6:32796455	TAP2	0.172505	3.20809e-06	0.0127697
1:85521142	MCOLN2	-0.300287	2.26103e-06	0.00898468	20:34306875	CPNE1	0.212316	3.66028e-06	0.0145436	6:32796058	TAP2	0.164168	3.21218e-06	0.0127761
10:131411620	MGMT	-0.177272	2.26162e-06	0.00898468	11:17274534	PIK3C2A	-0.183952	3.66091e-06	0.0145436	20:21457672	XRN2	-0.169745	3.21677e-06	0.0127761
12:6629359	TAPBPL	-0.0779085	2.26169e-06	0.00898468	11:17274550	PIK3C2A	-0.183967	3.66101e-06	0.0145436	21:38447939	PIGP	0.138469	3.21734e-06	0.0127761
16:12656880	SNX29	0.185185	2.27099e-06	0.00901566	20:34306524	CPNE1	0.214249	3.69637e-06	0.0146675	20:25273435	ABHD12	0.199675	3.22009e-06	0.0127761
17:7157516	C17orf81	-0.0591216	2.27375e-06	0.00901778	9:77699899	C9orf95	0.142707	3.69711e-06	0.0146675	11:77580995	AQP11	-0.139352	3.22037e-06	0.0127761
7:73187651	WBSCR27	0.183175	2.27453e-06	0.00901778	20:37107746	RP4-564F22.2	-0.424632	3.74589e-06	0.0148386	21:38448069	PIGP	0.138379	3.23112e-06	0.0128103
16:12656882	SNX29	0.185171	2.27762e-06	0.00902056	11:17086167	PIK3C2A	-0.174026	3.74593e-06	0.0148386	20:21459299	XRN2	-0.170273	3.23514e-06	0.0128178
6:31335323	MICA	0.340064	2.27824e-06	0.00902056	20:21419726	XRN2	-0.152406	3.74765e-06	0.0148386	20:1424303	NSFL1C	0.0918002	3.24098e-06	0.0128287
16:12657346	SNX29	0.178841	2.28333e-06	0.00903474	20:25487377	ABHD12	-0.178878	3.75221e-06	0.0148468	21:38448025	PIGP	0.138826	3.24324e-06	0.0128287
18:59815882	PIGN	-0.139186	2.29188e-06	0.00906258	20:25487523	ABHD12	-0.17885	3.75467e-06	0.0148468	11:77578358	AQP11	-0.139213	3.24432e-06	0.0128287
6:31410131	MICA	0.385735	2.30462e-06	0.00910209	22:39129708	KDELR3	-0.246876	3.76594e-06	0.0148624	10:101999394	CWF19L1	0.127711	3.25074e-06	0.0128442
17:7145229	C17orf81	-0.0607802	2.30491e-06	0.00910209	3:100511379	TFG	0.406676	3.76607e-06	0.0148624	21:38448600	PIGP	0.138053	3.25315e-06	0.0128442
10:131398005	MGMT	-0.187351	2.30975e-06	0.0091084	3:100511446	TFG	0.406754	3.76654e-06	0.0148624	6:32796019	TAP2	0.164243	3.25467e-06	0.0128442
15:40290027	SRP14	-0.134773	2.3107e-06	0.0091084	3:100511428	TFG	0.406672	3.76887e-06	0.0148624	20:1423779	NSFL1C	0.0915905	3.26007e-06	0.0128554
16:12657426	SNX29	0.178896	2.31106e-06	0.0091084	3:24062661	NR1D2	0.149649	3.77102e-06	0.0148624	19:44347499	ZNF283	-0.074609	3.2618e-06	0.0128554
1:150721175	ARNT	-0.0674305	2.31747e-06	0.00912766	1:75213044	CRYZ	-0.254272	3.78508e-06	0.0149071	20:25384564	ABHD12	0.23092	3.2654e-06	0.0128612
7:73188318	WBSCR27	0.182815	2.3198e-06	0.00913082	11:17225436	PIK3C2A	-0.177874	3.78899e-06	0.0149071	21:38482304	PIGP	0.13994	3.27404e-06	0.0128856
12:31693733	DENND5B	0.201725	2.32249e-06	0.00913205	20:21383296	XRN2	-0.150801	3.78982e-06	0.0149071	20:1422348	NSFL1C	0.0910684	3.27589e-06	0.0128856
10:131443520	MGMT	0.172087	2.32358e-06	0.00913205	10:131415911	MGMT	-0.164526	3.80322e-06	0.01495	21:38448880	PIGP	0.137904	3.27824e-06	0.0128864
16:12657844	SNX29	0.179114	2.32468e-06	0.00913205	10:131412558	MGMT	-0.166269	3.81046e-06	0.014964	19:37701265	ZNF585A	-0.102837	3.30194e-06	0.012971
16:12657365	SNX29	0.179717	2.32655e-06	0.00913339	11:17226896	PIK3C2A	-0.177763	3.81177e-06	0.014964	21:40548855	HMGN1	0.203939	3.3099e-06	0.0129938
16:12656839	SNX29	0.181845	2.32927e-06	0.00913502	22:39124912	KDELR3	0.256669	3.83202e-06	0.0150336	11:77584138	AQP11	-0.139229	3.32024e-06	0.0130154
16:12657471	SNX29	0.178867	2.33001e-06	0.00913502	10:131416773	MGMT	-0.163786	3.88156e-06	0.015218	11:77582743	AQP11	-0.139333	3.32129e-06	0.0130154
16:12657982	SNX29	0.180765	2.33491e-06	0.00914823	9:130231417	SLC2A8	-0.168612	3.88625e-06	0.0152264	21:38449510	PIGP	0.137422	3.32264e-06	0.0130154
16:12657521	SNX29	0.178884	2.343e-06	0.00917396	20:37107429	RP4-564F22.2	-0.408016	3.92216e-06	0.0153571	11:77563344	AQP11	-0.138231	3.32411e-06	0.0130154
10:127484653	UROS	0.110544	2.35305e-06	0.00920728	1:52371523	RAB3B	-0.408594	3.96363e-06	0.0155093	11:77580548	AQP11	-0.139123	3.33123e-06	0.0130348
17:8059117	TMEM107	-0.143137	2.35977e-06	0.00922754	5:64916739	SGTB	-0.14	3.98133e-06	0.0155684	3:48819668	WDR6	-0.105873	3.34416e-06	0.0130769
6:31337458	MICA	0.336388	2.36275e-06	0.00923317	11:17086927	PIK3C2A	-0.17346	4.03126e-06	0.0157534	11:77550780	AQP11	-0.138433	3.34836e-06	0.0130848
17:15954048	ZSWIM7	-0.136142	2.36786e-06	0.00924528	20:37109484	RP4-564F22.2	-0.422887	4.0436e-06	0.0157905	21:38450008	PIGP	0.136989	3.35693e-06	0.0131097
3:48872998	WDR6	-0.109351	2.36893e-06	0.00924528	6:28270584	ZNF323	-0.206242	4.04836e-06	0.0157905	11:77588301	AQP11	-0.139508	3.37049e-06	0.0131541
11:57391395	TIMM10	0.251118	2.37416e-06	0.00925967	20:25440269	ABHD12	0.18749	4.05101e-06	0.0157905	20:1420336	NSFL1C	0.0900255	3.38966e-06	0.0132203
16:12657632	SNX29	0.178913	2.38169e-06	0.00928298	11:17237080	PIK3C2A	-0.176101	4.0513e-06	0.0157905	3:48787219	WDR6	-0.112313	3.39434e-06	0.0132242
6:31337311	MICA	0.336316	2.39352e-06	0.00932302	20:25456141	ABHD12	-0.18244	4.07349e-06	0.0158667	2:101979822	SNORD89	-0.19835	3.39674e-06	0.0132242
10:131445144	MGMT	0.1715	2.39771e-06	0.00933043	20:25425943	ABHD12	0.185551	4.08043e-06	0.0158834	21:38450025	PIGP	0.136821	3.3974e-06	0.0132242
12:31696488	DENND5B	0.20144	2.39853e-06	0.00933043	20:25424708	ABHD12	-0.192813	4.08916e-06	0.0159001	2:201746389	PPIL3	0.212849	3.39948e-06	0.0132242
19:46952221	PNMAL1	-0.253022	2.40119e-06	0.00933472	5:76127135	F2RL1	0.206169	4.09002e-06	0.0159001	11:118873987	TRAPPC4	-0.180503	3.40522e-06	0.0132379
12:31696826	DENND5B	0.201437	2.40892e-06	0.00935869	20:25426234	ABHD12	-0.192941	4.12477e-06	0.0160248	11:77553638	AQP11	-0.138289	3.41752e-06	0.0132771
16:12657586	SNX29	0.178859	2.4162e-06	0.00938092	12:16571623	MGST1	-0.15304	4.15883e-06	0.0161467	19:44350689	ZNF283	-0.0726805	3.42708e-06	0.0133057
16:12657671	SNX29	0.179501	2.42386e-06	0.0093917	19:46948450	PNMAL1	-0.247632	4.16947e-06	0.0161775	3:48801840	WDR6	-0.110907	3.43457e-06	0.0133217
2:201736112	PPIL3	0.228661	2.42669e-06	0.0093917	20:21416679	XRN2	-0.150766	4.17987e-06	0.0162074	3:170564321	RPL22L1	-0.327575	3.43714e-06	0.0133217
2:201736166	PPIL3	0.228596	2.42693e-06	0.0093917	14:34975884	SNX6	-0.0626699	4.18816e-06	0.016229	3:170563677	RPL22L1	-0.327716	3.43856e-06	0.0133217
16:12657606	SNX29	0.178846	2.42702e-06	0.0093917	1:52354382	RAB3B	-0.402941	4.20878e-06	0.0162984	10:101967212	CWF19L1	0.130791	3.44067e-06	0.0133217
2:201735706	PPIL3	0.228805	2.42829e-06	0.0093917	16:55558730	LPCAT2	0.110949	4.22115e-06	0.0163357	20:1419294	NSFL1C	0.0895575	3.44232e-06	0.0133217
10:127486885	UROS	0.109464	2.42838e-06	0.0093917	20:25438230	ABHD12	-0.193198	4.23643e-06	0.0163843	21:38450317	PIGP	0.13633	3.44675e-06	0.0133302
20:25521346	ABHD12	-0.174915	2.43404e-06	0.00940182	11:17267029	PIK3C2A	-0.179872	4.24887e-06	0.0164148	20:34355268	CPNE1	0.209297	3.45828e-06	0.0133589
20:25521057	ABHD12	-0.174936	2.43413e-06	0.00940182	20:25438952	ABHD12	-0.193119	4.24979e-06	0.0164148	21:38483407	PIGP	0.140087	3.45861e-06	0.0133589
9:37594825	TOMM5	-0.231592	2.43637e-06	0.00940334	20:25440648	ABHD12	-0.193148	4.26268e-06	0.016454	17:40114544	NT5C3L	-0.126172	3.46128e-06	0.0133605
2:201734921	PPIL3	0.229392	2.43767e-06	0.00940334	20:34293686	CPNE1	0.207823	4.29732e-06	0.016577	20:25272633	ABHD12	0.199683	3.47279e-06	0.0133964
14:65396924	CHURC1	0.326456	2.44127e-06	0.0094112	6:31353387	MICA	0.337643	4.3034e-06	0.0165898	21:38450650	PIGP	0.136065	3.48023e-06	0.0134164
16:12657804	SNX29	0.178957	2.44456e-06	0.00941782	20:25432601	ABHD12	0.186047	4.32651e-06	0.0166681	21:38450557	PIGP	0.136091	3.48365e-06	0.013421
18:59836405	PIGN	-0.137405	2.45294e-06	0.00943958	20:34312713	CPNE1	0.2296	4.32955e-06	0.0166691	20:25398790	ABHD12	0.226443	3.48673e-06	0.0134242
16:12657812	SNX29	0.178958	2.45336e-06	0.00943958	20:25458562	ABHD12	-0.183046	4.33506e-06	0.0166796	20:21414037	XRN2	-0.203931	3.49029e-06	0.0134293
3:49040462	WDR6	-0.121156	2.45551e-06	0.00944178	9:37587742	TOMM5	-0.213729	4.34093e-06	0.016688	21:38449400	PIGP	0.140126	3.49522e-06	0.0134396
10:101863041	CWF19L1	-0.114513	2.45798e-06	0.00944524	18:59706797	PIGN	0.137841	4.34281e-06	0.016688	20:25272490	ABHD12	0.199331	3.50147e-06	0.0134443
17:7162451	C17orf81	-0.0566385	2.46101e-06	0.00944985	18:59714490	PIGN	0.135832	4.35399e-06	0.0167203	22:21806791	P2RX6	0.171159	3.50273e-06	0.0134443
17:15955009	ZSWIM7	-0.136368	2.46244e-06	0.00944985	19:33448204	CEP89	0.109597	4.36207e-06	0.0167406	21:38450906	PIGP	0.135912	3.50315e-06	0.0134443
10:101863410	CWF19L1	-0.114559	2.46508e-06	0.00944985	6:31352986	MICA	0.337443	4.38195e-06	0.0168014	3:170561907	RPL22L1	-0.328279	3.51052e-06	0.0134639
10:101854930	CWF19L1	-0.113908	2.46549e-06	0.00944985	20:25430745	ABHD12	0.185665	4.38352e-06	0.0168014	20:34352414	CPNE1	0.20964	3.51646e-06	0.0134781
1:150737565	ARNT	-0.0648234	2.47615e-06	0.00948465	20:25430680	ABHD12	0.185654	4.38804e-06	0.016808	20:25272323	ABHD12	0.19931	3.52234e-06	0.013492
2:109278399	SH3RF3	0.046377	2.48268e-06	0.00950361	20:25430905	ABHD12	0.185706	4.39647e-06	0.0168295	21:38478429	PIGP	0.139311	3.53263e-06	0.0135227
10:101865115	CWF19L1	-0.114659	2.49312e-06	0.00953358	20:25430027	ABHD12	0.185771	4.40129e-06	0.0168372	21:38451130	PIGP	0.13561	3.53858e-06	0.0135292
10:101865516	CWF19L1	-0.114712	2.49369e-06	0.00953358	6:31353323	MICA	0.33711	4.42163e-06	0.016898	11:77554821	AQP11	-0.138563	3.53947e-06	0.0135292
16:12658270	SNX29	0.17917	2.49673e-06	0.00953698	20:34292961	CPNE1	0.208393	4.42281e-06	0.016898	21:40540245	HMGN1	0.202708	3.54109e-06	0.0135292
16:12658255	SNX29	0.179156	2.49791e-06	0.00953698	20:37109403	RP4-564F22.2	-0.404623	4.442e-06	0.0169425	11:77318142	AQP11	-0.131992	3.54557e-06	0.0135364
12:6621251	TAPBPL	0.0706089	2.49936e-06	0.00953698	20:25428311	ABHD12	0.18526	4.44278e-06	0.0169425	3:169489946	AC078802.1	0.0862661	3.55128e-06	0.0135364
20:25526668	ABHD12	-0.174387	2.50199e-06	0.00954097	20:25428786	ABHD12	0.185368	4.44552e-06	0.0169425	21:38451334	PIGP	0.135506	3.55154e-06	0.0135364
16:12668659	SNX29	0.195248	2.5127e-06	0.009572	18:59718247	PIGN	0.13516	4.44902e-06	0.0169425	5:96275301	ERAP2	-0.484521	3.552e-06	0.0135364
20:21194437	XRN2	-0.19278	2.51393e-06	0.009572	6:31353401	MICA	0.336972	4.45134e-06	0.0169425	20:21432925	XRN2	-0.18062	3.56134e-06	0.0135586
20:21196089	XRN2	-0.192798	2.51616e-06	0.009572	9:114978181	UGCG	-0.188076	4.45225e-06	0.0169425	21:40540368	HMGN1	0.202676	3.56235e-06	0.0135586
10:127485254	UROS	0.108994	2.51652e-06	0.009572	10:131411586	MGMT	-0.166318	4.45651e-06	0.0169425	19:44353383	ZNF283	-0.0726371	3.57574e-06	0.0136009
16:12658327	SNX29	0.179123	2.52355e-06	0.00958763	6:31353348	MICA	0.33723	4.46437e-06	0.0169425	3:100532269	TFG	0.400892	3.58158e-06	0.0136079
18:59820008	PIGN	-0.138588	2.52382e-06	0.00958763	20:25426693	ABHD12	0.185074	4.46444e-06	0.0169425	19:44353131	ZNF283	-0.0725674	3.58212e-06	0.0136079
20:25557426	ABHD12	-0.172231	2.53642e-06	0.00962283	6:31410597	MICA	0.492578	4.46614e-06	0.0169425	21:38484259	PIGP	0.13997	3.59571e-06	0.0136478
16:12658989	SNX29	0.179403	2.53722e-06	0.00962283	20:25427836	ABHD12	0.185173	4.4674e-06	0.0169425	19:44351166	ZNF283	-0.0724347	3.60205e-06	0.0136478
14:54631475	GMFB	0.0859006	2.53852e-06	0.00962283	20:25427081	ABHD12	0.185104	4.46962e-06	0.0169425	19:44352688	ZNF283	-0.0724476	3.60524e-06	0.0136478
16:12658991	SNX29	0.179399	2.5407e-06	0.00962283	6:31353452	MICA	0.336884	4.4712e-06	0.0169425	19:44352666	ZNF283	-0.0724391	3.60761e-06	0.0136478
16:12658456	SNX29	0.179157	2.54112e-06	0.00962283	6:31353541	MICA	0.33683	4.48217e-06	0.0169501	19:44354138	ZNF283	-0.0727624	3.60901e-06	0.0136478
2:109292890	SH3RF3	0.0461747	2.54397e-06	0.00962757	6:31411992	MICA	0.497623	4.48699e-06	0.0169501	19:44354518	ZNF283	-0.0729649	3.60988e-06	0.0136478
6:31337185	MICA	0.33868	2.55003e-06	0.00964439	20:34173046	CPNE1	0.177601	4.49048e-06	0.0169501	19:44354486	ZNF283	-0.0729167	3.61063e-06	0.0136478
11:66647430	CTSF	-0.191462	2.56359e-06	0.00968924	1:171749665	METTL13	-0.0898427	4.49095e-06	0.0169501	21:38452127	PIGP	0.134935	3.61082e-06	0.0136478
17:15945613	ZSWIM7	-0.13853	2.56673e-06	0.00968924	6:31411519	MICA	0.496063	4.49237e-06	0.0169501	19:44354238	ZNF283	-0.0728007	3.61541e-06	0.0136565
11:66647431	CTSF	-0.191494	2.56763e-06	0.00968924	1:171749809	METTL13	-0.0897919	4.49356e-06	0.0169501	21:38451970	PIGP	0.135275	3.62065e-06	0.013658
18:59820308	PIGN	-0.138502	2.56835e-06	0.00968924	10:131411840	MGMT	-0.165758	4.49423e-06	0.0169501	21:38451977	PIGP	0.135201	3.62098e-06	0.013658
1:150738759	ARNT	-0.0643391	2.57129e-06	0.00969007	6:31410885	MICA	0.49254	4.49583e-06	0.0169501	9:34352323	NUDT2	0.189494	3.62264e-06	0.013658
10:101849411	CWF19L1	-0.113706	2.57268e-06	0.00969007	6:31411377	MICA	0.494914	4.50899e-06	0.016989	19:44354624	ZNF283	-0.0730906	3.63043e-06	0.0136788
10:101868677	CWF19L1	-0.114951	2.57342e-06	0.00969007	1:171747830	METTL13	-0.0917061	4.51224e-06	0.0169906	21:38487561	PIGP	0.140157	3.64316e-06	0.0137032
10:101847857	CWF19L1	-0.113795	2.57528e-06	0.00969098	6:31354504	MICA	0.335011	4.52584e-06	0.0170311	21:40555160	HMGN1	0.203557	3.64414e-06	0.0137032
3:49040735	WDR6	-0.122886	2.58646e-06	0.00972459	20:25428261	ABHD12	0.18517	4.53368e-06	0.0170422	3:169481271	AC078802.1	0.0904675	3.64652e-06	0.0137032
20:25550372	ABHD12	-0.172862	2.58801e-06	0.00972459	6:31410649	MICA	0.491631	4.53449e-06	0.0170422	19:44354868	ZNF283	-0.0732062	3.64758e-06	0.0137032
16:12658578	SNX29	0.179062	2.59035e-06	0.00972459	6:28269663	ZNF323	0.186064	4.54207e-06	0.0170585	6:117730123	DCBLD1	0.114398	3.64835e-06	0.0137032
9:89036027	ZCCHC6	0.103935	2.5907e-06	0.00972459	18:59712463	PIGN	0.135942	4.54451e-06	0.0170585	19:44355264	ZNF283	-0.0734108	3.65237e-06	0.0137032
12:125509010	BRI3BP	-0.116082	2.59345e-06	0.00972881	6:31353950	MICA	0.336569	4.55011e-06	0.0170689	19:44350096	ZNF283	-0.0725287	3.65645e-06	0.0137032
3:48984508	WDR6	-0.107062	2.59896e-06	0.00973558	17:5370822	RABEP1	0.143844	4.56158e-06	0.0171012	21:38452022	PIGP	0.135102	3.6565e-06	0.0137032
3:49045355	WDR6	-0.107106	2.59966e-06	0.00973558	9:37586569	TOMM5	-0.2141	4.58936e-06	0.0171946	19:44349861	ZNF283	-0.0725959	3.65748e-06	0.0137032
3:48876040	WDR6	-0.108546	2.60012e-06	0.00973558	20:25421648	ABHD12	0.184194	4.60497e-06	0.0172423	20:21408713	XRN2	-0.170494	3.6654e-06	0.0137243
10:127486341	UROS	0.108608	2.61074e-06	0.00976578	9:130257205	SLC2A8	-0.170436	4.6321e-06	0.017333	6:117760579	DCBLD1	0.11574	3.67572e-06	0.0137543
2:109280816	SH3RF3	0.0462138	2.61145e-06	0.00976578	20:21380772	XRN2	-0.148409	4.64868e-06	0.0173748	19:44348433	ZNF283	-0.072719	3.68855e-06	0.0137782
16:12658683	SNX29	0.179088	2.61652e-06	0.00977283	20:25418681	ABHD12	0.183796	4.65086e-06	0.0173748	21:38485178	PIGP	0.139834	3.69315e-06	0.0137782
16:12658596	SNX29	0.179077	2.61659e-06	0.00977283	6:31354287	MICA	0.336169	4.65195e-06	0.0173748	20:21380772	XRN2	-0.170318	3.69429e-06	0.0137782
2:109279983	SH3RF3	0.0462098	2.61887e-06	0.00977524	16:55603468	LPCAT2	0.111611	4.66552e-06	0.0174146	20:11809442	BTBD3	0.182843	3.69884e-06	0.0137782
16:12658746	SNX29	0.17906	2.62388e-06	0.00978784	20:25420077	ABHD12	0.183986	4.66946e-06	0.0174185	20:25271326	ABHD12	0.199059	3.70153e-06	0.0137782
6:31410124	MICA	0.449073	2.63383e-06	0.00981885	6:31354388	MICA	0.336001	4.6887e-06	0.0174769	2:101980251	SNORD89	-0.203352	3.70304e-06	0.0137782
6:31410119	MICA	0.448777	2.64495e-06	0.00984636	9:101694958	COL15A1	-0.534472	4.69095e-06	0.0174769	21:38488922	PIGP	0.140142	3.70335e-06	0.0137782
10:127483573	UROS	0.108084	2.64541e-06	0.00984636	20:25416375	ABHD12	0.183372	4.70101e-06	0.0174959	21:38480242	PIGP	0.138991	3.70689e-06	0.0137782
16:12658855	SNX29	0.179023	2.64787e-06	0.00984636	9:37592143	TOMM5	-0.211817	4.70189e-06	0.0174959	21:38481505	PIGP	0.139247	3.70934e-06	0.0137782
10:131314173	MGMT	-0.186639	2.64946e-06	0.00984636	1:171754799	METTL13	-0.0896454	4.72992e-06	0.017581	21:38452634	PIGP	0.134341	3.71187e-06	0.0137782
20:25561645	ABHD12	-0.172285	2.64973e-06	0.00984636	6:31353689	MICA	0.337722	4.73062e-06	0.017581	21:38453227	PIGP	0.133941	3.71302e-06	0.0137782
10:131445398	MGMT	0.170432	2.65286e-06	0.00984636	9:37592452	TOMM5	-0.211755	4.74418e-06	0.0176204	21:38489478	PIGP	0.140154	3.71488e-06	0.0137782
16:12658686	SNX29	0.179053	2.65419e-06	0.00984636	1:171751051	METTL13	-0.0894903	4.76218e-06	0.0176764	21:38489753	PIGP	0.140172	3.71518e-06	0.0137782
6:31410117	MICA	0.448539	2.65435e-06	0.00984636	20:25441433	ABHD12	-0.194148	4.80358e-06	0.017819	3:170560438	RPL22L1	-0.329857	3.71571e-06	0.0137782
18:59823400	PIGN	-0.137995	2.69528e-06	0.00998337	17:40030453	NT5C3L	-0.116825	4.8125e-06	0.017841	20:25271086	ABHD12	0.199056	3.71891e-06	0.0137782
21:40553845	HMGN1	0.154707	2.69554e-06	0.00998337	13:46411756	SLC25A30	-0.0605546	4.81987e-06	0.0178573	21:38490006	PIGP	0.140236	3.72269e-06	0.0137782
10:127484617	UROS	0.108314	2.69628e-06	0.00998337	12:16548738	MGST1	-0.143449	4.82639e-06	0.017863	21:38490734	PIGP	0.140232	3.72398e-06	0.0137782
2:109261929	SH3RF3	0.0460848	2.69806e-06	0.00998379	12:16548736	MGST1	-0.14345	4.8303e-06	0.017863	21:38487274	PIGP	0.14001	3.72402e-06	0.0137782
2:109249499	SH3RF3	0.0458856	2.7036e-06	0.00998725	11:17087632	PIK3C2A	-0.172091	4.83035e-06	0.017863	20:21393199	XRN2	-0.167513	3.72768e-06	0.0137782
20:25562500	ABHD12	-0.172278	2.70445e-06	0.00998725	20:25416942	ABHD12	0.183442	4.83964e-06	0.0178863	19:44348768	ZNF283	-0.0726473	3.72893e-06	0.0137782
2:109255284	SH3RF3	0.0459905	2.70449e-06	0.00998725	6:31355056	MICA	0.335215	4.84935e-06	0.0179039	21:38484175	PIGP	0.139675	3.73038e-06	0.0137782
14:65400265	CHURC1	0.325618	2.70566e-06	0.00998725	9:101694790	COL15A1	-0.533989	4.85535e-06	0.0179039	19:44348424	ZNF283	-0.0726636	3.73984e-06	0.0138047
10:127484543	UROS	0.107833	2.71303e-06	0.0100053	1:171749864	METTL13	-0.0924978	4.85798e-06	0.0179039	19:44348249	ZNF283	-0.0726967	3.75001e-06	0.0138337
18:59827332	PIGN	-0.137011	2.7142e-06	0.0100053	9:34324168	NUDT2	-0.199391	4.86006e-06	0.0179039	21:38474341	PIGP	0.137705	3.75283e-06	0.0138353
3:48871664	WDR6	-0.108189	2.71556e-06	0.0100053	11:17087412	PIK3C2A	-0.172026	4.86071e-06	0.0179039	21:38453183	PIGP	0.134459	3.75505e-06	0.0138353
18:59827504	PIGN	-0.136964	2.72966e-06	0.0100511	18:59713661	PIGN	0.135287	4.86521e-06	0.0179039	21:38453459	PIGP	0.133677	3.76745e-06	0.0138724
18:59823537	PIGN	-0.137688	2.73469e-06	0.0100634	6:31355119	MICA	0.335198	4.86531e-06	0.0179039	21:38479885	PIGP	0.13914	3.77588e-06	0.0138921
10:127487171	UROS	0.108141	2.73995e-06	0.0100766	6:28324397	ZNF323	0.16508	4.92547e-06	0.018089	20:21405383	XRN2	-0.169743	3.77744e-06	0.0138921
3:134261782	ANAPC13	0.135493	2.75016e-06	0.010108	9:34320525	NUDT2	-0.199127	4.929e-06	0.018089	19:44347749	ZNF283	-0.0727402	3.78236e-06	0.0139017
17:15958185	ZSWIM7	-0.136714	2.75441e-06	0.0101174	9:101694544	COL15A1	-0.533752	4.93103e-06	0.018089	21:38475019	PIGP	0.13768	3.78974e-06	0.0139197
17:15958774	ZSWIM7	-0.137068	2.77391e-06	0.0101808	20:25354561	ABHD12	0.177597	4.93207e-06	0.018089	19:44347677	ZNF283	-0.0727491	3.79191e-06	0.0139197
11:57392824	TIMM10	0.249789	2.77509e-06	0.0101808	1:52349322	RAB3B	-0.40016	4.93263e-06	0.018089	21:38453695	PIGP	0.133375	3.80234e-06	0.0139495
16:12659115	SNX29	0.178764	2.77953e-06	0.0101909	11:17087818	PIK3C2A	-0.171906	4.93371e-06	0.018089	21:38470504	PIGP	0.13651	3.81317e-06	0.0139725
18:59822319	PIGN	-0.138354	2.78171e-06	0.010191	20:25371559	ABHD12	0.178195	4.94015e-06	0.0181015	22:21806401	P2RX6	0.168657	3.81328e-06	0.0139725
17:15961951	ZSWIM7	-0.147891	2.78783e-06	0.010191	9:114980967	UGCG	-0.186756	4.96711e-06	0.0181892	21:38471963	PIGP	0.1373	3.81644e-06	0.0139756
3:170629884	RPL22L1	-0.309078	2.78788e-06	0.010191	20:21408713	XRN2	-0.148137	4.97237e-06	0.0181974	21:38469796	PIGP	0.136283	3.82019e-06	0.0139799
1:75213044	CRYZ	-0.258913	2.78798e-06	0.010191	3:170619475	RPL22L1	-0.265581	4.97642e-06	0.0182011	21:38475398	PIGP	0.137809	3.82229e-06	0.0139799
16:12659168	SNX29	0.178834	2.78806e-06	0.010191	20:25352588	ABHD12	0.17795	4.97956e-06	0.0182014	21:38469523	PIGP	0.136164	3.83338e-06	0.0140119
18:59827969	PIGN	-0.136784	2.79553e-06	0.0102121	5:64919450	SGTB	-0.135644	4.98257e-06	0.0182014	20:25270339	ABHD12	0.198899	3.83768e-06	0.0140191
17:15962121	ZSWIM7	-0.147895	2.7979e-06	0.0102145	10:70208725	SLC25A16	-0.136178	4.99458e-06	0.0182235	3:48984508	WDR6	-0.11339	3.84096e-06	0.0140225
17:15962151	ZSWIM7	-0.147917	2.80301e-06	0.0102269	6:28323938	ZNF323	0.165283	4.99472e-06	0.0182235	21:38465873	PIGP	0.135285	3.84914e-06	0.0140407
18:59828769	PIGN	-0.136726	2.80551e-06	0.0102299	20:21185292	XRN2	-0.184927	5.00012e-06	0.0182245	21:38468958	PIGP	0.135887	3.85086e-06	0.0140407
12:31708231	DENND5B	0.200058	2.81471e-06	0.0102572	20:25368373	ABHD12	0.177631	5.00106e-06	0.0182245	21:38466669	PIGP	0.135354	3.85303e-06	0.0140407
18:59829172	PIGN	-0.13669	2.81656e-06	0.0102576	20:25400240	ABHD12	0.179905	5.01586e-06	0.018246	3:170559702	RPL22L1	-0.330348	3.85722e-06	0.0140407
16:55604453	LPCAT2	-0.102957	2.81997e-06	0.0102576	20:25400873	ABHD12	0.179903	5.02131e-06	0.018246	18:3204754	AP002478.2	-0.115756	3.85927e-06	0.0140407
18:59821949	PIGN	-0.13815	2.82052e-06	0.0102576	20:25350944	ABHD12	0.178198	5.02154e-06	0.018246	21:38467616	PIGP	0.135621	3.86465e-06	0.0140407
10:131448143	MGMT	0.169728	2.82365e-06	0.0102576	20:25401203	ABHD12	0.179928	5.02185e-06	0.018246	21:38469069	PIGP	0.135977	3.86511e-06	0.0140407
10:127487773	UROS	0.108525	2.82456e-06	0.0102576	10:131407369	MGMT	0.167669	5.02219e-06	0.018246	21:38467857	PIGP	0.135954	3.86574e-06	0.0140407
17:15958014	ZSWIM7	-0.144486	2.82596e-06	0.0102576	20:25398876	ABHD12	0.179845	5.03585e-06	0.0182846	21:38466539	PIGP	0.135253	3.86703e-06	0.0140407
3:134303936	ANAPC13	0.114672	2.82682e-06	0.0102576	20:25350677	ABHD12	0.178187	5.04038e-06	0.01829	20:25270003	ABHD12	0.198866	3.87009e-06	0.0140433
9:130185385	ZNF79	0.0857994	2.83951e-06	0.0102975	20:25374873	ABHD12	0.178178	5.04573e-06	0.0182921	21:38466203	PIGP	0.135107	3.87746e-06	0.0140616
12:125508935	BRI3BP	0.116972	2.84431e-06	0.0103037	18:59710893	PIGN	0.135406	5.05157e-06	0.0182921	21:38466064	PIGP	0.135047	3.88216e-06	0.0140701
16:12659290	SNX29	0.178617	2.84469e-06	0.0103037	20:25350325	ABHD12	0.178247	5.05794e-06	0.0182921	3:170653423	RPL22L1	0.295308	3.89024e-06	0.0140857
5:96275301	ERAP2	-0.484383	2.858e-06	0.0103457	6:41198145	TREML3	0.199344	5.05989e-06	0.0182921	21:38463342	PIGP	0.134327	3.89124e-06	0.0140857
20:25487523	ABHD12	-0.170544	2.8794e-06	0.0104158	20:25378446	ABHD12	0.178697	5.06104e-06	0.0182921	19:44348805	ZNF283	-0.0725985	3.89351e-06	0.0140857
18:59830483	PIGN	-0.13649	2.88082e-06	0.0104158	20:25350223	ABHD12	0.17833	5.06229e-06	0.0182921	14:65396924	CHURC1	0.287751	3.90456e-06	0.0140932
20:25487377	ABHD12	-0.170555	2.88448e-06	0.0104227	20:25395878	ABHD12	0.179804	5.06597e-06	0.0182921	21:38462716	PIGP	0.134052	3.90474e-06	0.0140932
9:130183790	ZNF79	0.0858653	2.89759e-06	0.0104638	20:25379526	ABHD12	0.178743	5.06681e-06	0.0182921	21:38465345	PIGP	0.134742	3.90919e-06	0.0140932
10:131414401	MGMT	-0.174671	2.91349e-06	0.0105148	20:25397257	ABHD12	0.179825	5.06843e-06	0.0182921	21:38462959	PIGP	0.134181	3.91307e-06	0.0140932
11:74445699	XRRA1	-0.070434	2.92841e-06	0.0105623	3:170618799	RPL22L1	-0.263313	5.08931e-06	0.0183137	21:38463452	PIGP	0.134307	3.91351e-06	0.0140932
12:31711365	DENND5B	0.200155	2.93276e-06	0.0105717	20:25381895	ABHD12	0.178955	5.09023e-06	0.0183137	21:38454339	PIGP	0.132559	3.9144e-06	0.0140932
3:170628132	RPL22L1	-0.304965	2.94223e-06	0.0105994	20:25379069	ABHD12	0.178656	5.09027e-06	0.0183137	21:38460338	PIGP	0.133409	3.91544e-06	0.0140932
9:130183114	ZNF79	0.0859285	2.9569e-06	0.0106459	20:25379004	ABHD12	0.178644	5.09168e-06	0.0183137	21:38464387	PIGP	0.1345	3.91662e-06	0.0140932
10:127488927	UROS	0.10738	2.95892e-06	0.0106468	20:25378802	ABHD12	0.178624	5.09644e-06	0.0183137	20:25269743	ABHD12	0.198812	3.91893e-06	0.0140932
16:55568645	LPCAT2	0.101224	2.97281e-06	0.0106903	11:17088189	PIK3C2A	-0.171601	5.09923e-06	0.0183137	21:38463406	PIGP	0.134271	3.9191e-06	0.0140932
10:131418999	MGMT	-0.172243	2.98175e-06	0.010712	20:25374199	ABHD12	0.178092	5.10377e-06	0.0183137	21:38462028	PIGP	0.133733	3.92704e-06	0.0141096
11:74446531	XRRA1	-0.0703954	2.98241e-06	0.010712	5:64919991	SGTB	-0.135288	5.10388e-06	0.0183137	21:38463436	PIGP	0.134274	3.92853e-06	0.0141096
20:34345710	CPNE1	0.230624	2.99001e-06	0.0107329	20:25382211	ABHD12	0.179435	5.10388e-06	0.0183137	21:38462909	PIGP	0.134164	3.93255e-06	0.0141096
1:230934412	GNPAT	0.0934168	2.99489e-06	0.0107439	5:64920386	SGTB	-0.135359	5.10497e-06	0.0183137	21:38466937	PIGP	0.135729	3.93308e-06	0.0141096
3:170634354	RPL22L1	-0.305151	3.00787e-06	0.0107841	20:25381848	ABHD12	0.178987	5.11498e-06	0.0183319	19:46954029	PNMAL1	-0.27386	3.93667e-06	0.0141117
20:25456141	ABHD12	-0.174211	3.01287e-06	0.0107937	5:64920803	SGTB	-0.135412	5.11884e-06	0.0183319	21:38460488	PIGP	0.133404	3.93836e-06	0.0141117
10:127476323	UROS	0.111035	3.01417e-06	0.0107937	18:59710327	PIGN	0.135451	5.11923e-06	0.0183319	21:38461326	PIGP	0.133526	3.94843e-06	0.0141216
17:15965863	ZSWIM7	-0.149096	3.02706e-06	0.0108334	20:25372891	ABHD12	0.178371	5.1274e-06	0.0183469	20:25269630	ABHD12	0.19883	3.94853e-06	0.0141216
21:38462284	PIGP	0.146014	3.04045e-06	0.0108727	18:59710165	PIGN	0.135464	5.12954e-06	0.0183469	21:38462241	PIGP	0.133797	3.95e-06	0.0141216
20:21409015	XRN2	-0.157936	3.04165e-06	0.0108727	20:25372890	ABHD12	0.178334	5.14131e-06	0.0183682	21:38463967	PIGP	0.134839	3.95055e-06	0.0141216
20:37136343	RP4-564F22.2	-0.416371	3.04813e-06	0.0108893	9:34318193	NUDT2	-0.197612	5.14162e-06	0.0183682	21:38454456	PIGP	0.132356	3.95408e-06	0.0141258
10:131413676	MGMT	-0.174127	3.05045e-06	0.01089	5:64921922	SGTB	-0.13554	5.14758e-06	0.0183696	20:21416679	XRN2	-0.171885	3.95806e-06	0.0141316
10:118723484	KIAA1598	-0.189322	3.05313e-06	0.01089	5:64921752	SGTB	-0.135523	5.14999e-06	0.0183696	21:38461795	PIGP	0.13361	3.96339e-06	0.0141422
10:131404528	MGMT	-0.178035	3.05376e-06	0.01089	5:64922347	SGTB	-0.135577	5.1512e-06	0.0183696	19:44357463	ZNF283	-0.0746159	3.96943e-06	0.0141553
14:65402507	CHURC1	0.325771	3.05575e-06	0.0108906	5:64923406	SGTB	-0.135761	5.18038e-06	0.0184627	21:38462614	PIGP	0.134377	3.97624e-06	0.0141712
3:48778027	WDR6	-0.10619	3.06126e-06	0.0109037	12:132597110	DDX51	-0.0990083	5.18897e-06	0.0184823	19:44355517	ZNF283	-0.0734382	3.97872e-06	0.0141716
10:131408155	MGMT	-0.176624	3.06649e-06	0.0109159	6:28349264	ZNF323	0.163488	5.21057e-06	0.0185482	19:37701574	ZNF585A	-0.102206	3.98668e-06	0.0141718
17:5370822	RABEP1	0.151125	3.07699e-06	0.0109468	20:25378172	ABHD12	0.178362	5.21477e-06	0.0185521	6:33055355	HLA-DPB1	-0.0763094	3.9869e-06	0.0141718
10:131420534	MGMT	-0.17141	3.09503e-06	0.010999	18:59709678	PIGN	0.135503	5.224e-06	0.018563	19:44355801	ZNF283	-0.0736594	3.98699e-06	0.0141718
3:134302745	ANAPC13	0.114469	3.09535e-06	0.010999	9:34310357	NUDT2	-0.196426	5.224e-06	0.018563	19:44355762	ZNF283	-0.0736073	3.98825e-06	0.0141718
11:57393884	TIMM10	0.248684	3.11442e-06	0.0110565	20:21512532	XRN2	0.142042	5.23106e-06	0.018577	21:38458773	PIGP	0.13276	3.99675e-06	0.0141854
1:85479196	MCOLN2	-0.260244	3.11523e-06	0.0110565	5:64916410	SGTB	-0.135155	5.25314e-06	0.0186372	21:38463109	PIGP	0.134636	3.99681e-06	0.0141854
15:40341932	SRP14	-0.147236	3.12142e-06	0.0110719	5:64917162	SGTB	-0.134931	5.25423e-06	0.0186372	21:38465620	PIGP	0.135227	4.01691e-06	0.0142431
17:15961993	ZSWIM7	-0.13715	3.12911e-06	0.0110927	17:5372807	RABEP1	0.141877	5.26075e-06	0.0186493	21:38457393	PIGP	0.132002	4.0178e-06	0.0142431
10:127476874	UROS	0.110384	3.13926e-06	0.0111221	4:44616296	GUF1	-0.124975	5.2641e-06	0.0186501	6:117722069	DCBLD1	-0.130912	4.0245e-06	0.0142512
15:40287982	SRP14	-0.132132	3.1542e-06	0.0111684	5:64916994	SGTB	-0.134913	5.26718e-06	0.0186501	10:131409392	MGMT	-0.181714	4.03194e-06	0.0142512
10:131420276	MGMT	0.171939	3.15809e-06	0.0111719	5:64916849	SGTB	-0.134898	5.27469e-06	0.0186635	19:44356627	ZNF283	-0.073907	4.03655e-06	0.0142512
10:131419879	MGMT	-0.171247	3.15891e-06	0.0111719	1:52348769	RAB3B	-0.398469	5.27719e-06	0.0186635	21:38457671	PIGP	0.132091	4.03737e-06	0.0142512
10:127490689	UROS	0.106927	3.17716e-06	0.0112298	17:40003421	NT5C3L	-0.12248	5.28101e-06	0.018666	21:38457965	PIGP	0.132179	4.03887e-06	0.0142512
3:157186678	VEPH1	-0.119447	3.19696e-06	0.0112931	5:64916616	SGTB	-0.134838	5.29549e-06	0.0186792	21:38457457	PIGP	0.131994	4.03956e-06	0.0142512
5:76127135	F2RL1	0.19179	3.20197e-06	0.0113042	12:76319617	RP11-290L1.7	0.089211	5.29651e-06	0.0186792	21:38455324	PIGP	0.131569	4.04078e-06	0.0142512
9:101722648	COL15A1	-0.485101	3.21242e-06	0.0113344	13:46407340	SLC25A30	-0.0588943	5.29817e-06	0.0186792	19:44356887	ZNF283	-0.0740494	4.04085e-06	0.0142512
10:127487815	UROS	0.106121	3.21454e-06	0.0113352	5:64916641	SGTB	-0.134842	5.29873e-06	0.0186792	21:38455153	PIGP	0.131623	4.04148e-06	0.0142512
3:170649012	RPL22L1	-0.306023	3.22121e-06	0.0113491	20:34294409	CPNE1	0.217408	5.30035e-06	0.0186792	3:48838111	WDR6	-0.111233	4.0615e-06	0.0143133
3:134302461	ANAPC13	0.114339	3.22226e-06	0.0113491	20:21405383	XRN2	-0.147277	5.30965e-06	0.018692	21:40551944	HMGN1	0.202557	4.06413e-06	0.0143142
1:75179129	CRYZ	-0.253537	3.24608e-06	0.0114262	13:31744403	B3GALTL	-0.150687	5.31126e-06	0.018692	20:21419726	XRN2	-0.17287	4.06706e-06	0.0143161
20:21190216	XRN2	-0.193234	3.2544e-06	0.0114488	17:40002927	NT5C3L	-0.122684	5.31332e-06	0.018692	21:38456832	PIGP	0.131534	4.08226e-06	0.0143612
3:170649749	RPL22L1	-0.306536	3.26299e-06	0.0114644	17:40002928	NT5C3L	-0.122675	5.32215e-06	0.0187121	12:109880523	KCTD10	-0.241779	4.085e-06	0.0143624
6:31410327	MICA	0.444856	3.26325e-06	0.0114644	11:17089403	PIK3C2A	-0.171153	5.33866e-06	0.0187314	4:15593076	FBXL5	-0.078597	4.08924e-06	0.0143689
17:5381867	RABEP1	0.149702	3.26458e-06	0.0114644	20:34290037	CPNE1	0.218951	5.33941e-06	0.0187314	20:21420492	XRN2	-0.172907	4.09592e-06	0.0143839
10:127491165	UROS	0.106652	3.27895e-06	0.0115081	18:59708465	PIGN	0.135614	5.34366e-06	0.0187314	1:183300515	SMG7	-0.111964	4.09855e-06	0.0143847
3:48757291	WDR6	-0.106186	3.28909e-06	0.011537	19:33350101	SLC7A9	-0.0659515	5.34615e-06	0.0187314	20:21420662	XRN2	-0.172985	4.10528e-06	0.0143999
10:127491896	UROS	0.106486	3.30012e-06	0.0115689	9:37594825	TOMM5	-0.210694	5.3463e-06	0.0187314	21:38455936	PIGP	0.131121	4.11873e-06	0.0144386
15:40338861	SRP14	-0.136645	3.3035e-06	0.011574	22:38898051	KDELR3	-0.224148	5.34639e-06	0.0187314	20:25267893	ABHD12	0.198928	4.12792e-06	0.0144624
15:40339494	SRP14	-0.136642	3.30726e-06	0.0115804	9:101693109	COL15A1	-0.532363	5.35539e-06	0.0187519	21:38453510	PIGP	0.133413	4.13722e-06	0.0144803
10:127491732	UROS	0.10652	3.31318e-06	0.0115944	18:59707887	PIGN	0.135667	5.36297e-06	0.0187645	5:96268862	ERAP2	-0.47921	4.13785e-06	0.0144803
21:40553980	HMGN1	0.172586	3.32088e-06	0.0116145	5:64916090	SGTB	-0.134715	5.36525e-06	0.0187645	20:25268920	ABHD12	0.198608	4.14237e-06	0.0144876
20:25264196	ABHD12	0.174923	3.32584e-06	0.0116251	9:34311656	NUDT2	-0.196398	5.37194e-06	0.018777	2:201797676	PPIL3	0.211111	4.14524e-06	0.0144892
10:127491906	UROS	0.106446	3.33645e-06	0.0116554	5:64915897	SGTB	-0.134679	5.38067e-06	0.0187776	20:21420875	XRN2	-0.173082	4.15281e-06	0.0145007
5:96268862	ERAP2	-0.479056	3.34426e-06	0.0116758	20:34291166	CPNE1	0.218684	5.38202e-06	0.0187776	5:96258927	ERAP2	-0.479274	4.15336e-06	0.0145007
17:15948963	ZSWIM7	-0.151022	3.35497e-06	0.0117064	20:37113886	RP4-564F22.2	-0.396035	5.3859e-06	0.0187776	1:183299611	SMG7	-0.111833	4.15664e-06	0.0145037
17:15949099	ZSWIM7	-0.151078	3.36149e-06	0.0117223	20:34288226	CPNE1	0.21923	5.3876e-06	0.0187776	20:34345396	CPNE1	0.234842	4.16702e-06	0.0145315
3:134301309	ANAPC13	0.114222	3.37287e-06	0.0117433	20:34289005	CPNE1	0.219094	5.38776e-06	0.0187776	20:25530838	ABHD12	-0.196896	4.18264e-06	0.0145774
1:150808290	ARNT	-0.0615775	3.3729e-06	0.0117433	20:34290731	CPNE1	0.218843	5.39252e-06	0.0187832	20:25458562	ABHD12	-0.196012	4.20383e-06	0.0146428
10:131294827	MGMT	-0.191308	3.37413e-06	0.0117433	4:44616283	GUF1	-0.124656	5.40216e-06	0.0187875	1:183298495	SMG7	-0.111694	4.21277e-06	0.0146654
2:109305465	SH3RF3	0.0476726	3.37534e-06	0.0117433	18:59704720	PIGN	0.136449	5.40278e-06	0.0187875	21:40551588	HMGN1	0.202238	4.24517e-06	0.0147185
6:31408716	MICA	0.429192	3.39423e-06	0.0118022	9:34311657	NUDT2	-0.197132	5.40314e-06	0.0187875	1:183299502	SMG7	-0.111698	4.24524e-06	0.0147185
6:31408585	MICA	0.428537	3.40559e-06	0.0118348	20:34288250	CPNE1	0.219114	5.43565e-06	0.0188896	22:21798907	P2RX6	0.178889	4.24665e-06	0.0147185
6:31408516	MICA	0.428105	3.42994e-06	0.0119126	7:64769031	ERV3-1	-0.0568641	5.44937e-06	0.0189179	1:183298502	SMG7	-0.111603	4.24671e-06	0.0147185
16:55605476	LPCAT2	-0.100615	3.46419e-06	0.0120245	7:64769259	ERV3-1	-0.056864	5.45012e-06	0.0189179	1:183299153	SMG7	-0.111655	4.24817e-06	0.0147185
19:46949662	PNMAL1	-0.229975	3.46776e-06	0.01203	18:59704352	PIGN	0.136501	5.4534e-06	0.0189183	1:183298610	SMG7	-0.1116	4.24997e-06	0.0147185
10:127479115	UROS	0.109345	3.47071e-06	0.0120332	7:64769344	ERV3-1	-0.0568596	5.46119e-06	0.0189298	1:183299013	SMG7	-0.111623	4.2503e-06	0.0147185
6:31408337	MICA	0.425888	3.47444e-06	0.0120392	7:64768741	ERV3-1	-0.0568747	5.46302e-06	0.0189298	22:21798351	P2RX6	0.180377	4.25052e-06	0.0147185
17:5390998	RABEP1	0.153344	3.49002e-06	0.0120862	7:64769156	ERV3-1	-0.0568666	5.48584e-06	0.0189979	11:77346436	AQP11	-0.135263	4.25177e-06	0.0147185
6:31409857	MICA	0.433566	3.51063e-06	0.0121506	12:109880279	KCTD10	-0.258682	5.51748e-06	0.0190964	1:183300112	SMG7	-0.111733	4.25259e-06	0.0147185
9:77702526	C9orf95	0.161752	3.52463e-06	0.0121814	6:31384356	MICA	0.440656	5.54116e-06	0.0191673	1:90233068	LRRC8C	0.148181	4.2554e-06	0.0147198
11:57391691	TIMM10	0.248304	3.52507e-06	0.0121814	19:37656057	ZNF585A	0.0966702	5.59431e-06	0.01934	1:183300311	SMG7	-0.111736	4.26031e-06	0.0147283
14:54647592	GMFB	0.0860543	3.52563e-06	0.0121814	6:31384578	MICA	0.440377	5.60607e-06	0.0193695	1:183299881	SMG7	-0.111703	4.26559e-06	0.014738
16:12662773	SNX29	0.177599	3.53835e-06	0.0122183	5:64910768	SGTB	-0.134125	5.61969e-06	0.0194052	6:117724462	DCBLD1	0.117866	4.27143e-06	0.0147475
17:5391690	RABEP1	0.153612	3.54386e-06	0.0122303	10:131414455	MGMT	-0.163308	5.62449e-06	0.0194052	19:37702339	ZNF585A	-0.101876	4.27343e-06	0.0147475
10:127469566	UROS	0.102744	3.55348e-06	0.0122564	10:131414156	MGMT	-0.163379	5.62613e-06	0.0194052	1:183298463	SMG7	-0.111593	4.27815e-06	0.0147475
14:105217982	SIVA1	-0.121489	3.56693e-06	0.0122957	6:28326490	ZNF323	0.163606	5.63109e-06	0.0194112	1:183300376	SMG7	-0.111735	4.27817e-06	0.0147475
3:170653423	RPL22L1	0.30789	3.57722e-06	0.0123241	5:64917640	SGTB	-0.134673	5.64753e-06	0.0194473	10:131410608	MGMT	-0.180501	4.29219e-06	0.0147873
1:150821691	ARNT	-0.0630569	3.58041e-06	0.0123267	18:59705637	PIGN	0.135873	5.64807e-06	0.0194473	6:32796685	TAP2	0.161332	4.30502e-06	0.014823
6:31407897	MICA	0.424044	3.58208e-06	0.0123267	18:59705408	PIGN	0.135878	5.66313e-06	0.019488	14:65400265	CHURC1	0.286989	4.31603e-06	0.0148524
20:25570985	ABHD12	-0.172229	3.58474e-06	0.0123287	17:5381867	RABEP1	0.141549	5.73296e-06	0.019717	1:183298342	SMG7	-0.111609	4.32175e-06	0.0148584
6:31407828	MICA	0.422729	3.5903e-06	0.0123355	5:64907064	SGTB	-0.133762	5.80249e-06	0.0199447	20:21425150	XRN2	-0.173886	4.32276e-06	0.0148584
6:31407772	MICA	0.423018	3.59406e-06	0.0123355	4:37873908	PGM2	0.135585	5.84036e-06	0.0200634	1:183298219	SMG7	-0.111614	4.32703e-06	0.0148646
20:37153134	RP4-564F22.2	-0.46027	3.59414e-06	0.0123355	5:64904629	SGTB	-0.133665	5.84938e-06	0.0200828	3:169480204	AC078802.1	0.0846379	4.35898e-06	0.0149658
21:38446955	PIGP	0.129452	3.59494e-06	0.0123355	5:64904329	SGTB	-0.133625	5.87806e-06	0.0201697	10:131411620	MGMT	-0.17982	4.36434e-06	0.0149756
6:31407399	MICA	0.422699	3.63099e-06	0.0124521	5:64903586	SGTB	-0.133541	5.92022e-06	0.0203028	1:183298049	SMG7	-0.111627	4.37377e-06	0.0149994
14:54652479	GMFB	0.0858225	3.64899e-06	0.0125067	18:59703420	PIGN	0.13604	5.93721e-06	0.0203494	10:131438858	MGMT	-0.181468	4.37945e-06	0.0150103
10:127565320	UROS	0.100476	3.65391e-06	0.0125164	18:59703438	PIGN	0.136017	5.94959e-06	0.020371	3:169487651	AC078802.1	0.085474	4.38565e-06	0.0150142
10:101870552	CWF19L1	-0.114249	3.6626e-06	0.012539	9:101692586	COL15A1	-0.544051	5.95031e-06	0.020371	20:21425593	XRN2	-0.174008	4.3876e-06	0.0150142
9:77700084	C9orf95	0.164359	3.67374e-06	0.0125699	5:64870345	SGTB	-0.134267	5.95454e-06	0.0203739	1:183298008	SMG7	-0.11164	4.38811e-06	0.0150142
15:40300214	SRP14	-0.1283	3.67921e-06	0.0125815	20:21457672	XRN2	-0.145728	5.98577e-06	0.020469	11:77350337	AQP11	-0.134758	4.39344e-06	0.0150239
20:25226327	ABHD12	0.177223	3.68407e-06	0.0125904	5:64901846	SGTB	-0.133389	5.99338e-06	0.0204834	1:183297930	SMG7	-0.111667	4.40474e-06	0.0150539
3:134300014	ANAPC13	0.113982	3.68601e-06	0.0125904	5:64901653	SGTB	-0.133354	6.02551e-06	0.0205748	1:183297826	SMG7	-0.111751	4.41086e-06	0.0150663
2:109305944	SH3RF3	0.0480817	3.69391e-06	0.0126071	5:64869624	SGTB	-0.134257	6.03258e-06	0.0205748	10:102016268	CWF19L1	0.127033	4.43735e-06	0.0151396
16:11342785	SOCS1	0.250969	3.69513e-06	0.0126071	5:64866594	SGTB	-0.13449	6.03509e-06	0.0205748	1:183297613	SMG7	-0.111715	4.4374e-06	0.0151396
12:109880279	KCTD10	-0.238714	3.70611e-06	0.0126374	15:40367431	SRP14	-0.144157	6.03624e-06	0.0205748	20:25267301	ABHD12	0.198112	4.45859e-06	0.0152033
1:230936056	GNPAT	0.0929174	3.71753e-06	0.0126692	5:64870317	SGTB	-0.134182	6.03729e-06	0.0205748	1:183297422	SMG7	-0.111772	4.47099e-06	0.0152321
20:34343511	CPNE1	0.222585	3.72125e-06	0.0126712	5:64870445	SGTB	-0.134132	6.04727e-06	0.0205896	1:183297476	SMG7	-0.111741	4.47212e-06	0.0152321
20:34344782	CPNE1	0.222336	3.72235e-06	0.0126712	5:64869015	SGTB	-0.134326	6.0485e-06	0.0205896	11:77345071	AQP11	-0.134851	4.49086e-06	0.0152872
1:150809919	ARNT	-0.0613995	3.73389e-06	0.0127033	5:64871094	SGTB	-0.134005	6.06385e-06	0.0206301	15:93231806	FAM174B	0.319058	4.56753e-06	0.0155394
20:21432925	XRN2	-0.161562	3.74065e-06	0.012719	5:64871486	SGTB	-0.13393	6.07361e-06	0.0206397	2:46843188	CRIPT	-0.124313	4.57042e-06	0.0155404
17:8069021	TMEM107	-0.129508	3.74276e-06	0.012719	5:64870746	SGTB	-0.134019	6.07583e-06	0.0206397	20:34165609	CPNE1	0.200749	4.5834e-06	0.0155757
20:25582197	ABHD12	-0.17708	3.75117e-06	0.0127403	6:31410751	MICA	0.491766	6.07699e-06	0.0206397	3:169486144	AC078802.1	0.0853851	4.59181e-06	0.0155955
20:25261784	ABHD12	0.174121	3.75466e-06	0.012745	11:17092014	PIK3C2A	-0.169911	6.08506e-06	0.0206554	3:169486271	AC078802.1	0.0854083	4.59823e-06	0.0156084
3:134299916	ANAPC13	0.113916	3.7742e-06	0.012804	5:64872018	SGTB	-0.133864	6.09062e-06	0.0206625	20:25266513	ABHD12	0.198687	4.60187e-06	0.0156119
3:48801840	WDR6	-0.10286	3.78441e-06	0.0128314	5:96286969	ERAP2	-0.492557	6.11795e-06	0.0207435	3:48872998	WDR6	-0.114645	4.60617e-06	0.0156177
17:8066783	TMEM107	-0.129371	3.7891e-06	0.0128401	9:130234154	SLC2A8	-0.161582	6.12734e-06	0.0207636	20:21460772	XRN2	-0.17102	4.61735e-06	0.0156467
10:101871748	CWF19L1	-0.114113	3.80101e-06	0.0128731	10:131367174	MGMT	-0.180756	6.13406e-06	0.0207747	10:131436603	MGMT	-0.180985	4.65085e-06	0.0157514
10:101872687	CWF19L1	-0.114104	3.85808e-06	0.0130591	5:64873144	SGTB	-0.133641	6.14552e-06	0.0208017	3:48871664	WDR6	-0.113919	4.67358e-06	0.0158194
16:12661959	SNX29	0.176586	3.89167e-06	0.0131653	10:70218211	SLC25A16	-0.128704	6.15111e-06	0.0208089	13:40233966	COG6	0.125332	4.68314e-06	0.0158428
20:25591468	ABHD12	0.172543	3.90326e-06	0.0131971	10:131365052	MGMT	-0.180342	6.16183e-06	0.0208334	13:40233181	COG6	0.125384	4.68792e-06	0.0158501
12:58162739	METTL21B	-0.128752	3.90817e-06	0.0132062	5:64874056	SGTB	-0.133535	6.17555e-06	0.020868	13:40233691	COG6	0.125326	4.7029e-06	0.0158917
16:12661901	SNX29	0.176555	3.91818e-06	0.0132326	10:118715399	KIAA1598	-0.178358	6.18375e-06	0.0208768	13:40233404	COG6	0.125313	4.72432e-06	0.0159506
1:28627526	ATPIF1	0.112985	3.93022e-06	0.0132658	5:76118333	F2RL1	-0.192706	6.18512e-06	0.0208768	20:21430570	XRN2	-0.174536	4.72709e-06	0.0159506
21:38446581	PIGP	0.128561	3.94964e-06	0.0133238	12:132625105	DDX51	-0.101122	6.19658e-06	0.0209037	3:169502180	AC078802.1	0.086094	4.7283e-06	0.0159506
21:38446918	PIGP	0.12835	3.96324e-06	0.0133622	20:21458555	XRN2	-0.145948	6.21819e-06	0.0209571	20:25266476	ABHD12	0.197789	4.74763e-06	0.0160068
21:38446621	PIGP	0.12843	3.9695e-06	0.0133758	5:64898063	SGTB	-0.132936	6.2194e-06	0.0209571	20:25266450	ABHD12	0.197799	4.75086e-06	0.0160087
21:38447040	PIGP	0.128083	3.98088e-06	0.0134066	20:2828127	FASTKD5	-0.0930648	6.22386e-06	0.0209604	3:100530856	TFG	-0.394692	4.7604e-06	0.0160318
21:38447489	PIGP	0.127837	3.98313e-06	0.0134066	20:21406032	XRN2	-0.148742	6.24814e-06	0.0210303	20:25266355	ABHD12	0.197772	4.77084e-06	0.0160579
21:38447132	PIGP	0.127984	3.98714e-06	0.0134126	15:40309704	SRP14	-0.132641	6.25522e-06	0.0210423	12:7009333	SPSB2	-0.154247	4.78906e-06	0.0161102
21:38447064	PIGP	0.128049	3.98969e-06	0.0134136	5:64899049	SGTB	-0.133305	6.27762e-06	0.0210941	4:15552118	FAM200B	0.137687	4.79445e-06	0.0161193
21:38447423	PIGP	0.127865	4.00429e-06	0.0134552	10:70218343	SLC25A16	-0.128573	6.27764e-06	0.0210941	4:15552295	FAM200B	0.137667	4.80474e-06	0.0161449
10:101874844	CWF19L1	-0.114065	4.01999e-06	0.0134975	3:100532269	TFG	0.402401	6.2863e-06	0.0211114	1:28553377	ATPIF1	0.0688974	4.81837e-06	0.0161816
21:38447939	PIGP	0.12736	4.0214e-06	0.0134975	9:38179989	SHB	-0.130659	6.2954e-06	0.0211301	1:183296270	SMG7	-0.11202	4.83216e-06	0.016209
2:109301687	SH3RF3	0.0462582	4.02659e-06	0.0135074	8:28909523	HMBOX1	0.114213	6.30789e-06	0.0211601	14:65402507	CHURC1	0.287144	4.8379e-06	0.016209
21:38448025	PIGP	0.127703	4.03992e-06	0.0135268	1:157910681	KIRREL	0.081302	6.31223e-06	0.0211629	11:17097695	PIK3C2A	0.175543	4.83825e-06	0.016209
21:38448069	PIGP	0.127274	4.04084e-06	0.0135268	1:157910302	KIRREL	0.0811112	6.34049e-06	0.0212436	4:15552423	FAM200B	0.13759	4.83883e-06	0.016209
21:38448600	PIGP	0.127002	4.044e-06	0.0135268	20:21242161	XRN2	-0.155645	6.34341e-06	0.0212436	1:28552929	ATPIF1	0.0697584	4.84005e-06	0.016209
2:109302388	SH3RF3	0.045999	4.04445e-06	0.0135268	20:21451491	XRN2	-0.146123	6.35125e-06	0.021258	10:131300276	MGMT	0.219684	4.86693e-06	0.0162899
21:38450008	PIGP	0.126158	4.05279e-06	0.0135268	20:21393199	XRN2	-0.144249	6.36407e-06	0.021289	1:90233439	LRRC8C	0.148197	4.87664e-06	0.0163072
2:109298618	SH3RF3	0.0460599	4.05377e-06	0.0135268	1:39507161	NDUFS5	0.104442	6.40268e-06	0.0214013	1:183286581	SMG7	-0.118805	4.87755e-06	0.0163072
2:109296866	SH3RF3	0.0464131	4.05723e-06	0.0135268	9:130234647	SLC2A8	-0.161501	6.40612e-06	0.0214013	18:3205781	AP002478.2	-0.11296	4.90067e-06	0.0163754
1:150811712	ARNT	-0.0614252	4.05774e-06	0.0135268	10:131363688	MGMT	-0.180233	6.40835e-06	0.0214013	20:11811467	BTBD3	0.184722	4.93553e-06	0.0164827
21:38448880	PIGP	0.126883	4.05866e-06	0.0135268	15:40367343	SRP14	-0.143505	6.41754e-06	0.0214117	21:40543216	HMGN1	0.200863	4.94799e-06	0.0165151
2:109246959	SH3RF3	0.0463355	4.06074e-06	0.0135268	5:64894448	SGTB	-0.132517	6.41858e-06	0.0214117	10:131404528	MGMT	-0.181661	4.96247e-06	0.0165542
2:109301074	SH3RF3	0.0460133	4.06164e-06	0.0135268	20:21328387	XRN2	-0.147206	6.4246e-06	0.0214198	20:34165582	CPNE1	0.200607	4.96668e-06	0.0165591
10:127571426	UROS	0.10039	4.06191e-06	0.0135268	17:5390998	RABEP1	0.144698	6.42998e-06	0.0214258	22:21949411	UBE2L3	-0.131017	4.9803e-06	0.0165952
12:6605205	TAPBPL	0.0697951	4.0627e-06	0.0135268	15:40367348	SRP14	-0.143503	6.43386e-06	0.0214268	3:48876040	WDR6	-0.113817	5.00558e-06	0.0166702
1:230936727	GNPAT	0.0926701	4.06396e-06	0.0135268	5:64876855	SGTB	-0.13262	6.44499e-06	0.0214468	1:183295930	SMG7	-0.112167	5.02941e-06	0.0167403
21:38449510	PIGP	0.126487	4.07206e-06	0.0135462	1:39506141	NDUFS5	0.104602	6.44834e-06	0.0214468	21:40552408	HMGN1	0.200961	5.04072e-06	0.0167686
10:101827619	CWF19L1	-0.102848	4.07941e-06	0.0135603	5:64876991	SGTB	-0.132601	6.45059e-06	0.0214468	5:96254817	ERAP2	-0.470323	5.0692e-06	0.016854
2:109260010	SH3RF3	0.0466437	4.08082e-06	0.0135603	15:40367120	SRP14	-0.143132	6.46093e-06	0.0214693	3:48962851	WDR6	-0.112102	5.07758e-06	0.0168725
2:109252100	SH3RF3	0.046382	4.08394e-06	0.013561	1:213045521	FLVCR1-AS1	0.156297	6.46921e-06	0.0214821	11:77309533	AQP11	-0.132595	5.08048e-06	0.0168728
2:109302699	SH3RF3	0.0460677	4.08639e-06	0.013561	20:21459299	XRN2	-0.145763	6.47196e-06	0.0214821	20:25265872	ABHD12	0.19777	5.0857e-06	0.0168807
2:109295963	SH3RF3	0.0461257	4.08942e-06	0.013561	9:34332740	NUDT2	-0.189522	6.4786e-06	0.0214923	21:40549466	HMGN1	0.200827	5.10886e-06	0.0169483
2:109251651	SH3RF3	0.0463774	4.09008e-06	0.013561	15:40367273	SRP14	-0.143384	6.4895e-06	0.0215165	5:96254354	ERAP2	-0.469922	5.11574e-06	0.0169617
2:109283479	SH3RF3	0.0465769	4.09806e-06	0.01358	5:64893199	SGTB	-0.132371	6.49881e-06	0.0215355	5:96254209	ERAP2	-0.469885	5.12281e-06	0.016975
21:38450025	PIGP	0.125989	4.11312e-06	0.0136224	5:64892611	SGTB	-0.132315	6.52347e-06	0.0216052	20:25265984	ABHD12	0.197187	5.12541e-06	0.016975
10:101875936	CWF19L1	-0.114029	4.11793e-06	0.0136307	10:70219610	SLC25A16	-0.128177	6.55986e-06	0.0216887	1:183294430	SMG7	-0.112408	5.14001e-06	0.0170139
15:40347435	SRP14	-0.146197	4.12501e-06	0.0136323	15:40367189	SRP14	-0.143292	6.56149e-06	0.0216887	10:131299647	MGMT	0.215844	5.14748e-06	0.017019
2:109259062	SH3RF3	0.0464107	4.12958e-06	0.0136323	5:64892027	SGTB	-0.132205	6.56293e-06	0.0216887	6:117723640	DCBLD1	0.116479	5.14866e-06	0.017019
2:109290707	SH3RF3	0.0462352	4.12965e-06	0.0136323	5:64891974	SGTB	-0.132203	6.56315e-06	0.0216887	22:38925719	KDELR3	-0.223706	5.15213e-06	0.017019
1:230938056	GNPAT	0.092514	4.13072e-06	0.0136323	17:5391690	RABEP1	0.144894	6.58796e-06	0.0217587	20:25582197	ABHD12	-0.198178	5.15289e-06	0.017019
5:96254817	ERAP2	-0.470105	4.13101e-06	0.0136323	5:64877903	SGTB	-0.132234	6.59908e-06	0.0217834	22:21953139	UBE2L3	-0.13219	5.16799e-06	0.0170537
2:109286622	SH3RF3	0.04629	4.13282e-06	0.0136323	13:46406962	SLC25A30	-0.0585803	6.61047e-06	0.021803	21:40543811	HMGN1	0.20073	5.1691e-06	0.0170537
21:38450317	PIGP	0.125577	4.13639e-06	0.0136323	5:64891439	SGTB	-0.132134	6.61227e-06	0.021803	20:25265554	ABHD12	0.19709	5.21589e-06	0.0171931
10:127478594	UROS	0.11033	4.1366e-06	0.0136323	9:34309431	NUDT2	-0.188062	6.6219e-06	0.0218227	4:15557442	FAM200B	0.136792	5.21707e-06	0.0171931
15:40290481	SRP14	-0.130548	4.15563e-06	0.0136789	12:109986918	USP30	0.0625145	6.63585e-06	0.0218448	10:131408155	MGMT	-0.179829	5.27274e-06	0.017367
21:38450557	PIGP	0.125384	4.15666e-06	0.0136789	10:70219732	SLC25A16	-0.128076	6.63589e-06	0.0218448	4:15565208	FAM200B	0.137445	5.29459e-06	0.0174293
9:77698483	C9orf95	0.166788	4.15795e-06	0.0136789	5:64889635	SGTB	-0.132021	6.63954e-06	0.0218448	4:15560750	FAM200B	0.137352	5.30357e-06	0.0174493
21:38450650	PIGP	0.125351	4.15986e-06	0.0136789	9:634094	KANK1	-0.11688	6.66987e-06	0.0219326	4:15558186	FAM200B	0.137315	5.30921e-06	0.0174496
21:38450906	PIGP	0.125237	4.16289e-06	0.0136813	12:109880523	KCTD10	-0.255713	6.68623e-06	0.0219743	4:15564038	FAM200B	0.137433	5.31239e-06	0.0174496
5:96254354	ERAP2	-0.469686	4.17411e-06	0.0137107	9:130181886	SLC2A8	0.168392	6.69185e-06	0.0219789	4:15564099	FAM200B	0.137433	5.31239e-06	0.0174496
5:96254209	ERAP2	-0.469644	4.18119e-06	0.0137264	5:64889950	SGTB	-0.131926	6.69496e-06	0.0219789	4:15562342	FAM200B	0.13741	5.32228e-06	0.0174726
21:38451130	PIGP	0.124974	4.19075e-06	0.0137503	5:64889079	SGTB	-0.131842	6.72559e-06	0.0220674	9:91718160	SHC3	0.23443	5.34312e-06	0.0175313
21:38451334	PIGP	0.124883	4.20153e-06	0.0137781	9:130238024	SLC2A8	-0.162553	6.74709e-06	0.0221258	20:25299756	ABHD12	-0.198939	5.35704e-06	0.0175674
21:38452127	PIGP	0.124426	4.20731e-06	0.0137895	15:40366449	SRP14	-0.139813	6.75426e-06	0.0221292	9:91713387	SHC3	0.229451	5.37302e-06	0.017597
11:57377992	TIMM10	0.238156	4.2107e-06	0.0137931	18:59801723	PIGN	0.135976	6.75549e-06	0.0221292	9:91710338	SHC3	0.229519	5.37592e-06	0.017597
21:38451970	PIGP	0.124744	4.21495e-06	0.0137995	9:37586155	TOMM5	-0.165919	6.76223e-06	0.0221391	4:15562453	FAM200B	0.137366	5.37779e-06	0.017597
21:38451977	PIGP	0.124674	4.21778e-06	0.0138012	5:64879602	SGTB	-0.131823	6.77207e-06	0.0221593	4:15562467	FAM200B	0.137366	5.37779e-06	0.017597
10:127642986	UROS	0.108454	4.24967e-06	0.013898	15:40366453	SRP14	-0.139845	6.77603e-06	0.0221601	1:183293707	SMG7	-0.112427	5.38106e-06	0.017598
21:38453227	PIGP	0.123586	4.25479e-06	0.0139071	10:70220036	SLC25A16	-0.127889	6.79025e-06	0.0221945	20:21436792	XRN2	-0.17497	5.391e-06	0.0176209
10:127642617	UROS	0.108386	4.25986e-06	0.0139161	5:64888071	SGTB	-0.131696	6.79916e-06	0.0222056	11:77339149	AQP11	-0.135225	5.39467e-06	0.0176233
3:66877690	KBTBD8	0.0935788	4.27788e-06	0.0139674	9:634269	KANK1	-0.116776	6.80106e-06	0.0222056	6:31352631	MICA	0.316797	5.40774e-06	0.0176564
13:36796967	SOHLH2	-0.0603954	4.28991e-06	0.0139921	5:64887915	SGTB	-0.131687	6.80766e-06	0.0222151	21:38462284	PIGP	0.15407	5.41272e-06	0.017663
3:66877773	KBTBD8	0.0935629	4.29013e-06	0.0139921	19:46949662	PNMAL1	-0.226191	6.84434e-06	0.0223046	21:40548852	HMGN1	0.200365	5.42142e-06	0.0176742
21:38452634	PIGP	0.123908	4.29643e-06	0.0139965	3:24057925	NR1D2	0.138879	6.84626e-06	0.0223046	20:25264910	ABHD12	0.196859	5.42381e-06	0.0176742
13:36796966	SOHLH2	-0.0603937	4.29647e-06	0.0139965	3:24058061	NR1D2	0.138879	6.84626e-06	0.0223046	9:96237373	PHF2	0.0966297	5.42497e-06	0.0176742
21:38453183	PIGP	0.124064	4.30223e-06	0.0139965	9:130238540	SLC2A8	-0.162736	6.85758e-06	0.0223294	20:21437313	XRN2	-0.174879	5.42929e-06	0.0176786
20:20268765	INSM1	0.0476768	4.30281e-06	0.0139965	3:24055298	NR1D2	0.13879	6.90099e-06	0.0224506	6:31352446	MICA	0.316623	5.44404e-06	0.017717
3:66877545	KBTBD8	0.0935717	4.30315e-06	0.0139965	9:130182596	SLC2A8	0.168335	6.9023e-06	0.0224506	4:15560098	FAM200B	0.137544	5.45062e-06	0.0177288
21:38478429	PIGP	0.128245	4.30647e-06	0.0139997	2:10041284	TAF1B	0.115587	6.97177e-06	0.0226642	21:40551943	HMGN1	0.200382	5.45384e-06	0.0177297
2:109307894	SH3RF3	0.046849	4.31257e-06	0.0140119	5:64885885	SGTB	-0.131353	6.9771e-06	0.0226693	20:25264814	ABHD12	0.196811	5.48793e-06	0.0178308
21:38453459	PIGP	0.123334	4.32384e-06	0.0140332	9:130183486	SLC2A8	0.168047	6.9916e-06	0.0227041	5:96250457	ERAP2	-0.466828	5.49256e-06	0.0178331
21:38453695	PIGP	0.123096	4.32521e-06	0.0140332	20:34344782	CPNE1	0.222797	6.9958e-06	0.0227054	17:8094020	TMEM107	0.127082	5.49458e-06	0.0178331
10:131300276	MGMT	0.212374	4.32613e-06	0.0140332	5:76119105	F2RL1	-0.191247	7.00292e-06	0.0227162	3:48914238	WDR6	-0.112883	5.51704e-06	0.0178963
16:11343120	SOCS1	0.246709	4.33337e-06	0.0140466	3:24054013	NR1D2	0.138659	7.01554e-06	0.0227404	6:117735450	DCBLD1	-0.109496	5.52203e-06	0.0179028
21:38452022	PIGP	0.124499	4.33495e-06	0.0140466	13:46408037	SLC25A30	-0.0579295	7.01989e-06	0.0227404	20:25264664	ABHD12	0.196758	5.53022e-06	0.0179197
20:25222345	ABHD12	0.175099	4.33742e-06	0.014047	3:100417574	TFG	-0.426495	7.02231e-06	0.0227404	20:25306338	ABHD12	-0.199495	5.59347e-06	0.0181148
20:25576757	ABHD12	-0.171607	4.36216e-06	0.0141195	5:64881181	SGTB	-0.131171	7.02895e-06	0.0227404	20:21406032	XRN2	-0.169949	5.60518e-06	0.0181386
21:38465873	PIGP	0.124872	4.36619e-06	0.0141249	15:40360314	SRP14	-0.137244	7.02935e-06	0.0227404	20:25296499	ABHD12	-0.198848	5.60687e-06	0.0181386
21:38454339	PIGP	0.122425	4.37344e-06	0.0141407	5:64883855	SGTB	-0.131195	7.03741e-06	0.0227542	19:14837286	ZNF333	0.060536	5.61334e-06	0.0181497
1:150812954	ARNT	-0.0613706	4.38356e-06	0.0141649	17:16013054	ZSWIM7	0.145392	7.07604e-06	0.0228668	3:170649012	RPL22L1	-0.288317	5.61912e-06	0.0181586
6:41198145	TREML3	0.162253	4.38565e-06	0.0141649	9:34311679	NUDT2	-0.197249	7.09273e-06	0.0229084	3:170649749	RPL22L1	-0.288868	5.65378e-06	0.0182608
21:38467857	PIGP	0.125476	4.39721e-06	0.0141946	13:46408073	SLC25A30	-0.0578225	7.11877e-06	0.0229691	19:14837209	ZNF333	0.0605052	5.67073e-06	0.0183057
10:131438937	MGMT	0.173967	4.40471e-06	0.0142076	9:130185708	SLC2A8	0.16749	7.1192e-06	0.0229691	10:131414401	MGMT	-0.176995	5.68348e-06	0.0183329
5:76119365	F2RL1	-0.183031	4.40596e-06	0.0142076	5:64881578	SGTB	-0.131008	7.12361e-06	0.022971	19:14836601	ZNF333	0.0603718	5.68527e-06	0.0183329
21:38462716	PIGP	0.12375	4.41348e-06	0.0142242	20:34304783	CPNE1	0.21846	7.16577e-06	0.0230945	3:170634354	RPL22L1	-0.28662	5.69893e-06	0.018367
21:38460488	PIGP	0.123182	4.42156e-06	0.0142355	5:64881936	SGTB	-0.130918	7.17529e-06	0.0231105	6:117734267	DCBLD1	-0.10948	5.70218e-06	0.0183677
3:49275964	WDR6	-0.102179	4.42175e-06	0.0142355	17:16010920	ZSWIM7	0.144265	7.17843e-06	0.0231105	12:68153782	IL22	0.0554277	5.71457e-06	0.0183977
21:38463342	PIGP	0.123975	4.4253e-06	0.0142393	11:17244779	PIK3C2A	-0.170153	7.20131e-06	0.0231717	5:96247993	ERAP2	-0.464781	5.73552e-06	0.0184552
12:109880523	KCTD10	-0.236164	4.43287e-06	0.0142394	20:34304036	CPNE1	0.218315	7.21422e-06	0.0231906	9:96207574	PHF2	0.0970647	5.79303e-06	0.0186302
21:38457393	PIGP	0.121962	4.43824e-06	0.0142394	17:16014865	ZSWIM7	0.146657	7.21494e-06	0.0231906	6:32797620	TAP2	0.168349	5.80218e-06	0.0186497
21:38462959	PIGP	0.123851	4.43929e-06	0.0142394	20:34303902	CPNE1	0.218275	7.24201e-06	0.0232563	6:32791299	TAP2	0.148978	5.83352e-06	0.0187404
21:38454456	PIGP	0.122212	4.44113e-06	0.0142394	3:24057165	NR1D2	0.138895	7.24314e-06	0.0232563	3:170628132	RPL22L1	-0.285934	5.84442e-06	0.0187653
21:38457671	PIGP	0.122051	4.45224e-06	0.0142394	3:100530856	TFG	-0.398148	7.2667e-06	0.0233084	10:131413676	MGMT	-0.176524	5.86319e-06	0.0188155
21:38460338	PIGP	0.123126	4.45414e-06	0.0142394	5:64925211	SGTB	-0.135106	7.26714e-06	0.0233084	11:17105730	PIK3C2A	0.17368	5.89825e-06	0.0189092
21:38463452	PIGP	0.123951	4.45544e-06	0.0142394	1:75217752	CRYZ	-0.248886	7.28787e-06	0.0233528	2:201792123	PPIL3	0.208948	5.89871e-06	0.0189092
21:38462028	PIGP	0.123436	4.45633e-06	0.0142394	20:34302873	CPNE1	0.217995	7.28876e-06	0.0233528	20:34375497	CPNE1	0.203994	5.90821e-06	0.0189296
21:38455324	PIGP	0.121567	4.4572e-06	0.0142394	2:170402485	KLHL23	0.0561859	7.30541e-06	0.0233926	20:21437839	XRN2	-0.175259	5.93936e-06	0.0190192
21:38462909	PIGP	0.123839	4.45746e-06	0.0142394	17:15948963	ZSWIM7	-0.158958	7.309e-06	0.0233926	20:25263648	ABHD12	0.196391	5.94261e-06	0.0190195
21:38461326	PIGP	0.123267	4.45982e-06	0.0142394	17:15949099	ZSWIM7	-0.15902	7.3185e-06	0.0234058	11:17097866	PIK3C2A	0.171642	5.99077e-06	0.0191634
21:38455153	PIGP	0.121614	4.46075e-06	0.0142394	3:120107238	LRRC58	0.223168	7.32409e-06	0.0234058	20:25263277	ABHD12	0.196615	6.10495e-06	0.0195182
21:38463967	PIGP	0.124475	4.4656e-06	0.0142394	19:33430816	CEP89	0.10271	7.32482e-06	0.0234058	5:96245343	ERAP2	-0.461697	6.12706e-06	0.0195784
10:127576809	UROS	0.103434	4.47167e-06	0.0142394	5:64820048	SGTB	0.144117	7.33276e-06	0.0234187	4:37854849	PGM2	0.146323	6.15194e-06	0.019645
21:38462614	PIGP	0.124071	4.47337e-06	0.0142394	15:40302441	SRP14	-0.131562	7.33842e-06	0.0234243	2:201771801	PPIL3	0.2017	6.15508e-06	0.019645
21:38456832	PIGP	0.121561	4.47702e-06	0.0142394	7:64899223	ERV3-1	0.0618217	7.35243e-06	0.0234565	2:201771798	PPIL3	0.201711	6.15772e-06	0.019645
21:38457457	PIGP	0.121939	4.47719e-06	0.0142394	15:40302243	SRP14	-0.131537	7.36092e-06	0.0234711	9:96292491	PHF2	0.0911435	6.1973e-06	0.0197567
21:38461795	PIGP	0.12334	4.48054e-06	0.0142394	20:25290543	ABHD12	0.177563	7.36988e-06	0.0234872	19:46952221	PNMAL1	-0.267527	6.19931e-06	0.0197567
21:38464387	PIGP	0.124105	4.48141e-06	0.0142394	6:139019029	RP11-390P2.4	-0.317107	7.38012e-06	0.0234998	20:25263062	ABHD12	0.195943	6.20957e-06	0.0197788
21:38466539	PIGP	0.12474	4.48186e-06	0.0142394	5:64881688	SGTB	-0.130831	7.38169e-06	0.0234998	20:25263136	ABHD12	0.196035	6.21509e-06	0.0197859
21:38463406	PIGP	0.123893	4.48529e-06	0.0142394	1:52347038	RAB3B	-0.394947	7.3918e-06	0.0235195	15:93238380	FAM174B	0.289736	6.26919e-06	0.0199475
21:38466203	PIGP	0.124614	4.48646e-06	0.0142394	18:59800965	PIGN	0.135674	7.4102e-06	0.0235655	4:37854911	PGM2	0.146175	6.28361e-06	0.0199828
21:38466064	PIGP	0.124563	4.48659e-06	0.0142394	6:33076268	HLA-DPA1	-0.139133	7.4183e-06	0.0235703	20:25262789	ABHD12	0.195866	6.29264e-06	0.0199915
21:38466669	PIGP	0.124811	4.48687e-06	0.0142394	18:59795121	PIGN	0.135133	7.42135e-06	0.0235703	6:117726980	DCBLD1	0.109042	6.293e-06	0.0199915
21:38457965	PIGP	0.122096	4.48866e-06	0.0142394	2:101950135	SNORD89	-0.276899	7.42591e-06	0.0235703	15:93236787	FAM174B	0.288061	6.30142e-06	0.0200076
21:38462241	PIGP	0.123488	4.48875e-06	0.0142394	20:34343511	CPNE1	0.222511	7.42741e-06	0.0235703	10:131418999	MGMT	-0.173959	6.31862e-06	0.0200516
21:38463436	PIGP	0.123902	4.48948e-06	0.0142394	20:34413646	CPNE1	0.228704	7.44809e-06	0.0236142	20:21512532	XRN2	0.16042	6.3221e-06	0.020052
21:38463109	PIGP	0.124313	4.49252e-06	0.0142416	13:31743566	B3GALTL	-0.149618	7.44914e-06	0.0236142	4:37854920	PGM2	0.146169	6.32653e-06	0.0200555
2:201797676	PPIL3	0.225775	4.50018e-06	0.0142576	3:24052350	NR1D2	0.141228	7.4626e-06	0.0236444	4:37854827	PGM2	0.146773	6.3311e-06	0.0200594
21:38465345	PIGP	0.124297	4.50235e-06	0.0142576	20:34413647	CPNE1	0.228775	7.50261e-06	0.0237586	17:40100684	NT5C3L	-0.142094	6.36286e-06	0.0201493
5:96250457	ERAP2	-0.466512	4.50899e-06	0.0142711	1:157914246	KIRREL	0.0818209	7.52712e-06	0.0238236	12:58302258	METTL21B	-0.148647	6.39586e-06	0.0202431
10:131427372	MGMT	0.166876	4.51412e-06	0.014276	5:64860102	SGTB	-0.133449	7.58692e-06	0.0240002	3:170629884	RPL22L1	-0.28817	6.41532e-06	0.020294
21:38467616	PIGP	0.125042	4.51528e-06	0.014276	4:37866332	PGM2	0.132881	7.60168e-06	0.0240342	20:25262403	ABHD12	0.195975	6.44074e-06	0.0203637
21:38469523	PIGP	0.1255	4.51827e-06	0.0142779	9:634466	KANK1	-0.116311	7.6248e-06	0.0240946	20:25262396	ABHD12	0.195959	6.45067e-06	0.0203843
21:38469796	PIGP	0.12559	4.52258e-06	0.014284	5:96275301	ERAP2	-0.486047	7.65801e-06	0.0241868	9:91725387	SHC3	0.240988	6.4693e-06	0.0204324
21:38470504	PIGP	0.125785	4.52809e-06	0.0142938	18:59798685	PIGN	0.135335	7.67793e-06	0.024237	2:201788793	PPIL3	0.203313	6.49815e-06	0.0205127
18:59823885	PIGN	-0.135525	4.53301e-06	0.0143018	5:64859926	SGTB	-0.133403	7.74915e-06	0.0244489	10:131420534	MGMT	-0.173152	6.50659e-06	0.0205286
21:38455936	PIGP	0.121155	4.54126e-06	0.0143185	11:46704439	ARHGAP1	0.140803	7.78006e-06	0.0245314	17:5284770	RABEP1	0.126571	6.61599e-06	0.0208628
21:38471963	PIGP	0.126501	4.54311e-06	0.0143185	5:64859924	SGTB	-0.133369	7.78349e-06	0.0245314	10:131419879	MGMT	-0.172981	6.63769e-06	0.0209202
21:38466937	PIGP	0.125192	4.54544e-06	0.0143185	13:31740712	B3GALTL	-0.147649	7.79313e-06	0.0245489	20:25262291	ABHD12	0.195441	6.64518e-06	0.0209328
21:38468958	PIGP	0.125236	4.54839e-06	0.0143202	5:64926315	SGTB	-0.134604	7.81519e-06	0.0246055	19:37705345	ZNF585A	-0.0976793	6.70467e-06	0.0211091
21:38482304	PIGP	0.128187	4.5591e-06	0.0143464	10:118723484	KIAA1598	-0.18306	7.85188e-06	0.024708	21:38482717	PIGP	-0.172237	6.72637e-06	0.021157
21:38469069	PIGP	0.125321	4.56215e-06	0.0143485	5:64859884	SGTB	-0.133278	7.88605e-06	0.0248025	17:5317008	RABEP1	0.123558	6.72695e-06	0.021157
21:38474341	PIGP	0.126758	4.57767e-06	0.0143854	5:80502064	RASGRF2	0.0824786	7.93996e-06	0.024959	6:32793523	TAP2	0.148405	6.74666e-06	0.0212079
15:40348697	SRP14	-0.145842	4.57869e-06	0.0143854	3:100412241	TFG	-0.422699	7.96618e-06	0.0250283	20:21463115	XRN2	-0.169113	6.75201e-06	0.0212136
21:38465620	PIGP	0.124785	4.58576e-06	0.0144001	19:37649558	ZNF585A	0.0933473	7.98997e-06	0.0250899	2:201762893	PPIL3	0.202267	6.7566e-06	0.0212169
12:6591581	TAPBPL	0.0730971	4.59569e-06	0.0144219	2:170411693	KLHL23	0.0569422	7.99488e-06	0.0250921	20:1416182	NSFL1C	0.085303	6.7671e-06	0.0212387
21:38453510	PIGP	0.123236	4.59753e-06	0.0144219	9:130244255	SLC2A8	-0.163546	8.00097e-06	0.0250981	5:76127135	F2RL1	0.182801	6.7822e-06	0.021275
6:88043560	C6orf162	0.061517	4.61053e-06	0.0144551	3:100411877	TFG	-0.423473	8.01762e-06	0.0251372	5:150541643	SLC36A1	0.0844035	6.78874e-06	0.0212843
10:131425492	MGMT	0.166554	4.62859e-06	0.0145042	5:64842825	SGTB	-0.131862	8.04405e-06	0.0252069	2:201805661	PPIL3	0.205607	6.82823e-06	0.021397
21:38483407	PIGP	0.128497	4.6384e-06	0.0145273	13:31739941	B3GALTL	-0.14699	8.05463e-06	0.0252184	5:96240220	ERAP2	-0.464609	6.85296e-06	0.0214632
21:38475019	PIGP	0.126706	4.64962e-06	0.0145549	19:37651235	ZNF585A	0.0936168	8.05615e-06	0.0252184	2:201760902	PPIL3	0.202308	6.85804e-06	0.0214679
15:40349909	SRP14	-0.145748	4.66043e-06	0.0145811	3:1277480	CNTN6	0.0774166	8.1005e-06	0.0253342	6:117725912	DCBLD1	0.108941	6.89166e-06	0.0215619
1:150819470	ARNT	-0.0616045	4.67161e-06	0.0146084	4:44739911	GUF1	-0.132002	8.10158e-06	0.0253342	5:96239837	ERAP2	-0.465229	6.96276e-06	0.021773
21:38475398	PIGP	0.126833	4.68019e-06	0.0146276	11:46702691	ARHGAP1	0.140682	8.10957e-06	0.0253459	2:46843631	CRIPT	-0.118754	6.98989e-06	0.0218464
21:38480242	PIGP	0.127767	4.6884e-06	0.0146456	3:100411361	TFG	-0.422171	8.14651e-06	0.0254481	20:21328387	XRN2	-0.166885	7.0322e-06	0.0219672
21:38484259	PIGP	0.128511	4.69749e-06	0.0146664	1:75218704	CRYZ	-0.24783	8.17646e-06	0.0255283	19:37700296	ZNF585A	-0.0996931	7.03622e-06	0.0219683
10:131424969	MGMT	0.166496	4.70229e-06	0.0146737	11:46654404	ARHGAP1	0.138556	8.18069e-06	0.0255283	3:170610217	RPL22L1	-0.330933	7.04588e-06	0.021987
2:201731163	PPIL3	0.232503	4.7102e-06	0.0146908	11:129092082	ARHGAP32	-0.106796	8.21559e-06	0.0256239	22:29888160	THOC5	-0.0852426	7.05526e-06	0.0220049
10:131424948	MGMT	0.16644	4.71539e-06	0.0146993	4:44742727	GUF1	-0.131945	8.22191e-06	0.0256302	6:32797684	TAP2	0.160271	7.08035e-06	0.0220665
5:96247993	ERAP2	-0.464434	4.7214e-06	0.0147104	5:76119712	F2RL1	-0.190709	8.25059e-06	0.0257063	19:14829749	ZNF333	0.0591702	7.08237e-06	0.0220665
21:38458773	PIGP	0.122339	4.73204e-06	0.0147359	17:40112473	NT5C3L	-0.118194	8.26028e-06	0.0257231	11:77592196	AQP11	-0.140332	7.09143e-06	0.0220832
1:28552929	ATPIF1	0.0870399	4.74028e-06	0.0147479	14:24422366	C14orf167	0.181038	8.27082e-06	0.0257425	3:134307734	ANAPC13	0.103978	7.16037e-06	0.0222863
21:38479885	PIGP	0.127937	4.74082e-06	0.0147479	3:100411894	TFG	-0.423412	8.35561e-06	0.0259919	20:34186331	CPNE1	0.181213	7.16641e-06	0.0222935
21:38481505	PIGP	0.127941	4.75087e-06	0.0147715	14:24422377	C14orf167	0.181005	8.36085e-06	0.0259919	3:134252114	ANAPC13	0.104653	7.18735e-06	0.0223247
2:201902711	PPIL3	0.212527	4.757e-06	0.0147829	11:129089868	ARHGAP32	-0.106738	8.36395e-06	0.0259919	3:134263991	ANAPC13	0.10408	7.18759e-06	0.0223247
1:150823454	ARNT	-0.0619389	4.773e-06	0.0148249	11:129087386	ARHGAP32	-0.106864	8.40934e-06	0.0260941	3:134257040	ANAPC13	0.104295	7.1876e-06	0.0223247
6:88046449	C6orf162	0.0613463	4.79567e-06	0.0148876	19:51174744	ACPT	0.0694677	8.41061e-06	0.0260941	20:37107225	RP4-564F22.2	-0.433116	7.19334e-06	0.022331
16:78213106	WWOX	0.0881808	4.82493e-06	0.0149707	11:129078271	ARHGAP32	-0.107309	8.41131e-06	0.0260941	6:117777804	DCBLD1	0.111634	7.21487e-06	0.0223862
21:40555351	HMGN1	0.170604	4.84745e-06	0.0150328	14:24422733	C14orf167	0.181149	8.41423e-06	0.0260941	6:117780158	DCBLD1	0.111874	7.24783e-06	0.0224768
11:118875761	TRAPPC4	-0.196227	4.87644e-06	0.0151149	11:129083967	ARHGAP32	-0.106846	8.41987e-06	0.0260981	3:134264859	ANAPC13	0.104113	7.25645e-06	0.0224919
10:127562375	UROS	0.0983407	4.89368e-06	0.0151605	3:39153222	WDR48	0.137078	8.45719e-06	0.0262002	20:25260641	ABHD12	0.194991	7.26421e-06	0.0225043
10:127495807	UROS	0.105625	4.9058e-06	0.015184	14:24422231	C14orf167	0.182276	8.46934e-06	0.0262243	20:25273929	ABHD12	0.196087	7.28156e-06	0.0225465
1:28553377	ATPIF1	0.085837	4.90736e-06	0.015184	14:24422016	C14orf167	0.181631	8.4941e-06	0.0262814	20:25260931	ABHD12	0.194806	7.30681e-06	0.0226129
21:38484175	PIGP	0.128201	4.90886e-06	0.015184	14:24422225	C14orf167	0.1823	8.49657e-06	0.0262814	3:134247231	ANAPC13	0.104829	7.32296e-06	0.0226513
21:38485178	PIGP	0.128285	4.92196e-06	0.0152167	11:129077112	ARHGAP32	-0.107371	8.51545e-06	0.0263262	2:70509158	FAM136A	-0.1047	7.34186e-06	0.022698
11:118875727	TRAPPC4	-0.196143	4.92893e-06	0.0152304	14:24421874	C14orf167	0.181687	8.53527e-06	0.0263739	20:37107746	RP4-564F22.2	-0.431878	7.3978e-06	0.0228509
6:88044619	C6orf162	-0.058079	4.94451e-06	0.0152688	11:129071766	ARHGAP32	-0.107587	8.5992e-06	0.0265431	3:134273146	ANAPC13	0.104551	7.39896e-06	0.0228509
12:6588972	TAPBPL	0.0732063	4.94647e-06	0.0152688	11:129082647	ARHGAP32	-0.107018	8.59993e-06	0.0265431	9:123610288	RP11-27I1.2	0.0882047	7.41908e-06	0.0229013
21:38487561	PIGP	0.128486	4.95288e-06	0.0152776	14:24422778	C14orf167	0.181704	8.60331e-06	0.0265431	21:40546717	HMGN1	0.198073	7.42514e-06	0.0229082
20:25259807	ABHD12	0.176892	4.95441e-06	0.0152776	14:24421841	C14orf167	0.1817	8.60832e-06	0.0265449	6:117781276	DCBLD1	0.111691	7.45828e-06	0.0229986
1:85470042	MCOLN2	-0.25479	4.95816e-06	0.0152813	12:132614254	DDX51	-0.0979781	8.64091e-06	0.0266317	3:134274910	ANAPC13	0.104374	7.48788e-06	0.023078
18:59831462	PIGN	-0.131891	4.98131e-06	0.0153448	14:24422915	C14orf167	0.181868	8.64881e-06	0.0266318	6:117726553	DCBLD1	0.108156	7.4929e-06	0.0230816
21:38487274	PIGP	0.128403	5.00692e-06	0.0154157	5:76119049	F2RL1	-0.188771	8.64984e-06	0.0266318	20:21443672	XRN2	-0.174547	7.50092e-06	0.0230945
21:38488922	PIGP	0.128453	5.05198e-06	0.0155465	14:24422936	C14orf167	0.181481	8.68023e-06	0.0266876	20:25259910	ABHD12	0.194842	7.50758e-06	0.0231031
16:12657769	SNX29	0.176462	5.0648e-06	0.0155779	5:76119365	F2RL1	-0.193327	8.68499e-06	0.0266876	4:15560444	FAM200B	0.135026	7.51364e-06	0.0231099
5:96245343	ERAP2	-0.461267	5.07497e-06	0.0156012	11:129052245	ARHGAP32	-0.108569	8.68568e-06	0.0266876	6:117731177	DCBLD1	0.108896	7.54043e-06	0.0231775
10:131424673	MGMT	-0.165768	5.07865e-06	0.0156045	11:129074856	ARHGAP32	-0.107423	8.68575e-06	0.0266876	17:5372807	RABEP1	0.127191	7.54337e-06	0.0231775
11:118869539	TRAPPC4	-0.198178	5.08575e-06	0.0156183	5:96268862	ERAP2	-0.480996	8.69212e-06	0.0266935	7:6062229	EIF2AK1	-0.132203	7.55352e-06	0.0231968
21:38489478	PIGP	0.128433	5.09832e-06	0.0156489	14:24422946	C14orf167	0.181505	8.70441e-06	0.0267175	3:134262687	ANAPC13	0.104031	7.56611e-06	0.0232236
10:127495354	UROS	0.105421	5.11546e-06	0.0156863	14:24421676	C14orf167	0.182217	8.71946e-06	0.02675	3:134239191	ANAPC13	0.105057	7.57437e-06	0.023237
1:85529097	MCOLN2	-0.295231	5.11575e-06	0.0156863	19:51174542	ACPT	0.0690426	8.73948e-06	0.0267821	3:134238964	ANAPC13	0.105048	7.59698e-06	0.0232945
10:131424547	MGMT	-0.165787	5.12974e-06	0.0157212	10:131370724	MGMT	-0.178124	8.74032e-06	0.0267821	3:134238341	ANAPC13	0.105056	7.60424e-06	0.0233048
21:38489753	PIGP	0.128408	5.14176e-06	0.01575	11:129043132	ARHGAP32	-0.109038	8.74331e-06	0.0267821	2:201835471	PPIL3	0.208046	7.61532e-06	0.0233269
21:38490734	PIGP	0.128443	5.17501e-06	0.0158437	9:130249144	SLC2A8	-0.166825	8.80404e-06	0.0269461	3:134268619	ANAPC13	0.104216	7.63267e-06	0.0233681
21:38490006	PIGP	0.128433	5.18704e-06	0.0158724	9:34307413	NUDT2	-0.193237	8.80585e-06	0.0269461	3:134237103	ANAPC13	0.105085	7.6371e-06	0.0233697
10:131422882	MGMT	-0.165293	5.21421e-06	0.0159361	11:129047050	ARHGAP32	-0.108807	8.81419e-06	0.0269472	20:32607610	EIF2S2	0.090187	7.64723e-06	0.0233888
10:131299647	MGMT	0.207626	5.21464e-06	0.0159361	5:76117065	F2RL1	-0.187338	8.8152e-06	0.0269472	20:37109484	RP4-564F22.2	-0.430704	7.67264e-06	0.0234545
21:38444890	PIGP	0.135033	5.21582e-06	0.0159361	6:42672407	PRPH2	-0.13008	8.82224e-06	0.026955	5:96236843	ERAP2	-0.466418	7.7137e-06	0.023568
16:55558208	LPCAT2	0.101388	5.22505e-06	0.0159562	14:24423007	C14orf167	0.181877	8.84038e-06	0.026992	6:33048539	HLA-DPB1	-0.0782578	7.72069e-06	0.0235773
18:59727386	PIGN	-0.125078	5.23727e-06	0.0159854	11:17096059	PIK3C2A	-0.166568	8.84337e-06	0.026992	6:117727491	DCBLD1	0.108632	7.73565e-06	0.023611
16:11351211	SOCS1	0.235014	5.27954e-06	0.0161062	20:34422220	CPNE1	0.231188	8.86794e-06	0.0270532	9:96200540	PHF2	0.091561	7.73964e-06	0.0236112
6:31367989	MICA	0.361242	5.28883e-06	0.0161263	14:24421381	C14orf167	0.18215	8.87701e-06	0.0270671	6:117732924	DCBLD1	0.108071	7.76833e-06	0.0236841
21:40555492	HMGN1	0.169544	5.35652e-06	0.0163244	14:24421472	C14orf167	0.18207	8.90017e-06	0.0271239	18:21892881	TTC39C	-0.101041	7.77146e-06	0.0236841
21:40555497	HMGN1	0.169441	5.40917e-06	0.0164765	11:129023372	ARHGAP32	-0.109571	8.91724e-06	0.0271489	20:25259200	ABHD12	0.194548	7.8023e-06	0.0237529
3:120098295	LRRC58	0.179336	5.43391e-06	0.0165434	11:129039997	ARHGAP32	-0.109607	8.9174e-06	0.0271489	3:134287597	ANAPC13	0.104275	7.8035e-06	0.0237529
3:120096944	LRRC58	0.179344	5.45045e-06	0.0165854	11:129027643	ARHGAP32	-0.109537	8.93894e-06	0.0271872	3:134232920	ANAPC13	0.105108	7.80591e-06	0.0237529
1:75217752	CRYZ	-0.253462	5.46056e-06	0.0165941	1:75196488	CRYZ	-0.257062	8.93908e-06	0.0271872	3:134233092	ANAPC13	0.105064	7.8175e-06	0.0237761
13:36801651	SOHLH2	-0.0599619	5.46173e-06	0.0165941	11:129030747	ARHGAP32	-0.109445	8.94787e-06	0.0271941	20:21446298	XRN2	-0.174631	7.85527e-06	0.0238788
9:89032407	ZCCHC6	0.102432	5.46409e-06	0.0165941	14:24421664	C14orf167	0.182178	8.95041e-06	0.0271941	20:32615223	EIF2S2	0.0902413	7.86643e-06	0.0239007
12:6626369	TAPBPL	-0.0768575	5.4644e-06	0.0165941	7:64434856	ERV3-1	-0.0617524	8.96234e-06	0.0272166	18:3201567	AP002478.2	-0.11333	7.87776e-06	0.023923
20:21425495	XRN2	-0.156416	5.47348e-06	0.0166133	11:129026963	ARHGAP32	-0.109519	8.99766e-06	0.02731	10:131338714	MGMT	-0.181521	7.88582e-06	0.0239353
12:6627356	TAPBPL	-0.0767909	5.49232e-06	0.016662	9:37591236	TOMM5	-0.160026	9.04102e-06	0.0274277	22:41501653	DNAJB7	-0.0424709	7.89625e-06	0.0239548
12:95616609	VEZT	0.158938	5.50988e-06	0.0167068	11:129037255	ARHGAP32	-0.109631	9.05463e-06	0.0274551	1:39507161	NDUFS5	0.102316	7.90298e-06	0.0239631
12:6627889	TAPBPL	-0.0767345	5.52299e-06	0.0167381	14:24421709	C14orf167	0.184879	9.06926e-06	0.0274768	6:117731968	DCBLD1	0.108697	7.94838e-06	0.0240886
13:36828412	SOHLH2	-0.0592498	5.57001e-06	0.0168721	14:24422995	C14orf167	0.181802	9.07096e-06	0.0274768	6:117727025	DCBLD1	0.107616	7.99336e-06	0.0242127
13:36824088	SOHLH2	-0.0589836	5.63097e-06	0.0170481	14:24421713	C14orf167	0.184767	9.07618e-06	0.0274788	18:3201940	AP002478.2	-0.113047	8.00813e-06	0.0242451
11:17403639	PIK3C2A	0.168298	5.64075e-06	0.0170691	1:183419981	SMG7	0.12926	9.08544e-06	0.0274929	1:39506141	NDUFS5	0.10244	8.02104e-06	0.024272
3:48838111	WDR6	-0.102232	5.6565e-06	0.0171082	14:34972612	SNX6	-0.0586656	9.1144e-06	0.0275666	20:25487523	ABHD12	-0.18572	8.05301e-06	0.0243564
11:66337388	CTSF	-0.180411	5.69938e-06	0.0172291	14:24423329	C14orf167	0.182402	9.12641e-06	0.027589	20:25487377	ABHD12	-0.185737	8.06018e-06	0.0243658
20:25276297	ABHD12	0.169345	5.73708e-06	0.0173344	14:24420956	C14orf167	0.183161	9.13169e-06	0.0275911	6:117732382	DCBLD1	0.11057	8.07051e-06	0.0243847
11:57381519	TIMM10	0.237418	5.7424e-06	0.0173417	19:46043326	VASP	-0.139749	9.13952e-06	0.0276008	15:93246028	FAM174B	0.303619	8.08469e-06	0.0244153
16:78218016	WWOX	0.0849506	5.76459e-06	0.0174	7:64456549	ERV3-1	0.0581354	9.14474e-06	0.0276027	6:117727236	DCBLD1	0.107476	8.12828e-06	0.0245346
16:78220794	WWOX	0.0891582	5.7938e-06	0.0174793	19:45052068	CEACAM16	-0.0601733	9.16268e-06	0.0276429	3:134262688	ANAPC13	0.104062	8.13745e-06	0.0245499
13:36828838	SOHLH2	-0.058994	5.80134e-06	0.0174933	14:34972315	SNX6	-0.0586769	9.1901e-06	0.0276988	11:77595642	AQP11	-0.140346	8.14789e-06	0.024569
13:36828848	SOHLH2	-0.0589903	5.81479e-06	0.017525	18:59781266	PIGN	0.132789	9.19046e-06	0.0276988	11:77595717	AQP11	-0.140348	8.16411e-06	0.0246056
20:34187313	CPNE1	0.221157	5.83135e-06	0.0175661	11:17096150	PIK3C2A	-0.166495	9.22923e-06	0.0278017	20:32550345	EIF2S2	0.0941768	8.19351e-06	0.0246817
13:36829009	SOHLH2	-0.058925	5.84673e-06	0.0176036	14:24423666	C14orf167	0.182388	9.27188e-06	0.0279161	20:32549845	EIF2S2	0.0941712	8.20134e-06	0.0246929
13:36829962	SOHLH2	-0.0589463	5.85697e-06	0.0176255	14:24423582	C14orf167	0.182327	9.3097e-06	0.0280159	20:32548335	EIF2S2	0.0942554	8.224e-06	0.0247467
13:36830071	SOHLH2	-0.0589557	5.86208e-06	0.0176302	3:67655520	SUCLG2	0.117324	9.32341e-06	0.0280431	6:117785308	DCBLD1	0.111014	8.22745e-06	0.0247467
13:36830021	SOHLH2	-0.0589423	5.86689e-06	0.0176302	11:129057552	ARHGAP32	-0.108112	9.35919e-06	0.0281366	20:25424708	ABHD12	-0.200679	8.23401e-06	0.0247498
13:36829694	SOHLH2	-0.0589254	5.86888e-06	0.0176302	11:128994350	ARHGAP32	-0.109605	9.36441e-06	0.0281382	20:32548862	EIF2S2	0.0941086	8.23939e-06	0.0247498
21:38449400	PIGP	0.127419	5.87026e-06	0.0176302	11:129025595	ARHGAP32	-0.111962	9.37553e-06	0.0281575	20:32548512	EIF2S2	0.0940919	8.24088e-06	0.0247498
13:36829906	SOHLH2	-0.0589296	5.87447e-06	0.017634	14:24420597	C14orf167	0.18365	9.41491e-06	0.0282525	20:32548597	EIF2S2	0.0941019	8.25232e-06	0.0247718
[truncated: 1,265 more rows]
