# Supplementary material for: Cytokine-induced molecular responses in airway smooth muscle cells inform genome-wide association studies of asthma
Source: Genome Med. 2020 Jul 20;12:64. doi: 10.1186/s13073-020-00759-w (PMC7370514; doi:10.1186/s13073-020-00759-w)
Supplement: Supplementary file 15 — Additional file 15. List of meQTL results (FDR=5%). meQTLs identified in IL-13 and/or IL-17A-exposed ASMCs at an FDR of 5%. [file 13073_2020_759_MOESM15_ESM.xlsx]

## Sheet: Sheet1
Additional File 15. meQTLs identified in IL-13 and/or IL-17A-exposed ASMCs at an FDR of 5%.
IL-13					IL-17A					IL-13 + IL-17A
SNP	gene	beta	p.value	FDR	SNP	gene	beta	p.value	FDR	SNP	gene	beta	p.value	FDR
17:42651613	cg11744538	-0.557087	1.0684e-12	1.13028e-06	8:104138141	cg03849132	0.835384	6.39148e-13	1.52258e-06	1:205799987	cg08750521	-0.678549	2.35388e-14	5.60743e-08
15:86130356	cg18088723	1.4134	2.63382e-12	1.13028e-06	10:3186723	cg08713344	0.663125	5.31229e-12	2.74628e-06	8:91684256	cg16814680	-1.35816	3.10183e-13	1.37692e-07
15:86129639	cg18088723	1.41052	2.75973e-12	1.13028e-06	10:3188319	cg08713344	0.658213	7.74928e-12	2.74628e-06	8:91682025	cg16814680	-1.3579	3.17827e-13	1.37692e-07
15:86129201	cg18088723	1.40934	2.80075e-12	1.13028e-06	10:3185798	cg08713344	0.660276	7.8897e-12	2.74628e-06	8:91679451	cg16814680	-1.36212	3.27258e-13	1.37692e-07
15:86130169	cg18088723	1.41047	2.90837e-12	1.13028e-06	21:38578189	cg01262913	-0.585959	1.08937e-11	2.74628e-06	8:91678954	cg16814680	-1.36299	3.32554e-13	1.37692e-07
15:86122779	cg18088723	1.45385	3.11391e-12	1.13028e-06	21:38578207	cg01262913	-0.586013	1.09001e-11	2.74628e-06	8:91676709	cg16814680	-1.36607	3.46801e-13	1.37692e-07
15:86123019	cg18088723	1.38106	5.13286e-12	1.13028e-06	21:38578685	cg01262913	-0.586553	1.1206e-11	2.74628e-06	18:74481554	cg06208584	0.925761	6.59685e-13	1.64093e-07
15:86122916	cg18088723	1.38072	5.18287e-12	1.13028e-06	10:3184802	cg08713344	0.678525	1.13009e-11	2.74628e-06	8:91685431	cg16814680	-1.4122	8.56509e-13	1.64093e-07
15:86122654	cg18088723	1.37832	5.62431e-12	1.13028e-06	21:38580151	cg01262913	-0.588037	1.181e-11	2.74628e-06	8:91682407	cg16814680	-1.41027	9.00981e-13	1.64093e-07
15:86124968	cg18088723	1.33541	6.01478e-12	1.13028e-06	21:38579914	cg01262913	-0.587562	1.18831e-11	2.74628e-06	8:91684864	cg16814680	-1.33733	1.21225e-12	1.64093e-07
17:42651946	cg11744538	-0.551341	6.34843e-12	1.13028e-06	1:205799987	cg08750521	-0.604345	1.26811e-11	2.74628e-06	8:91682497	cg16814680	-1.33591	1.21676e-12	1.64093e-07
17:42651660	cg11744538	-0.551164	6.45722e-12	1.13028e-06	10:3183747	cg08713344	0.66399	2.49217e-11	4.94738e-06	8:91682498	cg16814680	-1.33597	1.21689e-12	1.64093e-07
17:42651920	cg11744538	-0.550902	6.48021e-12	1.13028e-06	8:104137318	cg03849132	0.729595	3.7858e-11	6.93736e-06	8:91681557	cg16814680	-1.33788	1.23996e-12	1.64093e-07
17:42651751	cg11744538	-0.550584	6.64255e-12	1.13028e-06	12:131487973	cg04428115	-0.450636	7.07992e-11	1.02116e-05	8:91680957	cg16814680	-1.33897	1.24188e-12	1.64093e-07
15:86127408	cg18088723	1.34972	9.49785e-12	1.21635e-06	12:131488179	cg04428115	-0.450977	7.29791e-11	1.02116e-05	8:91680519	cg16814680	-1.33962	1.25083e-12	1.64093e-07
15:86127561	cg18088723	1.35081	9.54567e-12	1.21635e-06	12:131486730	cg04428115	-0.451028	7.5057e-11	1.02116e-05	8:91681221	cg16814680	-1.33878	1.25827e-12	1.64093e-07
15:86126275	cg18088723	1.34443	1.03302e-11	1.21635e-06	12:131488208	cg04428115	-0.451082	7.98968e-11	1.02116e-05	8:91677926	cg16814680	-1.34464	1.30629e-12	1.64093e-07
15:86124946	cg18088723	1.3402	1.07603e-11	1.21635e-06	21:46979776	cg21139150	-1.0008	8.58928e-11	1.02116e-05	8:91678587	cg16814680	-1.34347	1.30636e-12	1.64093e-07
17:42645017	cg11744538	-0.56323	1.11895e-11	1.21635e-06	12:131484366	cg04428115	-0.45153	9.04738e-11	1.02116e-05	8:91678575	cg16814680	-1.34367	1.30877e-12	1.64093e-07
17:42650550	cg11744538	-0.542021	1.13604e-11	1.21635e-06	15:86129201	cg18088723	1.22331	1.00936e-10	1.02116e-05	8:91684776	cg16814680	-1.34136	1.38423e-12	1.64877e-07
17:42647230	cg11744538	-0.548899	1.15422e-11	1.21635e-06	15:86129639	cg18088723	1.22408	1.0105e-10	1.02116e-05	8:91685814	cg16814680	-1.36885	7.4858e-12	8.41859e-07
17:42647427	cg11744538	-0.548198	1.15644e-11	1.21635e-06	15:86130356	cg18088723	1.22556	1.02666e-10	1.02116e-05	8:91683028	cg16814680	-1.36725	7.77468e-12	8.41859e-07
15:86125031	cg18088723	1.34076	1.21147e-11	1.21635e-06	15:86130169	cg18088723	1.22372	1.07179e-10	1.02116e-05	8:91678515	cg16814680	-1.36956	9.7073e-12	9.10333e-07
10:3186723	cg08713344	0.649028	1.22544e-11	1.21635e-06	15:86122916	cg18088723	1.20618	1.11006e-10	1.02116e-05	14:77239567	cg23436960	0.64231	9.90627e-12	9.10333e-07
15:86124555	cg18088723	1.33243	1.38521e-11	1.2198e-06	15:86122654	cg18088723	1.20533	1.11303e-10	1.02116e-05	13:112819407	cg10884507	0.696681	1.30296e-11	9.10333e-07
15:86123924	cg18088723	1.3323	1.41984e-11	1.2198e-06	15:86123019	cg18088723	1.20625	1.11452e-10	1.02116e-05	4:173652265	cg02280486	-0.704748	1.33595e-11	9.10333e-07
15:86123988	cg18088723	1.33193	1.42954e-11	1.2198e-06	10:3188071	cg08713344	0.61533	1.22032e-10	1.07668e-05	4:173651600	cg02280486	-0.705519	1.35729e-11	9.10333e-07
15:86124419	cg18088723	1.33191	1.43374e-11	1.2198e-06	10:3187924	cg08713344	0.61563	1.31726e-10	1.12071e-05	4:173650845	cg02280486	-0.705967	1.36235e-11	9.10333e-07
15:86124483	cg18088723	1.33255	1.60661e-11	1.31975e-06	2:198042431	cg17833180	0.593115	1.53044e-10	1.15656e-05	17:34969690	cg00393814	-0.530774	1.38514e-11	9.10333e-07
10:3184802	cg08713344	0.666982	1.85636e-11	1.47408e-06	2:198040584	cg17833180	0.597562	1.5418e-10	1.15656e-05	4:173650144	cg02280486	-0.706565	1.39227e-11	9.10333e-07
10:3185798	cg08713344	0.645156	2.00899e-11	1.54381e-06	2:198039468	cg17833180	0.598817	1.55279e-10	1.15656e-05	4:173649654	cg02280486	-0.70723	1.41751e-11	9.10333e-07
10:3188319	cg08713344	0.642677	2.07768e-11	1.5467e-06	2:198039827	cg17833180	0.596964	1.5536e-10	1.15656e-05	17:34968328	cg00393814	-0.516624	1.43268e-11	9.10333e-07
17:42651187	cg11744538	-0.530651	2.9584e-11	1.86752e-06	2:198041459	cg17833180	0.596448	1.63017e-10	1.17679e-05	15:86122779	cg18088723	1.34134	1.44336e-11	9.10333e-07
17:42651088	cg11744538	-0.530499	2.98246e-11	1.86752e-06	15:86122779	cg18088723	1.24535	2.47437e-10	1.73367e-05	17:34969393	cg00393814	-0.528436	1.47206e-11	9.10333e-07
21:38578207	cg01262913	-0.571325	3.00454e-11	1.86752e-06	5:141822528	cg14815675	-0.584873	2.72052e-10	1.85167e-05	13:112820014	cg10884507	0.69099	1.47911e-11	9.10333e-07
21:38578189	cg01262913	-0.57126	3.00755e-11	1.86752e-06	5:141816615	cg14815675	-0.587832	3.01518e-10	1.99522e-05	4:173647258	cg02280486	-0.709349	1.48078e-11	9.10333e-07
21:38578685	cg01262913	-0.571897	3.06743e-11	1.86752e-06	12:131482154	cg04428115	-0.457083	3.28878e-10	2.06367e-05	13:112819656	cg10884507	0.691903	1.49175e-11	9.10333e-07
17:42650933	cg11744538	-0.530084	3.08028e-11	1.86752e-06	12:131483585	cg04428115	-0.449422	3.36393e-10	2.06367e-05	13:112819369	cg10884507	0.693605	1.52322e-11	9.10333e-07
10:3183747	cg08713344	0.654818	3.20921e-11	1.86752e-06	12:131484275	cg04428115	-0.448189	3.37851e-10	2.06367e-05	17:34969677	cg00393814	-0.532185	1.56109e-11	9.10333e-07
21:38579914	cg01262913	-0.572958	3.21146e-11	1.86752e-06	5:141817754	cg14815675	-0.583745	3.46878e-10	2.06583e-05	4:173647412	cg02280486	-0.709241	1.56379e-11	9.10333e-07
21:38580151	cg01262913	-0.573365	3.21418e-11	1.86752e-06	21:46980198	cg21139150	-0.972916	3.67283e-10	2.08123e-05	17:34969676	cg00393814	-0.532056	1.56677e-11	9.10333e-07
17:42645675	cg11744538	-0.550494	3.39031e-11	1.92296e-06	15:86124968	cg18088723	1.14589	3.69185e-10	2.08123e-05	13:112819166	cg10884507	0.694041	1.72238e-11	9.76917e-07
17:42650569	cg11744538	-0.532503	3.69686e-11	1.95217e-06	19:11136315	cg09039252	1.01017	3.75672e-10	2.08123e-05	10:3186723	cg08713344	0.683574	1.77927e-11	9.7822e-07
17:42646692	cg11744538	-0.54309	3.71133e-11	1.95217e-06	21:46979997	cg21139150	-0.979981	3.86578e-10	2.09297e-05	17:34969028	cg00393814	-0.525937	1.87797e-11	9.7822e-07
17:42650555	cg11744538	-0.532402	3.72888e-11	1.95217e-06	21:46979883	cg21139150	-0.988063	4.05934e-10	2.14893e-05	17:34968518	cg00393814	-0.524144	1.89119e-11	9.7822e-07
17:42650060	cg11744538	-0.527511	3.76962e-11	1.95217e-06	21:46981081	cg21139150	-0.9607	4.24041e-10	2.17823e-05	17:34968506	cg00393814	-0.523746	1.91536e-11	9.7822e-07
17:42650484	cg11744538	-0.528445	4.1611e-11	2.06914e-06	19:11135654	cg09039252	1.00093	4.6338e-10	2.17823e-05	17:34968399	cg00393814	-0.523264	1.92999e-11	9.7822e-07
17:42649782	cg11744538	-0.526252	4.16918e-11	2.06914e-06	3:126022563	cg01421806	0.956281	4.6392e-10	2.17823e-05	15:86129639	cg18088723	1.29086	2.29485e-11	1.10621e-06
17:42650392	cg11744538	-0.527922	4.31829e-11	2.0994e-06	19:11138167	cg09039252	0.992026	4.84891e-10	2.17823e-05	15:86130356	cg18088723	1.29274	2.29561e-11	1.10621e-06
2:88469770	cg17075372	0.63386	9.87326e-11	4.70403e-06	3:126024462	cg01421806	0.945818	5.10209e-10	2.17823e-05	15:86129201	cg18088723	1.28953	2.35722e-11	1.10621e-06
2:88467934	cg17075372	0.631754	1.02256e-10	4.72422e-06	3:126025471	cg01421806	0.94407	5.51612e-10	2.17823e-05	17:34968395	cg00393814	-0.521795	2.40124e-11	1.10621e-06
2:88467576	cg17075372	0.631285	1.03123e-10	4.72422e-06	3:126024651	cg01421806	0.941371	5.51905e-10	2.17823e-05	15:86130169	cg18088723	1.29055	2.43844e-11	1.10621e-06
2:88469104	cg17075372	0.632875	1.12468e-10	4.98996e-06	18:60755065	cg17358692	-0.646997	5.58352e-10	2.17823e-05	10:3185798	cg08713344	0.681061	2.46112e-11	1.10621e-06
2:88469863	cg17075372	0.633611	1.13113e-10	4.98996e-06	3:126025403	cg01421806	0.942629	5.63018e-10	2.17823e-05	10:3188319	cg08713344	0.678491	2.53217e-11	1.11706e-06
1:205799987	cg08750521	-0.598729	1.44725e-10	6.26847e-06	3:126024473	cg01421806	0.940492	5.63848e-10	2.17823e-05	15:86123019	cg18088723	1.26691	3.37476e-11	1.44422e-06
19:11136315	cg09039252	1.05754	1.68963e-10	7.17164e-06	3:126023648	cg01421806	0.936977	5.83128e-10	2.17823e-05	15:86122916	cg18088723	1.26665	3.39502e-11	1.44422e-06
12:131487973	cg04428115	-0.407471	1.72865e-10	7.17164e-06	3:126023617	cg01421806	0.937	5.86903e-10	2.17823e-05	10:3184802	cg08713344	0.69976	3.48285e-11	1.45559e-06
12:131488179	cg04428115	-0.407904	1.74609e-10	7.17164e-06	3:126022797	cg01421806	0.940579	5.94251e-10	2.17823e-05	15:86122654	cg18088723	1.26478	3.58583e-11	1.46238e-06
12:131486730	cg04428115	-0.40793	1.79831e-10	7.26093e-06	3:126022219	cg01421806	0.943043	5.94367e-10	2.17823e-05	15:86124968	cg18088723	1.22631	3.62187e-11	1.46238e-06
14:105402786	cg21017887	0.865743	1.92529e-10	7.47431e-06	3:126022546	cg01421806	0.941923	5.95372e-10	2.17823e-05	10:3183747	cg08713344	0.688215	5.24752e-11	2.08344e-06
12:131488208	cg04428115	-0.407907	1.92818e-10	7.47431e-06	3:126021699	cg01421806	0.947136	5.96311e-10	2.17823e-05	4:173642668	cg02280486	-0.697496	5.85429e-11	2.22856e-06
14:105402994	cg21017887	0.865063	1.95705e-10	7.47431e-06	3:126020791	cg01421806	0.953717	5.98052e-10	2.17823e-05	4:173647008	cg02280486	-0.692177	5.86083e-11	2.22856e-06
12:131484366	cg04428115	-0.408781	2.02317e-10	7.47431e-06	3:126022099	cg01421806	0.944062	5.9844e-10	2.17823e-05	4:173646299	cg02280486	-0.692959	5.92349e-11	2.22856e-06
14:105403474	cg21017887	0.86347	2.03646e-10	7.47431e-06	3:126021600	cg01421806	0.948411	6.04113e-10	2.17823e-05	4:173644724	cg02280486	-0.694781	5.98722e-11	2.22856e-06
14:105402418	cg21017887	0.866922	2.03941e-10	7.47431e-06	3:126021491	cg01421806	0.949642	6.05357e-10	2.17823e-05	17:34968605	cg00393814	0.548203	6.77685e-11	2.48367e-06
14:105404384	cg21017887	0.86216	2.23152e-10	8.05233e-06	19:11139636	cg09039252	0.984342	6.06801e-10	2.17823e-05	17:34968391	cg00393814	0.546066	6.98262e-11	2.52031e-06
19:11135654	cg09039252	1.04662	2.26473e-10	8.05233e-06	3:126020682	cg01421806	0.956044	6.12632e-10	2.17823e-05	14:105535103	cg23389408	-0.58843	7.6887e-11	2.63982e-06
12:131482154	cg04428115	-0.421627	2.33723e-10	8.18789e-06	14:77239567	cg23436960	0.615606	7.09806e-10	2.33369e-05	15:86127408	cg18088723	1.23267	7.79668e-11	2.63982e-06
19:29218465	cg25267487	0.494848	2.48473e-10	8.43669e-06	21:46980627	cg21139150	-0.980134	7.58524e-10	2.33369e-05	15:86127561	cg18088723	1.23361	7.85572e-11	2.63982e-06
19:11138167	cg09039252	1.03651	2.48761e-10	8.43669e-06	5:141822306	cg14815675	-0.572089	7.86105e-10	2.33369e-05	5:150678933	cg12262617	0.859026	7.85706e-11	2.63982e-06
19:29218429	cg25267487	0.495065	2.5145e-10	8.43669e-06	15:86126275	cg18088723	1.1464	7.95565e-10	2.33369e-05	10:3188071	cg08713344	0.649314	7.86781e-11	2.63982e-06
19:29218584	cg25267487	0.500436	2.55859e-10	8.46539e-06	15:86127408	cg18088723	1.14946	8.00433e-10	2.33369e-05	15:86126275	cg18088723	1.22845	8.13103e-11	2.68276e-06
12:131483585	cg04428115	-0.412997	2.99312e-10	9.13827e-06	3:8896054	cg02773192	-0.703966	8.08037e-10	2.33369e-05	15:86124946	cg18088723	1.22497	8.25711e-11	2.68276e-06
19:11139636	cg09039252	1.02927	3.00677e-10	9.13827e-06	15:86125031	cg18088723	1.1453	8.13955e-10	2.33369e-05	10:3187924	cg08713344	0.649845	8.33363e-11	2.68276e-06
12:131484275	cg04428115	-0.411847	3.0136e-10	9.13827e-06	15:86127561	cg18088723	1.15007	8.15876e-10	2.33369e-05	15:86125031	cg18088723	1.2259	8.96791e-11	2.84845e-06
19:29219442	cg25267487	0.487637	3.03671e-10	9.13827e-06	3:126020224	cg01421806	0.954252	8.19056e-10	2.33369e-05	15:86124555	cg18088723	1.21914	9.65245e-11	3.0031e-06
19:29218970	cg25267487	0.488634	3.05637e-10	9.13827e-06	15:86124555	cg18088723	1.14005	8.23542e-10	2.33369e-05	15:86124419	cg18088723	1.21893	9.8139e-11	3.0031e-06
19:29218682	cg25267487	0.489659	3.05736e-10	9.13827e-06	3:126020362	cg01421806	0.957675	8.44321e-10	2.33369e-05	15:86123924	cg18088723	1.21891	9.92469e-11	3.0031e-06
19:29218292	cg25267487	0.49085	3.0687e-10	9.13827e-06	15:86124419	cg18088723	1.13956	8.47636e-10	2.33369e-05	15:86123988	cg18088723	1.21862	9.95904e-11	3.0031e-06
19:29218679	cg25267487	0.490691	3.07144e-10	9.13827e-06	15:86123988	cg18088723	1.13859	8.87085e-10	2.33369e-05	21:45582711	cg02833474	0.542849	1.0297e-10	3.06619e-06
19:29218294	cg25267487	0.490925	3.10721e-10	9.13827e-06	15:86123924	cg18088723	1.13868	8.91771e-10	2.33369e-05	15:86124483	cg18088723	1.21871	1.13217e-10	3.3297e-06
8:104138141	cg03849132	0.784312	3.35943e-10	9.72909e-06	6:24647784	cg18433519	1.19503	9.04417e-10	2.33369e-05	4:173652231	cg02280486	-0.727219	1.15194e-10	3.34653e-06
19:29219515	cg25267487	0.4854	3.38978e-10	9.72909e-06	6:24644500	cg18433519	1.18666	9.04936e-10	2.33369e-05	13:112821684	cg10884507	0.680263	1.20463e-10	3.45745e-06
10:3188071	cg08713344	0.594228	5.30174e-10	1.50355e-05	6:24645195	cg18433519	1.18802	9.09336e-10	2.33369e-05	16:11439679	cg00044050	0.445646	1.56593e-10	4.34275e-06
19:29218974	cg25267487	-0.48236	6.01067e-10	1.6667e-05	6:24645134	cg18433519	1.18783	9.11758e-10	2.33369e-05	1:204242056	cg10493970	0.773945	1.56693e-10	4.34275e-06
5:132927454	cg14889167	0.985021	6.01696e-10	1.6667e-05	6:24645420	cg18433519	1.18868	9.18477e-10	2.33369e-05	1:183626523	cg23961843	-0.502056	1.56778e-10	4.34275e-06
14:105398787	cg21017887	0.853667	6.33462e-10	1.70582e-05	15:86124946	cg18088723	1.14033	9.23259e-10	2.33369e-05	13:112820998	cg10884507	0.701616	1.68186e-10	4.57732e-06
10:3187924	cg08713344	0.593368	6.33536e-10	1.70582e-05	6:24645467	cg18433519	1.18882	9.23983e-10	2.33369e-05	13:112821385	cg10884507	0.698186	1.69089e-10	4.57732e-06
14:105396693	cg21017887	0.851792	6.37299e-10	1.70582e-05	6:24642950	cg18433519	1.18475	9.27474e-10	2.33369e-05	13:112821898	cg10884507	0.696047	1.72244e-10	4.61035e-06
21:38580151	cg11399508	-0.409529	7.10049e-10	1.87942e-05	6:24645610	cg18433519	1.18913	9.28447e-10	2.33369e-05	3:13581873	cg04245434	0.76111	1.84378e-10	4.7196e-06
21:38579914	cg11399508	-0.408992	7.33649e-10	1.92055e-05	6:24645967	cg18433519	1.19035	9.38442e-10	2.33369e-05	3:13581974	cg04245434	0.758321	1.86824e-10	4.7196e-06
3:126025471	cg01421806	0.846212	7.70657e-10	1.97088e-05	6:24646510	cg18433519	1.19268	9.50808e-10	2.33369e-05	3:13584508	cg04245434	0.758626	1.92651e-10	4.7196e-06
21:38578685	cg11399508	-0.407574	7.73111e-10	1.97088e-05	6:24646504	cg18433519	1.19236	9.50891e-10	2.33369e-05	3:13582261	cg04245434	0.755528	1.93005e-10	4.7196e-06
21:38578207	cg11399508	-0.406923	7.85874e-10	1.97088e-05	6:24647184	cg18433519	1.19409	9.63277e-10	2.33369e-05	5:150677890	cg12262617	0.847146	1.94396e-10	4.7196e-06
21:38578189	cg11399508	-0.406882	7.85968e-10	1.97088e-05	6:24647152	cg18433519	1.19355	9.64578e-10	2.33369e-05	3:13582453	cg04245434	0.753459	1.95973e-10	4.7196e-06
3:126025403	cg01421806	0.844632	8.0113e-10	1.97241e-05	6:24647229	cg18433519	1.19425	9.69738e-10	2.33369e-05	3:13582485	cg04245434	0.752608	1.97085e-10	4.7196e-06
3:126024462	cg01421806	0.845919	8.06251e-10	1.97241e-05	21:46979646	cg21139150	-0.94536	9.7793e-10	2.33369e-05	3:13582768	cg04245434	0.748766	1.98033e-10	4.7196e-06
3:126024651	cg01421806	0.843012	8.11417e-10	1.97241e-05	19:13737371	cg17499156	-0.537896	9.80912e-10	2.33369e-05	3:13582467	cg04245434	0.752781	1.98593e-10	4.7196e-06
3:126024473	cg01421806	0.841977	8.42014e-10	2.00607e-05	15:86124483	cg18088723	1.13886	9.81642e-10	2.33369e-05	3:13583361	cg04245434	0.751182	2.07005e-10	4.7196e-06
19:29222000	cg25267487	0.4844	8.42104e-10	2.00607e-05	6:24648107	cg18433519	1.19552	9.81738e-10	2.33369e-05	5:150677806	cg12262617	0.846297	2.07423e-10	4.7196e-06
3:126022563	cg01421806	0.852813	8.62076e-10	2.01869e-05	6:24648406	cg18433519	1.19589	9.8943e-10	2.33369e-05	3:13583833	cg04245434	0.7535	2.08834e-10	4.7196e-06
3:126023648	cg01421806	0.838262	9.02858e-10	2.01869e-05	6:24649161	cg18433519	1.2023	1.01297e-09	2.35006e-05	5:150677643	cg12262617	0.847731	2.09096e-10	4.7196e-06
3:126023617	cg01421806	0.838272	9.09134e-10	2.01869e-05	1:91993388	cg02496470	0.722584	1.0161e-09	2.35006e-05	3:13584131	cg04245434	0.753744	2.09649e-10	4.7196e-06
17:34968328	cg00393814	-0.435536	9.15115e-10	2.01869e-05	17:64896955	cg05873137	-0.418555	1.13555e-09	2.60106e-05	3:13584151	cg04245434	0.753882	2.10133e-10	4.7196e-06
3:126022797	cg01421806	0.841422	9.23247e-10	2.01869e-05	5:141822254	cg14815675	-0.563178	1.40539e-09	3.11312e-05	3:13584435	cg04245434	0.755222	2.11707e-10	4.7196e-06
3:126022219	cg01421806	0.843558	9.27595e-10	2.01869e-05	5:141821392	cg14815675	-0.557367	1.40572e-09	3.11312e-05	3:13584502	cg04245434	0.755568	2.12911e-10	4.7196e-06
3:126022546	cg01421806	0.842565	9.28541e-10	2.01869e-05	18:74118168	cg24786174	0.415134	1.41123e-09	3.11312e-05	3:13584678	cg04245434	0.75663	2.13205e-10	4.7196e-06
3:126022099	cg01421806	0.844363	9.40165e-10	2.01869e-05	5:141821413	cg14815675	-0.557465	1.41137e-09	3.11312e-05	3:13584810	cg04245434	0.757053	2.13969e-10	4.7196e-06
3:126021699	cg01421806	0.847019	9.42524e-10	2.01869e-05	1:227177444	cg10327440	1.48983	1.46447e-09	3.20062e-05	3:13585041	cg04245434	0.75833	2.16499e-10	4.7316e-06
3:126021491	cg01421806	0.849365	9.50035e-10	2.01869e-05	5:141822002	cg14815675	-0.549049	1.48645e-09	3.20371e-05	3:13585468	cg04245434	0.760423	2.19923e-10	4.74426e-06
3:126021600	cg01421806	0.84817	9.53878e-10	2.01869e-05	5:141821010	cg14815675	-0.545109	1.50258e-09	3.20371e-05	3:13585823	cg04245434	0.761811	2.21061e-10	4.74426e-06
3:126020791	cg01421806	0.852751	9.54528e-10	2.01869e-05	19:13737107	cg17499156	-0.533586	1.53149e-09	3.20371e-05	3:13585902	cg04245434	0.761874	2.23186e-10	4.74709e-06
17:34966847	cg00393814	0.473078	9.57568e-10	2.01869e-05	17:34969690	cg00393814	-0.459754	1.62329e-09	3.20371e-05	3:13586461	cg04245434	0.764462	2.28358e-10	4.81412e-06
3:126020682	cg01421806	0.854866	9.7496e-10	2.03733e-05	17:34969677	cg00393814	-0.461665	1.63835e-09	3.20371e-05	3:13587019	cg04245434	0.766982	2.35715e-10	4.92563e-06
3:126020362	cg01421806	0.856274	1.33417e-09	2.76371e-05	17:34969676	cg00393814	-0.4615	1.65259e-09	3.20371e-05	3:13581628	cg04245434	0.764711	2.54385e-10	5.26953e-06
17:34969690	cg00393814	-0.443985	1.35834e-09	2.78953e-05	1:227176162	cg10327440	1.49156	1.67178e-09	3.20371e-05	4:173644317	cg02280486	-0.715244	2.57992e-10	5.29818e-06
3:126020224	cg01421806	0.852073	1.39098e-09	2.82308e-05	5:150678933	cg12262617	0.806573	1.70173e-09	3.20371e-05	13:112823453	cg10884507	0.662771	2.62983e-10	5.35452e-06
17:34969393	cg00393814	-0.442163	1.39838e-09	2.82308e-05	17:34969393	cg00393814	-0.457649	1.71251e-09	3.20371e-05	17:34966847	cg00393814	0.536955	2.68294e-10	5.41636e-06
15:74224996	cg05241575	-0.493979	1.42187e-09	2.84638e-05	19:15923589	cg26905254	-0.779519	1.72796e-09	3.20371e-05	13:112822984	cg10884507	0.697636	2.86478e-10	5.73487e-06
17:34969677	cg00393814	-0.445025	1.50877e-09	2.93102e-05	5:40440063	cg25718284	-0.552427	1.73101e-09	3.20371e-05	2:109860154	cg25534756	-0.689477	2.91788e-10	5.76751e-06
15:74228464	cg05241575	-0.503233	1.51119e-09	2.93102e-05	14:22694926	cg07863882	-1.17619	1.76804e-09	3.20371e-05	3:13580188	cg04245434	0.786559	2.94517e-10	5.76751e-06
17:34969676	cg00393814	-0.444926	1.51137e-09	2.93102e-05	14:22694777	cg07863882	-1.17627	1.77147e-09	3.20371e-05	2:109859434	cg25534756	-0.689213	2.95745e-10	5.76751e-06
15:74226145	cg05241575	-0.496336	1.51337e-09	2.93102e-05	19:15922034	cg26905254	-0.77796	1.77574e-09	3.20371e-05	1:183625210	cg23961843	-0.489428	3.01362e-10	5.76751e-06
17:34968518	cg00393814	-0.439373	1.52987e-09	2.93855e-05	1:227180981	cg10327440	1.47778	1.80501e-09	3.20371e-05	13:112822840	cg10884507	0.697683	3.02318e-10	5.76751e-06
17:34968506	cg00393814	-0.439053	1.54193e-09	2.93855e-05	1:227180947	cg10327440	1.47787	1.80784e-09	3.20371e-05	13:112823006	cg10884507	0.697193	3.02635e-10	5.76751e-06
2:159867180	cg13920856	0.853273	1.55989e-09	2.94348e-05	14:22693912	cg07863882	-1.17845	1.81532e-09	3.20371e-05	3:13581247	cg04245434	0.781514	3.09429e-10	5.85018e-06
15:74227037	cg05241575	-0.501006	1.56922e-09	2.94348e-05	14:22694065	cg07863882	-1.17819	1.81687e-09	3.20371e-05	2:88469770	cg04169830	0.493025	3.13075e-10	5.87252e-06
17:34968399	cg00393814	-0.43842	1.59391e-09	2.9607e-05	1:227173892	cg10327440	1.5031	1.81765e-09	3.20371e-05	1:183623619	cg23961843	-0.488265	3.20019e-10	5.95588e-06
17:34969028	cg00393814	-0.440439	1.60326e-09	2.9607e-05	14:22695128	cg07863882	-1.17772	1.81843e-09	3.20371e-05	2:88467576	cg04169830	0.491056	3.24682e-10	5.95855e-06
17:34968395	cg00393814	-0.438098	1.6838e-09	3.0855e-05	14:22693679	cg07863882	-1.17886	1.82504e-09	3.20371e-05	2:88467934	cg04169830	0.491342	3.25166e-10	5.95855e-06
17:34966796	cg00393814	0.477592	1.69796e-09	3.08771e-05	14:22693333	cg07863882	-1.17934	1.83826e-09	3.20371e-05	1:183622658	cg23961843	-0.487207	3.30958e-10	6.01841e-06
17:64896955	cg05873137	-0.465537	1.85911e-09	3.35513e-05	14:22695524	cg07863882	-1.17868	1.85199e-09	3.20371e-05	2:88469104	cg04169830	0.492665	3.3666e-10	6.07572e-06
17:34968391	cg00393814	0.462891	2.33449e-09	4.18139e-05	14:22692904	cg07863882	-1.18006	1.86232e-09	3.20371e-05	2:88469863	cg04169830	0.493209	3.39626e-10	6.08314e-06
17:34968605	cg00393814	0.464333	2.37457e-09	4.22143e-05	4:173652265	cg02280486	-0.66209	1.86864e-09	3.20371e-05	1:183620363	cg23961843	-0.485203	3.50481e-10	6.23074e-06
17:34965584	cg00393814	0.470363	2.63711e-09	4.65343e-05	1:227174210	cg10327440	1.49626	1.87299e-09	3.20371e-05	17:11778156	cg14165858	0.457458	3.70891e-10	6.54158e-06
17:34964977	cg00393814	0.472107	2.72411e-09	4.74334e-05	16:632728	cg14562783	-0.3967	1.89021e-09	3.20371e-05	17:11777964	cg14165858	0.456052	3.74065e-10	6.54158e-06
12:131482154	cg00525876	-0.441694	2.72788e-09	4.74334e-05	16:632736	cg14562783	-0.397089	1.89819e-09	3.20371e-05	17:11778240	cg14165858	0.460586	3.76205e-10	6.54158e-06
17:34965999	cg00393814	0.467229	2.77681e-09	4.7435e-05	1:227174823	cg10327440	1.49635	1.93423e-09	3.20371e-05	1:227180981	cg10327440	1.47664	3.83595e-10	6.56137e-06
12:131487973	cg00525876	-0.424571	2.7841e-09	4.7435e-05	4:173651600	cg02280486	-0.662467	1.94204e-09	3.20371e-05	1:227180947	cg10327440	1.47668	3.85008e-10	6.56137e-06
17:34966611	cg00393814	0.467272	2.79658e-09	4.7435e-05	16:632767	cg14562783	-0.397135	1.94742e-09	3.20371e-05	6:168533476	cg20992785	-0.534359	3.85606e-10	6.56137e-06
6:168533003	cg20992785	-0.544756	2.80968e-09	4.7435e-05	14:22696177	cg07863882	-1.18077	1.94961e-09	3.20371e-05	6:168533451	cg20992785	-0.533245	3.90026e-10	6.58951e-06
12:131488179	cg00525876	-0.424961	2.82754e-09	4.7435e-05	16:633125	cg14562783	-0.397909	1.96294e-09	3.20371e-05	10:10000514	cg06878111	1.03988	4.01612e-10	6.59669e-06
17:34967414	cg00393814	0.467258	2.87626e-09	4.79151e-05	14:22696268	cg07863882	-1.18119	1.97024e-09	3.20371e-05	10:9999468	cg06878111	1.0398	4.03975e-10	6.59669e-06
6:168533476	cg20992785	-0.532608	2.93943e-09	4.83554e-05	4:173650845	cg02280486	-0.662726	1.97209e-09	3.20371e-05	10:10000018	cg06878111	1.03972	4.04008e-10	6.59669e-06
12:131486730	cg00525876	-0.424855	2.94329e-09	4.83554e-05	16:633353	cg14562783	-0.398727	1.98112e-09	3.20371e-05	10:9996568	cg06878111	1.04071	4.04028e-10	6.59669e-06
17:34969902	cg00393814	0.471052	3.05511e-09	4.98415e-05	16:633354	cg14562783	-0.398527	1.99643e-09	3.20371e-05	10:9999980	cg06878111	1.0398	4.04359e-10	6.59669e-06
6:168533451	cg20992785	-0.531122	3.07559e-09	4.98415e-05	1:227177293	cg10327440	1.47996	2.00241e-09	3.20371e-05	10:9998811	cg06878111	1.03941	4.07065e-10	6.59669e-06
12:131488208	cg00525876	-0.42473	3.15442e-09	5.04555e-05	14:22696505	cg07863882	-1.18199	2.00623e-09	3.20371e-05	10:9997001	cg06878111	1.03841	4.13359e-10	6.65342e-06
12:131483585	cg00525876	-0.4332	3.15585e-09	5.04555e-05	1:227177061	cg10327440	1.48026	2.01515e-09	3.20371e-05	10:9995947	cg06878111	1.03739	4.20812e-10	6.72793e-06
12:131484275	cg00525876	-0.431905	3.20696e-09	5.09309e-05	14:22696674	cg07863882	-1.18263	2.04396e-09	3.20371e-05	10:9995083	cg06878111	1.0365	4.2795e-10	6.78018e-06
12:131484366	cg00525876	-0.425199	3.45562e-09	5.45166e-05	5:40439464	cg25718284	-0.548269	2.04591e-09	3.20371e-05	10:9994843	cg06878111	1.03639	4.29773e-10	6.78018e-06
15:74228391	cg05241575	-0.506792	3.84281e-09	6.0226e-05	4:173650144	cg02280486	-0.662995	2.04922e-09	3.20371e-05	17:34966796	cg00393814	0.54343	4.34452e-10	6.79013e-06
17:64896732	cg05873137	-0.444935	3.91241e-09	6.09162e-05	17:34969028	cg00393814	-0.455434	2.05762e-09	3.20371e-05	3:13586096	cg04245434	0.769258	4.37731e-10	6.79013e-06
4:173652265	cg02280486	-0.65728	4.02516e-09	6.22647e-05	14:22696857	cg07863882	-1.18356	2.10579e-09	3.22688e-05	10:10003196	cg06878111	1.04519	4.38954e-10	6.79013e-06
6:168533576	cg20992785	-0.537655	4.10928e-09	6.31558e-05	17:34968518	cg00393814	-0.453605	2.1341e-09	3.22688e-05	10:10003585	cg06878111	1.04484	4.45451e-10	6.81476e-06
4:173651600	cg02280486	-0.657754	4.14375e-09	6.32773e-05	4:173649654	cg02280486	-0.663254	2.13528e-09	3.22688e-05	19:15922034	cg26905254	-0.751021	4.46268e-10	6.81476e-06
4:173650845	cg02280486	-0.65805	4.19236e-09	6.36119e-05	1:227175967	cg10327440	1.48223	2.1561e-09	3.22688e-05	3:13580045	cg04245434	0.782696	4.56866e-10	6.87728e-06
4:173650144	cg02280486	-0.658443	4.30695e-09	6.4937e-05	21:46978877	cg21139150	-0.939832	2.16199e-09	3.22688e-05	3:13580189	cg04245434	0.781571	4.58484e-10	6.87728e-06
4:173649654	cg02280486	-0.65886	4.42565e-09	6.6307e-05	14:22697047	cg07863882	-1.18453	2.1761e-09	3.22688e-05	3:13580154	cg04245434	0.782404	4.59023e-10	6.87728e-06
6:24642950	cg00944873	-0.465175	4.67061e-09	6.93233e-05	17:34968506	cg00393814	-0.453168	2.17661e-09	3.22688e-05	19:15923589	cg26905254	-0.75144	4.70464e-10	6.96176e-06
6:24644500	cg00944873	-0.465686	4.68518e-09	6.93233e-05	17:64896732	cg05873137	-0.400953	2.18087e-09	3.22688e-05	8:104138141	cg03849132	0.796808	4.70506e-10	6.96176e-06
4:173647258	cg02280486	-0.660199	4.77685e-09	6.97214e-05	14:22697090	cg07863882	-1.18475	2.20048e-09	3.2358e-05	1:227177293	cg10327440	1.47619	4.76811e-10	7.01149e-06
6:24645134	cg00944873	-0.465993	4.79188e-09	6.97214e-05	14:22697135	cg07863882	-1.1849	2.21967e-09	3.24399e-05	1:227177061	cg10327440	1.47617	4.86229e-10	7.10612e-06
6:24645195	cg00944873	-0.465987	4.8208e-09	6.97214e-05	17:34968399	cg00393814	-0.452561	2.23633e-09	3.24841e-05	13:112817180	cg10884507	0.749955	5.09165e-10	7.39594e-06
6:24645420	cg00944873	-0.466186	4.89329e-09	6.97214e-05	18:74116668	cg24786174	0.400543	2.3454e-09	3.27415e-05	6:168533576	cg20992785	-0.540369	5.13751e-10	7.41733e-06
21:38580151	cg01329690	-0.52628	4.90216e-09	6.97214e-05	18:74117261	cg24786174	0.39763	2.37479e-09	3.27415e-05	13:112823413	cg10884507	0.646276	5.21143e-10	7.47873e-06
6:24645467	cg00944873	-0.466241	4.92114e-09	6.97214e-05	4:173647258	cg02280486	-0.664248	2.37819e-09	3.27415e-05	3:8896054	cg02773192	-0.697944	5.28291e-10	7.53591e-06
21:38579914	cg01329690	-0.525804	4.94576e-09	6.97214e-05	18:74117767	cg24786174	0.39555	2.3839e-09	3.27415e-05	1:227175967	cg10327440	1.47733	5.40418e-10	7.65138e-06
6:24645610	cg00944873	-0.46635	4.94779e-09	6.97214e-05	18:74117984	cg24786174	0.395414	2.38539e-09	3.27415e-05	1:227177193	cg10327440	1.48143	5.42809e-10	7.65138e-06
6:24645967	cg00944873	-0.466669	5.07768e-09	6.97214e-05	18:74117840	cg24786174	0.395347	2.39504e-09	3.27415e-05	1:227174823	cg10327440	1.48779	5.50179e-10	7.70965e-06
21:38578207	cg01329690	-0.5235	5.08206e-09	6.97214e-05	18:74118366	cg24786174	0.393646	2.40146e-09	3.27415e-05	18:60755065	cg17358692	-0.642063	5.90927e-10	8.18806e-06
21:38578189	cg01329690	-0.523443	5.08448e-09	6.97214e-05	5:40438831	cg25718284	-0.544866	2.40467e-09	3.27415e-05	6:168533003	cg20992785	-0.541936	5.94231e-10	8.18806e-06
21:38578685	cg01329690	-0.524167	5.08907e-09	6.97214e-05	17:34968395	cg00393814	-0.452053	2.40681e-09	3.27415e-05	19:11136315	cg09039252	0.962543	6.00375e-10	8.18806e-06
4:173647412	cg02280486	-0.659729	5.09256e-09	6.97214e-05	18:74120233	cg24786174	0.394984	2.41597e-09	3.27415e-05	13:112823638	cg10884507	0.649257	6.01442e-10	8.18806e-06
17:39996172	cg25627920	0.620935	5.25911e-09	7.09274e-05	14:22697775	cg07863882	-1.18677	2.42486e-09	3.27415e-05	17:34969902	cg00393814	0.539083	6.01506e-10	8.18806e-06
5:150678933	cg12262617	0.822763	5.26316e-09	7.09274e-05	18:74119120	cg24786174	0.39137	2.42759e-09	3.27415e-05	17:34967414	cg00393814	0.533527	6.38802e-10	8.64635e-06
17:39996226	cg25627920	0.620853	5.26997e-09	7.09274e-05	17:42645017	cg11744538	-0.500772	2.43272e-09	3.27415e-05	17:34966611	cg00393814	0.533129	6.46663e-10	8.70331e-06
14:77239567	cg23436960	0.595149	5.30255e-09	7.0965e-05	1:227177193	cg10327440	1.4826	2.46276e-09	3.29596e-05	17:34965999	cg00393814	0.532912	6.5299e-10	8.73908e-06
6:24646504	cg00944873	-0.467031	5.36735e-09	7.11836e-05	17:42651660	cg11744538	-0.486147	2.50292e-09	3.3278e-05	1:227176164	cg10327440	1.47504	7.22892e-10	9.62055e-06
6:24646510	cg00944873	-0.467135	5.37865e-09	7.11836e-05	1:227176164	cg10327440	1.48317	2.5145e-09	3.3278e-05	17:34965584	cg00393814	0.534741	7.39531e-10	9.78731e-06
17:39996734	cg25627920	0.619398	5.44621e-09	7.16795e-05	5:40438684	cg25718284	-0.543935	2.54117e-09	3.32923e-05	17:34964977	cg00393814	0.536961	7.4774e-10	9.84128e-06
6:24647152	cg00944873	-0.467345	5.52255e-09	7.21059e-05	13:43556903	cg14754556	-0.585712	2.54352e-09	3.32923e-05	1:227173477	cg10327440	1.4824	7.58125e-10	9.92313e-06
6:24647184	cg00944873	-0.467515	5.53914e-09	7.21059e-05	4:173647412	cg02280486	-0.663545	2.58898e-09	3.33549e-05	1:227177444	cg10327440	1.46462	7.69677e-10	1.00193e-05
6:24647229	cg00944873	-0.467522	5.60302e-09	7.244e-05	14:22698094	cg07863882	1.18787	2.59589e-09	3.33549e-05	19:11135654	cg09039252	0.952698	7.81497e-10	1.01179e-05
17:39997265	cg25627920	0.618018	5.62563e-09	7.244e-05	5:40438631	cg25718284	-0.543402	2.59913e-09	3.33549e-05	19:11138167	cg09039252	0.944758	7.91388e-10	1.01905e-05
17:39997374	cg25627920	0.617731	5.66142e-09	7.2509e-05	17:42651946	cg11744538	-0.485812	2.60432e-09	3.33549e-05	2:106886471	cg05468156	0.627986	8.01322e-10	1.02583e-05
6:24648107	cg00944873	-0.467822	5.78002e-09	7.36321e-05	14:22698125	cg07863882	1.18791	2.62703e-09	3.34659e-05	2:106886496	cg05468156	0.628038	8.05267e-10	1.02583e-05
6:24648406	cg00944873	-0.467937	5.83738e-09	7.39672e-05	17:42651920	cg11744538	-0.485361	2.65833e-09	3.34698e-05	21:46979776	cg21139150	-0.913619	8.32815e-10	1.05529e-05
6:24647784	cg00944873	-0.466163	6.24882e-09	7.87617e-05	1:227173477	cg10327440	1.48991	2.68604e-09	3.34698e-05	4:185023845	cg06737308	-0.42455	8.63314e-10	1.08814e-05
19:11133272	cg09039252	0.969769	6.3007e-09	7.89977e-05	5:40438471	cg25718284	-0.542645	2.69494e-09	3.34698e-05	1:227176162	cg10327440	1.46474	9.37801e-10	1.17581e-05
21:46979776	cg21139150	-0.872645	6.39911e-09	7.98115e-05	17:42651751	cg11744538	-0.485105	2.69637e-09	3.34698e-05	19:11139636	cg09039252	0.937475	9.81054e-10	1.2236e-05
1:204242056	cg10493970	0.738299	6.58749e-09	8.13429e-05	5:132927454	cg14889167	0.962238	2.69759e-09	3.34698e-05	1:183627623	cg23961843	-0.472018	1.05485e-09	1.30879e-05
1:24739960	cg02526330	0.592729	6.59019e-09	8.13429e-05	2:109860154	cg25534756	-0.739225	2.74492e-09	3.38806e-05	1:227174210	cg10327440	1.46897	1.07046e-09	1.32128e-05
6:24649161	cg00944873	-0.469357	6.65182e-09	8.16805e-05	2:109859434	cg25534756	-0.738898	2.78494e-09	3.40323e-05	1:227173892	cg10327440	1.47429	1.09186e-09	1.34074e-05
19:29222000	cg14983838	0.666165	6.76389e-09	8.26307e-05	6:24645943	cg18433519	1.18768	2.79186e-09	3.40323e-05	5:150674226	cg12262617	0.82263	1.17575e-09	1.43635e-05
5:96121524	cg08986950	-1.33404	6.81227e-09	8.27971e-05	6:24645947	cg18433519	1.18779	2.80006e-09	3.40323e-05	1:183627616	cg23961843	-0.474253	1.18981e-09	1.44611e-05
18:60755065	cg17358692	-0.631208	7.02306e-09	8.49258e-05	17:42647230	cg11744538	-0.486169	3.01526e-09	3.63691e-05	21:38580151	cg01262913	-0.540942	1.23498e-09	1.49339e-05
5:150677890	cg12262617	0.816543	7.74883e-09	9.32289e-05	17:42647427	cg11744538	-0.485535	3.02342e-09	3.63691e-05	5:150674248	cg12262617	0.821039	1.25699e-09	1.51104e-05
5:150677643	cg12262617	0.817635	7.95374e-09	9.52133e-05	5:40437948	cg25718284	-0.540096	3.03813e-09	3.63691e-05	21:38579914	cg01262913	-0.54033	1.26226e-09	1.51104e-05
5:150677806	cg12262617	0.815925	8.05306e-09	9.59203e-05	5:40434755	cg25718284	-0.540637	3.08175e-09	3.64229e-05	21:38578207	cg01262913	-0.538069	1.28717e-09	1.52186e-05
19:11136215	cg09039252	0.925592	8.50905e-09	0.000100847	5:40434652	cg25718284	-0.540653	3.08642e-09	3.64229e-05	21:38578685	cg01262913	-0.538755	1.28907e-09	1.52186e-05
19:29219850	cg25267487	0.43073	9.2465e-09	0.000109045	19:47080197	cg06489993	0.653362	3.09209e-09	3.64229e-05	21:38578189	cg01262913	-0.537989	1.29047e-09	1.52186e-05
6:132785797	cg09293319	-0.439837	9.60559e-09	0.000112722	5:40433552	cg25718284	-0.540722	3.10378e-09	3.64229e-05	18:74116668	cg24786174	0.412202	1.39351e-09	1.62993e-05
19:11140703	cg09039252	0.902933	1.04067e-08	0.000121524	17:42650550	cg11744538	-0.478803	3.40553e-09	3.97681e-05	18:74120233	cg24786174	0.406644	1.4069e-09	1.62993e-05
1:205799987	cg08720477	-0.398598	1.08646e-08	0.000126252	19:47079181	cg06489993	0.649239	3.44833e-09	4.00714e-05	18:74119120	cg24786174	0.402954	1.40816e-09	1.62993e-05
17:2919393	cg19078123	0.253509	1.10194e-08	0.00012688	1:246668230	cg04798314	1.41923	3.66539e-09	4.2387e-05	18:74117261	cg24786174	0.409215	1.40947e-09	1.62993e-05
18:74116668	cg24786174	0.366464	1.10252e-08	0.00012688	1:205799987	cg08720477	-0.417313	3.73529e-09	4.2778e-05	18:74478276	cg06208584	-0.735079	1.4364e-09	1.64521e-05
18:74117261	cg24786174	0.363749	1.12168e-08	0.000128465	2:198044078	cg17833180	0.606743	3.7479e-09	4.2778e-05	16:65407037	cg10278552	-0.468065	1.4365e-09	1.64521e-05
18:74119120	cg24786174	0.358036	1.14199e-08	0.000130166	1:246668005	cg04798314	1.41826	3.75307e-09	4.2778e-05	13:112823350	cg10884507	0.65165	1.46743e-09	1.66495e-05
18:74120233	cg24786174	0.361203	1.1571e-08	0.000131259	2:198043786	cg17833180	0.607095	3.8117e-09	4.32394e-05	17:11773438	cg14165858	0.45419	1.47505e-09	1.66495e-05
2:88469863	cg18715057	-0.570861	1.21179e-08	0.000134051	19:47079149	cg06489993	0.649641	3.95975e-09	4.45509e-05	18:74117984	cg24786174	0.406581	1.4827e-09	1.66495e-05
1:12664766	cg06033579	-0.478941	1.21277e-08	0.000134051	5:35861068	cg06945627	0.703653	3.96473e-09	4.45509e-05	18:74117767	cg24786174	0.406671	1.49147e-09	1.66495e-05
18:74117984	cg24786174	0.36112	1.21456e-08	0.000134051	1:246667843	cg04798314	1.4157	3.98576e-09	4.4577e-05	18:74117840	cg24786174	0.406487	1.49374e-09	1.66495e-05
18:74117767	cg24786174	0.361231	1.21585e-08	0.000134051	2:198041441	cg17833180	0.610259	4.02154e-09	4.4767e-05	18:74118366	cg24786174	0.404749	1.49567e-09	1.66495e-05
14:81393496	cg01939675	0.586803	1.21978e-08	0.000134051	5:40433576	cg25718284	-0.546809	4.04935e-09	4.48669e-05	4:185023826	cg06737308	-0.417885	1.53654e-09	1.70249e-05
18:74117840	cg24786174	0.361026	1.2238e-08	0.000134051	2:198040500	cg17833180	0.611439	4.15926e-09	4.58714e-05	16:65403057	cg10278552	-0.463667	1.60814e-09	1.77358e-05
2:88469104	cg18715057	-0.569997	1.22613e-08	0.000134051	17:34968328	cg00393814	-0.439371	4.20482e-09	4.61601e-05	1:227174145	cg10327440	1.40661	1.62157e-09	1.78014e-05
18:74118366	cg24786174	0.359472	1.22673e-08	0.000134051	17:34966796	cg00393814	0.487179	4.30168e-09	4.68937e-05	4:185023453	cg06737308	-0.419758	1.99256e-09	2.17738e-05
2:88467934	cg18715057	-0.567784	1.26025e-08	0.000136364	17:34969902	cg00393814	0.486036	4.31101e-09	4.68937e-05	4:185023072	cg06737308	-0.423023	2.01702e-09	2.19404e-05
2:88467576	cg18715057	-0.567395	1.26462e-08	0.000136364	13:43558690	cg14754556	-0.577247	4.48299e-09	4.83178e-05	18:74118168	cg24786174	0.419703	2.11304e-09	2.28804e-05
2:88469770	cg18715057	-0.569313	1.26507e-08	0.000136364	13:43558800	cg14754556	-0.577352	4.48319e-09	4.83178e-05	21:46979883	cg21139150	-0.908366	2.2242e-09	2.39751e-05
1:12664997	cg06033579	-0.478708	1.32799e-08	0.000142502	13:43558672	cg14754556	-0.577171	4.50278e-09	4.83178e-05	18:74119969	cg24786174	0.392595	2.28325e-09	2.45007e-05
1:227177444	cg10327440	1.41288	1.39853e-08	0.000148578	13:43558189	cg14754556	-0.576518	4.58476e-09	4.89769e-05	5:150677509	cg12262617	-0.834648	2.43767e-09	2.60405e-05
12:130682225	cg27311341	0.324357	1.40268e-08	0.000148578	13:43557687	cg14754556	-0.575643	4.62296e-09	4.9047e-05	21:38580151	cg11399508	-0.399964	2.48769e-09	2.64562e-05
6:132788323	cg09293319	-0.430373	1.40333e-08	0.000148578	4:184355824	cg09690918	1.05534	4.6325e-09	4.9047e-05	21:46979997	cg21139150	-0.898052	2.50896e-09	2.65638e-05
19:29220956	cg25267487	0.438747	1.45088e-08	0.000152933	4:184355531	cg09690918	1.05768	4.66638e-09	4.91871e-05	21:46980198	cg21139150	-0.890611	2.53482e-09	2.67189e-05
19:29221056	cg25267487	0.438708	1.48323e-08	0.000155409	2:198038650	cg17833180	0.614843	4.74369e-09	4.96957e-05	21:38579914	cg11399508	-0.399487	2.54779e-09	2.67373e-05
19:29221789	cg25267487	0.435831	1.50114e-08	0.000155409	13:43557632	cg14754556	-0.574944	4.78996e-09	4.96957e-05	21:38578685	cg11399508	-0.398397	2.57474e-09	2.68877e-05
6:29647545	cg19636627	0.968759	1.51134e-08	0.000155409	5:150677890	cg12262617	0.790396	4.85085e-09	4.96957e-05	21:38578207	cg11399508	-0.397819	2.59446e-09	2.68877e-05
6:29648377	cg19636627	0.969231	1.51277e-08	0.000155409	17:6548168	cg23551722	0.902187	4.92697e-09	4.96957e-05	21:38578189	cg11399508	-0.397774	2.59598e-09	2.68877e-05
6:29647642	cg19636627	0.968793	1.5171e-08	0.000155409	13:43557529	cg14754556	-0.573847	4.93466e-09	4.96957e-05	21:46981081	cg21139150	-0.880259	2.74031e-09	2.82597e-05
2:88465998	cg18715057	-0.566779	1.51964e-08	0.000155409	18:74119969	cg24786174	0.379377	4.95064e-09	4.96957e-05	5:132927454	cg14889167	0.946889	2.9131e-09	2.99121e-05
6:29646818	cg19636627	0.968304	1.52429e-08	0.000155409	13:43557404	cg14754556	-0.573426	5.00573e-09	4.96957e-05	15:41099899	cg13045913	-0.478713	3.07295e-09	3.12955e-05
19:29221927	cg25267487	0.435739	1.52655e-08	0.000155409	21:31620050	cg05116536	0.304808	5.07834e-09	4.96957e-05	1:5329783	cg05199871	-0.497229	3.0741e-09	3.12955e-05
6:29648119	cg19636627	0.971915	1.56547e-08	0.000158167	17:6549057	cg23551722	0.899923	5.13713e-09	4.96957e-05	1:4834229	cg19760464	0.511224	3.12989e-09	3.16636e-05
6:29648126	cg19636627	0.971863	1.57145e-08	0.000158167	5:150677643	cg12262617	0.790672	5.22666e-09	4.96957e-05	17:80873674	cg10310700	-0.452305	3.1393e-09	3.16636e-05
6:29648137	cg19636627	0.971848	1.57357e-08	0.000158167	5:150677806	cg12262617	0.789228	5.22683e-09	4.96957e-05	1:4836121	cg19760464	0.510231	3.15013e-09	3.16636e-05
1:227176162	cg10327440	1.4137	1.60507e-08	0.000158874	17:6548480	cg23551722	0.900101	5.22815e-09	4.96957e-05	5:150677246	cg12262617	-0.828269	3.22906e-09	3.23206e-05
18:74119969	cg24786174	0.349276	1.63454e-08	0.000158874	17:6548278	cg23551722	0.899769	5.24202e-09	4.96957e-05	5:150677020	cg12262617	-0.827793	3.27445e-09	3.25628e-05
6:24645943	cg00944873	-0.463486	1.63905e-08	0.000158874	17:6544937	cg23551722	0.89996	5.26482e-09	4.96957e-05	5:150677022	cg12262617	-0.827714	3.29089e-09	3.25628e-05
6:24645947	cg00944873	-0.463462	1.65349e-08	0.000158874	21:38580151	cg11399508	-0.402656	5.27622e-09	4.96957e-05	1:4834851	cg19760464	0.50991	3.29427e-09	3.25628e-05
6:29645937	cg19636627	0.967225	1.65444e-08	0.000158874	17:6544248	cg23551722	0.899106	5.38203e-09	4.96957e-05	5:150677182	cg12262617	-0.827499	3.33911e-09	3.28696e-05
15:78113557	cg18266472	-0.742234	1.65972e-08	0.000158874	17:6544275	cg23551722	0.899288	5.38796e-09	4.96957e-05	1:4835375	cg19760464	0.506496	3.35959e-09	3.288e-05
6:24644838	cg00944873	-0.459764	1.66506e-08	0.000158874	13:43556078	cg14754556	-0.571516	5.40174e-09	4.96957e-05	21:46979646	cg21139150	-0.875633	3.36777e-09	3.288e-05
19:29222661	cg25267487	0.435308	1.68207e-08	0.000158874	21:38579914	cg11399508	-0.402125	5.42984e-09	4.96957e-05	1:4834202	cg19760464	0.511117	3.3979e-09	3.30388e-05
18:74118168	cg24786174	0.372579	1.68357e-08	0.000158874	14:22698298	cg07863882	-1.19037	5.45554e-09	4.96957e-05	17:11778074	cg14165858	0.474551	3.51981e-09	3.40479e-05
15:78113421	cg18266472	-0.741569	1.70155e-08	0.000158874	21:31616364	cg05116536	0.304079	5.56441e-09	4.96957e-05	17:80874102	cg10310700	-0.451622	3.53027e-09	3.40479e-05
6:29645770	cg19636627	0.966425	1.72724e-08	0.000158874	21:31616466	cg05116536	0.303942	5.57108e-09	4.96957e-05	13:112823895	cg10884507	0.647791	3.56251e-09	3.42203e-05
1:227173892	cg10327440	1.4245	1.72951e-08	0.000158874	21:31616378	cg05116536	0.303988	5.60392e-09	4.96957e-05	21:46980627	cg21139150	-0.902036	3.67855e-09	3.51232e-05
12:26471070	cg06511653	-0.827642	1.7504e-08	0.000158874	21:31616804	cg05116536	0.303606	5.60521e-09	4.96957e-05	19:15925933	cg26905254	-0.718705	3.686e-09	3.51232e-05
6:41289493	cg04776727	-0.393685	1.75077e-08	0.000158874	21:38578685	cg11399508	-0.400829	5.61572e-09	4.96957e-05	14:81393496	cg01939675	0.60199	3.75561e-09	3.5644e-05
12:26470418	cg06511653	-0.827578	1.75472e-08	0.000158874	21:31620231	cg05116536	0.303522	5.63295e-09	4.96957e-05	1:5329865	cg05199871	-0.48963	3.90444e-09	3.65966e-05
6:41289590	cg04776727	-0.393713	1.76101e-08	0.000158874	21:31620281	cg05116536	0.303521	5.63691e-09	4.96957e-05	1:5329594	cg05199871	-0.489877	3.91265e-09	3.65966e-05
12:26468680	cg06511653	-0.82734	1.77557e-08	0.000158874	21:31616891	cg05116536	0.3034	5.65831e-09	4.96957e-05	1:5329980	cg05199871	-0.489628	3.91855e-09	3.65966e-05
6:41289850	cg04776727	-0.393782	1.78359e-08	0.000158874	21:31616985	cg05116536	0.303185	5.6704e-09	4.96957e-05	1:5329550	cg05199871	-0.489912	3.91995e-09	3.65966e-05
12:26469179	cg06511653	-0.827205	1.78548e-08	0.000158874	17:34967414	cg00393814	0.478772	5.6972e-09	4.96957e-05	1:5330103	cg05199871	-0.489652	3.9328e-09	3.65966e-05
6:41289932	cg04776727	-0.393747	1.79436e-08	0.000158874	21:38578207	cg11399508	-0.400182	5.70006e-09	4.96957e-05	1:5328815	cg05199871	-0.492141	3.96771e-09	3.66585e-05
22:43213631	cg14398247	-0.601735	1.80288e-08	0.000158874	21:38578189	cg11399508	-0.400112	5.72114e-09	4.96957e-05	1:5330208	cg05199871	-0.489769	3.97023e-09	3.66585e-05
4:173647008	cg02280486	-0.638597	1.80379e-08	0.000158874	4:173647008	cg02280486	-0.649648	5.72772e-09	4.96957e-05	1:5329219	cg05199871	-0.490769	3.99944e-09	3.67672e-05
6:41290054	cg04776727	-0.393803	1.80592e-08	0.000158874	21:31618205	cg05116536	0.302864	5.73003e-09	4.96957e-05	1:5330286	cg05199871	-0.48984	4.01287e-09	3.67672e-05
6:41290029	cg04776727	-0.393771	1.80824e-08	0.000158874	21:31617572	cg05116536	0.302701	5.74055e-09	4.96957e-05	1:5330540	cg05199871	-0.490036	4.03971e-09	3.68068e-05
6:41289962	cg04776727	-0.394049	1.8103e-08	0.000158874	21:31618636	cg05116536	0.302948	5.7539e-09	4.96957e-05	1:5330559	cg05199871	-0.490134	4.04809e-09	3.68068e-05
1:227174210	cg10327440	1.41725	1.81713e-08	0.000158874	21:31618431	cg05116536	0.302934	5.76897e-09	4.96957e-05	2:88469770	cg19744396	0.556447	4.14954e-09	3.75858e-05
8:104137318	cg03849132	0.667849	1.81728e-08	0.000158874	21:31618922	cg05116536	0.302959	5.77755e-09	4.96957e-05	17:80872451	cg10310700	-0.446747	4.26476e-09	3.84831e-05
6:41290174	cg04776727	-0.393976	1.82404e-08	0.000158874	21:31618591	cg05116536	0.303308	5.78325e-09	4.96957e-05	14:105402786	cg21017887	0.781954	4.33735e-09	3.89904e-05
19:15922034	cg26905254	-0.692388	1.82658e-08	0.000158874	21:31619851	cg05116536	0.303077	5.78887e-09	4.96957e-05	14:105402994	cg21017887	0.781419	4.37289e-09	3.91621e-05
4:173646299	cg02280486	-0.639088	1.84554e-08	0.000158874	21:31618275	cg05116536	0.302796	5.79563e-09	4.96957e-05	1:5329335	cg05199871	-0.490405	4.44772e-09	3.93616e-05
19:29221807	cg25267487	0.438327	1.85067e-08	0.000158874	21:31620718	cg05116536	0.303229	5.81598e-09	4.96957e-05	14:105403474	cg21017887	0.780211	4.45085e-09	3.93616e-05
6:41290290	cg04776727	-0.393865	1.85899e-08	0.000158874	21:31620514	cg05116536	0.30328	5.81757e-09	4.96957e-05	11:116829200	cg12696655	0.638681	4.47278e-09	3.93616e-05
12:130681593	cg27311341	0.317661	1.86019e-08	0.000158874	21:31621684	cg05116536	0.303339	5.82002e-09	4.96957e-05	11:116830087	cg12696655	0.638519	4.48198e-09	3.93616e-05
6:41290313	cg04776727	-0.393864	1.8681e-08	0.000158874	21:31620411	cg05116536	0.303229	5.8234e-09	4.96957e-05	1:5330239	cg05199871	-0.489818	4.48703e-09	3.93616e-05
15:78111914	cg18266472	-0.740062	1.86917e-08	0.000158874	21:31622077	cg05116536	0.303635	5.82346e-09	4.96957e-05	11:116830261	cg12696655	0.638328	4.50838e-09	3.93616e-05
1:227180981	cg10327440	1.39779	1.87204e-08	0.000158874	21:31622043	cg05116536	0.303408	5.82908e-09	4.96957e-05	1:5329181	cg05199871	-0.490877	4.52307e-09	3.93616e-05
6:24647784	cg18433519	1.19621	1.87873e-08	0.000158874	21:31620952	cg05116536	0.303248	5.84073e-09	4.96957e-05	1:5329215	cg05199871	-0.490693	4.52735e-09	3.93616e-05
1:227180947	cg10327440	1.39779	1.87957e-08	0.000158874	21:31621177	cg05116536	0.303233	5.84379e-09	4.96957e-05	14:105396693	cg21017887	0.78424	4.63637e-09	3.99952e-05
6:24642950	cg18433519	1.18633	1.88776e-08	0.000158874	21:31621187	cg05116536	0.303233	5.84379e-09	4.96957e-05	17:6544248	cg23551722	0.899016	4.65785e-09	3.99952e-05
6:24644500	cg18433519	1.18769	1.8884e-08	0.000158874	21:31621417	cg05116536	0.303254	5.85797e-09	4.96957e-05	17:6544275	cg23551722	0.899183	4.66704e-09	3.99952e-05
21:46980198	cg21139150	-0.848318	1.89252e-08	0.000158874	21:31622406	cg05116536	0.303429	5.86999e-09	4.96957e-05	17:6544937	cg23551722	0.89942	4.66738e-09	3.99952e-05
6:24645195	cg18433519	1.18892	1.90494e-08	0.000158874	17:34966611	cg00393814	0.478201	5.88135e-09	4.96957e-05	17:6548168	cg23551722	0.900119	4.74032e-09	4.03712e-05
6:24645134	cg18433519	1.18874	1.90847e-08	0.000158874	21:31623241	cg05116536	0.303482	5.89901e-09	4.96957e-05	1:227181554	cg10327440	1.44068	4.74515e-09	4.03712e-05
6:29645634	cg19636627	0.965107	1.9099e-08	0.000158874	4:173646299	cg02280486	-0.650068	5.90693e-09	4.96957e-05	15:41101145	cg13045913	-0.467727	4.86874e-09	4.08999e-05
6:24645420	cg18433519	1.18966	1.91447e-08	0.000158874	21:31623416	cg05116536	0.303495	5.90999e-09	4.96957e-05	15:41099349	cg13045913	-0.470128	4.8805e-09	4.08999e-05
4:173644724	cg02280486	-0.640291	1.92019e-08	0.000158874	21:31623537	cg05116536	0.303524	5.92196e-09	4.96957e-05	1:227181838	cg10327440	1.43727	4.88971e-09	4.08999e-05
6:24645467	cg18433519	1.18984	1.92185e-08	0.000158874	21:31623449	cg05116536	0.303506	5.92458e-09	4.96957e-05	2:88469863	cg19744396	0.555539	4.89505e-09	4.08999e-05
19:19290115	cg02784731	0.354632	1.92753e-08	0.000158874	17:34965999	cg00393814	0.477924	5.97941e-09	4.99796e-05	15:41099111	cg13045913	-0.47009	4.90558e-09	4.08999e-05
6:29645118	cg19636627	0.965868	1.92934e-08	0.000158874	4:184356218	cg09690918	1.01817	6.01653e-09	5.01141e-05	15:41099163	cg13045913	-0.469874	4.91308e-09	4.08999e-05
6:29644502	cg19636627	0.967445	1.92956e-08	0.000158874	4:184356319	cg09690918	1.01795	6.04105e-09	5.01287e-05	14:105402418	cg21017887	0.781708	4.92748e-09	4.08999e-05
6:24645610	cg18433519	1.19011	1.93211e-08	0.000158874	4:173644317	cg02280486	-0.686595	6.06038e-09	5.01287e-05	20:33509523	cg09632011	0.394755	4.95853e-09	4.10147e-05
6:29644633	cg19636627	0.966727	1.94342e-08	0.000158874	17:42651613	cg11744538	-0.471748	6.09179e-09	5.02142e-05	15:41103293	cg13045913	-0.468385	5.03327e-09	4.14223e-05
6:24645967	cg18433519	1.19137	1.94561e-08	0.000158874	13:43559768	cg14754556	-0.532554	6.23933e-09	5.1253e-05	17:6548480	cg23551722	0.897928	5.06072e-09	4.14223e-05
4:173642668	cg02280486	-0.642351	1.94919e-08	0.000158874	4:173644724	cg02280486	-0.651037	6.2834e-09	5.14377e-05	17:6548278	cg23551722	0.897608	5.07113e-09	4.14223e-05
6:29644275	cg19636627	0.967262	1.9601e-08	0.000158874	10:10003196	cg06878111	1.1173	6.33121e-09	5.16515e-05	15:41103797	cg13045913	-0.46854	5.09371e-09	4.14223e-05
6:29645038	cg19636627	0.967011	1.96992e-08	0.000158874	19:11133272	cg09039252	0.93843	6.4291e-09	5.22712e-05	15:41103862	cg13045913	-0.468563	5.09474e-09	4.14223e-05
6:41290250	cg04776727	-0.397183	1.98184e-08	0.000158874	4:173642668	cg02280486	-0.652826	6.53068e-09	5.29164e-05	17:6549057	cg23551722	0.897188	5.12519e-09	4.1438e-05
6:24646504	cg18433519	1.19314	1.98334e-08	0.000158874	14:105402786	cg21017887	0.800026	6.64593e-09	5.36677e-05	14:105398787	cg21017887	0.784225	5.13459e-09	4.1438e-05
6:24646510	cg18433519	1.19341	1.98721e-08	0.000158874	14:105402994	cg21017887	0.79948	6.69826e-09	5.39076e-05	13:112825250	cg10884507	0.635558	5.16863e-09	4.1438e-05
1:227174823	cg10327440	1.41518	1.99517e-08	0.000158874	17:34965584	cg00393814	0.479324	6.80776e-09	5.46043e-05	15:41104817	cg13045913	-0.468744	5.19239e-09	4.1438e-05
6:41290236	cg04776727	-0.397285	1.99956e-08	0.000158874	14:105403474	cg21017887	0.798126	6.86112e-09	5.48476e-05	15:41104874	cg13045913	-0.468768	5.20792e-09	4.1438e-05
22:43212781	cg14398247	-0.589894	1.99969e-08	0.000158874	17:34966847	cg00393814	0.472676	6.94489e-09	5.53316e-05	1:246668230	cg04798314	1.51349	5.2131e-09	4.1438e-05
22:43211880	cg14398247	-0.59007	2.00076e-08	0.000158874	11:19468769	cg20856960	-0.42848	7.04532e-09	5.57109e-05	2:88469104	cg19744396	0.553991	5.27146e-09	4.1438e-05
6:24647152	cg18433519	1.19421	2.01547e-08	0.000158953	17:80873674	cg10310700	-0.427865	7.04983e-09	5.57109e-05	20:33512406	cg09632011	0.388799	5.28217e-09	4.1438e-05
6:24647184	cg18433519	1.19467	2.01901e-08	0.000158953	17:34964977	cg00393814	0.481035	7.06265e-09	5.57109e-05	1:246668005	cg04798314	1.51277	5.28272e-09	4.1438e-05
22:43215692	cg14398247	-0.589258	2.02843e-08	0.000158953	10:9999468	cg06878111	1.10691	7.20104e-09	5.59684e-05	20:33512485	cg09632011	0.389098	5.29483e-09	4.1438e-05
6:24647229	cg18433519	1.19477	2.03364e-08	0.000158953	10:9998811	cg06878111	1.10656	7.22697e-09	5.59684e-05	20:33512510	cg09632011	0.389098	5.29483e-09	4.1438e-05
22:43216375	cg14398247	-0.589065	2.03512e-08	0.000158953	10:10000514	cg06878111	1.1068	7.22969e-09	5.59684e-05	14:105404384	cg21017887	0.777343	5.31855e-09	4.1438e-05
22:43217955	cg14398247	-0.588614	2.05619e-08	0.000158978	10:9999980	cg06878111	1.10681	7.23882e-09	5.59684e-05	1:5328634	cg05199871	-0.494328	5.36282e-09	4.1438e-05
6:24648107	cg18433519	1.19594	2.06151e-08	0.000158978	1:5329783	cg05199871	-0.467389	7.24294e-09	5.59684e-05	1:227178962	cg10327440	1.43856	5.37868e-09	4.1438e-05
6:24648406	cg18433519	1.19642	2.06607e-08	0.000158978	10:10000018	cg06878111	1.10667	7.24918e-09	5.59684e-05	1:5328625	cg05199871	-0.494246	5.39448e-09	4.1438e-05
21:46979997	cg21139150	-0.853507	2.06622e-08	0.000158978	10:9997001	cg06878111	1.10568	7.25975e-09	5.59684e-05	3:126024462	cg01421806	0.832087	5.39794e-09	4.1438e-05
1:227177293	cg10327440	1.39944	2.06881e-08	0.000158978	10:9995947	cg06878111	1.10483	7.29179e-09	5.6034e-05	1:5334212	cg05199871	-0.493034	5.39865e-09	4.1438e-05
1:227177061	cg10327440	1.39966	2.08424e-08	0.000159649	10:9995083	cg06878111	1.10404	7.34632e-09	5.62156e-05	1:5328595	cg05199871	-0.494331	5.40978e-09	4.1438e-05
17:2919623	cg19078123	0.250701	2.10692e-08	0.000160617	10:9994843	cg06878111	1.10395	7.36262e-09	5.62156e-05	15:41104701	cg13045913	-0.469219	5.43813e-09	4.15216e-05
19:29222999	cg14983838	0.638381	2.11036e-08	0.000160617	17:6549589	cg23551722	0.9092	7.51843e-09	5.72219e-05	1:246667843	cg04798314	1.51081	5.46637e-09	4.16039e-05
6:24649161	cg18433519	1.20246	2.13374e-08	0.000161359	10:10003585	cg06878111	1.11303	7.55513e-09	5.7318e-05	21:46978877	cg21139150	-0.874866	5.49638e-09	4.16991e-05
1:12662182	cg06033579	-0.470359	2.13753e-08	0.000161359	17:80874102	cg10310700	-0.427259	7.83928e-09	5.9285e-05	2:159867180	cg13920856	0.791391	5.51436e-09	4.17027e-05
2:88469104	cg13685155	0.426782	2.14043e-08	0.000161359	17:34968605	cg00393814	0.470666	7.9342e-09	5.9813e-05	20:33506463	cg09632011	0.387626	5.55885e-09	4.19061e-05
2:88469863	cg13685155	0.427248	2.15554e-08	0.000161986	14:105402418	cg21017887	0.798339	8.17799e-09	6.09096e-05	20:33510120	cg09632011	0.388662	5.61217e-09	4.20585e-05
21:46981081	cg21139150	-0.837082	2.17267e-08	0.000162759	1:5329594	cg05199871	-0.461513	8.1851e-09	6.09096e-05	20:33505997	cg09632011	0.387601	5.61437e-09	4.20585e-05
2:88469770	cg13685155	0.426358	2.18597e-08	0.000163243	1:5329550	cg05199871	-0.461556	8.1909e-09	6.09096e-05	3:126025471	cg01421806	0.830633	5.73796e-09	4.28495e-05
19:29218584	cg14983838	0.656664	2.1962e-08	0.000163494	1:5329865	cg05199871	-0.461246	8.19699e-09	6.09096e-05	12:130681593	cg27311341	0.3717	5.77302e-09	4.29755e-05
1:227175967	cg10327440	1.40107	2.23685e-08	0.000165678	1:5329219	cg05199871	-0.462474	8.2559e-09	6.09096e-05	1:227181923	cg10327440	1.43823	5.80877e-09	4.29755e-05
18:60757791	cg17358692	-0.589981	2.24134e-08	0.000165678	1:5329980	cg05199871	-0.461207	8.25609e-09	6.09096e-05	3:8895836	cg02773192	-0.65423	5.80895e-09	4.29755e-05
19:15923589	cg26905254	-0.690115	2.24641e-08	0.000165678	1:5328815	cg05199871	-0.463662	8.28026e-09	6.09096e-05	3:126025403	cg01421806	0.829187	5.89842e-09	4.35023e-05
18:60755145	cg17358692	-0.581003	2.25553e-08	0.000165838	1:91991348	cg02496470	0.656819	8.28422e-09	6.09096e-05	3:126024651	cg01421806	0.827535	5.98533e-09	4.39149e-05
15:78109419	cg18266472	-0.736392	2.28087e-08	0.000167185	1:5330103	cg05199871	-0.461178	8.32722e-09	6.10374e-05	2:88467576	cg17075372	0.63896	6.00827e-09	4.39149e-05
2:109860154	cg25534756	-0.687471	2.30463e-08	0.00016814	1:5330208	cg05199871	-0.461253	8.4319e-09	6.15815e-05	3:126022563	cg01421806	0.838007	6.00966e-09	4.39149e-05
3:53273287	cg14818451	0.340396	2.30802e-08	0.00016814	2:88469770	cg26963093	-0.52955	8.47696e-09	6.15815e-05	12:130682225	cg27311341	0.376765	6.03667e-09	4.39445e-05
21:46979883	cg21139150	-0.858954	2.32109e-08	0.000168466	2:88467576	cg26963093	-0.527748	8.48755e-09	6.15815e-05	2:88467934	cg17075372	0.639254	6.05061e-09	4.39445e-05
18:60754751	cg17358692	-0.580466	2.32663e-08	0.000168466	2:88467934	cg26963093	-0.528039	8.50985e-09	6.15815e-05	3:126024473	cg01421806	0.826787	6.08564e-09	4.40646e-05
9:123605711	cg09419670	-0.669049	2.35533e-08	0.000170023	17:34968391	cg00393814	0.46831	8.53711e-09	6.15815e-05	15:35266501	cg21435844	-0.417039	6.11088e-09	4.41132e-05
2:109859434	cg25534756	-0.686968	2.36242e-08	0.000170023	17:42645675	cg11744538	-0.484487	8.58663e-09	6.15815e-05	11:116833730	cg12696655	0.631898	6.35128e-09	4.57101e-05
18:60754186	cg17358692	-0.581238	2.37397e-08	0.00017034	10:9996568	cg06878111	1.10366	8.60801e-09	6.15815e-05	2:88469770	cg17075372	0.640301	6.38673e-09	4.58268e-05
4:173652231	cg02280486	-0.673377	2.4297e-08	0.000173815	1:5330286	cg05199871	-0.461215	8.60826e-09	6.15815e-05	17:6549589	cg23551722	0.909301	6.46507e-09	4.6222e-05
1:205799987	cg04576048	-0.369588	2.44301e-08	0.000174212	19:15921099	cg26905254	-0.753052	8.70162e-09	6.2063e-05	3:126023648	cg01421806	0.823097	6.48061e-09	4.6222e-05
18:60753825	cg17358692	-0.581843	2.45048e-08	0.000174212	14:105404384	cg21017887	0.793841	8.82281e-09	6.23043e-05	3:126023617	cg01421806	0.823088	6.52681e-09	4.64055e-05
6:41290220	cg04776727	-0.397526	2.46221e-08	0.000174212	1:5330540	cg05199871	-0.461205	8.83289e-09	6.23043e-05	2:106886839	cg05468156	0.617805	6.5453e-09	4.64055e-05
6:41290223	cg04776727	-0.397553	2.4645e-08	0.000174212	1:5330559	cg05199871	-0.461292	8.85501e-09	6.23043e-05	1:227181555	cg10327440	1.43583	6.6047e-09	4.66877e-05
19:19289830	cg02784731	0.349616	2.61403e-08	0.000184236	13:43555685	cg14754556	-0.565859	8.86096e-09	6.23043e-05	21:45582711	cg14858220	0.483013	6.64858e-09	4.67896e-05
19:19289599	cg02784731	0.349	2.65733e-08	0.000186734	1:227181555	cg10327440	1.46807	9.06403e-09	6.23043e-05	2:88469104	cg17075372	0.640044	6.6676e-09	4.67896e-05
19:19282770	cg02784731	0.360955	2.72906e-08	0.000189986	17:80872451	cg10310700	-0.422943	9.0701e-09	6.23043e-05	3:126022797	cg01421806	0.82596	6.69881e-09	4.67896e-05
19:19288738	cg02784731	0.348181	2.73154e-08	0.000189986	19:15923192	cg26905254	-0.754236	9.08385e-09	6.23043e-05	3:126022219	cg01421806	0.828105	6.70725e-09	4.67896e-05
1:227177193	cg10327440	1.3985	2.73207e-08	0.000189986	2:88469104	cg26963093	-0.528919	9.1714e-09	6.23043e-05	3:126022546	cg01421806	0.827119	6.71732e-09	4.67896e-05
1:227176164	cg10327440	1.39956	2.73642e-08	0.000189986	6:24645134	cg18428180	1.27726	9.26844e-09	6.23043e-05	3:126022099	cg01421806	0.828929	6.77293e-09	4.69116e-05
19:19288853	cg02784731	0.348682	2.75896e-08	0.000189986	6:24645195	cg18428180	1.27735	9.28485e-09	6.23043e-05	3:126021699	cg01421806	0.831572	6.77422e-09	4.69116e-05
5:150674226	cg12262617	0.79529	2.76037e-08	0.000189986	6:24645420	cg18428180	1.27828	9.28849e-09	6.23043e-05	3:126021600	cg01421806	0.83271	6.84129e-09	4.72105e-05
17:2919116	cg19078123	0.249307	2.76121e-08	0.000189986	6:24644500	cg18428180	1.27576	9.29009e-09	6.23043e-05	3:126020791	cg01421806	0.837145	6.8698e-09	4.72105e-05
19:19282185	cg02784731	0.361536	2.76739e-08	0.000189986	6:24645610	cg18428180	1.279	9.29749e-09	6.23043e-05	3:126021491	cg01421806	0.83373	6.87684e-09	4.72105e-05
19:19288561	cg02784731	0.34787	2.78674e-08	0.000190764	6:24645467	cg18428180	1.27854	9.30187e-09	6.23043e-05	17:60882097	cg27097489	-0.584104	6.95496e-09	4.76096e-05
19:19287928	cg02784731	0.347357	2.83407e-08	0.000193199	6:24645967	cg18428180	1.28044	9.337e-09	6.23043e-05	3:126020682	cg01421806	0.839248	6.9865e-09	4.76552e-05
1:227173477	cg10327440	1.40654	2.83853e-08	0.000193199	6:24646510	cg18428180	1.28323	9.34715e-09	6.23043e-05	2:88469863	cg17075372	0.640184	7.00163e-09	4.76552e-05
19:19287815	cg02784731	0.347642	2.8468e-08	0.00019321	6:24646504	cg18428180	1.28283	9.36476e-09	6.23043e-05	19:15921099	cg26905254	-0.711839	7.14441e-09	4.84885e-05
1:12661028	cg06033579	-0.453798	2.8589e-08	0.00019348	6:24642950	cg18428180	1.27402	9.37857e-09	6.23043e-05	2:152877309	cg04168479	-0.807295	7.2124e-09	4.88109e-05
5:150674248	cg12262617	0.793949	2.87958e-08	0.000194327	6:24647152	cg18428180	1.28437	9.39484e-09	6.23043e-05	2:152873157	cg04168479	-0.806761	7.25619e-09	4.89681e-05
1:12664209	cg06033579	-0.473252	2.95654e-08	0.000198957	6:24647184	cg18428180	1.28491	9.396e-09	6.23043e-05	22:34553702	cg00953481	-0.272066	7.30925e-09	4.91868e-05
17:2919701	cg19078123	0.248167	2.96829e-08	0.000199185	6:24647229	cg18428180	1.28519	9.41081e-09	6.23043e-05	2:152876356	cg04168479	-0.807364	7.33817e-09	4.92424e-05
19:19286614	cg02784731	0.350024	3.00591e-08	0.000200547	2:88469863	cg26963093	-0.529267	9.42666e-09	6.23043e-05	1:227178713	cg10327440	1.43408	7.49659e-09	5.00633e-05
19:19286687	cg02784731	0.349903	3.01147e-08	0.000200547	6:24648406	cg18428180	1.28724	9.47673e-09	6.23043e-05	1:227178700	cg10327440	1.43418	7.50415e-09	5.00633e-05
17:2919272	cg19078123	0.246344	3.01384e-08	0.000200547	6:24648107	cg18428180	1.28664	9.48498e-09	6.23043e-05	2:152872455	cg04168479	-0.806666	7.53345e-09	5.00633e-05
17:2919141	cg19078123	0.24619	3.02897e-08	0.000200993	1:91994080	cg02496470	0.658099	9.54463e-09	6.23043e-05	2:152874594	cg04168479	-0.807307	7.54457e-09	5.00633e-05
21:46979646	cg21139150	-0.829447	3.05544e-08	0.000202105	1:91993587	cg02496470	0.656401	9.54589e-09	6.23043e-05	1:227178127	cg10327440	1.43438	7.56856e-09	5.0083e-05
17:2918512	cg19078123	0.245758	3.0627e-08	0.000202105	14:105396693	cg21017887	0.797176	9.58605e-09	6.23043e-05	15:35262087	cg21435844	-0.462508	7.66154e-09	5.05578e-05
17:2918492	cg19078123	0.245609	3.08958e-08	0.000203065	8:104138724	cg03849132	0.922083	9.60586e-09	6.23043e-05	2:152871840	cg04168479	-0.806488	7.85807e-09	5.15797e-05
19:19285908	cg02784731	0.351163	3.09431e-08	0.000203065	1:91991446	cg02496470	0.65162	9.62088e-09	6.23043e-05	1:227177731	cg10327440	1.43435	7.85971e-09	5.15797e-05
21:46980627	cg21139150	-0.855213	3.17252e-08	0.000207626	17:42646692	cg11744538	-0.4774	9.65036e-09	6.23043e-05	2:152871760	cg04168479	-0.806438	7.91764e-09	5.18172e-05
19:19284019	cg02784731	0.375369	3.18805e-08	0.000207712	1:227178127	cg10327440	1.46866	9.70675e-09	6.23043e-05	19:15923192	cg26905254	-0.711918	7.99036e-09	5.21498e-05
1:45289409	cg17140737	0.381631	3.19126e-08	0.000207712	1:91995864	cg02496470	0.662202	9.76292e-09	6.23043e-05	1:227179037	cg10327440	1.43331	8.19517e-09	5.33404e-05
2:85933003	cg19805943	-0.559508	3.20795e-08	0.000208229	2:88465998	cg26963093	-0.52774	9.7657e-09	6.23043e-05	2:152874230	cg04168479	-0.80688	8.30889e-09	5.39332e-05
1:45286972	cg17140737	0.385104	3.26822e-08	0.000211565	1:227178713	cg10327440	1.46784	9.76798e-09	6.23043e-05	2:198039827	cg17833180	0.520125	8.43349e-09	5.45933e-05
1:45289376	cg17140737	0.381765	3.27984e-08	0.000211741	19:15925933	cg26905254	-0.748066	9.77011e-09	6.23043e-05	2:198042431	cg17833180	0.516615	8.45727e-09	5.45988e-05
17:80873674	cg10310700	-0.430501	3.30164e-08	0.000212572	6:24649161	cg18428180	1.29384	9.77234e-09	6.23043e-05	1:227172903	cg10327440	1.45239	8.61566e-09	5.5471e-05
17:2918187	cg19078123	0.246348	3.32519e-08	0.000213512	1:227178700	cg10327440	1.46795	9.77391e-09	6.23043e-05	2:150622129	cg00532797	0.450638	8.67909e-09	5.57288e-05
17:2918117	cg19078123	0.246927	3.3568e-08	0.000214767	14:105398787	cg21017887	0.798481	9.78939e-09	6.23043e-05	2:152875556	cg04168479	-0.806148	8.71535e-09	5.58112e-05
11:22800013	cg04556892	-0.344485	3.36277e-08	0.000214767	1:5329335	cg05199871	-0.461428	9.79229e-09	6.23043e-05	2:152875162	cg04168479	-0.806173	8.76817e-09	5.59989e-05
17:2918096	cg19078123	0.247047	3.38354e-08	0.000215084	1:91995586	cg02496470	0.663501	9.86786e-09	6.23043e-05	15:35258419	cg21435844	-0.462439	8.83927e-09	5.61758e-05
11:22800093	cg04556892	-0.344447	3.38916e-08	0.000215084	1:91995559	cg02496470	0.663143	9.8731e-09	6.23043e-05	11:74208029	cg24207904	-1.16558	8.85282e-09	5.61758e-05
19:19284017	cg02784731	0.353846	3.39481e-08	0.000215084	1:5329181	cg05199871	-0.461947	9.87531e-09	6.23043e-05	2:198039468	cg17833180	0.521116	8.9108e-09	5.61758e-05
6:29644337	cg19636627	1.17703	3.58318e-08	0.000226098	1:5329215	cg05199871	-0.461781	9.87694e-09	6.23043e-05	19:29222999	cg14983838	0.648159	8.91299e-09	5.61758e-05
19:19283277	cg02784731	0.355231	3.58764e-08	0.000226098	6:24647784	cg18428180	1.28302	9.88622e-09	6.23043e-05	15:35258603	cg21435844	-0.462316	8.96186e-09	5.61758e-05
19:19283180	cg02784731	0.355454	3.61196e-08	0.00022703	1:91995681	cg02496470	0.664004	9.96263e-09	6.25052e-05	3:126020362	cg01421806	0.84094	9.01625e-09	5.61758e-05
17:80872451	cg10310700	-0.426807	3.65577e-08	0.000229179	1:91997333	cg02496470	0.666636	9.97058e-09	6.25052e-05	2:152873994	cg04168479	-0.806223	9.01626e-09	5.61758e-05
17:8412598	cg26999053	-0.723093	3.69091e-08	0.000230252	1:227177731	cg10327440	1.46876	1.0028e-08	6.26966e-05	15:35261649	cg21435844	-0.462166	9.03277e-09	5.61758e-05
17:80874102	cg10310700	-0.429708	3.69222e-08	0.000230252	1:91996167	cg02496470	0.666047	1.00537e-08	6.26966e-05	3:126020224	cg01421806	0.837398	9.05327e-09	5.61758e-05
19:19286904	cg02784731	0.352982	3.73121e-08	0.000232076	1:91996398	cg02496470	0.666522	1.01837e-08	6.32195e-05	2:150622689	cg00532797	0.449757	9.07763e-09	5.61758e-05
17:8413380	cg26999053	-0.723267	3.7707e-08	0.000233921	1:5330239	cg05199871	-0.460558	1.01907e-08	6.32195e-05	2:198040584	cg17833180	0.51969	9.13015e-09	5.61758e-05
19:29218429	cg14983838	0.640929	3.82757e-08	0.000236833	1:91998206	cg02496470	0.66822	1.02755e-08	6.35043e-05	19:11133272	cg09039252	0.8948	9.13979e-09	5.61758e-05
19:29218465	cg14983838	0.640422	3.85167e-08	0.000237707	18:74481554	cg06208584	0.814126	1.03036e-08	6.35043e-05	2:198041459	cg17833180	0.519137	9.17455e-09	5.61758e-05
12:26476562	cg06511653	-0.828299	3.94203e-08	0.000242294	17:42651187	cg11744538	-0.464216	1.03382e-08	6.35043e-05	11:74208592	cg24207904	-1.16661	9.18427e-09	5.61758e-05
11:33088587	cg02813542	-0.370983	3.94634e-08	0.000242294	1:91997319	cg02496470	0.668104	1.03597e-08	6.35043e-05	2:150621933	cg00532797	0.4499	9.19716e-09	5.61758e-05
6:29648199	cg19636627	1.14297	4.00247e-08	0.000245108	17:42651088	cg11744538	-0.464106	1.03699e-08	6.35043e-05	2:106886684	cg05468156	0.59444	9.19933e-09	5.61758e-05
2:85934499	cg19805943	-0.55053	4.06195e-08	0.000247424	17:42650933	cg11744538	-0.463841	1.04952e-08	6.39821e-05	2:150622053	cg00532797	0.449864	9.20266e-09	5.61758e-05
17:8414887	cg26999053	-0.719471	4.06551e-08	0.000247424	1:91997927	cg02496470	0.670118	1.05016e-08	6.39821e-05	2:150622214	cg00532797	0.44974	9.22978e-09	5.61758e-05
1:12663841	cg06033579	-0.458461	4.07145e-08	0.000247424	1:227179037	cg10327440	1.46731	1.05746e-08	6.42627e-05	2:150622498	cg00532797	0.449628	9.24392e-09	5.61758e-05
17:8413314	cg26999053	-0.721434	4.14494e-08	0.000251249	19:11136215	cg09039252	0.891789	1.0602e-08	6.42649e-05	2:150622751	cg00532797	0.449379	9.3198e-09	5.64441e-05
17:8411812	cg26999053	-0.720462	4.16624e-08	0.00025173	1:91999387	cg02496470	0.672335	1.08542e-08	6.56266e-05	2:150623050	cg00532797	0.449169	9.34431e-09	5.64441e-05
17:8413593	cg26999053	-0.7194	4.174e-08	0.00025173	2:159867180	cg13920856	0.865421	1.1367e-08	6.84055e-05	2:150622577	cg00532797	0.45005	9.35915e-09	5.64441e-05
2:85935182	cg19805943	-0.547613	4.30844e-08	0.000259181	17:42650569	cg11744538	-0.466374	1.13863e-08	6.84055e-05	2:150623775	cg00532797	0.448927	9.44053e-09	5.67911e-05
12:133179101	cg24115817	-0.179687	4.32302e-08	0.000259404	17:6546259	cg23551722	0.896397	1.14022e-08	6.84055e-05	2:150622804	cg00532797	0.449552	9.47923e-09	5.68803e-05
2:85935282	cg19805943	-0.547009	4.40935e-08	0.000263919	17:42650555	cg11744538	-0.466307	1.14286e-08	6.84055e-05	2:150624073	cg00532797	0.448522	9.53982e-09	5.71e-05
2:85934652	cg19805943	-0.571923	4.43156e-08	0.000264584	6:24644500	cg00944873	-0.42069	1.15102e-08	6.86206e-05	2:150624679	cg00532797	0.447979	9.71959e-09	5.80302e-05
19:29218974	cg14983838	-0.631572	4.46545e-08	0.00026594	17:42650060	cg11744538	-0.462015	1.15222e-08	6.86206e-05	2:150624705	cg00532797	0.4479	9.7649e-09	5.80874e-05
11:22796363	cg04556892	-0.355389	4.58207e-08	0.000272206	6:24642950	cg00944873	-0.420109	1.16267e-08	6.90705e-05	2:150631827	cg00532797	0.447752	9.77793e-09	5.80874e-05
3:186464055	cg06096208	-0.601562	4.61604e-08	0.000273541	6:24645134	cg00944873	-0.420951	1.17774e-08	6.97917e-05	2:150625094	cg00532797	0.44757	9.80637e-09	5.81114e-05
19:29218294	cg14983838	0.634604	4.71368e-08	0.000278634	6:24645195	cg00944873	-0.420949	1.18382e-08	6.99775e-05	2:150625294	cg00532797	0.447421	9.86742e-09	5.83281e-05
19:29218292	cg14983838	0.634235	4.7555e-08	0.00028008	17:42649782	cg11744538	-0.461157	1.20371e-08	7.09772e-05	2:150625731	cg00532797	0.447392	9.96758e-09	5.85817e-05
12:26477044	cg06511653	-0.82509	4.76165e-08	0.00028008	6:24645420	cg00944873	-0.421078	1.20698e-08	7.09944e-05	2:150626100	cg00532797	0.447429	1.00557e-08	5.85817e-05
19:29218682	cg14983838	0.632095	4.92954e-08	0.00028858	6:24645467	cg00944873	-0.421101	1.21684e-08	7.13983e-05	2:150626421	cg00532797	0.447366	1.00618e-08	5.85817e-05
19:29218679	cg14983838	0.633473	4.9304e-08	0.00028858	6:24645610	cg00944873	-0.4212	1.22306e-08	7.15869e-05	2:150623975	cg00532797	0.448162	1.00862e-08	5.85817e-05
19:29218970	cg14983838	0.630663	4.96294e-08	0.000289773	17:42650484	cg11744538	-0.462832	1.23149e-08	7.19037e-05	2:150626630	cg00532797	0.447373	1.00944e-08	5.85817e-05
3:186464927	cg06096208	-0.604143	5.01633e-08	0.000292099	17:42650392	cg11744538	-0.462477	1.25001e-08	7.27785e-05	2:150623991	cg00532797	0.448105	1.01022e-08	5.85817e-05
6:14470099	cg09458595	-0.528994	5.0273e-08	0.000292099	6:24645967	cg00944873	-0.421491	1.25259e-08	7.27785e-05	2:150624001	cg00532797	0.448073	1.01133e-08	5.85817e-05
19:29219442	cg14983838	0.628977	5.06891e-08	0.0002938	3:13581628	cg04245434	0.717266	1.28205e-08	7.43091e-05	2:150626680	cg00532797	0.447364	1.0114e-08	5.85817e-05
3:186465414	cg06096208	-0.604333	5.13668e-08	0.000296845	1:227174145	cg10327440	1.38724	1.29712e-08	7.50001e-05	2:150626973	cg00532797	0.447355	1.01414e-08	5.85817e-05
17:8414064	cg26999053	-0.72921	5.17398e-08	0.000296845	8:125942777	cg16730084	-0.406656	1.31871e-08	7.55828e-05	2:150627419	cg00532797	0.447346	1.01611e-08	5.85817e-05
17:8414063	cg26999053	-0.729252	5.17549e-08	0.000296845	8:125942724	cg16730084	-0.406578	1.32031e-08	7.55828e-05	2:150627556	cg00532797	0.447336	1.01808e-08	5.85817e-05
17:8414065	cg26999053	-0.729173	5.17941e-08	0.000296845	1:246670030	cg04798314	1.36357	1.324e-08	7.55828e-05	6:24647784	cg18433519	1.14281	1.02553e-08	5.87607e-05
19:29219515	cg14983838	0.626918	5.18374e-08	0.000296845	8:125942505	cg16730084	-0.406591	1.32461e-08	7.55828e-05	2:150628455	cg00532797	0.447313	1.02659e-08	5.87607e-05
3:186466730	cg06096208	-0.605318	5.41405e-08	0.00030929	8:125942315	cg16730084	-0.406555	1.33001e-08	7.55828e-05	2:150628461	cg00532797	0.447304	1.02859e-08	5.87607e-05
21:46978877	cg21139150	-0.824758	5.60857e-08	0.000319636	19:11140703	cg09039252	0.869383	1.33119e-08	7.55828e-05	8:104137318	cg03849132	0.691045	1.03858e-08	5.91893e-05
12:26477509	cg06511653	-0.821875	5.68018e-08	0.000322944	6:24646504	cg00944873	-0.421711	1.33423e-08	7.55828e-05	2:152870329	cg04168479	-0.803565	1.0712e-08	5.92926e-05
17:60882717	cg27097489	-0.511088	5.88361e-08	0.000332331	8:125942286	cg16730084	-0.406536	1.3346e-08	7.55828e-05	6:24644500	cg18433519	1.13371	1.07205e-08	5.92926e-05
4:185023845	cg06737308	-0.393678	5.88909e-08	0.000332331	6:24646510	cg00944873	-0.421813	1.33575e-08	7.55828e-05	2:150629961	cg00532797	0.448135	1.07239e-08	5.92926e-05
17:60882789	cg27097489	-0.510753	5.91265e-08	0.000332331	19:19290115	cg02784731	0.372369	1.35765e-08	7.66396e-05	6:24645134	cg18433519	1.13497	1.07248e-08	5.92926e-05
11:22798431	cg04556892	-0.34047	5.91348e-08	0.000332331	1:227181554	cg10327440	1.44983	1.36248e-08	7.67306e-05	6:31237449	cg17096289	0.599288	1.07262e-08	5.92926e-05
5:141816615	cg14815675	-0.554757	5.91503e-08	0.000332331	8:125945246	cg16730084	-0.406782	1.37389e-08	7.71909e-05	6:24645420	cg18433519	1.13592	1.07312e-08	5.92926e-05
3:120561365	cg12853971	0.518173	6.01589e-08	0.000337202	6:24647152	cg00944873	-0.421935	1.37893e-08	7.72914e-05	6:24645195	cg18433519	1.13507	1.07382e-08	5.92926e-05
19:29222661	cg14983838	0.604875	6.04371e-08	0.000337729	6:24647184	cg00944873	-0.422061	1.38679e-08	7.75498e-05	6:24645467	cg18433519	1.13611	1.07621e-08	5.92926e-05
10:1343198	cg09928693	-0.365019	6.05365e-08	0.000337729	8:125942021	cg16730084	-0.403468	1.39514e-08	7.77189e-05	6:24645610	cg18433519	1.13649	1.07695e-08	5.92926e-05
10:1343042	cg09928693	-0.365132	6.19642e-08	0.000344395	1:227181838	cg10327440	1.44651	1.39634e-08	7.77189e-05	1:205799987	cg04576048	-0.397679	1.07749e-08	5.92926e-05
19:29221927	cg14983838	0.603752	6.20205e-08	0.000344395	6:24647229	cg00944873	-0.422047	1.4047e-08	7.77262e-05	6:24645967	cg18433519	1.13781	1.08008e-08	5.92926e-05
19:29221789	cg14983838	0.603562	6.23887e-08	0.000345634	8:125945432	cg16730084	-0.407107	1.40612e-08	7.77262e-05	6:24642950	cg18433519	1.13217	1.08181e-08	5.92926e-05
5:141822528	cg14815675	-0.550078	6.32361e-08	0.000348352	1:5328634	cg05199871	-0.463174	1.41032e-08	7.77262e-05	6:24646510	cg18433519	1.14025	1.08252e-08	5.92926e-05
10:1343596	cg09928693	-0.366475	6.33644e-08	0.000348352	3:13581974	cg04245434	0.706121	1.41117e-08	7.77262e-05	6:24646504	cg18433519	1.13988	1.08541e-08	5.92926e-05
10:1343558	cg09928693	-0.365736	6.3377e-08	0.000348352	1:5328625	cg05199871	-0.463134	1.4131e-08	7.77262e-05	11:74203004	cg24207904	-1.14771	1.08557e-08	5.92926e-05
9:137663651	cg03430597	0.470272	6.34641e-08	0.000348352	1:5328595	cg05199871	-0.463219	1.41605e-08	7.77262e-05	6:24647184	cg18433519	1.1418	1.08581e-08	5.92926e-05
10:1343591	cg09928693	-0.365962	6.38875e-08	0.0003498	3:13582261	cg04245434	0.703774	1.42221e-08	7.78848e-05	6:24647152	cg18433519	1.14127	1.08756e-08	5.92926e-05
9:137665445	cg03430597	0.467522	6.43413e-08	0.0003498	8:125945632	cg16730084	-0.407399	1.44355e-08	7.88726e-05	6:24647229	cg18433519	1.14198	1.09074e-08	5.92926e-05
1:12667402	cg06033579	-0.46459	6.43964e-08	0.0003498	3:13581873	cg04245434	0.708116	1.45154e-08	7.88958e-05	1:246670030	cg04798314	1.47091	1.09259e-08	5.92926e-05
5:141817754	cg14815675	-0.551027	6.44419e-08	0.0003498	6:24648107	cg00944873	-0.42227	1.45348e-08	7.88958e-05	17:6546259	cg23551722	0.894454	1.09341e-08	5.92926e-05
10:1343614	cg09928693	-0.366115	6.44622e-08	0.0003498	1:227178962	cg10327440	1.44934	1.45455e-08	7.88958e-05	6:24648406	cg18433519	1.14388	1.09488e-08	5.92926e-05
6:793764	cg09194778	-0.529877	6.50905e-08	0.000352407	8:125942108	cg16730084	-0.403236	1.45723e-08	7.88958e-05	6:24648107	cg18433519	1.14335	1.09515e-08	5.92926e-05
10:1343726	cg09928693	-0.366425	6.62111e-08	0.000357128	1:227181923	cg10327440	1.45105	1.46729e-08	7.90288e-05	11:74203594	cg24207904	-1.14621	1.1225e-08	6.06353e-05
12:125384900	cg06300469	0.624945	6.62624e-08	0.000357128	6:24648406	cg00944873	-0.422361	1.46872e-08	7.90288e-05	11:74203308	cg24207904	-1.14581	1.12578e-08	6.06752e-05
10:1343759	cg09928693	-0.366746	6.73932e-08	0.000362403	6:32826450	cg23636571	0.552704	1.46964e-08	7.90288e-05	6:24649161	cg18433519	1.14939	1.14431e-08	6.15344e-05
10:1343928	cg09928693	-0.366811	6.77279e-08	0.000362891	3:13582453	cg04245434	0.701398	1.47981e-08	7.93967e-05	11:74202033	cg24207904	-1.14088	1.18298e-08	6.34706e-05
10:1344052	cg09928693	-0.366868	6.77887e-08	0.000362891	3:13582485	cg04245434	0.700534	1.49275e-08	7.99108e-05	6:24644500	cg16906346	-0.420709	1.18584e-08	6.3481e-05
6:47623438	cg06386482	-0.878354	6.81128e-08	0.000363809	3:13582467	cg04245434	0.700729	1.49795e-08	8.00098e-05	6:24645134	cg16906346	-0.421076	1.19957e-08	6.37387e-05
6:47623736	cg06386482	-0.882169	6.89991e-08	0.000367718	6:32825379	cg23636571	0.550971	1.50978e-08	8.04611e-05	6:24645195	cg16906346	-0.421116	1.20037e-08	6.37387e-05
2:176867131	cg07113474	0.280651	7.04426e-08	0.000374573	6:24647784	cg00944873	-0.42104	1.51953e-08	8.07997e-05	2:150626173	cg00532797	0.440443	1.20171e-08	6.37387e-05
22:38062112	cg21798802	-0.441687	7.06393e-08	0.000374782	3:13582768	cg04245434	0.696636	1.52903e-08	8.11237e-05	2:150626194	cg00532797	0.440458	1.20213e-08	6.37387e-05
5:150677509	cg12262617	-0.799082	7.24354e-08	0.000383458	19:29218465	cg25267487	0.463714	1.54125e-08	8.14634e-05	2:150626193	cg00532797	0.440434	1.20403e-08	6.37387e-05
3:120561182	cg12853971	0.516435	7.27791e-08	0.000384423	3:13580188	cg04245434	0.736529	1.54227e-08	8.14634e-05	6:24645420	cg16906346	-0.421305	1.21594e-08	6.4162e-05
17:2917929	cg19078123	0.24712	7.37691e-08	0.00038879	19:29218429	cg25267487	0.463943	1.55113e-08	8.16182e-05	11:74201436	cg24207904	-1.1383	1.21939e-08	6.4162e-05
6:31237449	cg17096289	0.575913	7.49136e-08	0.000393318	6:32824318	cg23636571	0.54947	1.55205e-08	8.16182e-05	6:24645467	cg16906346	-0.421372	1.2201e-08	6.4162e-05
1:205782718	cg19026029	-0.285004	7.49584e-08	0.000393318	3:13584508	cg04245434	0.70517	1.56002e-08	8.18564e-05	6:24645610	cg16906346	-0.421466	1.22698e-08	6.43817e-05
1:91993388	cg02496470	0.675199	7.61191e-08	0.00039853	3:13583361	cg04245434	0.698938	1.57398e-08	8.24077e-05	6:24645967	cg16906346	-0.421952	1.23069e-08	6.4434e-05
14:55595839	cg18273401	-0.577625	7.67118e-08	0.00040029	20:56419331	cg06166165	-0.322338	1.59283e-08	8.32021e-05	6:24646510	cg16906346	-0.422579	1.27074e-08	6.62431e-05
17:2917750	cg19078123	0.247329	7.67913e-08	0.00040029	3:13586096	cg04245434	0.724686	1.59614e-08	8.32021e-05	6:24646504	cg16906346	-0.422465	1.2708e-08	6.62431e-05
6:47623552	cg06386482	-0.877359	7.71823e-08	0.000401375	3:13583833	cg04245434	0.700791	1.61484e-08	8.38936e-05	6:24647152	cg16906346	-0.422844	1.2922e-08	6.72113e-05
1:205789282	cg19026029	-0.286337	7.73363e-08	0.000401375	20:56419227	cg06166165	-0.322358	1.61677e-08	8.38936e-05	6:24647184	cg16906346	-0.423002	1.29516e-08	6.72113e-05
6:47623685	cg06386482	-0.875846	7.79512e-08	0.000401388	1:5334212	cg05199871	-0.460572	1.62203e-08	8.38936e-05	6:24642950	cg16906346	-0.41938	1.29784e-08	6.72113e-05
6:47623264	cg06386482	-0.876927	7.79984e-08	0.000401388	3:13581247	cg04245434	0.731545	1.62584e-08	8.38936e-05	6:24647229	cg16906346	-0.423038	1.30506e-08	6.74387e-05
14:55600282	cg18273401	-0.577543	7.80404e-08	0.000401388	3:13584131	cg04245434	0.700944	1.62702e-08	8.38936e-05	6:24647784	cg16906346	-0.422664	1.32046e-08	6.80867e-05
6:47623323	cg06386482	-0.87614	7.80832e-08	0.000401388	3:13584151	cg04245434	0.701036	1.63356e-08	8.40491e-05	6:24648107	cg16906346	-0.423409	1.32975e-08	6.84176e-05
10:1344690	cg09928693	-0.369383	7.82315e-08	0.000401388	3:8895836	cg02773192	-0.650011	1.64407e-08	8.44077e-05	6:24648406	cg16906346	-0.423557	1.33579e-08	6.85805e-05
6:47623256	cg06386482	-0.876934	7.83499e-08	0.000401388	3:13584435	cg04245434	0.702024	1.66934e-08	8.53467e-05	11:74200739	cg24207904	-1.15641	1.34362e-08	6.8834e-05
6:47623292	cg06386482	-0.876096	7.85202e-08	0.000401398	3:13584502	cg04245434	0.70241	1.66953e-08	8.53467e-05	17:42651613	cg11744538	-0.453324	1.35837e-08	6.94405e-05
6:168533451	cg09214616	-0.329144	7.98485e-08	0.000401837	20:56418327	cg06166165	-0.321373	1.67799e-08	8.55959e-05	1:10564909	cg25667751	-0.814082	1.36657e-08	6.971e-05
6:47623124	cg06386482	-0.876171	7.98662e-08	0.000401837	3:13584678	cg04245434	0.703271	1.68443e-08	8.57408e-05	2:104500762	cg01981158	0.501504	1.3991e-08	7.12169e-05
6:47623028	cg06386482	-0.876223	8.04571e-08	0.000401837	3:13584810	cg04245434	0.703607	1.69484e-08	8.60866e-05	5:141822528	cg14815675	-0.511237	1.42044e-08	7.21489e-05
6:47622749	cg06386482	-0.876715	8.07404e-08	0.000401837	8:125941429	cg16730084	-0.400403	1.70939e-08	8.6641e-05	2:104498739	cg01981158	0.499602	1.45628e-08	7.38121e-05
6:31237660	cg17096289	0.579638	8.09281e-08	0.000401837	3:13585041	cg04245434	0.704546	1.73611e-08	8.78083e-05	4:115377765	cg09774931	0.593284	1.46517e-08	7.41049e-05
6:31237664	cg17096289	0.579638	8.09281e-08	0.000401837	6:24649161	cg00944873	-0.423166	1.74317e-08	8.79786e-05	19:29218429	cg25267487	0.46342	1.48711e-08	7.49631e-05
6:31237727	cg17096289	0.579805	8.10331e-08	0.000401837	19:29218584	cg25267487	0.467834	1.74955e-08	8.81141e-05	19:29218465	cg25267487	0.463115	1.48843e-08	7.49631e-05
6:31237723	cg17096289	0.579765	8.10695e-08	0.000401837	8:125941238	cg16730084	-0.400016	1.76437e-08	8.86727e-05	15:41102667	cg13045913	-0.476819	1.49595e-08	7.51827e-05
6:31237592	cg17096289	0.579598	8.10787e-08	0.000401837	20:56420593	cg06166165	-0.321554	1.77455e-08	8.89965e-05	6:24649161	cg16906346	-0.424681	1.53584e-08	7.70249e-05
6:31237575	cg17096289	0.579542	8.13221e-08	0.000401837	3:13580045	cg04245434	0.73605	1.78212e-08	8.91884e-05	16:11439303	cg00044050	0.40682	1.56362e-08	7.82537e-05
6:31237563	cg17096289	0.57948	8.13776e-08	0.000401837	6:29648199	cg19636627	1.11572	1.78869e-08	8.92051e-05	19:29218584	cg25267487	0.467858	1.59286e-08	7.95495e-05
6:31237463	cg17096289	0.579346	8.16839e-08	0.000401837	3:13580154	cg04245434	0.735741	1.7922e-08	8.92051e-05	1:227175245	cg10327440	1.45658	1.64264e-08	8.18641e-05
6:31237405	cg17096289	0.579217	8.16884e-08	0.000401837	3:13585468	cg04245434	0.706146	1.79413e-08	8.92051e-05	11:74202919	cg24207904	1.16707	1.74203e-08	8.66362e-05
6:31237437	cg17096289	0.579219	8.17531e-08	0.000401837	3:13580189	cg04245434	0.734894	1.79743e-08	8.92051e-05	1:24739960	cg02526330	0.607589	1.79748e-08	8.92075e-05
6:31237323	cg17096289	0.579105	8.17871e-08	0.000401837	20:56421125	cg06166165	-0.321495	1.80401e-08	8.93457e-05	20:33512466	cg09632011	0.357441	1.80418e-08	8.9354e-05
6:31237353	cg17096289	0.579164	8.18254e-08	0.000401837	8:125941014	cg16730084	-0.399499	1.81086e-08	8.94987e-05	20:33514465	cg09632011	0.358026	1.82127e-08	9.00135e-05
6:31237333	cg17096289	0.579123	8.18635e-08	0.000401837	8:104137518	cg03849132	0.923409	1.81519e-08	8.95272e-05	20:33506964	cg09632011	0.356635	1.82799e-08	9.01581e-05
1:227181555	cg10327440	1.38438	8.21764e-08	0.000401837	3:13585823	cg04245434	0.707219	1.82506e-08	8.98281e-05	2:104497081	cg01981158	0.497665	1.83566e-08	9.03495e-05
6:31237162	cg17096289	0.578903	8.21828e-08	0.000401837	19:19289830	cg02784731	0.367213	1.83243e-08	9.00045e-05	15:22930602	cg07478123	0.366551	1.84308e-08	9.05279e-05
6:31237230	cg17096289	0.578903	8.21828e-08	0.000401837	8:125945768	cg16730084	-0.40604	1.84112e-08	9.02456e-05	10:120919179	cg01293200	-0.286443	1.85914e-08	9.1084e-05
6:31237014	cg17096289	0.578703	8.23841e-08	0.000401837	3:13585902	cg04245434	0.707198	1.84681e-08	9.03383e-05	20:33509275	cg09632011	0.356997	1.86265e-08	9.1084e-05
6:31237048	cg17096289	0.57875	8.24293e-08	0.000401837	19:19289599	cg02784731	0.366559	1.86507e-08	9.10449e-05	2:106886935	cg05468156	0.574415	1.86997e-08	9.1084e-05
6:31237124	cg17096289	0.579309	8.2486e-08	0.000401837	19:47080626	cg06489993	0.640935	1.89267e-08	9.22031e-05	17:42651920	cg11744538	-0.455277	1.87139e-08	9.1084e-05
1:12663304	cg06033579	-0.443768	8.2825e-08	0.000402048	19:19282770	cg02784731	0.379191	1.90049e-08	9.23949e-05	17:42651946	cg11744538	-0.455492	1.87574e-08	9.1084e-05
10:1345344	cg09928693	-0.371813	8.28666e-08	0.000402048	3:13586461	cg04245434	0.709341	1.90795e-08	9.24712e-05	2:59440762	cg11447689	-0.452864	1.88488e-08	9.1084e-05
6:47622576	cg06386482	-0.876649	8.31206e-08	0.00040246	20:56422631	cg06166165	-0.322885	1.91626e-08	9.24712e-05	17:42645017	cg11744538	-0.468797	1.89177e-08	9.1084e-05
6:31236316	cg17096289	0.577784	8.36066e-08	0.000403297	19:19288738	cg02784731	0.365706	1.91726e-08	9.24712e-05	5:141816615	cg14815675	-0.511369	1.89448e-08	9.1084e-05
6:47622573	cg06386482	-0.876542	8.36321e-08	0.000403297	8:83354487	cg25434864	0.410753	1.93026e-08	9.24712e-05	5:141817754	cg14815675	-0.509012	1.89729e-08	9.1084e-05
6:31236524	cg17096289	0.57763	8.40097e-08	0.000403354	1:227172903	cg10327440	1.46846	1.93236e-08	9.24712e-05	2:59439962	cg11447689	-0.452712	1.89802e-08	9.1084e-05
17:2917485	cg19078123	0.248732	8.41443e-08	0.000403354	19:19282185	cg02784731	0.379767	1.93544e-08	9.24712e-05	6:167686760	cg10682563	-0.25822	1.89834e-08	9.1084e-05
6:31236523	cg17096289	0.577607	8.41519e-08	0.000403354	8:83354492	cg25434864	0.410758	1.93565e-08	9.24712e-05	19:11136215	cg09039252	0.845613	1.90029e-08	9.1084e-05
6:168533476	cg09214616	-0.329257	8.47833e-08	0.000405359	19:29222000	cg04546413	0.695529	1.93609e-08	9.24712e-05	17:42651751	cg11744538	-0.454961	1.9084e-08	9.1289e-05
6:796798	cg09194778	0.440481	8.49103e-08	0.000405359	19:19288853	cg02784731	0.366232	1.93699e-08	9.24712e-05	17:42651660	cg11744538	-0.455077	1.94368e-08	9.27903e-05
6:47622372	cg06386482	-0.876736	8.52172e-08	0.000405454	19:29219442	cg25267487	0.456083	1.94503e-08	9.26692e-05	17:42650550	cg11744538	-0.450772	1.97881e-08	9.42785e-05
6:47622393	cg06386482	-0.876543	8.54127e-08	0.000405454	22:39497404	cg03582215	-0.318355	1.94985e-08	9.27132e-05	19:29222000	cg14983838	0.647818	1.99257e-08	9.47448e-05
17:2917415	cg19078123	0.248804	8.55089e-08	0.000405454	19:19288561	cg02784731	0.365361	1.96124e-08	9.30349e-05	2:131048310	cg14013597	-0.66033	2.02442e-08	9.60673e-05
17:2917430	cg19078123	0.250362	8.56112e-08	0.000405454	19:29218970	cg25267487	0.456962	1.96442e-08	9.30349e-05	17:42647427	cg11744538	-0.455534	2.07278e-08	9.79438e-05
6:47624239	cg06386482	-0.880107	8.61122e-08	0.000407018	19:29218679	cg25267487	0.458846	1.97892e-08	9.3492e-05	2:104493269	cg01981158	0.506492	2.07592e-08	9.79438e-05
6:47622258	cg06386482	-0.876661	8.67407e-08	0.000407556	19:29218682	cg25267487	0.45783	1.98192e-08	9.3492e-05	17:42647230	cg11744538	-0.456087	2.0763e-08	9.79438e-05
5:150677246	cg12262617	-0.793668	8.69595e-08	0.000407556	19:29218292	cg25267487	0.458906	1.99438e-08	9.38024e-05	6:24645943	cg16906346	-0.424731	2.09082e-08	9.84343e-05
19:15925933	cg26905254	-0.66367	8.71107e-08	0.000407556	3:13587019	cg04245434	0.711315	1.99638e-08	9.38024e-05	6:24645947	cg16906346	-0.424724	2.1056e-08	9.89343e-05
6:47622169	cg06386482	-0.876635	8.71332e-08	0.000407556	5:150674226	cg12262617	0.767965	2.00718e-08	9.41245e-05	3:124298601	cg24253342	0.524979	2.12774e-08	9.95947e-05
6:29647545	cg03449857	0.692703	8.73e-08	0.000407556	19:19287928	cg02784731	0.364738	2.01564e-08	9.43356e-05	1:205782718	cg19026029	-0.331841	2.12801e-08	9.95947e-05
6:29647642	cg03449857	0.69278	8.73337e-08	0.000407556	19:19287815	cg02784731	0.365036	2.02519e-08	9.44319e-05	3:124298423	cg24253342	0.525006	2.14777e-08	0.000100312
18:47379430	cg09091540	-0.178059	8.77354e-08	0.000407556	19:29218294	cg25267487	0.458909	2.02563e-08	9.44319e-05	3:124298812	cg24253342	0.525105	2.15176e-08	0.000100312
6:29646818	cg03449857	0.692404	8.78236e-08	0.000407556	19:19284019	cg02784731	0.395121	2.04575e-08	9.51833e-05	2:240242237	cg07673080	-0.602404	2.17193e-08	0.000101054
5:150677020	cg12262617	-0.793201	8.79456e-08	0.000407556	19:29222999	cg04546413	0.682596	2.05278e-08	9.53247e-05	3:124299047	cg24253342	0.525085	2.18441e-08	0.000101096
1:227178127	cg10327440	1.38455	8.79562e-08	0.000407556	5:150674248	cg12262617	0.76678	2.08316e-08	9.6547e-05	3:124298991	cg24253342	0.525134	2.18504e-08	0.000101096
6:31236339	cg17096289	0.577164	8.82104e-08	0.000407556	1:185369231	cg26653401	-0.683279	2.09523e-08	9.66777e-05	3:124299054	cg24253342	0.52509	2.18649e-08	0.000101096
5:150677022	cg12262617	-0.793128	8.82791e-08	0.000407556	22:39497454	cg03582215	-0.319461	2.09554e-08	9.66777e-05	3:124299022	cg24253342	0.525126	2.19096e-08	0.000101096
1:227178713	cg10327440	1.38367	8.87105e-08	0.00040825	22:39497452	cg03582215	-0.319504	2.09816e-08	9.66777e-05	3:124299135	cg24253342	0.525091	2.19687e-08	0.000101096
1:227178700	cg10327440	1.38375	8.88186e-08	0.00040825	19:19286687	cg02784731	0.36748	2.12806e-08	9.77532e-05	2:240241255	cg07673080	-0.604047	2.20178e-08	0.000101096
5:150677182	cg12262617	-0.792999	8.89435e-08	0.00040825	19:19286614	cg02784731	0.367584	2.1297e-08	9.77532e-05	3:124299136	cg24253342	0.525088	2.20252e-08	0.000101096
6:29648119	cg03449857	0.695006	8.97775e-08	0.000408804	19:29219515	cg25267487	0.453785	2.1517e-08	9.8573e-05	3:124299231	cg24253342	0.525042	2.21951e-08	0.000101679
6:47621846	cg06386482	-0.876503	9.00293e-08	0.000408804	8:83355853	cg25434864	0.410654	2.15691e-08	9.86217e-05	3:124299621	cg24253342	0.525065	2.23233e-08	0.000101804
1:108660984	cg06207961	0.627612	9.01831e-08	0.000408804	8:83355864	cg25434864	0.410647	2.16657e-08	9.88737e-05	2:240242978	cg07673080	-0.598248	2.23369e-08	0.000101804
6:29648126	cg03449857	0.694935	9.02438e-08	0.000408804	19:19285908	cg02784731	0.368864	2.17284e-08	9.89703e-05	3:124299416	cg24253342	0.525002	2.23836e-08	0.000101804
6:29648137	cg03449857	0.694914	9.04018e-08	0.000408804	11:12105563	cg00749291	-0.539156	2.22035e-08	0.000100941	15:22929905	cg07478123	0.365392	2.23933e-08	0.000101804
1:227177731	cg10327440	1.3846	9.05256e-08	0.000408804	4:79261419	cg20948271	-0.406839	2.28918e-08	0.000103872	19:11140703	cg09039252	0.825205	2.26137e-08	0.000102611
11:116829200	cg12696655	0.528711	9.05542e-08	0.000408804	17:6546921	cg23551722	0.90311	2.36976e-08	0.000107324	5:141821010	cg14815675	-0.486025	2.27243e-08	0.000102916
1:12663774	cg06033579	-0.442549	9.05864e-08	0.000408804	19:19284017	cg02784731	0.37166	2.39629e-08	0.00010832	18:60755145	cg17358692	-0.562993	2.29956e-08	0.000103947
6:29648377	cg03449857	0.692344	9.08219e-08	0.000408804	19:19286904	cg02784731	0.371367	2.46086e-08	0.000111028	18:60757791	cg17358692	-0.571569	2.30647e-08	0.00010404
11:116830087	cg12696655	0.528549	9.08841e-08	0.000408804	19:29218584	cg04546413	0.699772	2.47089e-08	0.00011127	5:141822002	cg14815675	-0.489249	2.31035e-08	0.00010404
11:116830261	cg12696655	0.528444	9.09519e-08	0.000408804	3:186464927	cg06096208	-0.641228	2.49768e-08	0.000112264	3:124300063	cg24253342	0.52533	2.32429e-08	0.00010447
1:108661274	cg06207961	0.626878	9.15249e-08	0.000410605	19:19283277	cg02784731	0.373176	2.51877e-08	0.00011287	18:60754751	cg17358692	-0.562498	2.36725e-08	0.000106201
1:227179037	cg10327440	1.38437	9.17112e-08	0.000410667	3:186465414	cg06096208	-0.641645	2.52466e-08	0.00011287	8:1021814	cg04851639	0.445765	2.39803e-08	0.00010738
14:70686556	cg26146732	0.925069	9.26808e-08	0.00041423	6:24644838	cg18433519	1.12389	2.52537e-08	0.00011287	19:29219442	cg25267487	0.452911	2.40335e-08	0.000107416
6:47621542	cg06386482	-0.876424	9.39121e-08	0.000417714	19:19283180	cg02784731	0.373401	2.53904e-08	0.000113268	19:29218970	cg25267487	0.453821	2.41832e-08	0.000107883
11:33089610	cg02813542	-0.353881	9.40302e-08	0.000417714	4:79261547	cg20948271	-0.40312	2.57185e-08	0.000114517	19:29218292	cg25267487	0.455831	2.43639e-08	0.000107974
3:120560743	cg12853971	0.553052	9.40986e-08	0.000417714	3:186466730	cg06096208	-0.643141	2.59109e-08	0.000115159	19:29218682	cg25267487	0.454691	2.43755e-08	0.000107974
14:70694285	cg26146732	0.924172	9.42317e-08	0.000417714	22:39499902	cg03582215	-0.316475	2.6481e-08	0.000117473	15:22928737	cg07478123	0.362127	2.43762e-08	0.000107974
14:70691711	cg26146732	0.922483	9.43629e-08	0.000417714	22:39495780	cg03582215	-0.319859	2.67825e-08	0.000118516	19:29218679	cg25267487	0.455681	2.4385e-08	0.000107974
6:47621639	cg06386482	-0.876665	9.45123e-08	0.000417714	11:18618855	cg15824435	1.04189	2.68156e-08	0.000118516	19:29218294	cg25267487	0.455954	2.44627e-08	0.000108065
6:168533576	cg09214616	-0.333656	9.48282e-08	0.000418334	22:39495584	cg03582215	-0.319745	2.69791e-08	0.000119018	6:24645943	cg18433519	1.13781	2.44962e-08	0.000108065
1:227174145	cg10327440	1.31337	9.54377e-08	0.00041964	22:39497811	cg03582215	-0.316971	2.71088e-08	0.000119369	6:24645947	cg18433519	1.1379	2.45662e-08	0.000108173
6:47621526	cg06386482	-0.87635	9.54766e-08	0.00041964	22:39497701	cg03582215	-0.317341	2.73764e-08	0.000120325	3:124300101	cg24253342	0.524766	2.47627e-08	0.000108837
6:29648199	cg11747594	0.581251	9.73457e-08	0.000427067	22:39498677	cg03582215	-0.316252	2.74697e-08	0.000120513	8:1021266	cg04851639	0.446582	2.52156e-08	0.000110624
11:116833730	cg12696655	0.525837	9.80172e-08	0.000429223	3:186464055	cg06096208	-0.635572	2.78037e-08	0.000121754	5:141822306	cg14815675	-0.502302	2.62276e-08	0.000114852
6:29645937	cg03449857	0.690669	9.94506e-08	0.0004347	12:131488041	cg04428115	-0.420933	2.82131e-08	0.000123139	17:64896732	cg05873137	-0.41276	2.62906e-08	0.000114917
6:47620913	cg06386482	-0.876843	1.00234e-07	0.000437322	2:88469104	cg00373093	0.634503	2.82234e-08	0.000123139	17:42651187	cg11744538	-0.444359	2.63775e-08	0.000115085
4:173644317	cg02280486	-0.647736	1.01354e-07	0.000440842	22:39501242	cg03582215	-0.317163	2.86522e-08	0.000124472	17:42651088	cg11744538	-0.444212	2.65603e-08	0.000115624
10:1341183	cg09928693	-0.367645	1.01411e-07	0.000440842	12:131486245	cg04428115	-0.423159	2.86895e-08	0.000124472	18:60754186	cg17358692	-0.561974	2.6598e-08	0.000115624
6:47620683	cg06386482	-0.876188	1.02454e-07	0.000444566	22:39499369	cg03582215	-0.314752	2.87026e-08	0.000124472	12:133179101	cg24115817	-0.188042	2.68956e-08	0.000116705
6:47624129	cg06386482	-0.86437	1.02942e-07	0.000445873	2:88469863	cg00373093	0.635	2.87901e-08	0.000124472	19:29219515	cg25267487	0.45045	2.69941e-08	0.000116919
21:45582711	cg14858220	0.468114	1.03566e-07	0.000447759	12:131482005	cg04428115	-0.445339	2.87902e-08	0.000124472	17:60882717	cg27097489	-0.535838	2.72078e-08	0.000117595
18:47384541	cg09091540	-0.179032	1.04133e-07	0.000449397	2:88467934	cg00373093	0.63209	2.88597e-08	0.000124547	17:42650933	cg11744538	-0.443807	2.7249e-08	0.000117595
6:47620499	cg06386482	-0.876302	1.04382e-07	0.000449655	2:88467576	cg00373093	0.631635	2.89967e-08	0.000124699	17:60882789	cg27097489	-0.535418	2.74992e-08	0.000118461
6:29645770	cg03449857	0.689678	1.05637e-07	0.00045424	2:88469770	cg00373093	0.633774	2.89997e-08	0.000124699	1:205789282	cg19026029	-0.331548	2.79206e-08	0.000120059
6:31236690	cg17096289	0.581585	1.06975e-07	0.000459165	22:39501196	cg03582215	-0.316749	2.93523e-08	0.000125988	4:115379542	cg09774931	0.580779	2.89949e-08	0.000124037
6:47619922	cg06386482	-0.875822	1.08948e-07	0.000466167	11:12102741	cg00749291	-0.517285	3.05051e-08	0.0001307	17:42645675	cg11744538	-0.460622	2.96489e-08	0.000124037
13:43556903	cg14754556	-0.571221	1.09017e-07	0.000466167	22:39498038	cg03582215	-0.314525	3.09102e-08	0.000132198	17:6546921	cg23551722	0.895571	2.96688e-08	0.000124037
1:91991348	cg02496470	0.63396	1.09193e-07	0.000466167	11:12103878	cg00749291	-0.52653	3.15813e-08	0.000134826	6:31237660	cg17096289	0.590469	2.97124e-08	0.000124037
12:130678975	cg27311341	0.316517	1.09616e-07	0.000467134	22:39498834	cg03582215	-0.313119	3.1922e-08	0.000135821	6:31237664	cg17096289	0.590469	2.97124e-08	0.000124037
6:47619391	cg06386482	-0.875532	1.1275e-07	0.000479633	6:24645943	cg18428180	1.26841	3.19282e-08	0.000135821	6:31237727	cg17096289	0.590639	2.97534e-08	0.000124037
19:15921099	cg26905254	-0.66181	1.13472e-07	0.000481841	6:24645947	cg18428180	1.26847	3.20632e-08	0.000135877	6:31237592	cg17096289	0.590427	2.97741e-08	0.000124037
6:29645038	cg03449857	0.690578	1.15267e-07	0.000488591	6:24649718	cg18433519	1.13637	3.21099e-08	0.000135877	6:31237723	cg17096289	0.590593	2.97783e-08	0.000124037
10:1345810	cg09928693	-0.384762	1.15471e-07	0.000488591	22:39499072	cg03582215	-0.312964	3.21126e-08	0.000135877	1:16343079	cg15939373	-0.372718	2.97874e-08	0.000124037
10:1345826	cg09928693	-0.384879	1.1648e-07	0.000491984	3:8897165	cg02773192	-0.627346	3.22476e-08	0.000136114	1:16344083	cg15939373	-0.375324	2.9834e-08	0.000124037
6:26307651	cg13736514	-0.570478	1.19119e-07	0.00050209	22:39499575	cg03582215	-0.312347	3.2283e-08	0.000136114	6:31237563	cg17096289	0.590312	2.9883e-08	0.000124037
5:141822306	cg14815675	-0.539175	1.19294e-07	0.00050209	3:8897236	cg02773192	-0.628208	3.24528e-08	0.000136589	6:31237575	cg17096289	0.590357	2.98983e-08	0.000124037
1:91993587	cg02496470	0.633732	1.21275e-07	0.00050837	22:39496731	cg03582215	-0.315054	3.32959e-08	0.00013989	6:31237463	cg17096289	0.590183	2.99875e-08	0.000124037
1:91994080	cg02496470	0.635367	1.21294e-07	0.00050837	8:125941796	cg16730084	-0.399243	3.36899e-08	0.000141296	10:120918950	cg01293200	-0.281105	3.00028e-08	0.000124037
6:29644502	cg03449857	0.689602	1.21426e-07	0.00050837	11:12103039	cg00749291	-0.512798	3.47669e-08	0.000145557	6:31237437	cg17096289	0.590039	3.00488e-08	0.000124037
6:29645634	cg03449857	0.687724	1.21758e-07	0.000508422	11:12103358	cg00749291	-0.512492	3.52313e-08	0.000147243	6:31237405	cg17096289	0.590024	3.00505e-08	0.000124037
6:29645118	cg03449857	0.688395	1.21964e-07	0.000508422	19:29222000	cg25267487	0.454765	3.55231e-08	0.000148202	6:31237353	cg17096289	0.589973	3.0098e-08	0.000124037
6:29644633	cg03449857	0.689075	1.22275e-07	0.000508422	2:88469770	cg18715057	-0.62773	3.56865e-08	0.000148623	6:31237333	cg17096289	0.589926	3.01237e-08	0.000124037
6:29644040	cg03449857	0.689886	1.22317e-07	0.000508422	11:12103154	cg00749291	-0.521268	3.60338e-08	0.000149808	6:31237323	cg17096289	0.58989	3.01304e-08	0.000124037
6:29644275	cg03449857	0.689557	1.22506e-07	0.000508422	11:12104153	cg00749291	-0.511376	3.66079e-08	0.00015193	1:16344664	cg15939373	-0.377289	3.02882e-08	0.000124037
1:91991446	cg02496470	0.628975	1.23082e-07	0.000509923	2:88467934	cg18715057	-0.62537	3.71854e-08	0.000153251	17:42650569	cg11744538	-0.445905	3.03084e-08	0.000124037
1:91995864	cg02496470	0.639306	1.23704e-07	0.000511612	2:88467576	cg18715057	-0.624967	3.72404e-08	0.000153251	6:31237162	cg17096289	0.589674	3.03112e-08	0.000124037
6:29643879	cg03449857	0.694263	1.24556e-07	0.000514243	11:12104439	cg00749291	-0.510682	3.72488e-08	0.000153251	6:31237230	cg17096289	0.589674	3.03112e-08	0.000124037
10:1345863	cg09928693	-0.377361	1.25332e-07	0.000516552	13:112821684	cg10884507	0.654785	3.72766e-08	0.000153251	4:115379015	cg09774931	0.583476	3.03616e-08	0.000124037
17:2917348	cg19078123	0.249912	1.25874e-07	0.000517805	2:106886471	cg05468156	0.59517	3.73034e-08	0.000153251	6:31237014	cg17096289	0.589462	3.04106e-08	0.000124037
1:91997333	cg02496470	0.643556	1.26071e-07	0.000517805	2:88469104	cg18715057	-0.627374	3.73124e-08	0.000153251	4:115378922	cg09774931	0.583904	3.04132e-08	0.000124037
6:26309521	cg13736514	-0.56934	1.26372e-07	0.000518147	2:106886496	cg05468156	0.595237	3.73937e-08	0.000153321	6:31237048	cg17096289	0.589512	3.04247e-08	0.000124037
1:91995559	cg02496470	0.639896	1.27183e-07	0.000519516	2:88469863	cg18715057	-0.628021	3.76575e-08	0.000154137	4:115378937	cg09774931	0.583804	3.0435e-08	0.000124037
1:91995586	cg02496470	0.640222	1.27274e-07	0.000519516	11:12104615	cg00749291	-0.510107	3.79202e-08	0.000154946	4:115378952	cg09774931	0.58373	3.04551e-08	0.000124037
1:91995681	cg02496470	0.640829	1.2736e-07	0.000519516	2:88465998	cg18715057	-0.626512	3.81037e-08	0.00015543	17:42650555	cg11744538	-0.445803	3.05199e-08	0.000124037
1:91996167	cg02496470	0.64278	1.28465e-07	0.000523128	19:29218429	cg04546413	0.684881	3.82791e-08	0.000155436	4:115379049	cg09774931	0.58308	3.0536e-08	0.000124037
1:91996398	cg02496470	0.643233	1.29851e-07	0.000527047	19:29218465	cg04546413	0.684442	3.82833e-08	0.000155436	6:31237124	cg17096289	0.590028	3.05619e-08	0.000124037
1:91998206	cg02496470	0.644996	1.2987e-07	0.000527047	10:94159701	cg24971178	-0.317942	3.83009e-08	0.000155436	12:131487973	cg04428115	-0.402095	3.05639e-08	0.000124037
1:227181554	cg10327440	1.36279	1.30515e-07	0.000528766	11:18620047	cg15824435	1.03679	3.8549e-08	0.000156176	5:141821392	cg14815675	-0.492733	3.09442e-08	0.000124118
6:29643877	cg03449857	0.690081	1.31508e-07	0.000531188	5:54048987	cg21477591	0.690491	3.87214e-08	0.000156608	17:42646692	cg11744538	-0.454554	3.09961e-08	0.000124118
1:91997319	cg02496470	0.644775	1.31559e-07	0.000531188	9:123605711	cg09419670	-0.644832	3.89516e-08	0.000157272	5:141821413	cg14815675	-0.492806	3.10779e-08	0.000124118
6:14470821	cg09458595	-0.524236	1.3282e-07	0.00053537	5:96121524	cg08986950	-1.16709	3.93168e-08	0.000158479	4:115378707	cg09774931	0.582417	3.11173e-08	0.000124118
1:91997927	cg02496470	0.64667	1.33405e-07	0.000536821	11:12105404	cg00749291	-0.508533	4.00089e-08	0.000160996	4:115379331	cg09774931	0.581293	3.1139e-08	0.000124118
6:24649718	cg00944873	-0.444064	1.33674e-07	0.000536997	10:94157185	cg24971178	-0.318152	4.01117e-08	0.000161137	4:115378668	cg09774931	0.582485	3.11455e-08	0.000124118
6:168533003	cg09214616	-0.332365	1.34862e-07	0.000540858	10:94157060	cg24971178	-0.318181	4.03405e-08	0.000161784	12:131488179	cg04428115	-0.402403	3.11581e-08	0.000124118
12:130683163	cg27311341	0.305776	1.35859e-07	0.000542386	6:29647545	cg19636627	0.906269	4.13093e-08	0.00016539	6:31236524	cg17096289	0.588315	3.11828e-08	0.000124118
6:24642447	cg18428180	1.40395	1.35902e-07	0.000542386	6:29647642	cg19636627	0.906289	4.14769e-08	0.000165463	6:31236523	cg17096289	0.588309	3.11999e-08	0.000124118
1:227181838	cg10327440	1.35892	1.35926e-07	0.000542386	6:24641871	cg18433519	1.10837	4.1527e-08	0.000165463	4:115379114	cg09774931	0.581811	3.13899e-08	0.000124118
6:24641871	cg18428180	1.40235	1.36387e-07	0.000543315	11:12105611	cg00749291	-0.507883	4.15359e-08	0.000165463	4:115378859	cg09774931	0.582211	3.14986e-08	0.000124118
1:91999387	cg02496470	0.648823	1.36922e-07	0.000544536	12:131489327	cg04428115	-0.425302	4.1725e-08	0.000165742	4:115378403	cg09774931	0.582557	3.14989e-08	0.000124118
12:130683133	cg27311341	0.30558	1.37754e-07	0.000546187	6:29646818	cg19636627	0.905786	4.17451e-08	0.000165742	4:115378533	cg09774931	0.58242	3.15051e-08	0.000124118
17:25787234	cg03128522	-0.282778	1.37796e-07	0.000546187	6:24642447	cg18433519	1.10921	4.20155e-08	0.000166293	4:115379445	cg09774931	0.581214	3.15195e-08	0.000124118
1:227178962	cg10327440	1.36178	1.39842e-07	0.000553376	11:12105764	cg00749291	-0.507446	4.20529e-08	0.000166293	4:115379195	cg09774931	0.581461	3.15269e-08	0.000124118
17:2918497	cg19078123	0.237006	1.46487e-07	0.000578711	8:143861450	cg01745932	0.282528	4.20932e-08	0.000166293	4:115379147	cg09774931	0.581603	3.1573e-08	0.000124118
9:123610288	cg09419670	-0.66167	1.47227e-07	0.000580672	10:94154893	cg24971178	-0.318172	4.21629e-08	0.000166293	4:115378280	cg09774931	0.582713	3.16028e-08	0.000124118
2:88469770	cg00412896	0.275911	1.4845e-07	0.000584527	10:94154636	cg24971178	-0.318137	4.23667e-08	0.000166586	4:115379279	cg09774931	0.581408	3.16068e-08	0.000124118
6:14471525	cg09458595	-0.524393	1.49254e-07	0.000586721	11:12104200	cg00749291	-0.512447	4.23772e-08	0.000166586	1:16346009	cg15939373	-0.379998	3.16795e-08	0.000124118
11:33088024	cg02813542	-0.34259	1.50964e-07	0.000592467	22:39502695	cg03582215	-0.314197	4.25682e-08	0.000166782	15:63525136	cg25215332	0.477407	3.16829e-08	0.000124118
1:227181923	cg10327440	1.36062	1.51842e-07	0.000594931	6:29648119	cg19636627	0.909262	4.25954e-08	0.000166782	4:115379300	cg09774931	0.581258	3.1703e-08	0.000124118
5:1457986	cg06755258	0.60389	1.54026e-07	0.000601929	6:29648126	cg19636627	0.909217	4.2739e-08	0.000166782	4:115378145	cg09774931	0.583007	3.17302e-08	0.000124118
6:14465264	cg09458595	-0.53085	1.54133e-07	0.000601929	6:29648377	cg19636627	0.905963	4.27646e-08	0.000166782	4:115378183	cg09774931	0.582951	3.18063e-08	0.000124212
6:33094600	cg18927185	0.400154	1.58552e-07	0.000618172	6:29648137	cg19636627	0.909211	4.2777e-08	0.000166782	4:115377607	cg09774931	0.584232	3.19198e-08	0.000124451
11:33087099	cg02813542	-0.341818	1.59332e-07	0.000619689	19:49665502	cg23129019	-0.34764	4.29795e-08	0.000167298	17:42650060	cg11744538	-0.441269	3.20341e-08	0.000124693
17:60882097	cg27097489	-0.526446	1.59461e-07	0.000619689	22:39501044	cg03582215	0.314285	4.33461e-08	0.000168306	17:42650484	cg11744538	-0.442597	3.23486e-08	0.000125711
11:33088565	cg02813542	-0.343577	1.6059e-07	0.000623059	10:94155092	cg24971178	-0.318258	4.33865e-08	0.000168306	1:16346924	cg15939373	-0.382529	3.24321e-08	0.00012583
11:33086865	cg02813542	-0.341597	1.61948e-07	0.000627308	22:39504602	cg03582215	-0.31576	4.35095e-08	0.000168306	5:141822254	cg14815675	-0.497249	3.25968e-08	0.000126264
19:29221807	cg14983838	0.594709	1.62956e-07	0.000629986	22:39500282	cg03582215	-0.311302	4.35213e-08	0.000168306	11:33087972	cg02813542	-0.329517	3.29258e-08	0.000127331
15:22929905	cg07478123	0.363739	1.6326e-07	0.000629986	10:94153814	cg24971178	-0.318028	4.37214e-08	0.000168806	12:131486730	cg04428115	-0.402058	3.30438e-08	0.000127581
11:33087972	cg02813542	-0.343954	1.63433e-07	0.000629986	13:112822984	cg10884507	0.678444	4.38629e-08	0.000169078	4:115379737	cg09774931	0.578522	3.31902e-08	0.00012793
2:240242237	cg20434511	-0.580831	1.64707e-07	0.000633112	22:39502189	cg03582215	-0.313361	4.41607e-08	0.000169423	3:124300425	cg24253342	0.521302	3.32925e-08	0.00012793
13:109351834	cg24702069	-0.443089	1.65579e-07	0.000633112	11:12106098	cg00749291	-0.506382	4.41629e-08	0.000169423	17:42650392	cg11744538	-0.442087	3.33313e-08	0.00012793
13:43557687	cg14754556	-0.561814	1.65836e-07	0.000633112	10:94153688	cg24971178	-0.317976	4.41656e-08	0.000169423	6:31236316	cg17096289	0.587454	3.33493e-08	0.00012793
19:55502474	cg11283476	-0.342608	1.66324e-07	0.000633112	22:39502172	cg03582215	-0.313201	4.44858e-08	0.000170377	4:115379842	cg09774931	0.578085	3.34736e-08	0.000128201
2:240242978	cg20434511	-0.577043	1.66336e-07	0.000633112	10:94153313	cg24971178	-0.31795	4.47637e-08	0.000170551	2:88465998	cg18715057	-0.631156	3.35464e-08	0.000128273
13:43558672	cg14754556	-0.562932	1.6657e-07	0.000633112	6:29648199	cg11747594	0.608549	4.47733e-08	0.000170551	1:205799987	cg08720477	-0.381111	3.3632e-08	0.000128274
3:156797702	cg24085451	-1.00175	1.66702e-07	0.000633112	10:94153435	cg24971178	-0.317929	4.47856e-08	0.000170551	4:115379951	cg09774931	0.577913	3.36844e-08	0.000128274
13:43558690	cg14754556	-0.562937	1.66777e-07	0.000633112	10:94153319	cg24971178	-0.317937	4.48177e-08	0.000170551	5:157817634	cg05767891	-0.316022	3.37158e-08	0.000128274
19:55502494	cg11283476	-0.342383	1.66802e-07	0.000633112	10:94153247	cg24971178	-0.318031	4.50346e-08	0.000170749	4:115380152	cg09774931	0.577763	3.37619e-08	0.000128274
13:43558800	cg14754556	-0.563028	1.66902e-07	0.000633112	22:39499653	cg03582215	-0.309586	4.5144e-08	0.000170749	4:115379242	cg09774931	0.58957	3.38167e-08	0.000128278
13:43558189	cg14754556	-0.562409	1.67605e-07	0.000634254	22:39501478	cg03582215	-0.312009	4.51663e-08	0.000170749	6:31236339	cg17096289	0.587389	3.39452e-08	0.00012856
11:33086332	cg02813542	-0.341041	1.67735e-07	0.000634254	22:39499763	cg03582215	-0.309638	4.51791e-08	0.000170749	4:115380586	cg09774931	0.577391	3.40497e-08	0.000128752
11:33086280	cg02813542	-0.340938	1.69008e-07	0.000636678	22:39501285	cg03582215	-0.311939	4.52281e-08	0.000170749	17:80763983	cg10935494	0.822545	3.42083e-08	0.000129146
13:43557632	cg14754556	-0.561247	1.69055e-07	0.000636678	11:12106186	cg00749291	-0.505837	4.53244e-08	0.000170842	12:131488208	cg04428115	-0.402121	3.43538e-08	0.000129317
2:131045716	cg14013597	-0.558621	1.69178e-07	0.000636678	13:112822840	cg10884507	0.678467	4.55836e-08	0.000171352	13:43556903	cg14754556	-0.551771	3.4362e-08	0.000129317
19:55503335	cg11283476	-0.338313	1.73622e-07	0.000652119	19:49665517	cg23129019	-0.347779	4.56766e-08	0.000171352	2:88467576	cg18715057	-0.628821	3.45133e-08	0.000129645
1:5329783	cg05199871	-0.43561	1.73829e-07	0.000652119	22:39499015	cg03582215	-0.305645	4.57342e-08	0.000171352	6:8504748	cg16615280	-0.321634	3.45581e-08	0.000129645
2:131046376	cg14013597	-0.558474	1.74489e-07	0.000652799	11:12106256	cg00749291	-0.505809	4.57475e-08	0.000171352	4:115380868	cg09774931	0.576576	3.4656e-08	0.000129645
6:29648199	cg03449857	0.820771	1.74558e-07	0.000652799	19:49665451	cg23129019	-0.34809	4.59405e-08	0.000171805	17:42649782	cg11744538	-0.440041	3.46671e-08	0.000129645
13:43557529	cg14754556	-0.559938	1.75566e-07	0.000654078	22:39500932	cg03582215	-0.311424	4.60187e-08	0.000171828	8:95961794	cg13393036	0.294232	3.47891e-08	0.000129727
19:15923192	cg26905254	-0.655677	1.75615e-07	0.000654078	13:112823006	cg10884507	0.677764	4.62405e-08	0.000172386	15:63523855	cg25215332	0.476606	3.47977e-08	0.000129727
3:156797373	cg24085451	-1.00268	1.75865e-07	0.000654078	22:39501823	cg03582215	-0.311747	4.67259e-08	0.000173923	3:124300469	cg24253342	0.52079	3.49133e-08	0.000129954
13:109351731	cg24702069	-0.449728	1.76293e-07	0.000654078	22:39502135	cg03582215	-0.312403	4.68265e-08	0.000174026	11:33086281	cg02813542	-0.328565	3.50003e-08	0.000130075
2:88469863	cg00412896	0.275088	1.76586e-07	0.000654078	11:12106937	cg00749291	-0.505841	4.75416e-08	0.000176186	6:8504779	cg16615280	-0.321353	3.51286e-08	0.000130348
11:33085699	cg02813542	-0.340141	1.76651e-07	0.000654078	13:112820998	cg10884507	0.674952	4.75718e-08	0.000176186	2:88467934	cg18715057	-0.628819	3.54007e-08	0.000131154
13:43557404	cg14754556	-0.559583	1.76822e-07	0.000654078	6:29645937	cg19636627	0.903524	4.76297e-08	0.000176186	3:124298212	cg24253342	0.560837	3.54797e-08	0.000131242
19:29221056	cg14983838	0.590866	1.77385e-07	0.000655144	11:12102839	cg00749291	-0.511814	4.90583e-08	0.000181189	22:45058852	cg07836921	-0.56786	3.56539e-08	0.000131682
19:55505208	cg11283476	-0.337606	1.77719e-07	0.000655363	4:173652231	cg02280486	-0.656758	4.94064e-08	0.000181637	6:33094600	cg01309395	0.327465	3.58434e-08	0.000132177
11:33086281	cg02813542	-0.342633	1.78474e-07	0.000656172	8:125942713	cg16730084	-0.357996	4.94401e-08	0.000181637	15:63523586	cg25215332	0.476333	3.60168e-08	0.000132363
19:29220956	cg14983838	0.590524	1.7849e-07	0.000656172	11:12106367	cg00749291	-0.505256	4.94504e-08	0.000181637	8:95959808	cg13393036	0.294139	3.60293e-08	0.000132363
2:240241255	cg20434511	-0.581283	1.78818e-07	0.000656366	12:131485014	cg04428115	-0.426137	4.94845e-08	0.000181637	4:115381412	cg09774931	0.574765	3.60606e-08	0.000132363
3:156797225	cg24085451	-1.00579	1.79598e-07	0.000658215	22:43217955	cg14398247	-0.575022	5.00209e-08	0.000183238	4:115381417	cg09774931	0.574577	3.61803e-08	0.000132598
3:156797208	cg24085451	-1.00624	1.80056e-07	0.000658544	10:94151648	cg24971178	-0.317283	5.01466e-08	0.000183238	17:114669	cg05449108	-0.316929	3.62458e-08	0.000132634
6:29647642	cg15570656	0.779128	1.80682e-07	0.000658544	2:33600309	cg18577882	0.634083	5.01515e-08	0.000183238	18:60753825	cg17358692	-0.558746	3.64908e-08	0.000133326
6:24645943	cg18433519	1.14741	1.80801e-07	0.000658544	8:125944942	cg16730084	-0.356772	5.02971e-08	0.000183488	5:157820602	cg05767891	-0.322547	3.66705e-08	0.000133778
6:29647545	cg15570656	0.778973	1.81193e-07	0.000658544	7:100647875	cg04735437	-0.492661	5.04607e-08	0.000183804	4:115381671	cg09774931	0.573771	3.68119e-08	0.000134088
13:43556078	cg14754556	-0.558196	1.81532e-07	0.000658544	22:43216375	cg14398247	-0.575175	5.05509e-08	0.000183851	5:157816343	cg05767891	-0.320552	3.70017e-08	0.000134234
13:43555685	cg14754556	-0.558505	1.81536e-07	0.000658544	22:43215692	cg14398247	-0.575217	5.0917e-08	0.000184431	5:157819991	cg05767891	-0.322404	3.70853e-08	0.000134234
6:24645947	cg18433519	1.14744	1.81623e-07	0.000658544	19:29218294	cg04546413	0.676825	5.09331e-08	0.000184431	11:33084917	cg02813542	-0.327451	3.71108e-08	0.000134234
8:104138724	cg03849132	0.879657	1.83341e-07	0.000660047	6:29645770	cg19636627	0.902148	5.09639e-08	0.000184431	5:157817293	cg05767891	-0.315051	3.71582e-08	0.000134234
6:29648119	cg15570656	0.781836	1.83678e-07	0.000660047	22:43213631	cg14398247	-0.585781	5.102e-08	0.000184431	5:157816127	cg05767891	-0.320539	3.72359e-08	0.000134234
1:227172903	cg10327440	1.37829	1.84059e-07	0.000660047	5:40437845	cg25718284	-0.514725	5.11812e-08	0.000184734	19:29218584	cg14983838	0.645826	3.73325e-08	0.000134234
6:29646818	cg15570656	0.778401	1.84216e-07	0.000660047	19:29218292	cg04546413	0.676403	5.14705e-08	0.000185497	3:124300765	cg24253342	0.520077	3.73799e-08	0.000134234
15:22928737	cg07478123	0.36	1.84286e-07	0.000660047	22:43212781	cg14398247	-0.575365	5.19394e-08	0.000186904	1:227179054	cg10327440	1.39426	3.7405e-08	0.000134234
19:55506539	cg11283476	-0.33599	1.84333e-07	0.000660047	19:29219515	cg04546413	0.669775	5.22595e-08	0.000187772	17:80764432	cg10935494	0.82313	3.74155e-08	0.000134234
19:55508476	cg11283476	-0.336017	1.84407e-07	0.000660047	13:112821898	cg10884507	0.668271	5.23455e-08	0.000187798	17:80764443	cg10935494	0.82313	3.74155e-08	0.000134234
6:29648126	cg15570656	0.781769	1.84475e-07	0.000660047	13:112821385	cg10884507	0.670057	5.25503e-08	0.000188244	5:40437845	cg25718284	-0.498322	3.75952e-08	0.000134676
6:29648137	cg15570656	0.781753	1.84705e-07	0.000660047	22:39496412	cg03582215	-0.312887	5.26352e-08	0.000188244	11:9987251	cg04073358	-0.477824	3.78592e-08	0.000135041
19:55506439	cg11283476	-0.335952	1.85024e-07	0.000660047	11:12106602	cg00749291	-0.503879	5.27068e-08	0.000188244	11:33089610	cg02813542	-0.332928	3.78743e-08	0.000135041
11:33084875	cg02813542	-0.339373	1.85085e-07	0.000660047	22:43211880	cg14398247	-0.575266	5.29543e-08	0.000188569	5:157818150	cg05767891	-0.322123	3.79078e-08	0.000135041
19:55505107	cg11283476	-0.335961	1.85747e-07	0.000661037	11:12106609	cg00749291	-0.503757	5.2984e-08	0.000188569	4:115381844	cg09774931	0.572833	3.7947e-08	0.000135041
19:55505271	cg11283476	-0.335743	1.86213e-07	0.000661037	19:29218970	cg04546413	0.672787	5.30821e-08	0.000188569	11:9987228	cg04073358	-0.477895	3.79804e-08	0.000135041
19:55505108	cg11283476	-0.335927	1.86318e-07	0.000661037	11:12106278	cg00749291	-0.506791	5.31145e-08	0.000188569	3:124300791	cg24253342	0.519811	3.82788e-08	0.000135362
1:5328595	cg05199871	-0.43724	1.86525e-07	0.000661037	19:29218682	cg04546413	0.674126	5.3324e-08	0.000189031	11:33084245	cg02813542	-0.326573	3.82818e-08	0.000135362
19:55504083	cg11283476	-0.335914	1.86865e-07	0.000661037	3:8896462	cg02773192	-0.634784	5.34329e-08	0.000189136	4:115379694	cg09774931	0.57612	3.82923e-08	0.000135362
1:5328625	cg05199871	-0.43709	1.8729e-07	0.000661037	17:60882097	cg27097489	-0.505716	5.35872e-08	0.0001894	3:124300864	cg24253342	0.519716	3.83393e-08	0.000135362
1:5328634	cg05199871	-0.437108	1.87305e-07	0.000661037	19:29219442	cg04546413	0.671109	5.38192e-08	0.000189938	4:115381920	cg09774931	0.573616	3.8355e-08	0.000135362
6:29648377	cg15570656	0.778479	1.88831e-07	0.000665434	5:150677509	cg12262617	-0.77161	5.40109e-08	0.000190333	4:115379695	cg09774931	0.575939	3.85278e-08	0.000135771
5:54048987	cg21477591	0.723394	1.90032e-07	0.00066868	19:29218974	cg25267487	-0.445463	5.42402e-08	0.000190691	4:115377920	cg09774931	0.58725	3.91431e-08	0.000137736
12:131482005	cg04428115	-0.389108	1.90609e-07	0.000668926	19:29218679	cg04546413	0.675302	5.42726e-08	0.000190691	4:115377907	cg09774931	0.587191	3.92542e-08	0.000137923
3:156798294	cg24085451	-1.0086	1.90664e-07	0.000668926	18:60755145	cg17358692	-0.555004	5.48119e-08	0.000192302	6:167690389	cg10682563	-0.269039	3.96216e-08	0.000139008
1:205821154	cg11965913	-1.06307	1.92095e-07	0.000672411	18:60754751	cg17358692	-0.554614	5.59182e-08	0.000195895	6:31236690	cg17096289	0.592529	4.00041e-08	0.000140104
6:168533451	cg17172308	-0.690942	1.92222e-07	0.000672411	11:12107313	cg00749291	-0.501167	5.61425e-08	0.000196167	2:88469104	cg18715057	-0.629003	4.00516e-08	0.000140104
11:33082761	cg02813542	-0.341659	1.93247e-07	0.000673697	11:12107293	cg00749291	-0.501192	5.61606e-08	0.000196167	4:115382307	cg09774931	0.570912	4.01989e-08	0.000140414
6:168533476	cg17172308	-0.69214	1.93315e-07	0.000673697	4:184355724	cg09690918	1.02666	5.70319e-08	0.000198919	5:157818018	cg05767891	-0.315659	4.04822e-08	0.000140988
22:43212432	cg14398247	-0.55478	1.93438e-07	0.000673697	11:12106967	cg00749291	-0.503762	5.75856e-08	0.000200557	14:22694777	cg07863882	-1.14719	4.06977e-08	0.000140988
11:33084917	cg02813542	-0.341175	1.93803e-07	0.000673983	4:184355738	cg09690918	1.02573	5.87003e-08	0.00020414	4:115377970	cg09774931	0.586827	4.07266e-08	0.000140988
1:5328815	cg05199871	-0.432005	1.94927e-07	0.000676537	17:45402397	cg20676602	-0.716872	5.87971e-08	0.000204179	4:115377962	cg09774931	0.586883	4.07631e-08	0.000140988
11:33082702	cg02813542	-0.341472	1.95105e-07	0.000676537	6:29645634	cg19636627	0.899671	5.90606e-08	0.000204578	4:115377955	cg09774931	0.587106	4.07632e-08	0.000140988
12:130682015	cg27311341	0.298129	1.95857e-07	0.000678156	6:29645038	cg19636627	0.902076	5.90901e-08	0.000204578	14:22694926	cg07863882	-1.147	4.07862e-08	0.000140988
2:159866402	cg13920856	0.782225	1.96178e-07	0.000678283	8:91684256	cg16814680	-1.00715	5.91696e-08	0.000204578	14:22694065	cg07863882	-1.14952	4.08395e-08	0.000140988
19:55504966	cg11283476	-0.336216	1.97026e-07	0.000679673	6:29644502	cg19636627	0.901887	5.95187e-08	0.000204738	14:22693333	cg07863882	-1.15082	4.09633e-08	0.000140988
22:43214258	cg14398247	-0.554038	1.97362e-07	0.000679673	8:91682497	cg16814680	-1.00629	5.95274e-08	0.000204738	14:22692904	cg07863882	-1.15178	4.09974e-08	0.000140988
22:43214400	cg14398247	-0.55399	1.97436e-07	0.000679673	8:91682025	cg16814680	-1.00705	5.95985e-08	0.000204738	14:22693912	cg07863882	-1.14958	4.10794e-08	0.000140988
6:33093901	cg18927185	0.397897	1.98131e-07	0.00068108	8:91682498	cg16814680	-1.0063	5.9623e-08	0.000204738	14:22693679	cg07863882	-1.15009	4.10978e-08	0.000140988
3:156795468	cg24085451	-1.01761	2.00452e-07	0.000688066	6:29644633	cg19636627	0.901317	5.96457e-08	0.000204738	4:115382713	cg09774931	0.570241	4.11006e-08	0.000140988
15:22930602	cg07478123	0.361141	2.0173e-07	0.000691457	6:29645118	cg19636627	0.90033	5.97399e-08	0.000204766	5:157816142	cg05767891	-0.321684	4.11969e-08	0.000140988
6:29645937	cg15570656	0.776958	2.02235e-07	0.000692193	6:29644275	cg19636627	0.901903	5.98835e-08	0.000204964	5:157813838	cg05767891	-0.31649	4.12461e-08	0.000140988
5:1459887	cg06755258	0.60167	2.02697e-07	0.000692778	8:91684864	cg16814680	-1.00709	6.00567e-08	0.000205262	4:115378012	cg09774931	0.582892	4.1251e-08	0.000140988
11:33088520	cg02813542	-0.348761	2.03857e-07	0.000695744	8:91681557	cg16814680	-1.00765	6.03895e-08	0.000206104	14:22695128	cg07863882	-1.14862	4.15079e-08	0.000141662
1:5329181	cg05199871	-0.43147	2.04571e-07	0.000697183	8:91680957	cg16814680	-1.00837	6.06614e-08	0.000206735	5:157816992	cg05767891	-0.315448	4.16781e-08	0.00014204
8:95961979	cg18059933	-0.333055	2.05024e-07	0.000697728	8:91681221	cg16814680	-1.00828	6.09278e-08	0.000207266	12:131484366	cg04428115	-0.401379	4.18485e-08	0.000142226
1:5329219	cg05199871	-0.430218	2.05815e-07	0.000698966	8:91679451	cg16814680	-1.00991	6.10219e-08	0.000207266	17:2917929	cg19078123	0.269202	4.19083e-08	0.000142226
1:5329215	cg05199871	-0.431235	2.05975e-07	0.000698966	8:91680519	cg16814680	-1.00877	6.10782e-08	0.000207266	17:2917750	cg19078123	0.269707	4.19119e-08	0.000142226
4:184356218	cg09690918	0.98253	2.07356e-07	0.000701981	8:91678954	cg16814680	-1.01046	6.16898e-08	0.000209044	14:22695524	cg07863882	-1.14962	4.20249e-08	0.000142407
4:184356319	cg09690918	0.982383	2.07453e-07	0.000701981	17:64578463	cg06996976	0.357274	6.22045e-08	0.000210321	4:115382779	cg09774931	0.569673	4.21994e-08	0.000142795
8:95960767	cg18059933	-0.332972	2.08519e-07	0.000703631	8:103571157	cg24896687	-0.699703	6.22989e-08	0.000210321	5:157812020	cg05767891	-0.320412	4.23133e-08	0.000142977
1:5329335	cg05199871	-0.430664	2.08741e-07	0.000703631	18:60754186	cg17358692	-0.5541	6.23317e-08	0.000210321	17:2919701	cg19078123	0.264262	4.24323e-08	0.000143176
8:95960886	cg18059933	-0.332895	2.08826e-07	0.000703631	12:131484433	cg04428115	-0.431751	6.25468e-08	0.000210749	4:115382854	cg09774931	0.569249	4.26079e-08	0.000143566
3:53127677	cg16404274	-0.440876	2.1117e-07	0.000709534	8:91678587	cg16814680	-1.01152	6.27514e-08	0.00021114	17:2917485	cg19078123	0.271687	4.31192e-08	0.000145083
8:95960511	cg18059933	-0.33275	2.11732e-07	0.000709534	8:91678575	cg16814680	-1.01158	6.29987e-08	0.000211475	1:247252121	cg16129703	-0.316226	4.31928e-08	0.000145126
19:55503942	cg11283476	-0.337636	2.12439e-07	0.000709534	8:91684776	cg16814680	-1.01052	6.30286e-08	0.000211475	3:124301021	cg24253342	0.518284	4.33778e-08	0.000145542
1:5329550	cg05199871	-0.428906	2.12519e-07	0.000709534	8:91677926	cg16814680	-1.01219	6.3252e-08	0.000211926	14:22696177	cg07863882	-1.15181	4.35179e-08	0.00014563
5:141822254	cg14815675	-0.528086	2.12896e-07	0.000709534	8:91676709	cg16814680	-1.01247	6.35096e-08	0.00021249	2:88469863	cg18715057	-0.628515	4.35262e-08	0.00014563
6:29645770	cg15570656	0.775955	2.12943e-07	0.000709534	19:49666382	cg23129019	-0.360408	6.37715e-08	0.000213067	14:22696268	cg07863882	-1.15225	4.38359e-08	0.000146439
1:5329594	cg05199871	-0.428833	2.12992e-07	0.000709534	13:112817180	cg10884507	0.729682	6.40555e-08	0.000213716	17:2917415	cg19078123	0.271752	4.39567e-08	0.000146439
3:58192585	cg12492249	0.366521	2.13165e-07	0.000709534	17:60882717	cg27097489	-0.476088	6.44825e-08	0.00021484	19:49342145	cg15549821	0.681954	4.4005e-08	0.000146439
8:95965695	cg18059933	-0.333366	2.13259e-07	0.000709534	10:1226374	cg10241608	0.427337	6.48152e-08	0.000215647	17:80764615	cg10935494	0.803304	4.40193e-08	0.000146439
5:141821392	cg14815675	-0.522488	2.1511e-07	0.000714695	8:91685431	cg16814680	-1.05696	6.50224e-08	0.000216035	2:106888072	cg05468156	0.622157	4.41225e-08	0.000146439
1:5329865	cg05199871	-0.428459	2.15484e-07	0.000714845	8:91682407	cg16814680	-1.05608	6.51933e-08	0.000216193	17:2919272	cg19078123	0.262159	4.41613e-08	0.000146439
1:5329980	cg05199871	-0.428456	2.16054e-07	0.000714845	17:60882789	cg27097489	-0.475691	6.52515e-08	0.000216193	17:2918096	cg19078123	0.263614	4.42972e-08	0.000146439
1:5330103	cg05199871	-0.428484	2.16514e-07	0.000714845	6:29647545	cg11747594	0.499269	6.62103e-08	0.000219065	14:22696505	cg07863882	-1.15311	4.43418e-08	0.000146439
16:632728	cg14562783	-0.364467	2.16567e-07	0.000714845	6:29647642	cg11747594	0.499294	6.6397e-08	0.000219306	17:80761263	cg10935494	0.864908	4.44112e-08	0.000146439
5:141821413	cg14815675	-0.522514	2.16656e-07	0.000714845	3:8895531	cg02773192	-0.621012	6.64675e-08	0.000219306	17:2918117	cg19078123	0.263419	4.44151e-08	0.000146439
1:5330208	cg05199871	-0.428642	2.16986e-07	0.000714945	6:29646818	cg11747594	0.499059	6.65898e-08	0.000219406	17:2919141	cg19078123	0.261984	4.44441e-08	0.000146439
16:632736	cg14562783	-0.3648	2.17741e-07	0.000716441	10:1226944	cg10241608	0.424909	6.6837e-08	0.000219916	14:22696674	cg07863882	-1.15388	4.47651e-08	0.000147292
16:55475736	cg07617577	0.200953	2.18515e-07	0.000716906	10:1226991	cg10241608	0.42503	6.70787e-08	0.000220407	17:2919116	cg19078123	0.264651	4.49205e-08	0.0001476
16:55475668	cg07617577	0.200726	2.19375e-07	0.000716906	11:12103157	cg00749291	-0.523665	6.74814e-08	0.000221348	3:8897236	cg02773192	-0.613203	4.50988e-08	0.000147982
1:5330286	cg05199871	-0.428662	2.19447e-07	0.000716906	10:1226436	cg10241608	0.42935	6.75509e-08	0.000221348	22:34552701	cg00953481	-0.276675	4.53049e-08	0.000148099
16:632767	cg14562783	-0.364923	2.19869e-07	0.000716906	6:24649718	cg18428180	1.25637	6.78004e-08	0.000221602	5:157814228	cg05767891	-0.315118	4.53463e-08	0.000148099
1:5330540	cg05199871	-0.428848	2.20244e-07	0.000716906	11:12107496	cg00749291	-0.498946	6.78145e-08	0.000221602	4:115383450	cg09774931	0.567271	4.5449e-08	0.000148099
6:29647642	cg22494932	0.671264	2.20348e-07	0.000716906	11:12107497	cg00749291	-0.498858	6.79851e-08	0.000221856	17:2918187	cg19078123	0.26259	4.54728e-08	0.000148099
14:55598030	cg18273401	-0.599575	2.20449e-07	0.000716906	10:1227185	cg10241608	0.425117	6.82241e-08	0.000222331	17:2919393	cg19078123	0.263458	4.54789e-08	0.000148099
1:5330559	cg05199871	-0.428924	2.20759e-07	0.000716906	6:29648377	cg11747594	0.499104	6.84342e-08	0.000222711	2:131045716	cg14013597	-0.617422	4.55075e-08	0.000148099
1:5330239	cg05199871	-0.42952	2.21322e-07	0.000716906	10:1227209	cg10241608	0.42514	6.86542e-08	0.000223122	17:2918512	cg19078123	0.26142	4.56691e-08	0.000148207
6:29647545	cg22494932	0.671093	2.21401e-07	0.000716906	6:29648119	cg11747594	0.500786	6.88996e-08	0.000223407	14:22696857	cg07863882	-1.15486	4.57115e-08	0.000148207
6:29648377	cg22494932	0.671381	2.22033e-07	0.000716906	11:12107811	cg00749291	-0.498972	6.89584e-08	0.000223407	3:8897165	cg02773192	-0.61206	4.57275e-08	0.000148207
6:29646818	cg22494932	0.670804	2.22613e-07	0.000716906	10:1227299	cg10241608	0.425161	6.90233e-08	0.000223407	17:2918492	cg19078123	0.261281	4.5915e-08	0.000148613
14:55604935	cg18273401	-0.599811	2.22936e-07	0.000716906	6:29648126	cg11747594	0.500734	6.9273e-08	0.000223733	1:227172935	cg10327440	1.38865	4.60432e-08	0.000148825
2:88469863	cg10317387	0.38528	2.23058e-07	0.000716906	6:29648137	cg11747594	0.500728	6.93453e-08	0.000223733	6:33093901	cg01309395	0.325584	4.63231e-08	0.000149527
16:633125	cg14562783	-0.36554	2.23072e-07	0.000716906	7:763853	cg06242242	-0.418082	6.94058e-08	0.000223733	1:227175367	cg10327440	1.36052	4.64888e-08	0.000149772
2:88467934	cg10317387	0.383534	2.23109e-07	0.000716906	22:39499006	cg03582215	-0.300943	6.9708e-08	0.000224404	3:8896462	cg02773192	-0.626713	4.65822e-08	0.000149772
2:88469770	cg10317387	0.38459	2.23303e-07	0.000716906	1:227175367	cg10327440	1.38616	7.01434e-08	0.000225501	17:80757091	cg10935494	0.866323	4.65874e-08	0.000149772
14:55600405	cg18273401	-0.599563	2.23418e-07	0.000716906	11:12107620	cg00749291	-0.497934	7.04211e-08	0.000225687	14:22697047	cg07863882	-1.15589	4.6794e-08	0.000150233
2:88467576	cg10317387	0.383277	2.236e-07	0.000716906	10:1227597	cg10241608	0.425233	7.04543e-08	0.000225687	8:1022168	cg04851639	0.424005	4.70229e-08	0.000150765
6:29646165	cg03449857	0.629913	2.24729e-07	0.000718981	11:12107664	cg00749291	-0.497824	7.05714e-08	0.000225687	14:22697090	cg07863882	-1.15613	4.71555e-08	0.000150898
2:88469104	cg10317387	0.38471	2.24851e-07	0.000718981	10:1227685	cg10241608	0.425314	7.06277e-08	0.000225687	2:131046376	cg14013597	-0.61722	4.72276e-08	0.000150898
5:36301362	cg26511075	0.469639	2.25955e-07	0.000719129	3:53127677	cg16404274	-0.486062	7.0675e-08	0.000225687	11:33080496	cg02813542	-0.32322	4.72546e-08	0.000150898
12:133182037	cg24115817	-0.183008	2.25985e-07	0.000719129	18:60757791	cg17358692	-0.559802	7.11391e-08	0.000226766	14:22697135	cg07863882	-1.15633	4.73835e-08	0.000151108
16:633354	cg14562783	-0.366084	2.26233e-07	0.000719129	6:29645937	cg11747594	0.498576	7.12033e-08	0.000226766	2:88469770	cg18715057	-0.626045	4.75521e-08	0.000151442
5:1457986	cg21620108	0.540758	2.26365e-07	0.000719129	5:150677246	cg12262617	-0.76458	7.14499e-08	0.000227187	11:33080057	cg02813542	-0.322926	4.80602e-08	0.000152856
16:633353	cg14562783	-0.366204	2.26406e-07	0.000719129	12:131482153	cg04428115	-0.442781	7.15262e-08	0.000227187	11:33079999	cg02813542	-0.322824	4.85529e-08	0.000154217
6:29648119	cg22494932	0.673298	2.27509e-07	0.000721669	6:24644838	cg18428180	1.2337	7.18773e-08	0.000227998	15:74228391	cg05241575	-0.458604	4.90572e-08	0.000155612
6:29648126	cg22494932	0.673231	2.2858e-07	0.000724102	4:184355690	cg09690918	1.02335	7.21053e-08	0.000228417	10:120917445	cg01293200	-0.274893	4.9166e-08	0.000155749
6:29648137	cg22494932	0.673208	2.28978e-07	0.000724401	10:1227868	cg10241608	0.425923	7.24997e-08	0.000229362	17:80762925	cg10935494	0.808492	4.9376e-08	0.000156207
11:33084245	cg02813542	-0.338818	2.31677e-07	0.000731966	5:150677020	cg12262617	-0.763971	7.28667e-08	0.000230217	17:2919623	cg19078123	0.263732	5.01814e-08	0.000158544
5:36304375	cg26511075	0.472189	2.32275e-07	0.000732885	5:150677022	cg12262617	-0.763898	7.31527e-08	0.000230814	17:2917348	cg19078123	0.274842	5.02866e-08	0.000158666
6:29645038	cg15570656	0.776665	2.34374e-07	0.000738529	11:12107832	cg00749291	-0.496975	7.34606e-08	0.000231479	14:22697775	cg07863882	-1.15832	5.05464e-08	0.000159275
11:33080134	cg02813542	-0.338292	2.35578e-07	0.000741341	5:150677182	cg12262617	-0.763743	7.38315e-08	0.000232341	1:5336800	cg05199871	-0.562652	5.1581e-08	0.00016232
6:29644502	cg15570656	0.776367	2.37349e-07	0.00074593	6:29645770	cg11747594	0.498165	7.39734e-08	0.00023248	11:33082702	cg02813542	-0.325079	5.21128e-08	0.000163602
5:1459887	cg21620108	0.542084	2.38196e-07	0.000746093	11:19473609	cg20856960	0.427068	7.41872e-08	0.000232845	11:33082761	cg02813542	-0.325169	5.21254e-08	0.000163602
6:29645634	cg15570656	0.774148	2.39093e-07	0.000746093	11:12108029	cg00749291	-0.496356	7.57009e-08	0.000237283	10:120916539	cg01293200	-0.274749	5.23826e-08	0.000164192
6:14467597	cg09458595	-0.513656	2.39442e-07	0.000746093	6:166459954	cg02603747	-0.58944	7.67345e-08	0.000240207	3:53127677	cg16404274	-0.519249	5.24931e-08	0.000164322
6:29644633	cg15570656	0.77571	2.39608e-07	0.000746093	1:205821154	cg14893161	-0.874595	7.69995e-08	0.00024072	14:22698094	cg07863882	1.15977	5.26278e-08	0.000164528
6:29644040	cg15570656	0.776599	2.39937e-07	0.000746093	6:31236316	cg17096289	0.553026	7.89255e-08	0.000245867	19:29222000	cg25267487	0.449446	5.27547e-08	0.000164708
6:29644275	cg15570656	0.776245	2.40122e-07	0.000746093	6:29645634	cg11747594	0.497683	7.96568e-08	0.000245867	5:54048987	cg21477591	0.683826	5.29449e-08	0.000165086
5:141821010	cg14815675	-0.510055	2.40163e-07	0.000746093	18:60753825	cg17358692	-0.551538	8.01601e-08	0.000245867	14:22698125	cg07863882	1.15971	5.33167e-08	0.000166028
5:141822002	cg14815675	-0.513631	2.40257e-07	0.000746093	6:31237592	cg17096289	0.554078	8.02886e-08	0.000245867	6:167691343	cg10682563	-0.266639	5.41301e-08	0.000168341
8:104137518	cg03849132	0.886772	2.40257e-07	0.000746093	6:31237660	cg17096289	0.554088	8.02988e-08	0.000245867	3:8895531	cg02773192	-0.614006	5.48166e-08	0.000170254
6:29645118	cg15570656	0.774807	2.40533e-07	0.000746093	6:31237664	cg17096289	0.554088	8.02988e-08	0.000245867	19:29218429	cg14983838	0.632675	5.49245e-08	0.000170366
8:91685431	cg16814680	-1.00823	2.41846e-07	0.000749188	6:31237723	cg17096289	0.554213	8.04147e-08	0.000245867	19:29218465	cg14983838	0.63221	5.51395e-08	0.000170811
1:227175245	cg10327440	1.39139	2.42236e-07	0.000749423	6:31237727	cg17096289	0.554236	8.04652e-08	0.000245867	6:32826450	cg06812795	0.584051	5.5319e-08	0.000171144
16:55477585	cg07617577	0.202463	2.42997e-07	0.000750116	6:31237563	cg17096289	0.55396	8.06156e-08	0.000245867	19:49340998	cg15549821	0.677429	5.55066e-08	0.000171502
14:55602276	cg18273401	-0.603061	2.4309e-07	0.000750116	6:31237405	cg17096289	0.553757	8.06486e-08	0.000245867	6:32825379	cg06812795	0.582075	5.72439e-08	0.000176641
8:91682407	cg16814680	-1.0071	2.44921e-07	0.00075476	6:31237575	cg17096289	0.553999	8.06724e-08	0.000245867	6:24641871	cg16906346	-0.41043	5.79297e-08	0.000178526
6:29643877	cg15570656	0.777848	2.45228e-07	0.00075476	6:31237162	cg17096289	0.553536	8.06899e-08	0.000245867	2:159866402	cg13920856	0.768186	5.83879e-08	0.000179705
17:78266413	cg08736275	-0.282354	2.4679e-07	0.000756758	6:31237230	cg17096289	0.553536	8.06899e-08	0.000245867	6:24642447	cg16906346	-0.410689	5.88973e-08	0.000181029
6:29645038	cg22494932	0.671868	2.46823e-07	0.000756758	6:31237323	cg17096289	0.553659	8.06915e-08	0.000245867	6:32824318	cg06812795	0.580418	5.89699e-08	0.000181029
6:29645937	cg22494932	0.669339	2.46868e-07	0.000756758	6:31237463	cg17096289	0.55386	8.07552e-08	0.000245867	6:132785797	cg09293319	-0.420522	5.92262e-08	0.000181582
10:12284082	cg06335123	-0.42638	2.47148e-07	0.000756758	6:31237048	cg17096289	0.55342	8.07569e-08	0.000245867	11:33080134	cg02813542	-0.322638	5.98609e-08	0.000183292
6:168533003	cg17172308	-0.702387	2.47646e-07	0.000757116	6:31237014	cg17096289	0.553367	8.07624e-08	0.000245867	14:22595674	cg16841367	-0.349773	6.03587e-08	0.000184579
6:29643879	cg22494932	0.676767	2.47901e-07	0.000757116	6:31237333	cg17096289	0.553677	8.07642e-08	0.000245867	14:22596115	cg16841367	-0.348777	6.06133e-08	0.00018512
6:133256679	cg07095347	-0.833002	2.49444e-07	0.000760053	6:31237437	cg17096289	0.553749	8.07658e-08	0.000245867	12:133179218	cg24115817	-0.198009	6.09931e-08	0.000186041
1:5334212	cg05199871	-0.432529	2.495e-07	0.000760053	1:227175245	cg10327440	1.44276	8.07925e-08	0.000245867	14:22596436	cg16841367	-0.347903	6.17809e-08	0.000188203
12:133178047	cg24115817	-0.172506	2.51641e-07	0.000765595	6:31237353	cg17096289	0.553701	8.08134e-08	0.000245867	14:22598752	cg16841367	-0.352489	6.21378e-08	0.000188862
6:14466728	cg09458595	-0.514968	2.53554e-07	0.000770431	6:29644633	cg11747594	0.498482	8.11265e-08	0.000246065	17:80762839	cg10935494	0.789208	6.21557e-08	0.000188862
2:88465998	cg10317387	0.383047	2.54135e-07	0.000771213	6:29645118	cg11747594	0.497936	8.1253e-08	0.000246065	14:22598843	cg16841367	-0.346668	6.28659e-08	0.000190684
12:133179218	cg24115817	-0.184138	2.57388e-07	0.000780092	6:29644502	cg11747594	0.498733	8.13616e-08	0.000246065	6:32824318	cg01948226	0.526825	6.29154e-08	0.000190684
12:131486245	cg04428115	-0.366573	2.57758e-07	0.000780219	2:131046376	cg14013597	-0.586585	8.14002e-08	0.000246065	14:22598860	cg16841367	-0.346688	6.30075e-08	0.00019072
6:29645770	cg22494932	0.66857	2.58423e-07	0.000781239	6:29644275	cg11747594	0.498797	8.14993e-08	0.000246065	6:32825379	cg01948226	0.527884	6.31563e-08	0.000190928
6:31082304	cg17849733	0.248274	2.58904e-07	0.000781702	6:31236524	cg17096289	0.55248	8.15572e-08	0.000246065	6:32826450	cg01948226	0.52917	6.34058e-08	0.000191439
2:131048310	cg14013597	-0.57894	2.61353e-07	0.000788096	6:29644040	cg11747594	0.498998	8.16013e-08	0.000246065	8:69683021	cg06201072	1.03943	6.35274e-08	0.000191564
12:131488041	cg04428115	-0.364235	2.64411e-07	0.000796311	6:31236523	cg17096289	0.552446	8.17629e-08	0.00024624	14:22598888	cg16841367	-0.346069	6.40003e-08	0.000192746
6:29643879	cg15570656	0.779523	2.67108e-07	0.000803417	2:131045716	cg14013597	-0.586074	8.23082e-08	0.00024757	14:22597118	cg16841367	-0.346399	6.43378e-08	0.000193518
16:55477696	cg07617577	0.202323	2.69176e-07	0.000808617	6:31237124	cg17096289	0.55344	8.37728e-08	0.000251649	19:29222661	cg14983838	0.601428	6.44973e-08	0.000193753
11:33080496	cg02813542	-0.335552	2.71529e-07	0.000814657	21:38580151	cg01329690	-0.449876	8.38756e-08	0.000251649	15:62909864	cg01944987	-0.522786	6.47082e-08	0.000194142
12:131482153	cg04428115	-0.391604	2.73916e-07	0.000820784	21:38579914	cg01329690	-0.449526	8.40577e-08	0.000251878	15:62909751	cg01944987	-0.520979	6.51506e-08	0.000195223
7:763853	cg06242242	-0.411623	2.76825e-07	0.000827528	6:29645038	cg11747594	0.498307	8.41903e-08	0.000251958	14:22598902	cg16841367	-0.345597	6.53969e-08	0.000195715
3:156795525	cg24085451	-1.0055	2.77143e-07	0.000827528	10:94155702	cg24971178	-0.314192	8.505e-08	0.000254212	14:22597438	cg16841367	-0.345296	6.62617e-08	0.000198054
11:13110434	cg03361579	0.474312	2.77208e-07	0.000827528	1:227172935	cg10327440	1.40726	8.56109e-08	0.000255522	19:29218974	cg25267487	-0.442259	6.6533e-08	0.000198616
6:166459954	cg02603747	-0.633456	2.78613e-07	0.000829798	6:31236339	cg17096289	0.552024	8.57029e-08	0.000255522	14:22597632	cg16841367	-0.344541	6.801e-08	0.000202771
6:26305801	cg13736514	-0.552667	2.78665e-07	0.000829798	10:94155360	cg24971178	-0.314207	8.74244e-08	0.000260329	19:29221927	cg14983838	0.599717	6.88066e-08	0.000204889
11:33080057	cg02813542	-0.335075	2.80501e-07	0.000834222	6:29643877	cg11747594	0.49916	8.78171e-08	0.000261172	11:118228968	cg19709743	0.280278	6.92544e-08	0.000205965
11:13109640	cg03361579	0.473292	2.81595e-07	0.000836432	21:38578685	cg01329690	-0.447738	8.89217e-08	0.000264127	19:29221789	cg14983838	0.599398	6.98066e-08	0.000207349
11:13109566	cg03361579	0.473119	2.82482e-07	0.000837669	6:90310582	cg17310423	-0.50193	8.934e-08	0.000265039	2:235205438	cg27026202	0.342894	6.98987e-08	0.000207364
11:13109353	cg03361579	0.472981	2.82938e-07	0.000837669	21:38578207	cg01329690	-0.447085	8.94598e-08	0.000265064	13:43558690	cg14754556	-0.540361	7.03558e-08	0.000208169
11:33079999	cg02813542	-0.334966	2.83067e-07	0.000837669	21:38578189	cg01329690	-0.447026	8.95732e-08	0.000265071	19:49342188	cg15549821	0.660743	7.04519e-08	0.000208169
6:168533576	cg17172308	-0.695758	2.84972e-07	0.000842039	8:125943267	cg16730084	0.356684	9.14151e-08	0.000270185	13:43558800	cg14754556	-0.540436	7.04776e-08	0.000208169
12:125384686	cg06300469	-0.591809	2.85251e-07	0.000842039	19:29221927	cg04546413	0.638674	9.19433e-08	0.000270968	13:43558672	cg14754556	-0.540306	7.05198e-08	0.000208169
8:95960947	cg18059933	-0.332567	2.8574e-07	0.000842441	19:29222661	cg04546413	0.639444	9.1954e-08	0.000270968	13:43558189	cg14754556	-0.539758	7.12321e-08	0.000210012
6:29644502	cg22494932	0.668976	2.86754e-07	0.000844385	19:29221789	cg04546413	0.638555	9.20212e-08	0.000270968	2:152869924	cg04168479	-0.802893	7.16795e-08	0.00021083
3:3074474	cg07850323	0.635016	2.88575e-07	0.000845854	8:91685814	cg16814680	-1.04289	9.4043e-08	0.00027658	13:43557687	cg14754556	-0.538942	7.16866e-08	0.00021083
19:15253698	cg11387301	0.217077	2.88692e-07	0.000845854	8:91683028	cg16814680	-1.04202	9.46603e-08	0.000278052	14:22598307	cg16841367	-0.342766	7.19277e-08	0.000211278
19:49340998	cg15549821	0.604502	2.88781e-07	0.000845854	8:125946327	cg16730084	0.358438	9.62905e-08	0.000282492	2:152868711	cg04168479	-0.772771	7.20654e-08	0.000211422
1:10565947	cg06080068	-0.536892	2.88844e-07	0.000845854	6:24645943	cg00944873	-0.408765	9.65139e-08	0.000282799	14:22598376	cg16841367	-0.342565	7.2218e-08	0.000211469
6:29645118	cg22494932	0.66773	2.89055e-07	0.000845854	6:29643879	cg11747594	0.500126	9.72129e-08	0.000284498	3:10328782	cg11030744	0.438856	7.2259e-08	0.000211469
3:156794425	cg24085451	-1.01645	2.8974e-07	0.000845854	6:24645947	cg00944873	-0.408728	9.73946e-08	0.00028468	13:43557632	cg14754556	-0.538496	7.26631e-08	0.000212391
6:6739854	cg13116811	0.231768	2.90346e-07	0.000845854	13:112823453	cg10884507	0.630346	9.96729e-08	0.000290982	13:43557529	cg14754556	-0.537714	7.31156e-08	0.000213451
19:15253451	cg11387301	0.216634	2.90578e-07	0.000845854	1:227179054	cg10327440	1.39979	1.00888e-07	0.000294167	7:157334495	cg01371842	0.212729	7.3215e-08	0.00021348
6:29644633	cg22494932	0.66832	2.9079e-07	0.000845854	11:74200739	cg24207904	-1.00271	1.02201e-07	0.000297633	14:22598597	cg16841367	-0.342054	7.36783e-08	0.000214121
6:29644040	cg22494932	0.669111	2.90804e-07	0.000845854	14:55598030	cg18273401	-0.688479	1.04285e-07	0.000303331	6:24644838	cg18433519	1.09905	7.37021e-08	0.000214121
6:29644275	cg22494932	0.668756	2.91771e-07	0.000847452	14:55604935	cg18273401	-0.688867	1.04862e-07	0.000304637	17:115745	cg05449108	-0.326391	7.37789e-08	0.000214121
6:31237526	cg17096289	0.548483	2.92414e-07	0.000847452	17:45402208	cg20676602	-0.665905	1.04991e-07	0.00030464	13:43557404	cg14754556	-0.537351	7.37945e-08	0.000214121
6:154650791	cg24873280	0.365492	2.9242e-07	0.000847452	14:55600405	cg18273401	-0.688562	1.05217e-07	0.000304883	17:115644	cg05449108	-0.325225	7.39895e-08	0.000214426
19:15249414	cg11387301	0.221016	2.92778e-07	0.000847457	19:29218974	cg04546413	-0.660287	1.05449e-07	0.000304883	14:22598668	cg16841367	-0.341854	7.42093e-08	0.000214802
6:31237233	cg17096289	0.547995	2.95672e-07	0.000853284	22:24248761	cg25595900	0.358605	1.05458e-07	0.000304883	1:12661028	cg06033579	-0.470718	7.49063e-08	0.000216556
1:246668230	cg04798314	1.31681	2.9582e-07	0.000853284	3:17758749	cg20694160	-0.732285	1.05891e-07	0.000305692	14:22598719	cg16841367	-0.341568	7.52733e-08	0.000217258
6:29645634	cg22494932	0.666601	2.95865e-07	0.000853284	10:94152489	cg24971178	-0.310943	1.05995e-07	0.000305692	13:43556078	cg14754556	-0.536125	7.53315e-08	0.000217258
6:29648199	cg15570656	0.927266	2.96469e-07	0.000853495	8:104140212	cg03849132	0.890881	1.06208e-07	0.000305737	1:91993388	cg02496470	0.681776	7.67114e-08	0.00022097
1:246668005	cg04798314	1.31638	2.97121e-07	0.000853495	8:91678515	cg16814680	-1.04375	1.06267e-07	0.000305737	19:29218294	cg14983838	0.624277	7.6948e-08	0.000221384
6:31237027	cg17096289	0.547726	2.97278e-07	0.000853495	2:159865053	cg13920856	-0.809831	1.07269e-07	0.000308247	6:90310582	cg17310423	-0.551977	7.78206e-08	0.000223385
6:31237017	cg17096289	0.54769	2.97372e-07	0.000853495	3:53136461	cg16404274	0.451125	1.07795e-07	0.000309386	19:29218292	cg14983838	0.623867	7.78309e-08	0.000223385
6:6733421	cg13116811	0.226006	2.97804e-07	0.000853707	3:17764309	cg20694160	-0.712343	1.08177e-07	0.000310109	14:22598814	cg16841367	-0.340554	7.79326e-08	0.000223407
3:120557837	cg12853971	0.493623	2.99838e-07	0.000858505	7:763853	cg05729249	-0.625589	1.08528e-07	0.00031051	14:22598946	cg16841367	-0.340963	7.82248e-08	0.000223976
1:246667843	cg04798314	1.31515	3.00764e-07	0.000859456	6:31236690	cg17096289	0.555618	1.08578e-07	0.00031051	3:122642401	cg08227081	0.481462	7.91267e-08	0.000226286
19:15252169	cg11387301	0.214398	3.00892e-07	0.000859456	22:24249688	cg25595900	0.366179	1.0881e-07	0.000310799	3:122642415	cg08227081	0.482309	7.95097e-08	0.000227109
6:31236715	cg17096289	0.54728	3.01284e-07	0.00085948	3:53135938	cg16404274	0.450821	1.08994e-07	0.000310954	17:115681	cg05449108	-0.325016	7.98284e-08	0.000227228
3:120557506	cg12853971	0.493591	3.01622e-07	0.00085948	3:17763957	cg20694160	-0.711978	1.09141e-07	0.000311	15:62910377	cg01944987	-0.524389	7.99093e-08	0.000227228
17:80872442	cg10310700	-0.44247	3.05575e-07	0.000869705	3:53134971	cg16404274	0.45028	1.10714e-07	0.000315104	1:247252683	cg16129703	-0.301206	7.99312e-08	0.000227228
6:31236567	cg17096289	0.547045	3.06865e-07	0.000872333	3:53134863	cg16404274	0.450227	1.11179e-07	0.000316053	19:29218679	cg14983838	0.623246	7.99332e-08	0.000227228
8:69683021	cg06201072	1.04088	3.07663e-07	0.00087356	2:131048310	cg14013597	-0.609913	1.11886e-07	0.000317681	14:22599075	cg16841367	-0.339551	8.0282e-08	0.000227948
12:133182818	cg24115817	-0.183102	3.09124e-07	0.000876664	3:17763501	cg20694160	-0.716269	1.12379e-07	0.000318701	19:29218682	cg14983838	0.621779	8.04753e-08	0.000228225
8:18420136	cg02486796	-0.328663	3.10539e-07	0.000879622	19:29221807	cg04546413	0.64185	1.12628e-07	0.000318919	19:29218970	cg14983838	0.620449	8.05988e-08	0.000228268
3:120556969	cg12853971	0.493994	3.10906e-07	0.000879622	3:17761502	cg20694160	-0.71033	1.12798e-07	0.000318919	14:22599086	cg16841367	-0.339425	8.06822e-08	0.000228268
8:25216620	cg09852619	0.569757	3.12113e-07	0.00088199	14:55602276	cg18273401	-0.692933	1.12949e-07	0.000318919	14:22599159	cg16841367	-0.339106	8.15435e-08	0.000230431
8:18420056	cg02486796	-0.328462	3.12785e-07	0.000882843	3:53134098	cg16404274	0.449715	1.12991e-07	0.000318919	19:29219515	cg14983838	0.617173	8.19183e-08	0.000231102
10:10003196	cg06878111	1.03378	3.13502e-07	0.000883817	3:17760883	cg20694160	-0.7098	1.14056e-07	0.000321545	19:29219442	cg14983838	0.618844	8.19751e-08	0.000231102
6:31236722	cg17096289	0.547396	3.14781e-07	0.000884752	13:112820014	cg10884507	0.626493	1.14632e-07	0.000322786	17:64896955	cg05873137	-0.413767	8.22129e-08	0.000231499
6:29644337	cg03449857	0.82903	3.14836e-07	0.000884752	13:112819369	cg10884507	0.629084	1.14898e-07	0.000323153	17:2917430	cg19078123	0.269146	8.26966e-08	0.000232586
18:56131080	cg08978679	-0.357994	3.15409e-07	0.000884752	13:112819656	cg10884507	0.627336	1.15042e-07	0.000323178	11:9987559	cg04073358	-0.468076	8.28648e-08	0.000232784
8:18420041	cg02486796	-0.328269	3.15449e-07	0.000884752	19:29221056	cg04546413	0.638761	1.15521e-07	0.000323828	19:48763240	cg06392883	0.575329	8.31179e-08	0.00023322
17:80876280	cg10310700	-0.443663	3.1569e-07	0.000884752	19:29220956	cg04546413	0.638496	1.15546e-07	0.000323828	14:22599279	cg16841367	-0.338914	8.36014e-08	0.000234301
3:120556706	cg12853971	0.494566	3.16933e-07	0.000886005	3:17759733	cg20694160	-0.709037	1.15845e-07	0.000324195	1:247252200	cg16129703	-0.297239	8.37231e-08	0.000234366
3:120556776	cg12853971	0.494418	3.17124e-07	0.000886005	22:24248314	cg25595900	0.356835	1.15949e-07	0.000324195	8:137196003	cg11514511	-0.246815	8.39541e-08	0.000234737
8:25218092	cg09852619	0.565601	3.17547e-07	0.000886005	14:77239978	cg23436960	-0.6655	1.16965e-07	0.000326083	14:22599281	cg16841367	-0.340415	8.41325e-08	0.00023496
8:1339829	cg00601751	0.463342	3.17957e-07	0.000886005	3:17758810	cg20694160	-0.708358	1.16987e-07	0.000326083	19:48763236	cg06392883	0.577738	8.47944e-08	0.000236273
18:56131156	cg08978679	-0.357797	3.18158e-07	0.000886005	3:17758859	cg20694160	-0.708425	1.17035e-07	0.000326083	1:10565947	cg25667751	-0.788916	8.48008e-08	0.000236273
17:80877112	cg10310700	-0.443803	3.18369e-07	0.000886005	2:106886839	cg05468156	0.592501	1.18203e-07	0.000328953	3:122643356	cg08227081	0.481232	8.50861e-08	0.00023679
18:74509666	cg16472389	-0.357412	3.18896e-07	0.000886435	8:125940505	cg16730084	-0.388512	1.19014e-07	0.000330823	14:22599430	cg16841367	-0.338698	8.56815e-08	0.000238169
10:9999468	cg06878111	1.02622	3.21518e-07	0.000888796	3:17757928	cg20694160	-0.707387	1.19441e-07	0.000331623	11:9985980	cg04073358	-0.466806	8.59518e-08	0.000238642
10:9998811	cg06878111	1.02595	3.21741e-07	0.000888796	8:125939445	cg16730084	-0.38867	1.19616e-07	0.000331722	3:122643676	cg08227081	0.480465	8.6117e-08	0.000238822
6:24647784	cg18428180	1.36142	3.218e-07	0.000888796	8:125939881	cg16730084	-0.388396	1.20393e-07	0.000333307	1:12663841	cg06033579	-0.47783	8.65371e-08	0.000239708
3:120556588	cg12853971	0.495925	3.21905e-07	0.000888796	8:125940308	cg16730084	-0.388205	1.20506e-07	0.000333307	1:4831481	cg19760464	0.489672	8.66406e-08	0.000239716
6:4023950	cg13824270	0.622125	3.22333e-07	0.000888796	8:125940169	cg16730084	-0.388237	1.20607e-07	0.000333307	9:137663651	cg03430597	0.463062	8.69655e-08	0.000240238
10:9997001	cg06878111	1.02517	3.22454e-07	0.000888796	3:53133526	cg16404274	0.450235	1.20869e-07	0.000333644	19:47080626	cg06489993	0.543201	8.70308e-08	0.000240238
10:9995947	cg06878111	1.02446	3.22634e-07	0.000888796	11:74208029	cg24207904	-0.996731	1.2206e-07	0.000336541	5:40440063	cg25718284	-0.486378	8.71894e-08	0.000240317
10:9995083	cg06878111	1.02383	3.23254e-07	0.000888796	13:112819407	cg10884507	0.629395	1.22713e-07	0.000337839	6:31091273	cg19456997	0.430791	8.73151e-08	0.000240317
10:9994843	cg06878111	1.02377	3.23504e-07	0.000888796	6:4023950	cg13824270	0.631614	1.22814e-07	0.000337839	14:77239978	cg23436960	-0.65439	8.74452e-08	0.000240317
10:10000018	cg06878111	1.02591	3.23988e-07	0.000888796	11:77777188	cg09721595	0.682968	1.2358e-07	0.000339385	6:90311633	cg17310423	-0.542542	8.7463e-08	0.000240317
10:9999980	cg06878111	1.02599	3.2416e-07	0.000888796	6:166456724	cg02603747	-0.580029	1.23661e-07	0.000339385	6:31091197	cg19456997	0.430723	8.77555e-08	0.000240843
10:10000514	cg06878111	1.02593	3.24419e-07	0.000888796	14:81393496	cg01939675	0.573526	1.24197e-07	0.000340464	19:13737371	cg17499156	-0.502853	8.81032e-08	0.000241519
10:9996568	cg06878111	1.02683	3.24676e-07	0.000888796	6:31237449	cg17096289	0.542916	1.26469e-07	0.000346058	6:31091074	cg19456997	0.430696	8.85075e-08	0.000242348
6:24646821	cg18428180	-1.35092	3.24968e-07	0.000888796	2:159872101	cg13920856	-0.810127	1.26664e-07	0.000346058	6:29647642	cg11383134	0.898454	8.86764e-08	0.000242532
12:131484433	cg04428115	-0.378657	3.25579e-07	0.000889446	11:74208592	cg24207904	-0.99742	1.26674e-07	0.000346058	8:69679787	cg06201072	1.01188	8.88929e-08	0.000242658
6:29643877	cg22494932	0.668381	3.26097e-07	0.000889841	16:84552655	cg14004421	0.448755	1.27062e-07	0.000346721	6:29647545	cg11383134	0.898253	8.90254e-08	0.000242658
3:120555979	cg12853971	0.495094	3.28608e-07	0.000895665	11:74203004	cg24207904	-0.984397	1.2883e-07	0.000351143	8:69679792	cg06201072	1.01207	8.9028e-08	0.000242658
14:77243667	cg23436960	-0.766238	3.29804e-07	0.000897897	6:167398952	cg11540596	0.799197	1.30826e-07	0.000356176	6:31090858	cg19456997	0.430583	8.91575e-08	0.000242733
12:131485014	cg04428115	-0.371377	3.30846e-07	0.000899706	11:74203594	cg24207904	-0.982687	1.34564e-07	0.000365799	6:29646818	cg11383134	0.897883	8.94935e-08	0.00024337
19:15251566	cg11387301	0.211677	3.31877e-07	0.000901481	11:74203308	cg24207904	-0.98236	1.34811e-07	0.000365799	6:31090837	cg19456997	0.430518	8.97519e-08	0.000243794
3:120555652	cg12853971	0.495447	3.32294e-07	0.000901586	5:54048916	cg21477591	0.671491	1.34821e-07	0.000365799	6:29648119	cg11383134	0.901525	9.044e-08	0.000245384
10:10003585	cg06878111	1.0317	3.35104e-07	0.000908176	5:16509336	cg15525848	0.356453	1.35318e-07	0.00036673	6:29648126	cg11383134	0.901487	9.07036e-08	0.000245685
19:15250918	cg11387301	0.210863	3.36456e-07	0.000910805	11:74202033	cg24207904	-0.97883	1.36721e-07	0.000370111	6:29648137	cg11383134	0.901478	9.07911e-08	0.000245685
14:77241882	cg23436960	-0.767524	3.37355e-07	0.0009122	5:54048461	cg21477591	0.670135	1.37157e-07	0.000370799	6:31091642	cg19456997	0.430852	9.08604e-08	0.000245685
15:29671295	cg01476442	0.712343	3.38753e-07	0.000914944	4:184355351	cg09690918	1.02501	1.37287e-07	0.000370799	14:22598996	cg16841367	-0.340093	9.12666e-08	0.000246349
15:31621321	cg07814318	0.365017	3.41072e-07	0.000920162	11:74201436	cg24207904	-0.976984	1.38218e-07	0.000372892	14:22599971	cg16841367	-0.338305	9.1313e-08	0.000246349
3:8896054	cg02773192	-0.609634	3.43399e-07	0.000925391	3:120560743	cg12853971	0.483757	1.3881e-07	0.000374067	14:22698298	cg07863882	-1.16328	9.17461e-08	0.000246994
6:24644838	cg18433519	1.11777	3.46118e-07	0.000931665	13:112819166	cg10884507	0.627326	1.39273e-07	0.00037489	14:22599029	cg16841367	-0.339904	9.18599e-08	0.000246994
10:13826242	cg26708920	-0.455249	3.47118e-07	0.000933303	19:49666082	cg23129019	-0.343416	1.4007e-07	0.000376609	9:137665445	cg03430597	0.459858	9.18631e-08	0.000246994
14:77239978	cg23436960	-0.648878	3.4769e-07	0.000933787	7:75298147	cg22535104	0.489372	1.42712e-07	0.000383279	6:29648377	cg11383134	0.897896	9.21794e-08	0.000247511
14:77241979	cg23436960	-0.766641	3.50179e-07	0.000934653	6:166456096	cg02603747	-0.577458	1.43085e-07	0.00038385	12:133178047	cg24115817	-0.183425	9.22631e-08	0.000247511
19:15249405	cg11387301	0.208741	3.50869e-07	0.000934653	6:159237033	cg01627594	-0.455652	1.43324e-07	0.000384057	14:22599038	cg16841367	-0.339723	9.24719e-08	0.000247792
6:24646510	cg18428180	1.3565	3.51322e-07	0.000934653	7:75300383	cg22535104	0.482099	1.44076e-07	0.000385638	19:29221807	cg14983838	0.601265	9.28328e-08	0.00024848
6:29646879	cg03449857	0.62005	3.51896e-07	0.000934653	6:159237209	cg01627594	-0.455616	1.45143e-07	0.00038806	14:22594787	cg16841367	-0.350103	9.29546e-08	0.000248526
6:24646504	cg18428180	1.3559	3.53414e-07	0.000934653	20:33509523	cg09632011	0.386735	1.45536e-07	0.000388673	12:130683133	cg27311341	0.352165	9.30973e-08	0.000248629
8:1334712	cg00601751	0.471672	3.53415e-07	0.000934653	7:75298507	cg22535104	0.488734	1.46102e-07	0.000389747	8:69677699	cg06201072	0.995933	9.33483e-08	0.00024902
6:24645967	cg18428180	1.35326	3.53676e-07	0.000934653	7:75302187	cg22535104	0.478837	1.47349e-07	0.000392635	5:40439464	cg25718284	-0.48338	9.36095e-08	0.000249437
6:24645943	cg18428180	1.37849	3.54746e-07	0.000934653	7:75302186	cg22535104	0.478841	1.48206e-07	0.000394478	12:130683163	cg27311341	0.352163	9.4087e-08	0.00025043
6:24645947	cg18428180	1.37868	3.54868e-07	0.000934653	7:75299685	cg22535104	0.48201	1.497e-07	0.000396766	8:69677703	cg06201072	0.996143	9.43001e-08	0.000250562
12:131489327	cg04428115	-0.368342	3.54879e-07	0.000934653	7:75298450	cg22535104	0.488341	1.4978e-07	0.000396766	5:40433576	cg25718284	-0.488582	9.4347e-08	0.000250562
6:24647184	cg18428180	1.35803	3.54884e-07	0.000934653	7:75300231	cg22535104	0.480706	1.49802e-07	0.000396766	8:95960855	cg13393036	-0.280545	9.46034e-08	0.000250963
6:24647152	cg18428180	1.35743	3.55122e-07	0.000934653	7:75300355	cg22535104	0.480695	1.50194e-07	0.000396766	22:45057047	cg07836921	0.568515	9.49537e-08	0.000251612
18:56134792	cg00413510	-0.466481	3.55223e-07	0.000934653	7:75299875	cg22535104	0.48147	1.5022e-07	0.000396766	6:24649718	cg16906346	-0.412919	9.50965e-08	0.000251711
6:24648406	cg18428180	1.36071	3.55229e-07	0.000934653	7:75299859	cg22535104	0.481487	1.50246e-07	0.000396766	9:6585896	cg04529611	-0.326493	9.67152e-08	0.000255711
6:24645195	cg18428180	1.34965	3.55308e-07	0.000934653	7:75299439	cg22535104	0.482039	1.50388e-07	0.000396766	12:130680437	cg27311341	0.340234	9.70614e-08	0.000256342
6:24647229	cg18428180	1.35831	3.55471e-07	0.000934653	7:75300120	cg22535104	0.481031	1.50501e-07	0.000396766	6:29645937	cg11383134	0.896587	9.72931e-08	0.000256456
6:24648107	cg18428180	1.36006	3.55553e-07	0.000934653	7:75299138	cg22535104	0.488143	1.50565e-07	0.000396766	6:29646165	cg11383134	0.836035	9.73199e-08	0.000256456
18:56134505	cg00413510	-0.466316	3.55631e-07	0.000934653	7:75300346	cg22535104	0.480762	1.5085e-07	0.000397079	1:114082932	cg22516385	-0.539086	9.75792e-08	0.000256477
6:24644500	cg18428180	1.34791	3.55995e-07	0.000934653	7:75298356	cg22535104	0.488819	1.51232e-07	0.000397645	15:74224996	cg05241575	-0.430776	9.7606e-08	0.000256477
6:24645134	cg18428180	1.34941	3.56131e-07	0.000934653	7:75299920	cg22535104	0.480919	1.51824e-07	0.000398192	8:83354648	cg25434864	0.391083	9.76508e-08	0.000256477
6:24645420	cg18428180	1.35054	3.56252e-07	0.000934653	6:159238666	cg01627594	-0.455875	1.52132e-07	0.000398192	2:198044078	cg17833180	0.52827	9.87585e-08	0.0002591
6:24645467	cg18428180	1.35081	3.56655e-07	0.000934683	8:23396977	cg24126361	0.601472	1.52236e-07	0.000398192	2:102868358	cg23719516	-0.736259	9.98274e-08	0.000261335
6:24645610	cg18428180	1.35122	3.57219e-07	0.000935098	7:75299767	cg22535104	0.481778	1.5247e-07	0.000398192	8:83355794	cg25434864	0.391177	9.98295e-08	0.000261335
15:29671103	cg01476442	0.711915	3.58163e-07	0.000935098	7:75300632	cg22535104	0.479455	1.52473e-07	0.000398192	13:43555685	cg14754556	-0.532487	1.00058e-07	0.000261645
19:47549791	cg22128180	-0.3714	3.58166e-07	0.000935098	7:75301093	cg22535104	0.479089	1.52491e-07	0.000398192	2:198043786	cg17833180	0.52854	1.0032e-07	0.000262042
10:3186723	cg23440456	0.485696	3.58384e-07	0.000935098	7:75301089	cg22535104	0.479157	1.52786e-07	0.000398192	4:184355824	cg09690918	0.957568	1.00497e-07	0.000262218
10:12284392	cg06335123	-0.4393	3.59876e-07	0.000936667	7:75301058	cg22535104	0.479232	1.52911e-07	0.000398192	14:76383138	cg21101883	0.874698	1.00696e-07	0.00026245
6:32826450	cg21712377	0.483467	3.60124e-07	0.000936667	7:75302669	cg22535104	0.476827	1.53069e-07	0.000398192	6:29645770	cg11383134	0.895793	1.01217e-07	0.000263339
4:184355824	cg09690918	0.996981	3.60165e-07	0.000936667	7:75300691	cg22535104	0.47925	1.53231e-07	0.000398192	2:102873260	cg23719516	-0.72091	1.01581e-07	0.000263339
11:10289130	cg21560722	1.08667	3.60676e-07	0.000936944	7:75298113	cg22535104	0.488988	1.53279e-07	0.000398192	8:69675873	cg06201072	1.00578	1.01798e-07	0.000263339
14:70694285	cg23442650	0.958005	3.61058e-07	0.000936944	5:83315623	cg13259711	-0.770514	1.53499e-07	0.000398329	15:74226145	cg05241575	-0.43286	1.01838e-07	0.000263339
15:29671081	cg01476442	0.711734	3.62317e-07	0.000939189	7:75297426	cg22535104	0.489972	1.54316e-07	0.000399661	2:198041441	cg17833180	0.531663	1.01843e-07	0.000263339
19:15247989	cg11387301	0.206625	3.63962e-07	0.000942218	7:75297622	cg22535104	0.489647	1.54348e-07	0.000399661	2:102873369	cg23719516	-0.720082	1.02009e-07	0.000263339
14:70691711	cg23442650	0.956039	3.64277e-07	0.000942218	7:75301791	cg22535104	0.477555	1.55461e-07	0.0004016	8:69681666	cg06201072	1.00126	1.02088e-07	0.000263339
6:29648506	cg03449857	0.619882	3.64684e-07	0.000942246	7:75305052	cg22535104	0.473447	1.55576e-07	0.0004016	8:69681747	cg06201072	1.00144	1.02189e-07	0.000263339
8:1335224	cg00601751	0.469496	3.67299e-07	0.000947976	7:75305034	cg22535104	0.473429	1.55602e-07	0.0004016	8:69676024	cg06201072	1.00446	1.02525e-07	0.000263339
4:184355531	cg09690918	0.998565	3.69774e-07	0.000953332	7:75297060	cg22535104	0.490521	1.56007e-07	0.000402015	2:102873713	cg23719516	-0.718057	1.02535e-07	0.000263339
19:49342145	cg15549821	0.600297	3.78553e-07	0.000974271	7:75297037	cg22535104	0.490511	1.56197e-07	0.000402015	7:157509161	cg05731713	-0.400514	1.02639e-07	0.000263339
6:32825379	cg21712377	0.48153	3.78714e-07	0.000974271	3:53133149	cg16404274	0.451381	1.56392e-07	0.000402015	5:40438831	cg25718284	-0.480734	1.02647e-07	0.000263339
6:24642950	cg18428180	1.34375	3.80104e-07	0.000976223	7:75304962	cg22535104	0.473351	1.56438e-07	0.000402015	4:184355531	cg09690918	0.959281	1.02715e-07	0.000263339
6:24649161	cg18428180	1.36586	3.80293e-07	0.000976223	7:755918	cg26767299	0.287898	1.56715e-07	0.000402293	2:198040500	cg17833180	0.532937	1.02729e-07	0.000263339
14:70686556	cg23442650	0.956949	3.81729e-07	0.000978855	14:77648237	cg19605575	0.220896	1.57155e-07	0.000402422	6:132788323	cg09293319	-0.409086	1.02826e-07	0.000263339
1:48337966	ch.1.48110560R	0.343282	3.84221e-07	0.000984187	7:75302668	cg22535104	0.481455	1.57233e-07	0.000402422	8:95961979	cg13393036	-0.284209	1.02904e-07	0.000263339
1:48334490	ch.1.48110560R	0.340973	3.85568e-07	0.000986575	7:75302678	cg22535104	0.476025	1.57284e-07	0.000402422	13:76159104	cg26894102	0.347529	1.02997e-07	0.000263339
17:25792303	cg03128522	-0.280883	3.86435e-07	0.000986894	1:31999931	cg13035571	-0.314198	1.57441e-07	0.000402422	8:69676776	cg06201072	0.999899	1.03027e-07	0.000263339
5:132929310	cg14889167	-0.82186	3.86521e-07	0.000986894	1:31998284	cg13035571	-0.313346	1.57972e-07	0.000403347	6:29643879	cg11383134	0.90522	1.0329e-07	0.000263504
6:6739924	cg13116811	0.230537	3.88631e-07	0.00099079	7:75302795	cg22535104	0.475573	1.58287e-07	0.000403535	8:95960767	cg13393036	-0.284235	1.03411e-07	0.000263504
6:31091862	cg19456997	-0.376089	3.88948e-07	0.00099079	7:75303971	cg22535104	0.473722	1.58385e-07	0.000403535	17:2918497	cg19078123	0.256939	1.03423e-07	0.000263504
6:31086377	cg17849733	0.242599	3.89294e-07	0.00099079	1:16473514	cg21647035	-0.646432	1.58762e-07	0.000403562	2:240241255	cg20434511	-0.600227	1.03584e-07	0.000263631
6:31091531	cg19456997	-0.375911	3.91565e-07	0.000995506	7:75303421	cg22535104	0.474663	1.58843e-07	0.000403562	8:69680135	cg06201072	0.991817	1.03802e-07	0.000263726
7:147704674	cg09362918	0.447544	3.92329e-07	0.000995629	7:75303468	cg22535104	0.474519	1.5891e-07	0.000403562	8:95960886	cg13393036	-0.28415	1.03843e-07	0.000263726
8:91684256	cg16814680	-0.945082	3.92489e-07	0.000995629	8:23397035	cg24126361	0.599872	1.59073e-07	0.000403562	6:31237526	cg17096289	0.560767	1.04182e-07	0.000264307
6:31092669	cg19456997	-0.377175	3.92867e-07	0.000995629	7:75303842	cg22535104	0.474222	1.59567e-07	0.000404385	3:186464055	cg06096208	-0.625048	1.04379e-07	0.000264355
8:91682025	cg16814680	-0.94506	3.93884e-07	0.000997145	1:31997793	cg13035571	-0.313054	1.60044e-07	0.000405163	8:95960511	cg13393036	-0.284094	1.04423e-07	0.000264355
6:32824318	cg21712377	0.479883	3.96023e-07	0.00100149	7:75303262	cg22535104	0.474947	1.6055e-07	0.000406012	8:69677450	cg06201072	0.99431	1.04814e-07	0.000264868
15:29670769	cg01476442	0.710855	3.97006e-07	0.00100292	7:75303171	cg22535104	0.474737	1.60914e-07	0.000406501	8:69682524	cg06201072	1.00417	1.04848e-07	0.000264868
6:31091409	cg19456997	-0.375571	3.97695e-07	0.00100359	7:75303895	cg22535104	0.473767	1.61108e-07	0.000406559	12:130682015	cg27311341	0.345786	1.05334e-07	0.000265365
15:29670773	cg01476442	0.710808	3.98734e-07	0.00100515	2:33599791	cg18577882	0.630853	1.61752e-07	0.000407754	5:40438684	cg25718284	-0.480087	1.05498e-07	0.000265365
8:91679451	cg16814680	-0.947889	3.99696e-07	0.00100651	7:75304018	cg22535104	0.473125	1.6233e-07	0.000408778	6:31237233	cg17096289	0.560257	1.05538e-07	0.000265365
6:31086997	cg17849733	0.242435	4.00587e-07	0.00100769	7:75304219	cg22535104	0.472441	1.63952e-07	0.000412427	8:69677645	cg06201072	0.992277	1.05667e-07	0.000265365
7:147702130	cg09362918	0.436877	4.03379e-07	0.00101354	3:120557506	cg12853971	0.443683	1.65192e-07	0.000414748	3:186464927	cg06096208	-0.628811	1.05709e-07	0.000265365
6:31087133	cg17849733	0.242395	4.03765e-07	0.00101354	4:184355618	cg09690918	1.02259	1.65223e-07	0.000414748	3:186465414	cg06096208	-0.629367	1.05783e-07	0.000265365
8:91678954	cg16814680	-0.948331	4.04514e-07	0.00101373	6:159239813	cg01627594	-0.456225	1.66125e-07	0.000416573	8:69677536	cg06201072	0.993282	1.05825e-07	0.000265365
3:3073684	cg07850323	0.611614	4.04692e-07	0.00101373	3:120557837	cg12853971	0.443512	1.66869e-07	0.000417998	13:76153801	cg26894102	0.347414	1.06075e-07	0.000265621
6:32826450	cg01948226	0.490158	4.05582e-07	0.00101489	16:72088964	cg23815491	-0.283036	1.67207e-07	0.000418009	6:31237027	cg17096289	0.559978	1.0619e-07	0.000265621
3:3074214	cg07850323	0.609396	4.06191e-07	0.00101535	8:23397082	cg24126361	0.599452	1.67224e-07	0.000418009	6:31237017	cg17096289	0.559936	1.06262e-07	0.000265621
6:31091070	cg19456997	-0.375335	4.06996e-07	0.0010163	3:120556969	cg12853971	0.444152	1.6907e-07	0.00042218	6:29645038	cg11383134	0.897779	1.0674e-07	0.000266478
6:166456724	cg02603747	-0.624107	4.09903e-07	0.00102188	19:55502474	cg11283476	-0.335814	1.70377e-07	0.000424998	5:40438631	cg25718284	-0.479671	1.06828e-07	0.000266478
8:95960855	cg18059933	-0.32155	4.10089e-07	0.00102188	3:120556706	cg12853971	0.444779	1.70952e-07	0.000425731	8:69677722	cg06201072	0.991768	1.07028e-07	0.000266698
8:91676709	cg16814680	-0.95029	4.13629e-07	0.00102823	3:120556776	cg12853971	0.444648	1.71028e-07	0.000425731	7:158326291	cg26308704	0.382222	1.072e-07	0.000266813
6:31090843	cg19456997	-0.375044	4.13863e-07	0.00102823	19:55502494	cg11283476	-0.335548	1.71697e-07	0.00042695	3:186466730	cg06096208	-0.630982	1.07298e-07	0.000266813
3:190046028	cg05867326	0.431344	4.13932e-07	0.00102823	3:8897105	cg02773192	-0.608597	1.72318e-07	0.000428	8:69678500	cg06201072	0.985528	1.07794e-07	0.000267733
1:228421542	cg13294652	-0.768841	4.14474e-07	0.0010285	8:23397081	cg24126361	0.598721	1.72479e-07	0.000428	6:31236715	cg17096289	0.559492	1.07973e-07	0.000267733
8:69675873	cg06201072	1.0105	4.16074e-07	0.00103085	3:120556588	cg12853971	0.446067	1.7285e-07	0.000428476	13:76156136	cg26894102	0.349739	1.08006e-07	0.000267733
17:25788177	cg03128522	-0.277822	4.16455e-07	0.00103085	3:120555979	cg12853971	0.445488	1.7426e-07	0.00043152	8:69678632	cg06201072	0.986123	1.08171e-07	0.000267772
17:25787296	cg03128522	-0.277611	4.16719e-07	0.00103085	6:24644838	cg00944873	-0.399222	1.74602e-07	0.000431918	2:198038650	cg17833180	0.53661	1.08246e-07	0.000267772
3:3075522	cg07850323	0.619127	4.17653e-07	0.00103209	3:120555652	cg12853971	0.445844	1.75767e-07	0.00043435	5:40438471	cg25718284	-0.479111	1.08832e-07	0.000268646
8:69676024	cg06201072	1.00917	4.18871e-07	0.00103403	7:759374	cg26767299	0.270234	1.79584e-07	0.000443323	8:1021103	cg04851639	0.35451	1.08878e-07	0.000268646
8:69679787	cg06201072	1.01278	4.19518e-07	0.00103455	7:762544	cg06242242	-0.390606	1.79788e-07	0.000443368	5:40441343	cg25718284	-0.48688	1.08938e-07	0.000268646
8:69679792	cg06201072	1.01292	4.20865e-07	0.0010368	7:758808	cg26767299	0.270926	1.80611e-07	0.000444564	14:22599768	cg16841367	-0.341548	1.09329e-07	0.000269292
15:29670291	cg01476442	0.711354	4.21775e-07	0.00103753	7:759373	cg26767299	0.27025	1.80647e-07	0.000444564	6:29644502	cg11383134	0.897163	1.09432e-07	0.000269292
3:23609689	cg12309867	-0.57662	4.22031e-07	0.00103753	9:35646298	cg05491944	-0.423284	1.8222e-07	0.00044793	13:76153415	cg26894102	0.349662	1.09563e-07	0.000269292
3:190044812	cg05867326	0.432139	4.23599e-07	0.00104015	6:29647642	cg03449857	0.750612	1.82391e-07	0.00044793	8:1020991	cg04851639	0.354343	1.09652e-07	0.000269292
6:31090599	cg19456997	-0.374728	4.2397e-07	0.00104015	3:17763899	cg20694160	-0.712791	1.82686e-07	0.000448193	13:76153102	cg26894102	0.349616	1.10106e-07	0.000270128
3:53127135	cg16404274	-0.417545	4.24985e-07	0.00104029	6:29647545	cg03449857	0.750464	1.82888e-07	0.000448228	6:29644040	cg11383134	0.897515	1.1032e-07	0.000270275
17:78266759	cg08736275	-0.262575	4.25158e-07	0.00104029	6:29644337	cg11747594	0.60235	1.84569e-07	0.00045151	2:88469770	cg26963093	-0.476362	1.1055e-07	0.000270275
8:69676776	cg06201072	1.00425	4.25337e-07	0.00104029	4:170791900	cg04635280	-0.585639	1.84606e-07	0.00045151	6:29644275	cg11383134	0.897058	1.1063e-07	0.000270275
6:31090552	cg19456997	-0.374698	4.2626e-07	0.00104085	6:29646818	cg03449857	0.749996	1.85199e-07	0.000452495	13:76152379	cg26894102	0.349582	1.10754e-07	0.000270275
18:47382706	cg09091540	-0.180426	4.26441e-07	0.00104085	6:29648377	cg03449857	0.750424	1.86646e-07	0.000455562	6:29644633	cg11383134	0.896345	1.10822e-07	0.000270275
17:80763983	cg10935494	0.73618	4.28331e-07	0.00104391	16:84553120	cg14004421	0.369452	1.87457e-07	0.000457073	6:29645118	cg11383134	0.89538	1.10909e-07	0.000270275
6:31090398	cg19456997	-0.374603	4.28571e-07	0.00104391	6:29648119	cg03449857	0.752968	1.87677e-07	0.000457142	5:40441019	cg25718284	-0.486472	1.1096e-07	0.000270275
12:130680437	cg27311341	0.286162	4.29619e-07	0.0010452	6:29648126	cg03449857	0.752958	1.8799e-07	0.000457438	2:102870458	cg23719516	0.727269	1.11097e-07	0.000270333
11:10294338	cg21560722	1.07748	4.29979e-07	0.0010452	6:29648137	cg03449857	0.752942	1.88233e-07	0.00045756	6:31236567	cg17096289	0.559048	1.1169e-07	0.000271499
8:69677450	cg06201072	0.998717	4.30741e-07	0.00104557	3:124491659	cg18770216	-0.512493	1.89421e-07	0.000459979	2:102870871	cg23719516	0.726208	1.11849e-07	0.000271607
18:55284978	cg08648241	0.321787	4.31006e-07	0.00104557	3:53127135	cg16404274	-0.457534	1.90122e-07	0.000461211	1:114081002	cg22516385	-0.536092	1.12207e-07	0.00027213
11:74203004	cg24207904	-1.03697	4.32043e-07	0.001046	8:125941497	cg16730084	-0.357247	1.91774e-07	0.000464746	6:29645634	cg11383134	0.894173	1.12292e-07	0.00027213
19:29219850	cg14983838	0.559591	4.32752e-07	0.001046	1:205799987	cg04576048	-0.367077	1.92201e-07	0.000465308	19:29221056	cg14983838	0.595725	1.12717e-07	0.000272882
8:69677536	cg06201072	0.997706	4.34082e-07	0.001046	13:112823413	cg10884507	0.610982	1.92493e-07	0.00046554	7:158323202	cg26308704	0.366534	1.13108e-07	0.000273299
11:10294393	cg21560722	1.07928	4.34564e-07	0.001046	10:3734454	cg06432908	0.481944	1.97141e-07	0.000476299	15:74227037	cg05241575	-0.436014	1.13202e-07	0.000273299
11:10294384	cg21560722	1.07927	4.34871e-07	0.001046	19:55503335	cg11283476	-0.330646	1.97419e-07	0.000476486	6:29643877	cg11383134	0.898893	1.13234e-07	0.000273299
18:55285123	cg08648241	0.321732	4.35727e-07	0.001046	5:36304375	cg26511075	0.474442	1.98843e-07	0.000479439	6:31236722	cg17096289	0.559566	1.13616e-07	0.000273812
8:95961794	cg18059933	0.328287	4.35841e-07	0.001046	21:36056401	cg12080266	1.2687	1.99471e-07	0.000480466	2:88467934	cg26963093	-0.474691	1.13676e-07	0.000273812
8:69677722	cg06201072	0.996357	4.35927e-07	0.001046	18:712356	cg07532725	0.294283	2.00039e-07	0.000481349	2:88467576	cg26963093	-0.474381	1.13866e-07	0.000273992
8:69677645	cg06201072	0.996495	4.36449e-07	0.001046	4:184364416	cg09690918	0.929423	2.01065e-07	0.000482983	6:31091531	cg19456997	-0.405742	1.14229e-07	0.00027432
11:74208029	cg24207904	-1.04809	4.36909e-07	0.001046	4:115379445	cg09774931	0.543708	2.01295e-07	0.000482983	3:167678656	cg08777395	-0.451309	1.14346e-07	0.00027432
11:10295467	cg21560722	1.07554	4.37259e-07	0.001046	15:62909864	cg01944987	-0.551693	2.01431e-07	0.000482983	6:31091862	cg19456997	-0.405841	1.14348e-07	0.00027432
11:10295144	cg21560722	1.07469	4.37291e-07	0.001046	1:205821154	cg14159672	-1.10732	2.0153e-07	0.000482983	19:29220956	cg14983838	0.595199	1.14756e-07	0.000275023
11:10294237	cg21560722	1.07595	4.37785e-07	0.001046	4:115379049	cg09774931	0.544982	2.0208e-07	0.000483816	3:10323804	cg11030744	0.43093	1.15111e-07	0.000275278
11:10294072	cg21560722	1.0761	4.37829e-07	0.001046	19:55504966	cg11283476	-0.329501	2.02815e-07	0.000484707	15:74228464	cg05241575	-0.437443	1.15126e-07	0.000275278
19:55501579	cg11283476	-0.335181	4.38341e-07	0.001046	9:35645779	cg05491944	-0.423531	2.02979e-07	0.000484707	6:31092669	cg19456997	-0.407053	1.15209e-07	0.000275278
11:10294573	cg21560722	1.07557	4.38948e-07	0.001046	6:29645937	cg03449857	0.74863	2.03063e-07	0.000484707	6:31091409	cg19456997	-0.405411	1.15832e-07	0.00027646
11:10294594	cg21560722	1.07557	4.38948e-07	0.001046	4:115379015	cg09774931	0.545168	2.03546e-07	0.000485373	7:158322716	cg26308704	0.356104	1.15936e-07	0.00027646
11:74202033	cg24207904	-1.03221	4.39691e-07	0.001046	4:115381920	cg09774931	0.538922	2.04236e-07	0.000486533	2:240902293	cg06358378	-0.441012	1.16053e-07	0.000276461
11:74201436	cg24207904	-1.0305	4.40722e-07	0.001046	19:55506439	cg11283476	-0.328593	2.04479e-07	0.000486625	2:240242237	cg20434511	-0.596576	1.16287e-07	0.000276742
1:227175367	cg10327440	1.30894	4.40942e-07	0.001046	19:55506539	cg11283476	-0.328574	2.04972e-07	0.000486942	5:40437948	cg25718284	-0.477142	1.16435e-07	0.00027682
11:74203308	cg24207904	-1.03545	4.41048e-07	0.001046	8:83354648	cg25434864	0.390296	2.05335e-07	0.000486942	2:240242978	cg20434511	-0.592797	1.16642e-07	0.000277035
6:32825379	cg01948226	0.48769	4.41294e-07	0.001046	10:94150707	cg24971178	-0.304114	2.05414e-07	0.000486942	14:22597682	cg16841367	-0.340738	1.17316e-07	0.000278358
11:10292738	cg21560722	1.07638	4.41615e-07	0.001046	8:23401534	cg24126361	0.598558	2.0543e-07	0.000486942	7:158327319	cg26308704	0.380707	1.17716e-07	0.000279028
11:74203594	cg24207904	-1.03569	4.41724e-07	0.001046	19:55505107	cg11283476	-0.328561	2.06185e-07	0.000487319	2:102868840	cg23719516	0.728871	1.18457e-07	0.000280506
12:125385532	cg06300469	-0.580853	4.42482e-07	0.00104676	19:55505108	cg11283476	-0.328552	2.06261e-07	0.000487319	6:31091070	cg19456997	-0.405174	1.18657e-07	0.0002807
8:69677703	cg06201072	0.996932	4.43263e-07	0.00104756	19:55505271	cg11283476	-0.328362	2.06375e-07	0.000487319	2:102868980	cg23719516	0.728962	1.18935e-07	0.000281078
8:69677699	cg06201072	0.996313	4.45416e-07	0.00105161	19:55508476	cg11283476	-0.328537	2.06486e-07	0.000487319	5:40434755	cg25718284	-0.477443	1.19334e-07	0.000281519
11:74200739	cg24207904	-1.04875	4.46392e-07	0.00105264	9:35643284	cg05491944	-0.429432	2.07442e-07	0.000487319	7:158327239	cg26308704	0.378968	1.19357e-07	0.000281519
8:69678500	cg06201072	0.989542	4.46829e-07	0.00105264	4:184364601	cg09690918	0.930454	2.07548e-07	0.000487319	5:40434652	cg25718284	-0.477439	1.1964e-07	0.000281907
19:55502610	cg11283476	-0.331858	4.47179e-07	0.00105264	4:170791354	cg04635280	-0.585705	2.07885e-07	0.000487319	22:45058770	cg07836921	-0.549524	1.19997e-07	0.000282468
10:3188319	cg23440456	0.481336	4.47658e-07	0.00105273	4:115381412	cg09774931	0.538904	2.08237e-07	0.000487319	8:69679360	cg06201072	0.98974	1.2027e-07	0.000282818
8:69678632	cg06201072	0.990142	4.48183e-07	0.00105292	4:115378952	cg09774931	0.545082	2.08459e-07	0.000487319	6:31090843	cg19456997	-0.404896	1.20477e-07	0.000282818
11:74208592	cg24207904	-1.049	4.49102e-07	0.00105404	4:115381844	cg09774931	0.537738	2.08477e-07	0.000487319	5:40433552	cg25718284	-0.477462	1.20502e-07	0.000282818
11:10294840	cg21560722	1.0768	4.50152e-07	0.00105547	4:115381417	cg09774931	0.538739	2.08681e-07	0.000487319	8:69679635	cg06201072	0.990691	1.20798e-07	0.000283234
8:69680135	cg06201072	0.994543	4.51705e-07	0.00105765	4:115380868	cg09774931	0.540024	2.09069e-07	0.000487319	7:158327548	cg26308704	0.379235	1.21217e-07	0.000283937
11:10295651	cg21560722	1.07711	4.51969e-07	0.00105765	19:55504083	cg11283476	-0.328434	2.09256e-07	0.000487319	1:10567122	cg25667751	-0.765026	1.21365e-07	0.000284003
11:10294618	cg21560722	1.07712	4.52509e-07	0.00105787	4:115378937	cg09774931	0.545082	2.09287e-07	0.000487319	19:29218974	cg14983838	-0.613057	1.2175e-07	0.000284627
6:31089389	cg19456997	-0.374025	4.53175e-07	0.00105839	4:115381671	cg09774931	0.538156	2.09409e-07	0.000487319	2:88469863	cg26963093	-0.47593	1.22224e-07	0.000285021
8:95959808	cg18059933	0.328064	4.53803e-07	0.00105882	4:115380586	cg09774931	0.540534	2.09415e-07	0.000487319	2:240901315	cg06358378	-0.44072	1.22253e-07	0.000285021
6:31089388	cg19456997	-0.373989	4.54455e-07	0.0010593	7:762544	cg05729249	-0.588788	2.09479e-07	0.000487319	2:88469104	cg26963093	-0.475328	1.22278e-07	0.000285021
10:3184802	cg23440456	0.498442	4.5669e-07	0.00106347	4:115378922	cg09774931	0.545127	2.09812e-07	0.000487319	8:10767748	cg06325495	0.398899	1.22584e-07	0.000285454
17:6544248	cg23551722	0.826807	4.57228e-07	0.00106368	8:83355794	cg25434864	0.390361	2.10186e-07	0.000487319	6:31090599	cg19456997	-0.404635	1.22851e-07	0.000285523
6:31089037	cg19456997	-0.373918	4.58817e-07	0.00106506	9:35644944	cg05491944	-0.425256	2.10235e-07	0.000487319	9:6587454	cg04529611	-0.322677	1.22853e-07	0.000285523
19:55507049	cg11283476	-0.328119	4.59088e-07	0.00106506	4:115380152	cg09774931	0.540712	2.10243e-07	0.000487319	9:6587856	cg04529611	-0.330241	1.23017e-07	0.000285624
17:80868693	cg10310700	-0.393321	4.59489e-07	0.00106506	6:29648199	cg03449857	0.90231	2.10421e-07	0.000487319	6:31090552	cg19456997	-0.404596	1.23675e-07	0.000286874
6:166456096	cg02603747	-0.621624	4.60366e-07	0.00106506	4:115379842	cg09774931	0.540885	2.10472e-07	0.000487319	22:45058803	cg07836921	-0.548962	1.23858e-07	0.000286899
17:6544275	cg23551722	0.826811	4.60608e-07	0.00106506	4:115379951	cg09774931	0.540803	2.10499e-07	0.000487319	6:31090398	cg19456997	-0.404537	1.23927e-07	0.000286899
11:10294887	cg21560722	1.07717	4.61207e-07	0.00106506	4:115379737	cg09774931	0.541122	2.11331e-07	0.000488772	19:48762583	cg06392883	0.568481	1.2462e-07	0.000288223
17:6544937	cg23551722	0.826994	4.6128e-07	0.00106506	9:35644933	cg05491944	-0.425286	2.11797e-07	0.000489374	1:16346924	cg09599518	-0.303005	1.24855e-07	0.000288487
11:10294902	cg21560722	1.07709	4.61398e-07	0.00106506	6:29645770	cg03449857	0.747761	2.1283e-07	0.000491283	7:158322806	cg26308704	0.356848	1.25613e-07	0.000289757
8:69681666	cg06201072	1.00286	4.62477e-07	0.00106652	4:115379300	cg09774931	0.542958	2.131e-07	0.000491431	10:64606610	cg22599996	0.457355	1.25648e-07	0.000289757
19:49342188	cg15549821	0.584915	4.6502e-07	0.00107135	4:115379279	cg09774931	0.543025	2.13579e-07	0.000492058	9:6587919	cg04529611	-0.330684	1.26218e-07	0.000290669
6:29644337	cg22494932	0.814107	4.6646e-07	0.0010729	19:49667678	cg23129019	-0.310896	2.14006e-07	0.000492318	9:6587505	cg04529611	-0.322801	1.26287e-07	0.000290669
8:69681747	cg06201072	1.0028	4.66597e-07	0.0010729	9:123610288	cg09419670	-0.638768	2.14105e-07	0.000492318	1:55275630	cg01398941	0.385565	1.2666e-07	0.000291245
17:6548168	cg23551722	0.827578	4.67308e-07	0.0010735	13:112823638	cg10884507	0.613393	2.15871e-07	0.000495902	9:6585904	cg04529611	-0.327995	1.27343e-07	0.000292474
10:3185798	cg23440456	0.482292	4.68824e-07	0.00107595	4:115382307	cg09774931	0.536051	2.17471e-07	0.000499096	7:158325316	cg26308704	0.382079	1.2744e-07	0.000292474
6:32824318	cg01948226	0.485758	4.69568e-07	0.00107662	6:33094600	cg12208000	0.37082	2.18453e-07	0.000500866	21:38579914	cg01329690	-0.454294	1.28291e-07	0.000294144
12:125385507	cg06300469	-0.586697	4.70813e-07	0.00107776	4:115379331	cg09774931	0.542347	2.18931e-07	0.00050148	14:76383219	cg21101883	0.872303	1.28673e-07	0.000294501
12:125385514	cg06300469	-0.586255	4.71934e-07	0.00107776	7:758269	cg26767299	0.269442	2.20728e-07	0.00050511	9:6586302	cg04529611	-0.328963	1.28839e-07	0.000294501
19:55505159	cg11283476	-0.327109	4.72105e-07	0.00107776	4:115379195	cg09774931	0.542521	2.21001e-07	0.000505248	21:38580151	cg01329690	-0.454565	1.28897e-07	0.000294501
17:80764432	cg10935494	0.736137	4.72329e-07	0.00107776	4:115382713	cg09774931	0.535426	2.21614e-07	0.000506164	9:6586692	cg04529611	-0.322865	1.2904e-07	0.000294501
17:80764443	cg10935494	0.736137	4.72329e-07	0.00107776	15:62909751	cg01944987	-0.548365	2.22301e-07	0.00050695	6:31089389	cg19456997	-0.404108	1.29537e-07	0.000294501
1:205821154	cg14893161	-0.799476	4.72801e-07	0.00107781	3:24727150	cg10233860	-0.565869	2.22383e-07	0.00050695	9:6586394	cg04529611	-0.322911	1.29554e-07	0.000294501
8:83354487	cg25434864	0.350187	4.75669e-07	0.00108312	8:23397915	cg24126361	0.589601	2.23163e-07	0.000507988	9:6586235	cg04529611	-0.323083	1.29594e-07	0.000294501
8:83354492	cg25434864	0.350202	4.7621e-07	0.00108312	4:115379542	cg09774931	0.540651	2.23265e-07	0.000507988	9:6586344	cg04529611	-0.322956	1.29653e-07	0.000294501
8:95966531	cg18059933	-0.327666	4.76584e-07	0.00108312	3:156798294	cg24085451	-0.985505	2.23487e-07	0.000508008	9:6587054	cg04529611	-0.322703	1.29682e-07	0.000294501
8:95966377	cg18059933	-0.327659	4.76951e-07	0.00108312	19:55503942	cg11283476	-0.330637	2.2473e-07	0.000510344	3:167682139	cg08777395	-0.454708	1.29701e-07	0.000294501
11:18415687	cg19316551	0.340663	4.77425e-07	0.00108317	4:115382779	cg09774931	0.534993	2.25237e-07	0.000510344	9:6586261	cg04529611	-0.323016	1.29836e-07	0.000294501
8:69679360	cg06201072	0.994489	4.80544e-07	0.00108766	4:115378859	cg09774931	0.542918	2.25248e-07	0.000510344	3:53127135	cg16404274	-0.490192	1.2993e-07	0.000294501
11:18414888	cg19316551	0.341411	4.81245e-07	0.00108766	6:31236115	cg17096289	0.538307	2.25372e-07	0.000510344	6:31089388	cg19456997	-0.404054	1.30127e-07	0.000294668
11:18415057	cg19316551	0.341229	4.81764e-07	0.00108766	3:101218379	cg10006828	-0.565478	2.2568e-07	0.000510557	14:76382163	cg21101883	0.87221	1.30421e-07	0.000295052
8:95965685	cg18059933	-0.327574	4.81978e-07	0.00108766	4:115379114	cg09774931	0.542434	2.26227e-07	0.000510669	6:31089037	cg19456997	-0.404014	1.31082e-07	0.000296267
6:31088202	cg19456997	-0.372966	4.82061e-07	0.00108766	4:115379147	cg09774931	0.54231	2.26321e-07	0.000510669	9:6585523	cg04529611	-0.324824	1.31683e-07	0.000297343
8:69679635	cg06201072	0.995461	4.82145e-07	0.00108766	7:759060	cg26767299	0.265635	2.26626e-07	0.000510669	8:10770782	cg06325495	0.41055	1.32506e-07	0.000298811
19:55504099	cg11283476	-0.326395	4.88135e-07	0.00110013	4:115378707	cg09774931	0.542844	2.26854e-07	0.000510669	9:6583847	cg04529611	-0.325389	1.32584e-07	0.000298811
2:59439962	cg11447689	-0.448549	4.90629e-07	0.00110387	4:115382854	cg09774931	0.534609	2.26913e-07	0.000510669	13:43559768	cg14754556	-0.493657	1.33045e-07	0.000299502
8:83355853	cg25434864	0.35067	4.90721e-07	0.00110387	4:115378668	cg09774931	0.542899	2.27144e-07	0.000510669	8:10763655	cg06325495	0.407689	1.33291e-07	0.000299502
19:55503787	cg11283476	-0.326267	4.91719e-07	0.00110507	11:22800013	cg04556892	-0.320367	2.2723e-07	0.000510669	9:6584709	cg04529611	-0.324869	1.33487e-07	0.000299502
8:83355864	cg25434864	0.350666	4.92315e-07	0.00110537	3:183723075	cg23923019	-1.0005	2.28337e-07	0.000512463	9:6584675	cg04529611	-0.324939	1.3351e-07	0.000299502
17:6548278	cg23551722	0.825083	4.93104e-07	0.0011061	3:156797702	cg24085451	-0.974588	2.28459e-07	0.000512463	1:16346009	cg09599518	-0.30029	1.33519e-07	0.000299502
17:6548480	cg23551722	0.82528	4.94338e-07	0.00110782	8:104139052	cg03849132	0.830573	2.28886e-07	0.000512916	19:48762432	cg06392883	0.565282	1.3393e-07	0.000299935
19:19287802	cg02784731	0.32703	4.9612e-07	0.00111077	11:22800093	cg04556892	-0.320312	2.29248e-07	0.000512916	9:6583879	cg04529611	-0.329409	1.34143e-07	0.000299935
17:6549057	cg23551722	0.824659	4.97474e-07	0.00111276	19:29221807	cg12667521	0.372796	2.29306e-07	0.000512916	9:6587876	cg04529611	-0.328697	1.34196e-07	0.000299935
8:125944942	cg16730084	-0.354776	4.98514e-07	0.00111343	6:29643877	cg03449857	0.750846	2.30954e-07	0.000516117	5:54900567	cg23984491	0.428325	1.3431e-07	0.000299935
2:59440762	cg11447689	-0.448394	4.99151e-07	0.00111343	22:24248166	cg25595900	0.338221	2.32523e-07	0.000519135	21:38578685	cg01329690	-0.452587	1.34342e-07	0.000299935
15:31621633	cg07814318	0.376208	4.99176e-07	0.00111343	6:33093901	cg12208000	0.370333	2.32897e-07	0.000519484	9:6585117	cg04529611	-0.324904	1.34609e-07	0.000300249
8:69682592	cg06201072	1.01459	5.00547e-07	0.00111544	15:62910377	cg01944987	-0.554051	2.338e-07	0.00052101	12:131484275	cg04428115	-0.395072	1.34735e-07	0.000300249
11:1619907	cg04044471	0.269734	5.01281e-07	0.00111589	6:29644502	cg03449857	0.748407	2.34439e-07	0.000521806	8:10767917	cg06325495	0.404435	1.35333e-07	0.000301254
6:31087354	cg19456997	-0.372646	5.01798e-07	0.00111589	6:29645038	cg03449857	0.748414	2.34595e-07	0.000521806	9:6584843	cg04529611	-0.325227	1.35439e-07	0.000301254
5:40440063	cg25718284	-0.494724	5.02154e-07	0.00111589	8:23396874	cg24126361	0.589827	2.35021e-07	0.000522266	6:29646879	cg11383134	0.826304	1.35573e-07	0.000301272
21:47007491	cg02119792	-0.637858	5.03095e-07	0.00111694	6:29644040	cg03449857	0.748748	2.35691e-07	0.000523266	12:131483585	cg04428115	-0.39604	1.35859e-07	0.000301422
6:31087562	cg19456997	-0.372431	5.04953e-07	0.00112002	6:29644633	cg03449857	0.747807	2.36308e-07	0.000524147	3:167682724	cg08777395	-0.455401	1.3594e-07	0.000301422
6:29647642	cg11383134	0.793753	5.09463e-07	0.00112793	6:29645118	cg03449857	0.746978	2.36746e-07	0.000524547	21:38578207	cg01329690	-0.451847	1.3602e-07	0.000301422
6:29647545	cg11383134	0.793657	5.09466e-07	0.00112793	6:29644275	cg03449857	0.748312	2.36933e-07	0.000524547	21:38578189	cg01329690	-0.451765	1.36436e-07	0.000302063
6:31087286	cg19456997	-0.372048	5.12553e-07	0.00113326	4:115383450	cg09774931	0.532931	2.37149e-07	0.000524547	8:103571157	cg24896687	-0.647077	1.36665e-07	0.00030215
6:29646818	cg11383134	0.793279	5.12827e-07	0.00113326	4:115378533	cg09774931	0.542247	2.38395e-07	0.000526814	7:158325572	cg26308704	0.365514	1.36821e-07	0.00030215
3:45432554	cg17683948	-0.299557	5.14176e-07	0.00113502	6:29645634	cg03449857	0.746007	2.39107e-07	0.000527773	5:54900480	cg23984491	0.429895	1.36856e-07	0.00030215
5:40439464	cg25718284	-0.49222	5.14575e-07	0.00113502	22:24247794	cg25595900	0.337681	2.39272e-07	0.000527773	16:12564951	cg17844178	0.427728	1.37594e-07	0.000303497
8:125942713	cg16730084	-0.355473	5.15873e-07	0.00113604	19:55505208	cg11283476	-0.328362	2.39952e-07	0.000528541	19:48761424	cg06392883	0.585249	1.38195e-07	0.000304358
8:91685814	cg16814680	-0.982212	5.1599e-07	0.00113604	16:87577555	cg08031982	0.621318	2.40064e-07	0.000528541	7:158326087	cg26308704	0.366368	1.38414e-07	0.000304358
8:91683028	cg16814680	-0.981454	5.17936e-07	0.00113927	22:24248414	cg25595900	0.338065	2.40495e-07	0.000528609	6:31088202	cg19456997	-0.402989	1.38465e-07	0.000304358
3:3071742	cg07850323	-0.61862	5.21566e-07	0.0011449	4:115378403	cg09774931	0.542234	2.40539e-07	0.000528609	3:8897105	cg02773192	-0.602395	1.38495e-07	0.000304358
12:133176926	cg24115817	-0.169745	5.21596e-07	0.0011449	2:230211261	cg04727866	-0.581877	2.41348e-07	0.000529726	7:763853	cg05729249	-0.564088	1.39274e-07	0.000305764
5:143158700	cg17981520	0.574194	5.21938e-07	0.0011449	8:23397393	cg24126361	0.586066	2.4171e-07	0.000529726	6:29648506	cg11383134	0.826327	1.39392e-07	0.000305764
5:54048916	cg21477591	0.705222	5.23626e-07	0.00114755	8:23398001	cg24126361	0.586667	2.41714e-07	0.000529726	7:157508951	cg05731713	-0.392714	1.39675e-07	0.000306104
6:29648377	cg11383134	0.793334	5.2508e-07	0.00114968	8:95958637	cg20039814	-0.336587	2.43195e-07	0.000532483	7:158325338	cg26308704	0.370082	1.39998e-07	0.00030653
1:201421225	cg05888850	0.84515	5.27196e-07	0.00115325	4:115378280	cg09774931	0.542235	2.43484e-07	0.000532625	21:38580151	cg24987119	-0.384977	1.41167e-07	0.000308805
6:29648119	cg11383134	0.79598	5.28658e-07	0.00115329	3:156797373	cg24085451	-0.975066	2.44352e-07	0.000534033	3:167683839	cg08777395	-0.455866	1.41339e-07	0.000308899
11:18618855	cg15824435	0.921066	5.28856e-07	0.00115329	8:23401592	cg24126361	0.589183	2.44753e-07	0.000534211	7:158327455	cg26308704	0.375311	1.42002e-07	0.000310063
5:54048461	cg21477591	0.703906	5.28983e-07	0.00115329	8:23402275	cg24126361	0.589653	2.44881e-07	0.000534211	9:6586788	cg04529611	-0.322603	1.42471e-07	0.000310802
8:69682524	cg06201072	1.00239	5.29187e-07	0.00115329	8:19322317	cg06108374	-0.220628	2.45318e-07	0.000534321	1:114080071	cg22516385	-0.531563	1.42746e-07	0.000311117
2:159865053	cg13920856	-0.732725	5.29634e-07	0.00115329	8:23402028	cg24126361	0.589215	2.45427e-07	0.000534321	6:24644500	cg18428180	1.17235	1.43357e-07	0.000311807
11:107542619	cg05549638	0.297145	5.30695e-07	0.00115454	8:104139182	cg03849132	0.829228	2.45605e-07	0.000534321	19:13737107	cg17499156	-0.496537	1.43449e-07	0.000311807
6:29648126	cg11383134	0.795887	5.3128e-07	0.00115476	8:23403048	cg24126361	0.590035	2.46062e-07	0.000534827	12:131482154	cg04428115	-0.40202	1.43786e-07	0.000311807
6:29648137	cg11383134	0.79585	5.32362e-07	0.00115543	8:23402878	cg24126361	0.589934	2.46779e-07	0.000535897	5:54048916	cg21477591	0.668971	1.43847e-07	0.000311807
2:159872101	cg13920856	-0.736104	5.3285e-07	0.00115543	4:115378183	cg09774931	0.542312	2.47112e-07	0.00053613	5:54901164	cg23984491	0.426521	1.43907e-07	0.000311807
1:201421280	cg05888850	0.844748	5.33041e-07	0.00115543	8:23403071	cg24126361	0.589987	2.47418e-07	0.000536307	14:22597069	cg16841367	-0.324351	1.43915e-07	0.000311807
12:133176925	cg24115817	-0.169708	5.34991e-07	0.0011586	13:43559768	cg00388518	-0.461982	2.48307e-07	0.000537328	19:36261790	cg18805164	0.889109	1.43979e-07	0.000311807
11:107542394	cg05549638	0.296325	5.38045e-07	0.00116416	4:115378145	cg09774931	0.542256	2.4834e-07	0.000537328	8:125942713	cg16730084	-0.338823	1.44171e-07	0.000311813
21:47006950	cg02119792	-0.6349	5.45336e-07	0.00117886	8:23401388	cg24126361	0.588295	2.50096e-07	0.000540635	6:31087562	cg19456997	-0.40253	1.44252e-07	0.000311813
5:40433576	cg25718284	-0.496608	5.50112e-07	0.0011881	3:156797225	cg24085451	-0.977873	2.51415e-07	0.000542571	5:54048461	cg21477591	0.667864	1.44374e-07	0.000311813
5:40438831	cg25718284	-0.489657	5.52174e-07	0.00119148	15:40886621	cg02899949	-0.546852	2.51447e-07	0.000542571	6:31087354	cg19456997	-0.402652	1.44707e-07	0.000311836
12:125385572	cg06300469	-0.575049	5.54932e-07	0.00119587	3:156797208	cg24085451	-0.97831	2.52054e-07	0.000543086	14:22599343	cg16841367	-0.335075	1.44878e-07	0.000311836
2:102868358	cg23719516	-0.638171	5.55213e-07	0.00119587	2:85933003	cg19805943	-0.565573	2.52142e-07	0.000543086	6:24645195	cg18428180	1.17345	1.44936e-07	0.000311836
12:125385655	cg06300469	-0.576394	5.58263e-07	0.00120135	1:167758901	cg17135146	-0.63245	2.53158e-07	0.000544783	17:80874543	cg10310700	-0.407075	1.45001e-07	0.000311836
12:125385761	cg06300469	-0.577067	5.61028e-07	0.00120621	6:29643879	cg03449857	0.752208	2.54694e-07	0.000547593	6:24645134	cg18428180	1.17329	1.4504e-07	0.000311836
12:125385748	cg06300469	-0.576865	5.624e-07	0.00120807	1:247252200	cg16129703	-0.289352	2.55878e-07	0.000549643	3:122639009	cg08227081	0.469769	1.45478e-07	0.000312123
5:40438684	cg25718284	-0.489001	5.65262e-07	0.00121313	5:40441343	cg25718284	-0.494875	2.57914e-07	0.000553517	5:54901202	cg23984491	0.426188	1.45571e-07	0.000312123
8:95961363	cg18059933	-0.333421	5.69616e-07	0.00122137	8:23398235	cg24126361	0.587423	2.58673e-07	0.000554647	1:16344664	cg09599518	-0.297132	1.45647e-07	0.000312123
5:40438631	cg25718284	-0.488609	5.70184e-07	0.00122149	6:47619391	cg06386482	-0.829398	2.60368e-07	0.00055778	6:24642950	cg18428180	1.17047	1.45697e-07	0.000312123
16:78991578	cg16064424	0.230864	5.71048e-07	0.00122213	4:115377607	cg09774931	0.542698	2.61113e-07	0.000558213	21:38579914	cg24987119	-0.384355	1.45914e-07	0.000312197
11:18419432	cg19316551	0.338734	5.71509e-07	0.00122213	15:40884436	cg02899949	-0.546832	2.61195e-07	0.000558213	17:8771467	cg04360053	-0.301975	1.45994e-07	0.000312197
19:19285989	cg02784731	0.32773	5.7358e-07	0.00122546	6:47619922	cg06386482	-0.828837	2.61274e-07	0.000558213	6:24645420	cg18428180	1.174	1.46366e-07	0.000312598
11:10294486	cg21560722	-1.19791	5.77901e-07	0.00123358	5:40441019	cg25718284	-0.494441	2.62704e-07	0.00056016	6:31087286	cg19456997	-0.402134	1.46444e-07	0.000312598
5:40438471	cg25718284	-0.488039	5.79357e-07	0.00123535	16:58718930	cg08508338	0.672448	2.62705e-07	0.00056016	19:36268067	cg18805164	0.859797	1.46781e-07	0.000313036
15:41099899	cg13045913	-0.393973	5.79768e-07	0.00123535	8:95958637	cg13393036	-0.297207	2.63101e-07	0.00056016	7:157508755	cg05731713	-0.398343	1.47033e-07	0.000313293
8:91678515	cg16814680	-0.982562	5.82036e-07	0.00123908	3:10328782	cg11030744	0.416726	2.63134e-07	0.00056016	6:24645467	cg18428180	1.17409	1.4719e-07	0.000313348
17:38827666	cg02645492	0.378829	5.83373e-07	0.00124082	2:239140728	cg11904906	-0.444	2.63361e-07	0.00056016	12:133176926	cg24115817	-0.182099	1.47864e-07	0.000314377
10:13824124	cg26708920	-0.453207	5.89217e-07	0.00125104	6:47620499	cg06386482	-0.828117	2.63905e-07	0.000560816	6:24645610	cg18428180	1.17434	1.47937e-07	0.000314377
7:762544	cg06242242	-0.385654	5.89229e-07	0.00125104	4:184355903	cg09690918	1.08379	2.65059e-07	0.000561969	2:88467576	cg10317387	0.397376	1.48104e-07	0.000314451
17:38826740	cg02645492	0.377196	5.92056e-07	0.00125592	1:12664766	cg06033579	-0.432414	2.65134e-07	0.000561969	6:29648199	cg15570656	0.967147	1.48322e-07	0.000314634
22:45058852	cg07836921	-0.519576	5.93447e-07	0.00125775	4:184355955	cg09690918	1.0839	2.65155e-07	0.000561969	2:88467934	cg10317387	0.397559	1.48908e-07	0.000315596
12:125386023	cg06300469	-0.583303	5.94549e-07	0.00125897	6:47620683	cg06386482	-0.827449	2.65625e-07	0.000562465	2:88465998	cg26963093	-0.472364	1.49355e-07	0.000316126
3:48748545	cg22299995	-0.886564	6.00794e-07	0.00127106	6:47620913	cg06386482	-0.827424	2.67517e-07	0.000565474	7:147706918	cg09362918	0.451896	1.49424e-07	0.000316126
12:125386114	cg06300469	-0.58413	6.02538e-07	0.00127362	6:47623438	cg06386482	-0.820596	2.67746e-07	0.000565474	6:24645967	cg18428180	1.17541	1.49605e-07	0.000316229
17:38824201	cg02645492	0.377106	6.03376e-07	0.00127426	6:47621526	cg06386482	-0.825885	2.67758e-07	0.000565474	6:24647784	cg18428180	1.17916	1.49972e-07	0.000316725
3:48749358	cg22299995	-0.886031	6.04602e-07	0.00127572	8:95967156	cg20039814	-0.333091	2.68336e-07	0.000565652	11:111103318	cg08450021	0.474864	1.51016e-07	0.00031839
12:125386091	cg06300469	-0.583816	6.0546e-07	0.00127612	11:33080134	cg02813542	-0.328835	2.68538e-07	0.000565652	11:111103620	cg08450021	0.472075	1.51028e-07	0.00031839
6:29645937	cg11383134	0.789828	6.05863e-07	0.00127612	4:184355995	cg09690918	1.0836	2.68573e-07	0.000565652	12:133176925	cg24115817	-0.182078	1.51544e-07	0.000319195
17:38824744	cg02645492	0.375372	6.07708e-07	0.00127798	10:12284082	cg06335123	-0.382549	2.68792e-07	0.000565652	6:31242151	cg17096289	0.526779	1.52396e-07	0.000320653
17:38824672	cg02645492	0.375336	6.07817e-07	0.00127798	13:112823350	cg10884507	0.621918	2.69158e-07	0.000565922	1:16344083	cg09599518	-0.295109	1.52505e-07	0.000320653
17:38824636	cg02645492	0.376201	6.10038e-07	0.00128051	4:184355996	cg09690918	1.08347	2.70062e-07	0.000566859	5:54901532	cg23984491	0.425031	1.52866e-07	0.000321128
6:31091273	cg19456997	0.391041	6.10096e-07	0.00128051	6:47623736	cg06386482	-0.824228	2.70079e-07	0.000566859	6:24646510	cg18428180	1.17711	1.53793e-07	0.000322572
5:40437948	cg25718284	-0.48611	6.10971e-07	0.00128121	4:170790018	cg04635280	-0.584844	2.7121e-07	0.000568731	8:125944942	cg16730084	-0.337212	1.53859e-07	0.000322572
6:31091197	cg19456997	0.390966	6.1338e-07	0.00128513	11:33082702	cg02813542	-0.330047	2.72222e-07	0.000570248	6:24646504	cg18428180	1.17676	1.5396e-07	0.000322572
17:38824402	cg02645492	0.376037	6.14883e-07	0.00128715	11:33082761	cg02813542	-0.330134	2.72412e-07	0.000570248	5:13668821	cg27586797	1.07876	1.54403e-07	0.000322825
6:31091642	cg19456997	0.391376	6.16417e-07	0.00128923	19:29221056	cg12667521	0.369416	2.72998e-07	0.000570971	5:54901315	cg23984491	0.425878	1.54442e-07	0.000322825
6:31091074	cg19456997	0.39095	6.17371e-07	0.00129009	6:47621542	cg06386482	-0.825076	2.7374e-07	0.000571604	14:22597918	cg16841367	-0.321645	1.54487e-07	0.000322825
19:19282523	cg02784731	0.333092	6.1915e-07	0.00129268	1:12664997	cg06033579	-0.432678	2.7378e-07	0.000571604	5:54901583	cg23984491	0.424582	1.54904e-07	0.000323411
5:40434755	cg25718284	-0.48637	6.26014e-07	0.00130586	19:29219850	cg04546413	0.60599	2.74391e-07	0.000572378	5:54901320	cg23984491	0.425738	1.55318e-07	0.000323992
6:31090858	cg19456997	0.39074	6.26681e-07	0.00130611	12:130682225	cg27311341	0.30944	2.75177e-07	0.000573306	21:38578685	cg24987119	-0.382722	1.55498e-07	0.000324084
5:40434652	cg25718284	-0.486369	6.27275e-07	0.0013062	4:115383638	cg09774931	0.523406	2.75317e-07	0.000573306	6:24647184	cg18428180	1.17829	1.56217e-07	0.000325266
6:31090837	cg19456997	0.390653	6.31689e-07	0.00131386	14:55595839	cg18273401	-0.627725	2.75764e-07	0.000573735	6:24647152	cg18428180	1.17776	1.56338e-07	0.000325266
5:40433552	cg25718284	-0.486371	6.32052e-07	0.00131386	19:29220956	cg12667521	0.369085	2.77692e-07	0.000577186	5:54901642	cg23984491	0.424237	1.56934e-07	0.000326221
18:47384388	cg09091540	-0.176281	6.34101e-07	0.00131696	3:9955070	cg00086383	-0.520583	2.78122e-07	0.000577186	1:10563935	cg25667751	-0.776054	1.57229e-07	0.000326273
1:10565947	cg25667751	-0.671202	6.3625e-07	0.00132028	8:95965743	cg20039814	-0.332414	2.7815e-07	0.000577186	6:24647229	cg18428180	1.17837	1.5726e-07	0.000326273
1:246670030	cg04798314	1.27067	6.37406e-07	0.00132152	6:47621846	cg06386482	-0.823816	2.7872e-07	0.000577867	8:125942108	cg16730084	-0.369914	1.57487e-07	0.000326273
1:201421705	cg05888850	0.836291	6.38383e-07	0.0013224	11:33089610	cg02813542	-0.335106	2.80028e-07	0.000579996	14:22600315	cg16841367	-0.334314	1.57507e-07	0.000326273
2:240242978	cg07673080	-0.528824	6.42534e-07	0.00132953	8:95963798	cg20039814	-0.333317	2.80303e-07	0.000579996	3:167681309	cg08777395	-0.451515	1.57915e-07	0.000326833
3:190044791	cg05867326	0.431283	6.42941e-07	0.00132953	1:12664209	cg06033579	-0.435392	2.80561e-07	0.000579996	8:10770255	cg06325495	0.412115	1.58244e-07	0.000327232
2:102873713	cg23719516	-0.619986	6.4431e-07	0.00133121	11:12927333	cg10909101	0.453784	2.81225e-07	0.000579996	21:38578207	cg24987119	-0.382012	1.58699e-07	0.000327827
2:102873369	cg23719516	-0.621516	6.48813e-07	0.0013382	14:55600282	cg18273401	-0.62755	2.81382e-07	0.000579996	1:205821154	cg12898220	-1.0613	1.58808e-07	0.000327827
10:90228162	cg02953586	0.342489	6.48819e-07	0.0013382	6:47622169	cg06386482	-0.822987	2.81719e-07	0.000579996	21:38578189	cg24987119	-0.38195	1.59069e-07	0.000328083
11:10290923	cg21560722	1.07452	6.50623e-07	0.00133992	16:58719260	cg08508338	0.693074	2.81754e-07	0.000579996	6:24648107	cg18428180	1.17934	1.60017e-07	0.000329752
2:102873260	cg23719516	-0.622104	6.50778e-07	0.00133992	6:47622258	cg06386482	-0.82291	2.8178e-07	0.000579996	2:88469770	cg13685155	0.411599	1.60457e-07	0.000330373
6:29645770	cg11383134	0.788076	6.54176e-07	0.00134575	16:58719444	cg08508338	0.669776	2.81938e-07	0.000579996	5:54901713	cg23984491	0.423667	1.60887e-07	0.000330973
2:240242237	cg07673080	-0.531691	6.60717e-07	0.00135804	6:47621639	cg06386482	-0.824652	2.82997e-07	0.000581672	6:24648406	cg18428180	1.1796	1.6135e-07	0.000331639
4:185023826	cg06737308	-0.366008	6.66803e-07	0.00136936	6:47622372	cg06386482	-0.82238	2.84437e-07	0.000584128	1:16343079	cg09599518	-0.292583	1.61672e-07	0.000332014
17:6549589	cg23551722	0.832258	6.69266e-07	0.00137324	3:156795468	cg24085451	-0.988781	2.85521e-07	0.000585849	2:88469770	cg10317387	0.397691	1.62866e-07	0.000334177
11:1620367	cg04044471	0.267358	6.72697e-07	0.00137909	6:47622393	cg06386482	-0.822089	2.86358e-07	0.000587059	3:167685773	cg08777395	-0.45711	1.63045e-07	0.000334257
19:19284131	cg02784731	0.328631	6.75319e-07	0.00138328	7:759974	cg26767299	0.25887	2.87262e-07	0.000588408	2:88469104	cg10317387	0.397854	1.63444e-07	0.000334502
5:79486988	cg25097419	0.323092	6.76206e-07	0.0013839	6:47622573	cg06386482	-0.821509	2.87955e-07	0.000588862	8:10769783	cg06325495	0.408843	1.63445e-07	0.000334502
2:240241255	cg07673080	-0.532894	6.77507e-07	0.00138537	6:47622576	cg06386482	-0.821476	2.87978e-07	0.000588862	8:125942021	cg16730084	-0.369323	1.64532e-07	0.000336437
1:246467905	cg11462967	-0.384986	6.82878e-07	0.00139516	6:29644337	cg19636627	1.06711	2.88309e-07	0.000589032	10:75814436	cg12147346	-0.621246	1.64844e-07	0.000336787
2:88469104	cg19744396	0.523183	6.84243e-07	0.00139675	6:90311633	cg17310423	-0.479173	2.89519e-07	0.000590769	6:29647642	cg15570656	0.798963	1.65488e-07	0.000337813
17:260182	cg11765749	-0.185475	6.87029e-07	0.00140017	16:58719506	cg08508338	0.668902	2.89655e-07	0.000590769	6:29647545	cg15570656	0.798812	1.65897e-07	0.000338357
4:184355724	cg09690918	1.00691	6.87093e-07	0.00140017	6:47622749	cg06386482	-0.820727	2.90376e-07	0.000591732	16:632728	cg14562783	-0.389389	1.66851e-07	0.000340012
17:80762925	cg10935494	0.719627	6.88167e-07	0.00140116	2:230209037	cg04727866	-0.578721	2.91412e-07	0.000593336	10:75819185	cg12147346	-0.626763	1.67308e-07	0.000340651
1:205801872	cg08750521	-0.476487	6.90898e-07	0.00140552	6:47623264	cg06386482	-0.819929	2.93664e-07	0.000597241	10:75818146	cg12147346	-0.625713	1.67926e-07	0.000341612
2:88469863	cg19744396	0.523651	6.92165e-07	0.00140618	6:47623256	cg06386482	-0.820017	2.93834e-07	0.000597241	16:632736	cg14562783	-0.389721	1.68144e-07	0.000341612
19:29222999	cg04546413	0.661887	6.92405e-07	0.00140618	6:47623552	cg06386482	-0.820075	2.94114e-07	0.000597241	6:33036401	cg03009030	-0.447611	1.6821e-07	0.000341612
2:88469770	cg19744396	0.522607	6.97372e-07	0.00141463	6:47623028	cg06386482	-0.819871	2.94333e-07	0.000597241	6:29646818	cg15570656	0.798263	1.68395e-07	0.000341697
21:37954722	cg09259018	0.442885	6.97752e-07	0.00141463	6:47623124	cg06386482	-0.819574	2.95503e-07	0.000599105	6:29648119	cg15570656	0.80166	1.68863e-07	0.000342355
1:201423276	cg05888850	0.841647	6.99742e-07	0.00141746	2:239135377	cg11904906	-0.457229	2.96426e-07	0.000600466	6:29648126	cg15570656	0.801619	1.69383e-07	0.00034276
6:31090672	cg19456997	-0.378472	7.02931e-07	0.00142271	2:239135416	cg11904906	-0.456979	2.97158e-07	0.000601437	2:88469863	cg10317387	0.397959	1.69462e-07	0.00034276
4:185023072	cg06737308	-0.37179	7.05671e-07	0.00142704	6:47623292	cg06386482	-0.818938	2.981e-07	0.000602822	17:80762254	cg10935494	0.788852	1.69495e-07	0.00034276
7:147706918	cg09362918	0.453095	7.06727e-07	0.00142796	6:47623685	cg06386482	-0.818521	2.98477e-07	0.000602822	6:29648137	cg15570656	0.801593	1.69677e-07	0.000342838
11:22795964	cg04556892	-0.348979	7.08336e-07	0.00143	6:47623323	cg06386482	-0.818822	2.98601e-07	0.000602822	8:125942777	cg16730084	-0.371431	1.70141e-07	0.000343048
4:184355738	cg09690918	1.00572	7.09281e-07	0.0014307	11:116829200	cg12696655	0.56215	2.99168e-07	0.000602975	16:632767	cg14562783	-0.389827	1.70223e-07	0.000343048
7:143873377	cg15306636	-0.60823	7.16884e-07	0.00144481	20:55924616	cg09154639	0.40883	2.99183e-07	0.000602975	5:54902754	cg23984491	0.422163	1.70391e-07	0.000343048
1:227172935	cg10327440	1.31585	7.18836e-07	0.00144752	2:85934499	cg19805943	-0.556898	2.99932e-07	0.000603186	8:125942724	cg16730084	-0.371343	1.70589e-07	0.000343048
14:70686556	cg23618713	0.807559	7.20597e-07	0.00144984	11:116830087	cg12696655	0.561987	2.99987e-07	0.000603186	8:125942505	cg16730084	-0.37138	1.70629e-07	0.000343048
17:260142	cg11765749	-0.185164	7.216e-07	0.00145063	2:106886684	cg05468156	0.559613	3.00048e-07	0.000603186	8:125942315	cg16730084	-0.371361	1.70957e-07	0.000343048
7:143874482	cg15306636	-0.609812	7.25786e-07	0.00145749	11:116830261	cg12696655	0.561827	3.01088e-07	0.000604766	7:157510294	cg05731713	-0.379087	1.70977e-07	0.000343048
11:18620047	cg15824435	0.915534	7.26235e-07	0.00145749	5:83312450	cg13259711	-0.772642	3.01346e-07	0.000604776	6:29648377	cg15570656	0.798554	1.70998e-07	0.000343048
13:112821684	cg10884507	0.539389	7.28608e-07	0.00146102	1:31996931	cg13035571	-0.306222	3.04464e-07	0.000610519	7:157510195	cg05731713	-0.379259	1.71077e-07	0.000343048
17:80761263	cg10935494	0.766209	7.36362e-07	0.00147533	8:95967156	cg13393036	-0.293694	3.05064e-07	0.000610764	8:125942286	cg16730084	-0.371355	1.71248e-07	0.000343101
3:3073807	cg07850323	-0.634416	7.37098e-07	0.00147556	4:115379694	cg09774931	0.535113	3.05099e-07	0.000610764	6:24649161	cg18428180	1.18434	1.72127e-07	0.000344223
8:69676069	cg06201072	1.00405	7.42119e-07	0.00148437	4:115379695	cg09774931	0.534995	3.05683e-07	0.000611016	8:69682592	cg06201072	1.0012	1.72249e-07	0.000344223
1:227179054	cg10327440	1.31311	7.43229e-07	0.00148504	1:31996350	cg13035571	-0.305849	3.06023e-07	0.000611016	5:54902765	cg23984491	0.421846	1.72367e-07	0.000344223
11:17784707	cg05871802	-0.734109	7.437e-07	0.00148504	16:58720317	cg08508338	0.692048	3.06167e-07	0.000611016	12:130678975	cg27311341	0.356613	1.72404e-07	0.000344223
14:55597280	cg18273401	-0.623278	7.50546e-07	0.00149745	19:49667351	cg23129019	-0.303461	3.06419e-07	0.000611016	2:88465998	cg10317387	0.3969	1.72844e-07	0.000344223
3:10707421	cg17938411	0.440431	7.5854e-07	0.00151213	1:31996467	cg13035571	-0.305873	3.06508e-07	0.000611016	8:10769439	cg06325495	0.40641	1.72954e-07	0.000344223
19:19283551	cg02784731	0.328569	7.59748e-07	0.00151328	8:95963798	cg13393036	-0.294179	3.08008e-07	0.000613267	16:633125	cg14562783	-0.39047	1.73031e-07	0.000344223
3:10707110	cg17938411	0.440934	7.61313e-07	0.00151512	2:85935182	cg19805943	-0.554311	3.08151e-07	0.000613267	8:10770160	cg06325495	0.407336	1.73077e-07	0.000344223
14:70691711	cg23618713	0.804247	7.62609e-07	0.00151644	22:39605007	cg04327684	-0.233758	3.11972e-07	0.00061987	2:88469104	cg13685155	0.410946	1.73181e-07	0.000344223
11:17784473	cg05871802	-0.731123	7.72073e-07	0.00153398	19:49667588	cg23129019	-0.304408	3.1199e-07	0.00061987	8:18420136	cg02486796	-0.279837	1.73253e-07	0.000344223
6:29647642	cg11747594	0.453751	7.74587e-07	0.00153769	2:85935282	cg19805943	-0.553748	3.13301e-07	0.000621852	11:111105014	cg08450021	0.479933	1.73453e-07	0.000344335
6:29647545	cg11747594	0.453681	7.75394e-07	0.00153798	6:110143567	cg26033510	1.00929	3.13509e-07	0.000621852	3:186466730	cg10377216	-0.540513	1.7377e-07	0.000344644
6:29645038	cg11383134	0.786707	7.76275e-07	0.00153798	19:29222999	cg12667521	0.376625	3.16545e-07	0.000627351	11:111104966	cg08450021	0.47569	1.73899e-07	0.000344644
6:133256654	cg07095347	-0.807182	7.76832e-07	0.00153798	1:205821154	cg11965913	-1.05277	3.17151e-07	0.00062803	2:88469863	cg13685155	0.411397	1.74182e-07	0.000344919
10:1344481	cg09928693	-0.348111	7.77491e-07	0.00153798	6:32824318	cg01948226	0.508718	3.18145e-07	0.00062877	3:186465414	cg10377216	-0.53887	1.74437e-07	0.000344967
6:133256495	cg07095347	-0.806277	7.78298e-07	0.00153798	6:32825379	cg01948226	0.509786	3.18242e-07	0.00062877	8:18420056	cg02486796	-0.27967	1.74496e-07	0.000344967
6:29646818	cg11747594	0.453486	7.79158e-07	0.00153798	6:32826450	cg01948226	0.511075	3.18317e-07	0.00062877	11:111105104	cg08450021	0.480154	1.74839e-07	0.000345279
17:80757091	cg10935494	0.766983	7.79774e-07	0.00153798	8:95965743	cg13393036	-0.293002	3.19656e-07	0.000630892	3:186464927	cg10377216	-0.538341	1.74944e-07	0.000345279
6:792983	cg09194778	0.441859	7.80069e-07	0.00153798	12:131490413	cg04428115	-0.444165	3.25854e-07	0.0006424	16:633353	cg14562783	-0.391202	1.75322e-07	0.000345478
2:102870458	cg23719516	0.625509	7.80546e-07	0.00153798	17:64578951	cg06996976	0.340672	3.26026e-07	0.0006424	8:18420041	cg02486796	-0.279532	1.75455e-07	0.000345478
6:29645118	cg11383134	0.785201	7.82566e-07	0.00154069	2:230210521	cg04727866	-0.571522	3.27853e-07	0.000645465	6:24644838	cg16906346	-0.399447	1.75479e-07	0.000345478
6:29644633	cg11383134	0.786008	7.83273e-07	0.00154081	4:115378012	cg09774931	0.541148	3.3002e-07	0.000649196	16:633354	cg14562783	-0.391043	1.75671e-07	0.00034557
6:29644502	cg11383134	0.786411	7.84911e-07	0.00154276	15:40886310	cg02899949	-0.536396	3.30431e-07	0.000649467	8:125941429	cg16730084	-0.367493	1.76472e-07	0.000346778
2:102868980	cg23719516	0.627972	7.85676e-07	0.00154299	17:64578842	cg06996976	0.339749	3.30775e-07	0.000649607	6:33040744	cg03009030	-0.431746	1.76577e-07	0.000346778
19:19281672	cg02784731	0.32977	7.86773e-07	0.00154363	2:177135473	cg20351137	0.525304	3.36794e-07	0.000660884	19:36262652	cg18805164	0.860682	1.77194e-07	0.000347259
16:55477447	cg07617577	0.1729	7.873e-07	0.00154363	4:115377970	cg09774931	0.544294	3.37125e-07	0.000660957	4:184356218	cg09690918	0.914788	1.77311e-07	0.000347259
6:29645634	cg11383134	0.784202	7.88871e-07	0.00154397	4:115377962	cg09774931	0.544345	3.37387e-07	0.000660957	3:124300195	cg24253342	0.49917	1.77404e-07	0.000347259
6:29644275	cg11383134	0.786412	7.89145e-07	0.00154397	6:47624239	cg06386482	-0.821499	3.40097e-07	0.000665375	8:125945246	cg16730084	-0.371459	1.77404e-07	0.000347259
6:29644040	cg11383134	0.786745	7.89417e-07	0.00154397	4:115377955	cg09774931	0.54442	3.402e-07	0.000665375	3:34061422	cg11602784	-0.26016	1.77843e-07	0.000347799
6:29648377	cg11747594	0.453528	7.96476e-07	0.00155482	11:116833730	cg12696655	0.558061	3.42372e-07	0.000665826	5:54903192	cg23984491	0.42092	1.78153e-07	0.000347799
16:55483244	cg07617577	0.166877	7.971e-07	0.00155482	2:88469863	cg00412896	0.290702	3.4312e-07	0.000665826	6:31090672	cg19456997	-0.410858	1.78273e-07	0.000347799
6:31236115	cg17096289	0.542395	7.97782e-07	0.00155482	3:101217914	cg10006828	-0.548166	3.43975e-07	0.000665826	4:184356319	cg09690918	0.91448	1.786e-07	0.000347799
2:102870871	cg23719516	0.624269	7.98088e-07	0.00155482	6:110146588	cg26033510	1.00264	3.4412e-07	0.000665826	7:157510483	cg05731713	-0.379469	1.78609e-07	0.000347799
19:13737371	cg17499156	-0.469739	7.9823e-07	0.00155482	3:10323804	cg11030744	0.410986	3.4435e-07	0.000665826	6:33039686	cg03009030	-0.433523	1.79025e-07	0.000347799
16:55479400	cg07617577	0.163473	7.99354e-07	0.00155574	3:101219464	cg10006828	-0.547889	3.44661e-07	0.000665826	6:33039729	cg03009030	-0.433271	1.79077e-07	0.000347799
2:102868840	cg23719516	0.627464	8.00134e-07	0.00155599	3:101223284	cg10006828	-0.546972	3.44912e-07	0.000665826	8:125945432	cg16730084	-0.371846	1.79186e-07	0.000347799
2:88469863	cg05124136	0.220036	8.0299e-07	0.00156027	2:85934652	cg19805943	-0.577404	3.45272e-07	0.000665826	6:33039719	cg03009030	-0.433256	1.79236e-07	0.000347799
12:131490413	cg04428115	-0.396338	8.04328e-07	0.00156068	3:101224976	cg10006828	-0.54653	3.4539e-07	0.000665826	6:33041176	cg03009030	-0.430887	1.79238e-07	0.000347799
19:51516345	cg10598596	0.410813	8.04515e-07	0.00156068	3:101221622	cg10006828	-0.547257	3.45524e-07	0.000665826	11:111099822	cg08450021	0.486696	1.79286e-07	0.000347799
16:55478444	cg07617577	0.16257	8.05398e-07	0.00156113	3:101221898	cg10006828	-0.547242	3.45588e-07	0.000665826	4:185769840	cg23626670	0.408506	1.79577e-07	0.00034808
8:91682497	cg16814680	-0.923789	8.07612e-07	0.00156258	3:101218361	cg10006828	-0.548001	3.45773e-07	0.000665826	8:125941238	cg16730084	-0.367191	1.80191e-07	0.000348985
6:29648119	cg11747594	0.454933	8.07705e-07	0.00156258	3:101224266	cg10006828	-0.546573	3.45803e-07	0.000665826	7:157508867	cg05731713	-0.39461	1.80467e-07	0.000349236
8:91682498	cg16814680	-0.923803	8.08413e-07	0.00156258	3:101221069	cg10006828	-0.547491	3.45843e-07	0.000665826	6:33041226	cg03009030	-0.430825	1.81706e-07	0.000351049
6:29648126	cg11747594	0.454929	8.08773e-07	0.00156258	3:101222117	cg10006828	-0.547127	3.45877e-07	0.000665826	8:125945632	cg16730084	-0.372188	1.81713e-07	0.000351049
6:29648137	cg11747594	0.454904	8.10547e-07	0.00156474	3:101223836	cg10006828	-0.546683	3.45877e-07	0.000665826	5:54903344	cg23984491	0.420431	1.81846e-07	0.000351049
2:88469770	cg05124136	0.219569	8.12321e-07	0.00156681	3:101219818	cg10006828	-0.547731	3.45881e-07	0.000665826	6:33040596	cg03009030	-0.431011	1.82225e-07	0.000351495
4:185023453	cg06737308	-0.367195	8.12935e-07	0.00156681	3:101220694	cg10006828	-0.547508	3.45974e-07	0.000665826	11:111101021	cg08450021	0.479777	1.82623e-07	0.000351979
8:91684864	cg16814680	-0.924455	8.15246e-07	0.00157	3:101220727	cg10006828	-0.547508	3.45974e-07	0.000665826	6:29648199	cg11383134	1.06347	1.83059e-07	0.000352534
8:91681557	cg16814680	-0.925041	8.16588e-07	0.00157131	2:88469770	cg00412896	0.290119	3.46021e-07	0.000665826	8:125941014	cg16730084	-0.366713	1.84161e-07	0.000354369
19:51516373	cg10598596	0.415847	8.18118e-07	0.00157247	3:101225493	cg10006828	-0.546301	3.47016e-07	0.000667202	11:111105024	cg08450021	0.481856	1.84711e-07	0.000355142
14:70694285	cg23618713	0.803865	8.19386e-07	0.00157247	6:110147564	cg26033510	1.00177	3.48631e-07	0.000669565	6:33039980	cg03009030	-0.431067	1.85777e-07	0.000356721
19:51516446	cg10598596	0.415885	8.19401e-07	0.00157247	19:21620663	cg25078225	-0.316757	3.49362e-07	0.000669565	6:33039927	cg03009030	-0.43111	1.85934e-07	0.000356721
8:91680957	cg16814680	-0.925683	8.20187e-07	0.00157247	3:122642401	cg08227081	0.485263	3.49362e-07	0.000669565	17:11770883	cg14165858	-0.404798	1.85982e-07	0.000356721
17:259648	cg11765749	-0.18574	8.20491e-07	0.00157247	18:708710	cg07532725	0.293904	3.49369e-07	0.000669565	17:8769822	cg04360053	-0.299896	1.86538e-07	0.0003575
8:91680519	cg16814680	-0.926077	8.23872e-07	0.00157768	18:708299	cg07532725	0.294165	3.50226e-07	0.000670667	14:58182104	cg18444006	-0.41851	1.86958e-07	0.000358017
8:91681221	cg16814680	-0.925523	8.25155e-07	0.00157887	3:122642415	cg08227081	0.486089	3.51529e-07	0.000672623	6:33039767	cg03009030	-0.432107	1.87867e-07	0.000359325
6:31237061	cg17096289	0.528716	8.29634e-07	0.00158616	16:58722158	cg08508338	0.689925	3.52339e-07	0.000673631	8:83354487	cg25434864	0.380876	1.88071e-07	0.000359325
3:3073509	cg07850323	-0.627848	8.31135e-07	0.00158776	4:115377920	cg09774931	0.543383	3.54021e-07	0.000676304	8:83354492	cg25434864	0.380904	1.88094e-07	0.000359325
11:10289030	cg21560722	1.06868	8.33537e-07	0.00159101	18:709379	cg07532725	0.293241	3.54808e-07	0.000677265	8:83355853	cg25434864	0.38169	1.89333e-07	0.000361402
19:51516715	cg10598596	0.417079	8.34171e-07	0.00159101	4:115377907	cg09774931	0.543292	3.55658e-07	0.000678343	8:95961626	cg13393036	-0.277391	1.89487e-07	0.000361408
6:31236622	cg17096289	0.544101	8.35065e-07	0.00159144	17:80876280	cg10310700	-0.424272	3.5854e-07	0.000683292	8:83355864	cg25434864	0.381703	1.8967e-07	0.000361466
13:112820014	cg10884507	0.528654	8.37944e-07	0.00159565	18:709590	cg07532725	0.293083	3.59422e-07	0.000684427	11:111101603	cg08450021	0.4672	1.90934e-07	0.000363394
13:112819656	cg10884507	0.529397	8.38871e-07	0.00159614	17:80877112	cg10310700	-0.424458	3.60012e-07	0.000685002	11:111102911	cg08450021	0.47671	1.90987e-07	0.000363394
17:259304	cg11765749	-0.18616	8.42056e-07	0.00160092	6:47624129	cg06386482	-0.809092	3.62114e-07	0.000687912	11:111101680	cg08450021	0.467031	1.91573e-07	0.000364219
8:91678587	cg16814680	-0.928494	8.44697e-07	0.00160466	7:31548560	cg10871071	-0.274659	3.62119e-07	0.000687912	8:10771638	cg06325495	0.411333	1.91831e-07	0.000364418
8:91678575	cg16814680	-0.92861	8.45823e-07	0.00160552	7:31549036	cg10871071	-0.27469	3.62655e-07	0.00068798	6:29645937	cg15570656	0.795798	1.93439e-07	0.000367132
8:91677926	cg16814680	-0.929197	8.47569e-07	0.00160755	6:31237526	cg17096289	0.520923	3.62732e-07	0.00068798	11:111101975	cg08450021	0.465971	1.93567e-07	0.000367132
13:112819369	cg10884507	0.530665	8.48335e-07	0.00160772	6:31237233	cg17096289	0.520571	3.64023e-07	0.000689298	11:111100647	cg08450021	0.477747	1.94642e-07	0.000368595
2:119699585	cg06586602	-0.256609	8.50389e-07	0.00160911	7:31549254	cg10871071	-0.274706	3.64082e-07	0.000689298	11:111104136	cg08450021	0.484555	1.94671e-07	0.000368595
19:19282597	cg02784731	0.328624	8.5042e-07	0.00160911	7:31549314	cg10871071	-0.274709	3.64478e-07	0.000689298	10:75818648	cg12147346	-0.654072	1.94803e-07	0.000368595
13:109352667	cg24702069	-0.428959	8.52729e-07	0.0016122	6:31237017	cg17096289	0.520342	3.64632e-07	0.000689298	11:111102591	cg08450021	0.464925	1.95362e-07	0.000369359
16:55475129	cg07617577	0.159156	8.55156e-07	0.00161551	6:31237027	cg17096289	0.520361	3.64874e-07	0.000689298	11:111101200	cg08450021	0.476987	1.95551e-07	0.000369423
6:29643877	cg11383134	0.786378	8.59371e-07	0.00162219	17:80872442	cg10310700	-0.422505	3.65167e-07	0.000689304	1:12664766	cg06033579	-0.47477	1.96248e-07	0.000369854
2:198039827	cg17833180	0.527085	8.6069e-07	0.00162339	19:15920625	cg26905254	-0.639654	3.67087e-07	0.00069238	11:111103340	cg08450021	0.465846	1.96297e-07	0.000369854
6:29644337	cg15570656	0.9219	8.65619e-07	0.00163139	1:12667402	cg06033579	-0.432243	3.6776e-07	0.000693101	6:33039855	cg03009030	-0.432416	1.96439e-07	0.000369854
8:69675857	cg06201072	1.00038	8.73808e-07	0.00164428	7:31549827	cg10871071	-0.274791	3.68737e-07	0.000694043	6:33039848	cg03009030	-0.432417	1.96562e-07	0.000369854
16:55475352	cg07617577	0.159215	8.74559e-07	0.00164428	7:31549947	cg10871071	-0.274742	3.68842e-07	0.000694043	7:147699995	cg09362918	0.443594	1.96669e-07	0.000369854
8:69675736	cg06201072	1.00133	8.74941e-07	0.00164428	11:33079999	cg02813542	-0.324299	3.69288e-07	0.000694333	6:33039837	cg03009030	-0.432393	1.9689e-07	0.000369854
13:112819407	cg10884507	0.531331	8.75219e-07	0.00164428	11:33080057	cg02813542	-0.324309	3.69668e-07	0.000694453	11:111103119	cg08450021	0.465419	1.97014e-07	0.000369854
16:55476343	cg07617577	0.159997	8.77018e-07	0.00164546	11:33080496	cg02813542	-0.324461	3.69999e-07	0.000694453	19:29219850	cg25267487	0.404853	1.97053e-07	0.000369854
8:69676154	cg06201072	0.997489	8.7823e-07	0.00164546	6:31236715	cg17096289	0.519916	3.70226e-07	0.000694453	11:111103719	cg08450021	0.471331	1.97176e-07	0.000369854
16:55476965	cg07617577	0.160375	8.78796e-07	0.00164546	2:159866402	cg13920856	0.811351	3.70972e-07	0.000695304	3:124298174	cg24253342	0.541634	1.9744e-07	0.000370058
16:55477008	cg07617577	0.160492	8.78823e-07	0.00164546	7:31552657	cg10871071	-0.275028	3.75268e-07	0.000702668	6:33039503	cg03009030	-0.431639	1.98055e-07	0.000370919
16:55476994	cg07617577	0.160449	8.79299e-07	0.00164546	6:31236567	cg17096289	0.519752	3.75491e-07	0.000702668	11:111102839	cg08450021	0.464495	1.98507e-07	0.000371472
16:55477159	cg07617577	0.160733	8.80623e-07	0.00164547	16:58721097	cg08508338	0.650389	3.76084e-07	0.000703227	6:33039484	cg03009030	-0.431745	1.99185e-07	0.000372449
16:55477024	cg07617577	0.16056	8.80684e-07	0.00164547	18:714666	cg07532725	0.280885	3.77972e-07	0.000706203	5:40435886	cg25718284	-0.473175	1.99592e-07	0.000372916
15:41101145	cg13045913	-0.383485	8.81601e-07	0.00164589	10:127848738	cg02805354	0.482244	3.78834e-07	0.000707258	3:124298903	cg24253342	0.541915	1.9989e-07	0.000373173
22:45058770	cg07836921	-0.512097	8.82962e-07	0.00164714	11:33084917	cg02813542	-0.326535	3.7928e-07	0.000707535	6:168533576	cg17172308	-0.797178	2.00042e-07	0.000373173
16:55475874	cg07617577	0.159791	8.84825e-07	0.00164932	7:31552851	cg10871071	-0.274862	3.80573e-07	0.000709154	3:186464055	cg10377216	-0.532888	2.00972e-07	0.000374614
8:91684776	cg16814680	-0.926286	8.85561e-07	0.0016494	6:31236722	cg17096289	0.520257	3.80743e-07	0.000709154	11:33088565	cg02813542	-0.313962	2.01245e-07	0.000374829
16:55479525	cg07617577	0.162519	8.86672e-07	0.00165018	2:131049570	cg14013597	0.564001	3.81738e-07	0.000710146	7:763853	cg06242242	-0.431662	2.02173e-07	0.000376035
16:55476052	cg07617577	0.159804	8.88213e-07	0.00165114	3:24729694	cg10233860	-0.51185	3.81872e-07	0.000710146	1:91993587	cg02496470	0.631166	2.02208e-07	0.000376035
16:55476322	cg07617577	0.160173	8.88573e-07	0.00165114	11:33086281	cg02813542	-0.327089	3.82992e-07	0.00071105	6:168533451	cg17172308	-0.782576	2.03022e-07	0.000377254
19:51516892	cg10598596	0.415923	8.92202e-07	0.00165659	4:115379242	cg09774931	0.54234	3.83218e-07	0.00071105	6:168533476	cg17172308	-0.783965	2.03872e-07	0.000378439
1:205798313	cg08750521	-0.45853	8.94107e-07	0.00165876	16:58721195	cg08508338	0.649831	3.83253e-07	0.00071105	6:33039180	cg03009030	-0.43306	2.04059e-07	0.000378439
13:112822984	cg10884507	0.557461	8.94761e-07	0.00165876	7:31553421	cg10871071	-0.27485	3.84271e-07	0.000712384	3:44802823	cg15225532	-0.323664	2.04136e-07	0.000378439
8:69674715	cg06201072	1.00602	9.01855e-07	0.00167061	12:10259252	cg21813063	0.398173	3.84738e-07	0.000712694	16:12564663	cg17844178	0.426507	2.04413e-07	0.000378658
17:114669	cg05449108	-0.291438	9.04304e-07	0.00167385	7:31553481	cg10871071	-0.274851	3.85366e-07	0.000712917	1:91994080	cg02496470	0.632583	2.04665e-07	0.000378831
16:55478526	cg07617577	0.161607	9.07092e-07	0.0016774	2:177134172	cg20351137	0.52048	3.85608e-07	0.000712917	3:124299968	cg24253342	0.542172	2.05378e-07	0.000379854
16:55478556	cg07617577	0.161633	9.07635e-07	0.0016774	2:131050872	cg14013597	0.5637	3.85756e-07	0.000712917	3:156797702	cg24085451	-1.01761	2.05668e-07	0.000380096
2:119700096	cg06586602	-0.257013	9.09492e-07	0.00167953	17:45402208	cg08085267	-0.576621	3.88301e-07	0.000716766	6:33041186	cg03009030	-0.432731	2.06079e-07	0.000380561
6:29645937	cg11747594	0.451576	9.10694e-07	0.00168045	3:156795525	cg24085451	-0.977191	3.8844e-07	0.000716766	8:95960947	cg13393036	-0.281115	2.0649e-07	0.00038081
6:796416	cg09194778	-0.427151	9.13169e-07	0.00168371	1:12663841	cg06033579	-0.420905	3.92405e-07	0.000723083	3:44803108	cg15225532	-0.324149	2.06718e-07	0.00038081
1:201419375	cg05888850	0.820822	9.18796e-07	0.00169278	12:130681593	cg27311341	0.301856	3.92471e-07	0.000723083	22:43075948	cg25054324	0.312237	2.06782e-07	0.00038081
16:55479576	cg07617577	0.1623	9.25033e-07	0.00170295	5:36301362	cg26511075	0.462322	3.94613e-07	0.000726468	6:29645770	cg15570656	0.794433	2.06853e-07	0.00038081
13:109353275	cg24702069	-0.427832	9.27866e-07	0.00170439	17:45405144	cg20676602	-0.628472	3.9696e-07	0.000730224	6:33040736	cg03009030	-0.433812	2.07148e-07	0.000380994
22:45058803	cg07836921	-0.511194	9.27867e-07	0.00170439	3:122643356	cg08227081	0.484093	3.97605e-07	0.000730846	6:33039376	cg03009030	-0.431891	2.07273e-07	0.000380994
12:124105839	cg14068309	-0.551441	9.27962e-07	0.00170439	11:33087972	cg02813542	-0.327154	3.99244e-07	0.000733294	11:33088024	cg02813542	-0.312242	2.08048e-07	0.000382122
15:41103293	cg13045913	-0.383589	9.33284e-07	0.00171285	6:110142972	cg26033510	0.984942	4.05271e-07	0.00074379	8:95966531	cg13393036	-0.281099	2.08481e-07	0.000382624
16:55476293	cg07617577	0.159846	9.37441e-07	0.00171866	15:29887266	cg18584280	0.328076	4.06743e-07	0.000745851	8:95966377	cg13393036	-0.281087	2.08814e-07	0.000382939
11:74202919	cg24207904	1.0404	9.37894e-07	0.00171866	18:715560	cg07532725	0.279352	4.0702e-07	0.000745851	8:95965685	cg13393036	-0.28109	2.09183e-07	0.000383153
1:201418972	cg05888850	0.826728	9.44524e-07	0.00172924	6:110142832	cg26033510	-0.973208	4.08026e-07	0.000747119	3:44806234	cg15225532	-0.326699	2.09265e-07	0.000383153
15:41103797	cg13045913	-0.383655	9.45159e-07	0.00172924	6:29644337	cg03449857	0.909082	4.09558e-07	0.000749347	1:91991446	cg02496470	0.626062	2.09413e-07	0.000383153
15:41103862	cg13045913	-0.383657	9.4651e-07	0.00172924	7:31558126	cg10871071	-0.275143	4.10811e-07	0.000751063	13:43559768	cg00388518	-0.457797	2.10205e-07	0.000384307
7:157334495	cg01371842	0.192584	9.46572e-07	0.00172924	10:34815915	cg10447404	-0.591012	4.14294e-07	0.000756851	19:29220956	cg25267487	0.415741	2.10491e-07	0.000384535
13:112823006	cg10884507	0.556559	9.49787e-07	0.00173254	10:34816758	cg10447404	-0.591445	4.16775e-07	0.000760249	1:12664997	cg06033579	-0.474532	2.11054e-07	0.000385169
13:112822840	cg10884507	0.556931	9.50319e-07	0.00173254	19:29219850	cg25267487	0.397041	4.16793e-07	0.000760249	10:75822074	cg12147346	-0.628327	2.11162e-07	0.000385169
13:109353317	cg24702069	-0.427806	9.50559e-07	0.00173254	3:156794425	cg24085451	-0.986853	4.19277e-07	0.000764156	3:44801386	cg15225532	-0.322587	2.11731e-07	0.000385911
1:201418452	cg05888850	0.830412	9.53114e-07	0.00173587	7:154955547	cg03085949	-0.386528	4.19576e-07	0.000764156	1:91991348	cg02496470	0.628774	2.12344e-07	0.000386734
13:114055905	cg24148133	0.243871	9.57419e-07	0.00174238	7:154956037	cg03085949	-0.387406	4.20292e-07	0.000764533	6:33039606	cg03009030	-0.430834	2.12952e-07	0.000387474
2:198042431	cg17833180	0.521749	9.59083e-07	0.00174407	7:154955298	cg03085949	-0.386019	4.20664e-07	0.000764533	11:33087099	cg02813542	-0.311788	2.13076e-07	0.000387474
15:41099349	cg13045913	-0.38437	9.63973e-07	0.00175163	7:31555490	cg10871071	-0.27477	4.20746e-07	0.000764533	6:33039295	cg03009030	-0.431289	2.13342e-07	0.000387662
17:72251177	cg08802898	-0.432632	9.67403e-07	0.00175453	7:154955766	cg03085949	-0.386843	4.21602e-07	0.000765506	13:49926227	cg19206305	0.742744	2.13624e-07	0.000387879
4:185769840	cg23626670	0.380808	9.67455e-07	0.00175453	3:43838970	cg19371724	-0.46948	4.22022e-07	0.000765683	19:29221056	cg25267487	0.415713	2.14092e-07	0.000388266
3:10709834	cg17938411	0.441954	9.68402e-07	0.00175453	7:154956233	cg03085949	-0.388212	4.22569e-07	0.000766094	1:16348729	cg15939373	0.403586	2.14164e-07	0.000388266
15:41104817	cg13045913	-0.383673	9.68519e-07	0.00175453	7:154955080	cg03085949	-0.385673	4.23152e-07	0.000766566	5:54902763	cg23984491	0.415413	2.14527e-07	0.00038863
11:10294772	cg21560722	1.05897	9.69737e-07	0.00175493	3:122643676	cg08227081	0.482529	4.24602e-07	0.000768609	11:33086865	cg02813542	-0.311657	2.14765e-07	0.000388765
8:95961626	cg18059933	-0.315422	9.70209e-07	0.00175493	3:101222450	cg10006828	-0.543766	4.27424e-07	0.00077313	1:91995864	cg02496470	0.635947	2.15184e-07	0.000389228
15:41104874	cg13045913	-0.38367	9.72189e-07	0.00175677	7:31556519	cg10871071	-0.274803	4.28248e-07	0.000774033	5:54902764	cg23984491	0.415219	2.15603e-07	0.00038969
2:198039468	cg17833180	0.526649	9.72704e-07	0.00175677	7:31556708	cg10871071	-0.274807	4.30006e-07	0.000776621	6:33039755	cg03009030	-0.432909	2.16341e-07	0.000390726
11:10296096	cg21560722	1.06082	9.74497e-07	0.00175868	4:184355256	cg09690918	1.05483	4.33414e-07	0.000782183	6:31093327	cg19456997	0.4297	2.1677e-07	0.000391206
11:10292477	cg21560722	1.05941	9.76676e-07	0.00175978	7:31557270	cg10871071	-0.274859	4.35172e-07	0.000784761	3:44805876	cg15225532	-0.329672	2.18111e-07	0.000393037
6:29645770	cg11747594	0.45061	9.7807e-07	0.00175978	12:50343862	cg26635424	-0.251877	4.35861e-07	0.000784878	21:45586002	cg02833474	0.510945	2.18161e-07	0.000393037
13:109352502	cg24702069	-0.434868	9.78406e-07	0.00175978	8:144343133	cg19504605	-0.470985	4.35896e-07	0.000784878	3:44803723	cg15225532	-0.327463	2.1828e-07	0.000393037
15:62909864	cg01944987	-0.47681	9.79603e-07	0.00175978	19:15918380	cg26905254	-0.633011	4.38162e-07	0.000788363	11:33086332	cg02813542	-0.311267	2.19291e-07	0.000394558
15:41099163	cg13045913	-0.384013	9.79927e-07	0.00175978	5:54047476	cg21477591	0.634022	4.38592e-07	0.00078854	19:48764141	cg06392883	-0.561255	2.19924e-07	0.000395399
13:112819166	cg10884507	0.52946	9.8022e-07	0.00175978	3:23609689	cg12309867	-0.551536	4.42163e-07	0.000793783	8:125943267	cg16730084	0.338884	2.20771e-07	0.000396278
15:62909751	cg01944987	-0.475228	9.8064e-07	0.00175978	7:135484792	cg02377101	-0.327615	4.42286e-07	0.000793783	3:156797373	cg24085451	-1.01802	2.2085e-07	0.000396278
4:184355351	cg09690918	1.01696	9.81019e-07	0.00175978	4:184355370	cg09690918	1.01159	4.42507e-07	0.000793783	14:77243667	cg23436960	-0.752476	2.20941e-07	0.000396278
8:125945246	cg16730084	-0.384109	9.82498e-07	0.00175994	11:22798431	cg04556892	-0.314851	4.44672e-07	0.000797065	6:33039405	cg03009030	-0.432848	2.21352e-07	0.000396278
15:41099111	cg13045913	-0.384144	9.82583e-07	0.00175994	19:19383298	cg11584989	-0.242141	4.47025e-07	0.000800462	1:205798313	cg08750521	-0.485786	2.21383e-07	0.000396278
8:125945432	cg16730084	-0.384561	9.86757e-07	0.00176594	1:95699594	cg21372392	0.735178	4.47239e-07	0.000800462	11:33086280	cg02813542	-0.311153	2.21411e-07	0.000396278
11:18412618	cg19316551	-0.326515	9.87419e-07	0.00176594	19:13737107	cg17089917	-0.368633	4.47701e-07	0.000800688	8:125945768	cg16730084	-0.370917	2.22054e-07	0.000397131
8:95961794	cg13393036	0.277347	9.88688e-07	0.00176689	1:12662182	cg06033579	-0.423589	4.48277e-07	0.000800838	15:86067306	cg13263323	-0.447278	2.22427e-07	0.000397499
8:125945632	cg16730084	-0.384951	9.95739e-07	0.00177685	10:3782419	cg10016435	-0.594718	4.48457e-07	0.000800838	5:13664918	cg27586797	1.08769	2.23896e-07	0.000399669
17:6546259	cg23551722	0.817626	9.95755e-07	0.00177685	6:33094600	cg18927185	0.385722	4.49453e-07	0.000802014	3:156798294	cg24085451	-1.02592	2.23977e-07	0.000399669
13:109352881	cg24702069	-0.425724	1.00065e-06	0.00178425	20:55923323	cg09154639	0.407544	4.49962e-07	0.000802322	6:33039446	cg03009030	-0.430346	2.24575e-07	0.000400437
16:55482323	cg07617577	0.164031	1.00179e-06	0.00178495	1:164350519	cg11354393	-0.525562	4.5036e-07	0.000802431	6:33038834	cg03009030	-0.434991	2.2555e-07	0.000401875
11:10297957	cg21560722	1.06597	1.00263e-06	0.00178511	18:717229	cg07532725	0.277218	4.51429e-07	0.000803734	11:33085699	cg02813542	-0.310627	2.25916e-07	0.000401893
11:10298050	cg21560722	1.06598	1.0042e-06	0.00178513	11:74202919	cg24207904	0.976268	4.52024e-07	0.000803803	14:77241882	cg23436960	-0.753756	2.26009e-07	0.000401893
8:95958637	cg18059933	-0.328984	1.00484e-06	0.00178513	11:33084245	cg02813542	-0.324206	4.52142e-07	0.000803803	2:33600309	cg18577882	0.593576	2.26209e-07	0.000401893
11:10298452	cg21560722	1.06632	1.00489e-06	0.00178513	7:31555624	cg10871071	-0.274609	4.53667e-07	0.000805912	6:33038947	cg03009030	-0.431889	2.26235e-07	0.000401893
2:198040584	cg17833180	0.524898	1.00699e-06	0.00178555	17:80874543	cg10310700	-0.37898	4.5555e-07	0.000808329	6:33038833	cg03009030	-0.434926	2.26749e-07	0.000402505
17:115745	cg05449108	-0.304433	1.00708e-06	0.00178555	18:717047	cg07532725	0.277037	4.55706e-07	0.000808329	1:205801872	cg08750521	-0.500368	2.26952e-07	0.000402567
11:10295103	cg21560722	1.05804	1.00738e-06	0.00178555	19:29223725	cg12667521	0.362583	4.5671e-07	0.000808993	12:125385532	cg06300469	-0.568837	2.27399e-07	0.000403059
15:41104701	cg13045913	-0.383921	1.00928e-06	0.00178759	3:122639009	cg08227081	0.477347	4.5676e-07	0.000808993	6:33038862	cg03009030	-0.435794	2.28952e-07	0.00040551
16:55474781	cg07617577	0.157787	1.01054e-06	0.0017885	1:175848239	cg15941399	-0.234238	4.57368e-07	0.000809469	1:55273580	cg01398941	0.371998	2.29827e-07	0.000406756
13:112820998	cg10884507	0.553365	1.01999e-06	0.00180388	10:3783472	cg10016435	-0.605469	4.716e-07	0.000834037	3:156797225	cg24085451	-1.02054	2.3056e-07	0.000407531
17:72250376	cg08802898	-0.433917	1.0229e-06	0.00180768	5:40435886	cg25718284	-0.480297	4.7332e-07	0.000836023	22:43074378	cg25054324	0.312797	2.30606e-07	0.000407531
8:125942777	cg16730084	-0.383121	1.02434e-06	0.00180889	10:3783487	cg10016435	-0.606376	4.73425e-07	0.000836023	14:77241979	cg23436960	-0.753247	2.30989e-07	0.000407712
13:109352751	cg24702069	-0.425066	1.02713e-06	0.00181247	9:92038144	cg13800130	-0.210712	4.75125e-07	0.000838405	10:1136082	cg08457232	-0.318266	2.31173e-07	0.000407712
6:31234566	cg17096289	0.582103	1.03045e-06	0.00181699	1:95699604	cg21372392	0.744509	4.75546e-07	0.000838526	1:91997333	cg02496470	0.639205	2.31222e-07	0.000407712
8:125942724	cg16730084	-0.382968	1.03183e-06	0.00181808	17:11460264	cg11563881	-0.233993	4.80312e-07	0.000846303	3:156797208	cg24085451	-1.02091	2.3178e-07	0.000408324
1:246459524	cg11462967	-0.361754	1.03283e-06	0.00181849	1:45286972	cg17140737	0.436685	4.82619e-07	0.00084974	10:1133974	cg08457232	-0.314492	2.31912e-07	0.000408324
7:143877476	cg15306636	-0.571741	1.03427e-06	0.00181968	21:45582711	cg02833474	0.479194	4.8539e-07	0.000853988	6:8508097	cg16615280	-0.295731	2.3211e-07	0.000408371
3:13581247	cg04245434	0.625847	1.03544e-06	0.00182	1:95697091	cg21372392	0.742934	4.89032e-07	0.000859761	6:29645038	cg15570656	0.794705	2.32391e-07	0.000408563
6:31234556	cg17096289	0.581985	1.03598e-06	0.00182	1:95699184	cg21372392	0.743539	4.8967e-07	0.000859813	7:157508399	cg05731713	-0.384002	2.3262e-07	0.000408654
8:95959808	cg13393036	0.277044	1.03955e-06	0.00182492	19:29222661	cg12667521	0.36133	4.89784e-07	0.000859813	1:91995559	cg02496470	0.635586	2.32945e-07	0.000408654
8:125942505	cg16730084	-0.382868	1.04353e-06	0.00183057	1:95697490	cg21372392	0.742727	4.90424e-07	0.000860303	12:133182818	cg24115817	-0.190984	2.32957e-07	0.000408654
3:13580188	cg04245434	0.629037	1.05195e-06	0.0018427	5:35864590	cg06945627	0.635778	4.91675e-07	0.00086136	6:168533003	cg17172308	-0.798101	2.33278e-07	0.000408915
7:758808	cg26767299	0.268389	1.05247e-06	0.0018427	1:247252683	cg16129703	-0.287303	4.9175e-07	0.00086136	3:34059207	cg11602784	-0.26398	2.33693e-07	0.000409342
17:115644	cg05449108	-0.302931	1.05277e-06	0.0018427	10:3784363	cg10016435	-0.612923	4.93286e-07	0.000863415	1:91995586	cg02496470	0.635846	2.33926e-07	0.000409352
8:125942315	cg16730084	-0.382742	1.05427e-06	0.00184398	2:131041294	cg14013597	0.540167	4.98837e-07	0.000872341	10:1136330	cg08457232	-0.318262	2.34068e-07	0.000409352
8:125942286	cg16730084	-0.382669	1.06146e-06	0.00185519	3:124298601	cg24253342	0.510092	4.99374e-07	0.000872341	11:33084875	cg02813542	-0.31001	2.34214e-07	0.000409352
2:198041459	cg17833180	0.523476	1.06293e-06	0.00185639	8:83349768	cg25434864	0.377579	4.99484e-07	0.000872341	22:43076809	cg25054324	0.310734	2.35116e-07	0.000410563
6:29643879	cg11383134	0.784583	1.06399e-06	0.00185689	3:124298812	cg24253342	0.510291	5.01207e-07	0.000874321	14:22601440	cg16841367	-0.316434	2.35268e-07	0.000410563
19:19281187	cg02784731	-0.327571	1.06564e-06	0.0018584	3:124298423	cg24253342	0.510168	5.01351e-07	0.000874321	1:91995681	cg02496470	0.636344	2.35449e-07	0.000410563
16:11439679	cg00044050	0.345083	1.07203e-06	0.00186818	3:124298991	cg24253342	0.510427	5.03605e-07	0.000876723	1:91998206	cg02496470	0.640806	2.35596e-07	0.000410563
6:29644337	cg11383134	0.961143	1.07283e-06	0.00186821	3:124299047	cg24253342	0.510375	5.03622e-07	0.000876723	6:29644502	cg15570656	0.794304	2.36352e-07	0.000411578
6:31234742	cg17096289	0.576807	1.07507e-06	0.00187074	3:124299054	cg24253342	0.510385	5.03833e-07	0.000876723	8:125946327	cg16730084	0.340338	2.36847e-07	0.00041214
19:19287164	cg02784731	-0.339404	1.07896e-06	0.00187614	3:124299022	cg24253342	0.510418	5.04679e-07	0.000876976	6:29644040	cg15570656	0.794583	2.38492e-07	0.000414699
7:759374	cg26767299	0.267405	1.08387e-06	0.0018833	3:124299135	cg24253342	0.510415	5.04715e-07	0.000876976	7:147704674	cg09362918	0.43277	2.38929e-07	0.000415143
7:759373	cg26767299	0.267442	1.08668e-06	0.00188681	3:124299136	cg24253342	0.510422	5.05386e-07	0.000877503	6:29644633	cg15570656	0.793585	2.39096e-07	0.000415143
16:27075355	cg08224592	0.27743	1.09202e-06	0.0018947	14:70691711	cg26146732	0.750015	5.05772e-07	0.000877534	6:29644275	cg15570656	0.794141	2.39516e-07	0.00041557
13:112821385	cg10884507	0.549448	1.09451e-06	0.00189682	3:124299231	cg24253342	0.510414	5.07141e-07	0.000879153	6:29645118	cg15570656	0.79264	2.40252e-07	0.000416543
17:115681	cg05449108	-0.302942	1.09484e-06	0.00189682	14:70686556	cg26146732	0.751687	5.07506e-07	0.000879153	1:91996167	cg02496470	0.637918	2.42204e-07	0.000419302
18:47384711	cg09091540	-0.175311	1.09799e-06	0.00190091	3:124299621	cg24253342	0.510483	5.07872e-07	0.000879153	6:33043930	cg03009030	-0.429729	2.42413e-07	0.000419302
18:47381712	cg09091540	-0.176157	1.09951e-06	0.00190215	18:19900429	cg26096884	-0.489302	5.08345e-07	0.000879153	19:48765151	cg06392883	-0.560311	2.42437e-07	0.000419302
4:184355618	cg09690918	1.0158	1.10367e-06	0.00190796	22:24252085	cg25595900	0.333698	5.08768e-07	0.000879153	2:85934652	cg19805943	-0.506582	2.42646e-07	0.000419302
13:112821898	cg10884507	0.547762	1.10487e-06	0.00190865	3:124299416	cg24253342	0.510422	5.0892e-07	0.000879153	19:48764987	cg06392883	-0.559869	2.42724e-07	0.000419302
17:80874543	cg10310700	-0.384	1.10838e-06	0.00191333	1:45289409	cg17140737	0.431719	5.12342e-07	0.000882841	19:48764528	cg06392883	-0.559318	2.4338e-07	0.000420113
10:3183747	cg23440456	0.479716	1.10962e-06	0.00191408	14:70694285	cg26146732	0.751066	5.12366e-07	0.000882841	5:54903633	cg23984491	0.411288	2.4358e-07	0.000420113
8:104140212	cg03849132	0.852719	1.11526e-06	0.0019217	19:29221789	cg25267487	0.403554	5.12463e-07	0.000882841	11:1650079	cg27373015	-0.256611	2.43722e-07	0.000420113
6:24641871	cg00944873	-0.409263	1.11565e-06	0.0019217	17:64581003	cg06996976	0.333747	5.12537e-07	0.000882841	19:29221807	cg12667521	0.373931	2.44378e-07	0.000420708
4:170791900	cg04635280	-0.59657	1.11736e-06	0.00192325	12:50345711	cg26635424	-0.254562	5.14297e-07	0.000885232	1:91996398	cg02496470	0.638387	2.44421e-07	0.000420708
2:119695176	cg06586602	-0.243012	1.13181e-06	0.00194672	19:15922757	cg26905254	-0.628037	5.1488e-07	0.000885597	10:1130756	cg08457232	-0.307426	2.44674e-07	0.000420841
6:24642447	cg00944873	-0.409382	1.14182e-06	0.00196251	1:205821154	cg05841700	-0.950878	5.15353e-07	0.00088577	6:29645634	cg15570656	0.791386	2.45068e-07	0.000421214
6:29647628	cg03449857	0.588019	1.14512e-06	0.00196587	21:47007491	cg02119792	-0.658037	5.15925e-07	0.000886114	5:132929310	cg14889167	-0.824581	2.45825e-07	0.000421981
6:29644502	cg11747594	0.449905	1.14624e-06	0.00196587	19:29221927	cg25267487	0.403507	5.17269e-07	0.000887781	6:33038850	cg03009030	-0.436129	2.45869e-07	0.000421981
10:1344531	cg09928693	0.375642	1.14651e-06	0.00196587	19:55501579	cg11283476	-0.327091	5.18538e-07	0.000888816	8:10766082	cg06325495	0.402629	2.46602e-07	0.000422935
17:79619923	cg21016445	-0.20124	1.14707e-06	0.00196587	10:3784687	cg10016435	-0.614408	5.18618e-07	0.000888816	10:1137266	cg08457232	-0.318555	2.47023e-07	0.000423352
16:78991043	cg16064424	0.226523	1.14821e-06	0.00196622	3:124300063	cg24253342	0.510868	5.19543e-07	0.000889637	10:1135757	cg08457232	-0.314214	2.4833e-07	0.000425012
7:755918	cg26767299	0.283281	1.14904e-06	0.00196622	19:29221927	cg12667521	0.360238	5.20133e-07	0.000889637	5:54903763	cg23984491	0.410911	2.48348e-07	0.000425012
12:26472562	cg00048149	0.634985	1.14975e-06	0.00196622	6:110148194	cg26033510	0.968647	5.20348e-07	0.000889637	6:8509470	cg16615280	-0.295295	2.49033e-07	0.000425846
6:29645118	cg11747594	0.449113	1.1507e-06	0.00196642	19:15922724	cg26905254	-0.627732	5.20591e-07	0.000889637	2:216783829	cg23864375	0.680702	2.49193e-07	0.000425846
6:29644633	cg11747594	0.449576	1.15159e-06	0.00196654	19:15922502	cg26905254	-0.627683	5.2144e-07	0.00089045	6:33038897	cg03009030	-0.43138	2.50056e-07	0.000426877
4:184355955	cg09690918	1.08942	1.15527e-06	0.00196981	17:7306727	cg20069451	-0.471335	5.22043e-07	0.000890841	10:1138534	cg08457232	-0.319493	2.50155e-07	0.000426877
6:29644275	cg11747594	0.449866	1.15527e-06	0.00196981	1:45289376	cg17140737	0.431897	5.22434e-07	0.00089087	10:1137999	cg08457232	-0.318655	2.50623e-07	0.000427369
6:29644040	cg11747594	0.450053	1.15599e-06	0.00196981	1:185371940	cg26653401	0.68264	5.23026e-07	0.000891242	8:3248652	cg15896468	-0.632439	2.51159e-07	0.000427977
4:184355903	cg09690918	1.08925	1.15699e-06	0.00197012	2:242119419	cg16253184	-0.406953	5.24544e-07	0.000893189	1:91997319	cg02496470	0.63963	2.51407e-07	0.000428028
6:29645634	cg11747594	0.448497	1.16316e-06	0.00197725	5:35863244	cg06945627	0.634999	5.25907e-07	0.000894871	10:1138168	cg08457232	-0.319191	2.51548e-07	0.000428028
8:95963798	cg18059933	-0.325553	1.16354e-06	0.00197725	19:29221789	cg12667521	0.360047	5.26405e-07	0.000895078	8:10766028	cg06325495	0.402409	2.51777e-07	0.000428069
6:31234771	cg17096289	0.576184	1.16431e-06	0.00197725	6:19876676	cg12145721	-0.264126	5.26805e-07	0.00089512	8:3248725	cg15896468	-0.632197	2.51931e-07	0.000428069
2:106886839	cg05468156	0.506366	1.1645e-06	0.00197725	17:64580394	cg06996976	0.333524	5.2807e-07	0.000896629	8:3248468	cg15896468	-0.632533	2.52672e-07	0.000429022
4:184355995	cg09690918	1.08917	1.16633e-06	0.00197772	21:47006950	cg02119792	-0.655929	5.33412e-07	0.000905055	6:29643877	cg15570656	0.795024	2.5294e-07	0.00042917
8:125945768	cg16730084	-0.383806	1.16644e-06	0.00197772	6:19876492	cg12145721	-0.263598	5.3572e-07	0.000908324	10:1139183	cg08457232	-0.319647	2.53236e-07	0.000429367
4:184355996	cg09690918	1.08919	1.16732e-06	0.00197781	6:19876279	cg12145721	-0.2631	5.36469e-07	0.000908948	6:33038830	cg03009030	-0.435807	2.53663e-07	0.00042956
6:29648564	cg03449857	0.587698	1.17598e-06	0.00199107	6:19876487	cg12145721	-0.26349	5.37059e-07	0.0009093	8:3248703	cg15896468	-0.632086	2.5371e-07	0.00042956
1:205821154	cg05841700	-0.91633	1.17758e-06	0.00199236	6:33093901	cg18927185	0.38382	5.37953e-07	0.000910166	8:3248307	cg15896468	-0.632407	2.53894e-07	0.000429566
6:29648199	cg11383134	0.932765	1.18628e-06	0.00200474	3:124300101	cg24253342	0.510512	5.38729e-07	0.000910833	8:3248698	cg15896468	-0.632048	2.54642e-07	0.000430525
8:95967156	cg18059933	-0.324717	1.18658e-06	0.00200474	6:19876323	cg12145721	-0.263224	5.41596e-07	0.000914979	6:33038979	cg03009030	-0.433297	2.55618e-07	0.00043179
19:29222000	cg04546413	0.661984	1.18789e-06	0.00200552	6:168533476	cg20992785	-0.461987	5.4195e-07	0.000914979	19:48764857	cg06392883	-0.558359	2.55849e-07	0.00043179
3:13582768	cg04245434	0.592453	1.19049e-06	0.00200777	1:247252121	cg16129703	-0.296116	5.42675e-07	0.000915555	19:29221807	cg25267487	0.415341	2.55934e-07	0.00043179
6:29648398	cg03449857	0.588108	1.1909e-06	0.00200777	6:19876149	cg12145721	-0.262734	5.45911e-07	0.000920362	10:1137842	cg08457232	-0.319554	2.56357e-07	0.000432198
6:29643877	cg11747594	0.45056	1.19534e-06	0.00201382	6:19876199	cg12145721	-0.262776	5.46362e-07	0.000920472	12:133182037	cg24115817	-0.188645	2.57603e-07	0.000433991
6:29645038	cg11747594	0.449273	1.19738e-06	0.00201548	2:88469770	cg00972338	0.274396	5.48816e-07	0.000923693	2:60910791	cg02759829	0.288063	2.57993e-07	0.000434198
4:170791354	cg04635280	-0.597243	1.19822e-06	0.00201548	19:29222661	cg25267487	0.403261	5.4905e-07	0.000923693	1:91997927	cg02496470	0.64127	2.5809e-07	0.000434198
6:29648199	cg22494932	0.769492	1.19886e-06	0.00201548	17:64579445	cg06996976	0.333334	5.49644e-07	0.000924022	2:216784356	cg23864375	0.679683	2.59797e-07	0.000436761
8:95965743	cg18059933	-0.324259	1.20134e-06	0.00201812	2:88469770	cg15489858	0.542442	5.50021e-07	0.000924022	2:60910479	cg02759829	0.287205	2.60321e-07	0.000437333
1:16346924	cg24306962	-0.230556	1.20213e-06	0.00201812	6:168533451	cg20992785	-0.460832	5.52938e-07	0.000928267	17:11773105	cg14165858	-0.386412	2.60539e-07	0.00043739
3:124491659	cg18770216	-0.465227	1.2094e-06	0.00202819	17:80868693	cg10310700	-0.375255	5.60878e-07	0.000940935	10:1139825	cg08457232	-0.320154	2.62396e-07	0.000440198
6:31234855	cg17096289	0.571734	1.21156e-06	0.00202819	6:19874702	cg12145721	-0.26079	5.67154e-07	0.000950794	15:86062440	cg13263323	-0.44639	2.64777e-07	0.000443879
7:143871995	cg15306636	-0.556645	1.21188e-06	0.00202819	6:19875552	cg12145721	-0.261244	5.68261e-07	0.000951979	2:216784966	cg23864375	0.679074	2.65178e-07	0.00044424
6:31234836	cg17096289	0.571638	1.21328e-06	0.00202819	6:19872428	cg12145721	-0.257205	5.70507e-07	0.00095507	19:29222999	cg04546413	0.665064	2.65584e-07	0.000444607
6:31234851	cg17096289	0.571638	1.21328e-06	0.00202819	3:101223140	cg10006828	-0.576817	5.71732e-07	0.000956449	12:125385514	cg06300469	-0.572657	2.66444e-07	0.000445482
3:3076443	cg07850323	0.626628	1.21377e-06	0.00202819	3:23610158	cg12309867	-0.467385	5.73483e-07	0.000958607	12:125385507	cg06300469	-0.573045	2.66481e-07	0.000445482
12:26467696	cg00048149	0.638963	1.21409e-06	0.00202819	1:201419375	cg05888850	0.812789	5.73827e-07	0.000958607	6:24641871	cg18433519	1.05931	2.66996e-07	0.000446031
4:184364416	cg09690918	0.925062	1.22677e-06	0.00204678	10:3785510	cg10016435	-0.618717	5.74389e-07	0.000958874	6:24642447	cg18433519	1.0602	2.68993e-07	0.000449052
6:31235276	cg17096289	0.573066	1.22693e-06	0.00204678	2:88469863	cg15489858	0.542526	5.79667e-07	0.000967007	6:33038766	cg03009030	-0.431287	2.70016e-07	0.000450444
3:13582485	cg04245434	0.59478	1.23165e-06	0.00205321	19:55502610	cg11283476	-0.322932	5.80218e-07	0.00096725	1:91999387	cg02496470	0.642989	2.70574e-07	0.000451059
3:13582453	cg04245434	0.595341	1.23519e-06	0.00205582	1:12661028	cg06033579	-0.408219	5.82164e-07	0.000969815	8:69676069	cg06201072	0.990194	2.71277e-07	0.000451915
6:31235139	cg17096289	0.572545	1.23547e-06	0.00205582	6:19874475	cg12145721	-0.260243	5.84394e-07	0.000972848	15:41102667	cg25498107	-0.454819	2.73307e-07	0.000454978
3:13582467	cg04245434	0.594913	1.23661e-06	0.00205582	6:19875846	cg12145721	-0.261437	5.90627e-07	0.000982538	19:29222000	cg04546413	0.676146	2.74039e-07	0.000455879
6:31235127	cg17096289	0.572515	1.23666e-06	0.00205582	10:1226355	cg23624713	0.352585	5.94472e-07	0.000988245	5:54904336	cg23984491	0.407963	2.75063e-07	0.000457262
3:13582261	cg04245434	0.596759	1.23934e-06	0.00205749	6:19874109	cg12145721	-0.259434	5.95523e-07	0.000989301	6:47623736	cg06386482	-0.796293	2.75664e-07	0.000457942
6:31235576	cg17096289	0.573801	1.24049e-06	0.00205749	6:19872952	cg12145721	-0.257422	5.96914e-07	0.000990921	6:33040715	cg03009030	-0.430448	2.75931e-07	0.000458065
3:13581974	cg04245434	0.598622	1.24079e-06	0.00205749	8:95960947	cg20039814	-0.318867	5.98086e-07	0.000991583	19:29221789	cg25267487	0.410119	2.76339e-07	0.000458424
6:31235558	cg17096289	0.57375	1.24112e-06	0.00205749	1:201418452	cg05888850	0.822205	5.98145e-07	0.000991583	7:31552657	cg10871071	-0.258541	2.77552e-07	0.000460115
6:31235816	cg17096289	0.573497	1.24392e-06	0.00205967	6:19873939	cg12145721	-0.258933	5.99295e-07	0.000992798	22:43077027	cg25054324	0.310038	2.77897e-07	0.000460366
6:29643879	cg11747594	0.452035	1.24417e-06	0.00205967	15:63525136	cg25215332	0.481187	5.99744e-07	0.000992852	3:156795468	cg24085451	-1.0301	2.78733e-07	0.000461431
1:150514741	cg08130307	0.410661	1.24633e-06	0.00206136	11:61692130	cg19043798	0.18188	6.01491e-07	0.000995052	22:43077050	cg25054324	0.309946	2.79279e-07	0.000461874
8:23396977	cg24126361	0.571125	1.24692e-06	0.00206136	12:131484275	cg00525876	-0.38967	6.034e-07	0.000997517	19:29221927	cg25267487	0.410045	2.79708e-07	0.000461874
4:184364601	cg09690918	0.926208	1.25526e-06	0.00207371	11:61692019	cg19043798	0.181935	6.06377e-07	0.00100087	7:31549254	cg10871071	-0.257936	2.80276e-07	0.000461874
3:3075096	cg07850323	0.622853	1.25762e-06	0.00207616	6:19873878	cg12145721	-0.258619	6.06475e-07	0.00100087	7:31549036	cg10871071	-0.257891	2.80282e-07	0.000461874
1:150515021	cg08130307	0.410245	1.26402e-06	0.00208502	17:8771467	cg04360053	-0.308083	6.0669e-07	0.00100087	7:31549314	cg10871071	-0.257944	2.80386e-07	0.000461874
7:17705237	cg24575376	1.01638	1.26536e-06	0.00208502	1:201418972	cg05888850	0.817913	6.07864e-07	0.00100212	22:43075422	cg25054324	0.31119	2.80587e-07	0.000461874
16:27075902	cg08224592	0.27489	1.26592e-06	0.00208502	6:19872557	cg12145721	-0.256246	6.08673e-07	0.00100276	7:31549827	cg10871071	-0.258102	2.80668e-07	0.000461874
7:17705257	cg24575376	1.01632	1.26981e-06	0.00208502	15:63523855	cg25215332	0.481195	6.10568e-07	0.00100518	7:31548560	cg10871071	-0.257839	2.80705e-07	0.000461874
3:3075171	cg07850323	0.621847	1.2705e-06	0.00208502	15:63523586	cg25215332	0.481278	6.12266e-07	0.0010069	7:31549947	cg10871071	-0.258053	2.80872e-07	0.000461874
7:157829930	cg07734471	0.462551	1.2711e-06	0.00208502	8:95960855	cg20039814	-0.31135	6.12458e-07	0.0010069	8:1018437	cg04851639	0.339337	2.80939e-07	0.000461874
3:13584508	cg04245434	0.598687	1.27117e-06	0.00208502	6:19872356	cg12145721	-0.255744	6.16394e-07	0.00101247	6:33038548	cg03009030	-0.429911	2.81157e-07	0.000461913
6:31234948	cg17096289	0.571022	1.27162e-06	0.00208502	6:19872156	cg12145721	-0.255614	6.16692e-07	0.00101247	7:31552851	cg10871071	-0.258382	2.81666e-07	0.000462431
6:31234952	cg17096289	0.571022	1.27162e-06	0.00208502	2:88469104	cg15489858	0.540719	6.20246e-07	0.0010176	7:31553421	cg10871071	-0.25844	2.81872e-07	0.00046245
3:13581873	cg04245434	0.600204	1.27174e-06	0.00208502	6:19872440	cg12145721	-0.256289	6.25162e-07	0.00102431	7:31553481	cg10871071	-0.258445	2.82509e-07	0.000463176
6:29644337	cg16885113	0.741166	1.27417e-06	0.00208678	8:19321634	cg06108374	-0.216319	6.25196e-07	0.00102431	22:43077143	cg25054324	0.309292	2.83219e-07	0.000464021
7:17705260	cg24575376	1.01632	1.27508e-06	0.00208678	2:88469863	cg00972338	0.273737	6.28526e-07	0.00102906	7:31558126	cg10871071	-0.259175	2.83881e-07	0.000464785
1:201420873	cg05888850	0.82399	1.2762e-06	0.00208678	8:19321733	cg06108374	-0.216155	6.31829e-07	0.00103375	12:125385572	cg06300469	-0.563405	2.84709e-07	0.000465547
3:13583361	cg04245434	0.593436	1.27631e-06	0.00208678	19:36261790	cg18805164	0.920791	6.33417e-07	0.00103564	22:43081398	cg25054324	0.307021	2.84737e-07	0.000465547
1:16346009	cg24306962	-0.228401	1.28462e-06	0.00209831	1:38024054	cg19232655	0.42454	6.35273e-07	0.00103796	22:43077620	cg25054324	0.309136	2.85406e-07	0.000466321
7:143872036	cg15306636	-0.553356	1.28595e-06	0.00209831	19:19287802	cg02784731	0.338093	6.36032e-07	0.00103849	6:33038322	cg03009030	-0.429407	2.86335e-07	0.000467518
7:17705268	cg24575376	1.01609	1.28672e-06	0.00209831	19:29220956	cg25267487	0.403227	6.37952e-07	0.00104091	3:124298225	cg24253342	0.545661	2.87052e-07	0.000468368
19:51517239	cg10598596	0.41923	1.28689e-06	0.00209831	12:131483585	cg00525876	-0.390027	6.38748e-07	0.0010415	12:125385655	cg06300469	-0.564669	2.87476e-07	0.000468739
4:184355690	cg09690918	0.989365	1.29182e-06	0.00210492	14:92359827	cg22418286	-0.391296	6.39389e-07	0.00104178	7:762544	cg05729249	-0.529655	2.8788e-07	0.000469076
17:260762	cg11765749	-0.179073	1.29548e-06	0.00210831	3:124300425	cg24253342	0.508021	6.39794e-07	0.00104178	19:29221056	cg12667521	0.370619	2.88533e-07	0.000469818
5:143159029	cg17981520	0.562088	1.29567e-06	0.00210831	17:7303996	cg20069451	-0.478333	6.41657e-07	0.0010441	1:12663304	cg06033579	-0.455567	2.8909e-07	0.000470404
22:38061520	cg21798802	-0.367021	1.29724e-06	0.00210917	1:209763973	cg04060051	0.334174	6.4287e-07	0.00104536	12:125385748	cg06300469	-0.565134	2.89678e-07	0.000470701
7:758269	cg26767299	0.266575	1.29797e-06	0.00210917	19:21614708	cg25078225	-0.313319	6.44319e-07	0.001047	8:3251958	cg15896468	-0.625188	2.89738e-07	0.000470701
7:759060	cg26767299	0.262988	1.30033e-06	0.00211155	19:29221056	cg25267487	0.403236	6.45949e-07	0.00104893	12:125385761	cg06300469	-0.565279	2.89865e-07	0.000470701
19:51517318	cg10598596	0.419211	1.30302e-06	0.00211448	6:168533003	cg20992785	-0.469501	6.4855e-07	0.00105244	7:147702130	cg09362918	0.420459	2.90256e-07	0.000470878
7:143871578	cg15306636	-0.552358	1.30537e-06	0.00211561	1:209764090	cg04060051	0.333893	6.49313e-07	0.00105296	1:205821154	cg16334093	-0.533779	2.90369e-07	0.000470878
8:23397035	cg24126361	0.569423	1.30549e-06	0.00211561	1:205801872	cg08750521	-0.464632	6.50024e-07	0.00105339	8:10765635	cg06325495	0.413212	2.91279e-07	0.000472032
7:157828857	cg07734471	0.472347	1.30808e-06	0.00211837	19:55507049	cg11283476	-0.318399	6.51909e-07	0.00105573	17:11770781	cg14165858	-0.395149	2.91699e-07	0.000472391
1:201421082	cg05888850	0.82233	1.31231e-06	0.00212378	19:55505159	cg11283476	-0.317666	6.53284e-07	0.00105724	2:230211261	cg04727866	-0.599512	2.92378e-07	0.000473169
3:13583833	cg04245434	0.594626	1.32438e-06	0.00214184	3:124300469	cg24253342	0.507644	6.58647e-07	0.0010652	19:29220956	cg12667521	0.3703	2.93095e-07	0.000474007
8:23397082	cg24126361	0.569502	1.32655e-06	0.00214338	8:19322771	cg06108374	-0.214772	6.59732e-07	0.00106623	8:10772255	cg06325495	0.416984	2.93444e-07	0.00047425
19:51517466	cg10598596	0.419224	1.32712e-06	0.00214338	16:58722614	cg08508338	0.633106	6.60581e-07	0.00106687	2:88469770	cg15489858	0.522533	2.95894e-07	0.000477693
3:8895836	cg02773192	-0.573666	1.33057e-06	0.00214748	2:88467934	cg00972338	0.272071	6.61168e-07	0.0010671	6:33038237	cg03009030	-0.432936	2.95975e-07	0.000477693
3:13584131	cg04245434	0.594735	1.33256e-06	0.00214924	2:88469104	cg00972338	0.272937	6.63389e-07	0.00106996	8:3251105	cg15896468	-0.62526	2.96205e-07	0.00047774
19:29218584	cg04546413	0.667181	1.33748e-06	0.00215572	2:152877309	cg04168479	-0.724225	6.69165e-07	0.00107854	6:33038597	cg03009030	-0.431287	2.97688e-07	0.000479806
13:114057230	cg24148133	0.276311	1.34057e-06	0.00215924	2:88467576	cg00972338	0.271795	6.69806e-07	0.00107885	6:47619391	cg06386482	-0.798645	2.9816e-07	0.000480242
3:13584151	cg04245434	0.594717	1.34271e-06	0.00216123	2:152873157	cg04168479	-0.723769	6.71258e-07	0.00108046	6:47619922	cg06386482	-0.798146	2.9865e-07	0.000480706
7:147699995	cg09362918	0.438922	1.34708e-06	0.00216679	1:209768899	cg04060051	0.32931	6.71945e-07	0.00108083	6:29644337	cg11383134	1.07715	2.99358e-07	0.000481522
13:43559768	cg14754556	-0.490946	1.34917e-06	0.00216869	3:10707421	cg17938411	0.490092	6.7543e-07	0.0010857	7:31556708	cg10871071	-0.258807	2.99655e-07	0.000481594
22:38060691	cg21798802	-0.367376	1.35155e-06	0.00217104	2:152876356	cg04168479	-0.724207	6.79531e-07	0.00109149	7:31556519	cg10871071	-0.258764	2.99954e-07	0.000481594
1:201421288	cg05888850	0.820734	1.35688e-06	0.00217742	3:10707110	cg17938411	0.490605	6.79948e-07	0.00109149	7:31557270	cg10871071	-0.258939	3.0001e-07	0.000481594
10:127774983	cg12267150	-0.438117	1.35734e-06	0.00217742	3:32225326	cg21807394	0.281535	6.81914e-07	0.00109391	6:47620499	cg06386482	-0.79756	3.00217e-07	0.000481602
7:17706429	cg24575376	1.01609	1.35962e-06	0.0021796	14:55597280	cg18273401	-0.703309	6.83881e-07	0.00109607	22:43078569	cg25054324	0.307933	3.00432e-07	0.000481623
7:17705199	cg24575376	1.03248	1.36147e-06	0.00217973	6:110143986	cg26033510	0.988383	6.84177e-07	0.00109607	6:47621526	cg06386482	-0.795664	3.01202e-07	0.000482044
8:23397081	cg24126361	0.568785	1.36249e-06	0.00217973	3:124300765	cg24253342	0.507089	6.88325e-07	0.00110197	6:33038579	cg03009030	-0.431168	3.01293e-07	0.000482044
19:51517731	cg10598596	0.41907	1.36374e-06	0.00217973	19:55504099	cg11283476	-0.316769	6.88839e-07	0.00110205	6:47620683	cg06386482	-0.796982	3.01302e-07	0.000482044
3:13584435	cg04245434	0.595534	1.36409e-06	0.00217973	2:152872455	cg04168479	-0.723626	6.90492e-07	0.00110396	22:43078207	cg25054324	0.308785	3.02084e-07	0.000482754
5:17311506	cg19921158	0.358344	1.36427e-06	0.00217973	19:6987037	cg11425512	-0.319649	6.93426e-07	0.00110735	19:29222661	cg25267487	0.409628	3.02151e-07	0.000482754
7:17706278	cg24575376	1.01532	1.3677e-06	0.00218375	2:152874594	cg04168479	-0.724124	6.93542e-07	0.00110735	6:47623438	cg06386482	-0.790464	3.02577e-07	0.00048311
3:3075224	cg07850323	0.620971	1.37334e-06	0.00219128	12:131482154	cg00525876	-0.395495	6.94366e-07	0.00110792	1:12663774	cg06033579	-0.454718	3.0385e-07	0.000484582
17:80762254	cg10935494	0.709034	1.37882e-06	0.00219776	19:55503787	cg11283476	-0.316605	6.96501e-07	0.00110821	6:31145116	cg11811828	-0.418204	3.0428e-07	0.000484582
8:125946327	cg16730084	0.35085	1.38004e-06	0.00219776	20:33512485	cg09632011	0.364714	6.96842e-07	0.00110821	2:216787240	cg23864375	0.677275	3.04288e-07	0.000484582
17:260747	cg11765749	-0.179163	1.38297e-06	0.00219776	20:33512510	cg09632011	0.364714	6.96842e-07	0.00110821	6:33038223	cg03009030	-0.432842	3.04313e-07	0.000484582
19:13737107	cg17499156	-0.461558	1.38364e-06	0.00219776	3:124300864	cg24253342	0.506853	6.96866e-07	0.00110821	6:47620913	cg06386482	-0.796821	3.05221e-07	0.000485705
3:187652920	cg19247448	-0.263783	1.38384e-06	0.00219776	20:33505997	cg09632011	0.363754	6.96877e-07	0.00110821	2:216787280	cg23864375	0.677451	3.05958e-07	0.000486551
3:13584502	cg04245434	0.595577	1.38393e-06	0.00219776	3:124300791	cg24253342	0.506891	6.98423e-07	0.00110993	6:47621542	cg06386482	-0.795002	3.06295e-07	0.000486763
7:143870422	cg15306636	-0.54883	1.38486e-06	0.00219776	20:33506463	cg09632011	0.363662	6.99324e-07	0.00111062	6:8510793	cg16615280	-0.293517	3.08368e-07	0.000489727
16:55482873	cg07617577	0.163565	1.38548e-06	0.00219776	1:209761597	cg04060051	0.335221	6.99926e-07	0.00111074	6:47621846	cg06386482	-0.794023	3.0865e-07	0.000489727
6:31235500	cg17096289	0.57961	1.3857e-06	0.00219776	1:205798313	cg08750521	-0.449728	7.00546e-07	0.00111074	2:85933003	cg19805943	-0.488337	3.08777e-07	0.000489727
1:201421539	cg05888850	0.820854	1.39306e-06	0.00220795	20:33512406	cg09632011	0.364348	7.00998e-07	0.00111074	6:29646165	cg16885113	0.588977	3.09638e-07	0.000490766
13:113092738	cg04282662	0.239491	1.39676e-06	0.00221234	22:43214400	cg14398247	-0.532547	7.01261e-07	0.00111074	6:47622258	cg06386482	-0.79322	3.11046e-07	0.000492578
7:17706741	cg24575376	1.01537	1.39817e-06	0.00221311	22:43214258	cg14398247	-0.532568	7.02085e-07	0.00111083	6:47622169	cg06386482	-0.793279	3.11195e-07	0.000492578
3:43794357	cg27450894	0.456208	1.40092e-06	0.00221498	8:95961626	cg20039814	-0.312332	7.02342e-07	0.00111083	19:29219850	cg14983838	0.562688	3.1236e-07	0.000494094
13:109357297	cg24702069	-0.435458	1.40121e-06	0.00221498	22:24249458	cg25595900	0.35096	7.02718e-07	0.00111083	6:47622372	cg06386482	-0.792763	3.13225e-07	0.000495133
22:38060068	cg21798802	-0.367665	1.40481e-06	0.00221919	20:33510120	cg09632011	0.364621	7.04588e-07	0.00111243	2:216787102	cg23864375	0.674645	3.13847e-07	0.000495484
13:113091719	cg04282662	0.239069	1.40621e-06	0.00221993	10:1230968	cg23624713	0.353013	7.05497e-07	0.00111243	7:31555490	cg10871071	-0.258258	3.13862e-07	0.000495484
13:112822984	cg01698579	0.274962	1.40813e-06	0.0022215	22:43212432	cg14398247	-0.532902	7.05543e-07	0.00111243	8:95965695	cg13393036	-0.276123	3.14805e-07	0.000496458
22:38059925	cg21798802	-0.367722	1.40989e-06	0.0022228	5:16509336	cg19063834	0.373259	7.05598e-07	0.00111243	6:47621639	cg06386482	-0.794715	3.14897e-07	0.000496458
1:16344664	cg24306962	-0.225819	1.41196e-06	0.00222459	14:105535103	cg23389408	-0.441665	7.10044e-07	0.0011187	6:29643879	cg15570656	0.79363	3.15382e-07	0.000496743
3:13584678	cg04245434	0.596009	1.41331e-06	0.00222524	2:152871840	cg04168479	-0.723441	7.11505e-07	0.00112026	6:47622393	cg06386482	-0.79247	3.15494e-07	0.000496743
3:13584810	cg04245434	0.596311	1.41809e-06	0.0022313	8:25216620	cg09852619	0.543497	7.12339e-07	0.00112083	6:47622576	cg06386482	-0.791959	3.16169e-07	0.000497196
7:17706846	cg24575376	1.01493	1.424e-06	0.00223912	19:19282523	cg02784731	0.345467	7.13122e-07	0.00112132	6:47622573	cg06386482	-0.791986	3.16199e-07	0.000497196
8:125942021	cg16730084	-0.376476	1.42603e-06	0.00224084	19:19285989	cg02784731	0.339067	7.15831e-07	0.00112484	6:47622749	cg06386482	-0.791372	3.16896e-07	0.000497963
7:157833424	cg07734471	0.444616	1.42781e-06	0.00224174	2:152871760	cg04168479	-0.723344	7.16857e-07	0.00112571	6:31236622	cg17096289	0.556754	3.18416e-07	0.000500021
8:125943267	cg16730084	0.348259	1.42849e-06	0.00224174	3:48748545	cg22299995	-0.86724	7.18131e-07	0.00112697	6:47623264	cg06386482	-0.790642	3.19911e-07	0.000501536
7:17706905	cg24575376	1.01486	1.4313e-06	0.00224467	6:37513253	cg14462567	-0.414496	7.22381e-07	0.00113289	6:47623256	cg06386482	-0.790729	3.20072e-07	0.000501536
20:9378294	cg10575488	0.466272	1.43265e-06	0.00224531	15:26296396	cg22511161	0.653271	7.24377e-07	0.00113527	6:47623028	cg06386482	-0.790616	3.20222e-07	0.000501536
3:122642415	cg08227081	0.46313	1.4378e-06	0.0022519	16:58722836	cg08508338	0.628473	7.29206e-07	0.00114209	6:33038144	cg03009030	-0.431929	3.20222e-07	0.000501536
8:125942108	cg16730084	-0.376508	1.43959e-06	0.00225321	3:48749358	cg22299995	-0.86643	7.30316e-07	0.00114308	6:47623124	cg06386482	-0.790344	3.21276e-07	0.000502743
3:43838970	cg19371724	-0.450604	1.44235e-06	0.00225491	10:1228296	cg23624713	0.346842	7.36048e-07	0.00115129	6:47623685	cg06386482	-0.789538	3.21548e-07	0.000502743
4:170790018	cg04635280	-0.597182	1.44256e-06	0.00225491	13:112823895	cg10884507	0.610295	7.39167e-07	0.00115541	6:47623292	cg06386482	-0.789905	3.21627e-07	0.000502743
3:122642401	cg08227081	0.462166	1.44658e-06	0.0022597	4:115377765	cg09774931	0.524637	7.40085e-07	0.00115609	6:47623552	cg06386482	-0.790672	3.21951e-07	0.000502842
1:16344083	cg24306962	-0.22437	1.44856e-06	0.00226131	19:29221807	cg25267487	0.403168	7.41898e-07	0.00115816	6:47623323	cg06386482	-0.789797	3.22112e-07	0.000502842
6:31235421	cg17096289	0.576061	1.45042e-06	0.00226182	17:45402397	cg08085267	-0.599453	7.48333e-07	0.00116744	6:33038193	cg03009030	-0.43325	3.2289e-07	0.000503726
21:37956566	cg09259018	0.431837	1.45078e-06	0.00226182	22:24249739	cg25595900	0.359033	7.49559e-07	0.00116859	6:33038369	cg03009030	-0.430801	3.23402e-07	0.000503948
21:37956552	cg09259018	0.431485	1.4593e-06	0.00227191	18:56134792	cg00413510	-0.487112	7.51319e-07	0.00117057	21:45587728	cg02833474	0.503294	3.23455e-07	0.000503948
3:13585041	cg04245434	0.596853	1.4599e-06	0.00227191	3:124301021	cg24253342	0.505761	7.52518e-07	0.00117167	12:125386114	cg06300469	-0.571501	3.26089e-07	0.000507719
21:37956480	cg09259018	0.431395	1.46011e-06	0.00227191	13:49926227	cg26509493	0.609966	7.5315e-07	0.00117189	1:5335794	cg05199871	-0.482431	3.26773e-07	0.000508452
9:14455076	cg05032887	-0.285433	1.46277e-06	0.00227456	18:56134505	cg00413510	-0.486904	7.539e-07	0.00117229	12:125386091	cg06300469	-0.571228	3.27091e-07	0.000508614
1:246945567	cg24255988	-0.423812	1.46748e-06	0.00228039	8:95965695	cg20039814	-0.314587	7.63584e-07	0.00118641	6:47624239	cg06386482	-0.794853	3.29531e-07	0.000512075
5:13668821	cg27586797	1.01485	1.4691e-06	0.00228141	1:12663774	cg06033579	-0.406219	7.63979e-07	0.00118641	2:85934499	cg19805943	-0.482313	3.30001e-07	0.000512322
7:17707084	cg24575376	1.01434	1.47144e-06	0.00228357	3:10709834	cg17938411	0.493626	7.68449e-07	0.00119227	10:94151648	cg24971178	-0.305552	3.3012e-07	0.000512322
1:246945822	cg24255988	-0.419443	1.47287e-06	0.0022843	19:6987951	cg11425512	-0.321896	7.6875e-07	0.00119227	6:33038034	cg03009030	-0.430149	3.3081e-07	0.000513058
13:112823453	cg10884507	0.52024	1.47611e-06	0.00228783	22:24249616	cg25595900	0.350364	7.73116e-07	0.00119781	2:88469863	cg15489858	0.521751	3.3108e-07	0.000513143
1:246945654	cg24255988	-0.423842	1.47994e-06	0.00229208	16:58723156	cg08508338	0.626493	7.74051e-07	0.00119781	4:185769159	cg23626670	0.399685	3.31626e-07	0.000513654
15:62910377	cg01944987	-0.474365	1.48078e-06	0.00229208	10:12284392	cg06335123	-0.385984	7.74159e-07	0.00119781	17:11773387	cg14165858	-0.388127	3.32266e-07	0.000514311
17:80764615	cg10935494	0.695457	1.48574e-06	0.00229827	2:240147847	cg21996813	-0.428949	7.74334e-07	0.00119781	21:38578207	cg08286219	-0.299079	3.32722e-07	0.000514684
7:134384957	cg17343922	0.23917	1.49243e-06	0.00230712	16:58723170	cg08508338	0.626388	7.75594e-07	0.00119849	21:38578189	cg08286219	-0.299029	3.33485e-07	0.000515079
7:17707135	cg24575376	1.01392	1.49536e-06	0.00231015	8:25218092	cg09852619	0.538354	7.75979e-07	0.00119849	21:38578685	cg08286219	-0.299449	3.33486e-07	0.000515079
13:113093634	cg04282662	0.237632	1.49791e-06	0.0023126	6:29648126	cg11383134	0.747296	7.76563e-07	0.00119849	11:33088587	cg02813542	-0.322278	3.33661e-07	0.000515079
1:10564909	cg06080068	-0.503712	1.50269e-06	0.00231733	6:29648119	cg11383134	0.747264	7.76812e-07	0.00119849	7:31555624	cg10871071	-0.258224	3.33843e-07	0.000515079
12:50345711	cg26635424	-0.198641	1.50372e-06	0.00231733	6:29648137	cg11383134	0.747277	7.77553e-07	0.00119849	12:125386023	cg06300469	-0.570011	3.34969e-07	0.000516483
16:58719260	cg08508338	0.700723	1.5039e-06	0.00231733	16:58721468	cg08508338	0.681842	7.77793e-07	0.00119849	6:33038187	cg03009030	-0.433036	3.35388e-07	0.000516794
13:112822840	cg01698579	0.274581	1.51121e-06	0.00232709	22:39602968	cg04327684	-0.230382	7.78536e-07	0.00119886	8:95958637	cg13393036	-0.284963	3.36018e-07	0.00051743
10:101282200	cg10506844	0.26918	1.51498e-06	0.00233014	2:106886935	cg05468156	0.533762	7.79849e-07	0.0012001	2:85935182	cg19805943	-0.480089	3.38584e-07	0.000521044
1:16343079	cg24306962	-0.222469	1.51514e-06	0.00233014	6:29647642	cg11383134	0.744192	7.8161e-07	0.00120204	14:22600863	cg16841367	-0.3141	3.40214e-07	0.000523214
8:23401534	cg24126361	0.569288	1.52136e-06	0.00233819	2:240149587	cg21996813	-0.429869	7.83015e-07	0.00120342	2:60910170	cg02759829	0.271157	3.41325e-07	0.000524585
3:13585468	cg04245434	0.597768	1.52587e-06	0.00234308	6:29647545	cg11383134	0.743941	7.86977e-07	0.00120842	21:38580151	cg08286219	-0.300214	3.41546e-07	0.000524585
7:759974	cg26767299	0.256649	1.52651e-06	0.00234308	10:99642731	cg11867253	-0.287369	7.87284e-07	0.00120842	2:88469104	cg15489858	0.520604	3.42001e-07	0.000524857
6:29648199	cg00588198	0.703617	1.52779e-06	0.00234354	6:31235500	cg17096289	0.56416	7.89247e-07	0.00121066	21:38579914	cg08286219	-0.299977	3.42302e-07	0.000524857
22:47562924	cg15757745	0.271137	1.52913e-06	0.00234392	6:24649718	cg00944873	-0.38828	7.90043e-07	0.0012111	15:41099899	cg08186447	-0.404352	3.42512e-07	0.000524857
6:24649718	cg18428180	1.32855	1.53001e-06	0.00234392	6:31234742	cg17096289	0.556721	7.90911e-07	0.00121165	2:85935282	cg19805943	-0.479666	3.42603e-07	0.000524857
6:133253270	cg07095347	-0.744235	1.53325e-06	0.00234737	1:5336800	cg05199871	-0.49868	7.91735e-07	0.00121213	10:12284082	cg06335123	-0.41364	3.4353e-07	0.000525938
3:122643356	cg08227081	0.461894	1.53467e-06	0.00234804	6:29646818	cg11383134	0.743499	7.94914e-07	0.00121622	2:60910033	cg02759829	0.270514	3.44426e-07	0.000526971
13:112823006	cg01698579	0.274238	1.5368e-06	0.00234884	6:29648377	cg11383134	0.744028	7.96801e-07	0.00121832	6:33038229	cg03009030	-0.434204	3.45367e-07	0.000528072
16:58720317	cg08508338	0.700848	1.53716e-06	0.00234884	17:8769822	cg04360053	-0.305332	8.03607e-07	0.00122794	12:125386389	cg06300469	-0.580391	3.50402e-07	0.000535426
21:37958299	cg09259018	0.434332	1.54683e-06	0.00236097	9:35648008	cg05491944	0.500693	8.07515e-07	0.00123312	19:36265955	cg18805164	0.842902	3.51658e-07	0.000537001
22:47562997	cg15757745	0.270823	1.54708e-06	0.00236097	6:170230553	cg24289452	-0.391894	8.08322e-07	0.00123356	8:69675736	cg06201072	0.985054	3.53982e-07	0.000540203
22:47562655	cg15757745	0.271036	1.55036e-06	0.00236355	8:83349096	cg25434864	0.373602	8.11633e-07	0.00123718	1:205821154	cg11965913	-0.973738	3.55124e-07	0.000541599
21:37958931	cg09259018	0.434921	1.55076e-06	0.00236355	6:110146303	cg26033510	1.00055	8.11729e-07	0.00123718	14:22601285	cg16841367	-0.314438	3.56521e-07	0.000543193
7:156311942	cg09387486	0.367363	1.553e-06	0.00236544	2:131042287	cg14013597	0.541245	8.19543e-07	0.00124829	10:94153247	cg24971178	-0.304772	3.56625e-07	0.000543193
10:101281158	cg10506844	0.26799	1.55615e-06	0.00236874	19:19284131	cg02784731	0.340235	8.21844e-07	0.00125099	8:69675857	cg06201072	0.983844	3.56861e-07	0.000543205
3:25383713	cg14339779	0.277648	1.55848e-06	0.00237077	15:64225908	cg13394999	0.531395	8.28053e-07	0.00125922	8:69676154	cg06201072	0.981091	3.5766e-07	0.000544073
17:6546921	cg23551722	0.825212	1.56e-06	0.00237157	17:75401598	cg05865280	-0.304059	8.28308e-07	0.00125922	10:94153313	cg24971178	-0.304599	3.58612e-07	0.000545174
3:13585823	cg04245434	0.59845	1.56112e-06	0.00237175	15:64225563	cg13394999	0.532002	8.33457e-07	0.00126624	10:94153319	cg24971178	-0.304563	3.59956e-07	0.000546868
3:25383268	cg14339779	0.277674	1.57112e-06	0.00238542	1:12663304	cg06033579	-0.405247	8.35305e-07	0.00126824	10:94153435	cg24971178	-0.304505	3.61778e-07	0.000549286
3:13585902	cg04245434	0.598437	1.57338e-06	0.00238634	6:31234771	cg17096289	0.556584	8.36359e-07	0.00126903	8:69674715	cg06201072	0.989886	3.63002e-07	0.000550794
3:25383258	cg14339779	0.27761	1.57448e-06	0.00238634	7:100647638	cg04735437	-0.48305	8.39762e-07	0.00127338	2:88467576	cg07952391	-0.260819	3.63476e-07	0.000551162
16:27074522	cg08224592	0.280915	1.57473e-06	0.00238634	2:59440762	cg11447689	-0.428253	8.42191e-07	0.00127625	10:94153688	cg24971178	-0.304332	3.66381e-07	0.000555108
1:152177539	cg00290174	0.401831	1.59105e-06	0.00240954	1:183626523	cg23961843	-0.341883	8.45057e-07	0.00127978	2:216788143	cg23864375	0.67226	3.66622e-07	0.000555108
16:27075182	cg08224592	0.277528	1.59249e-06	0.0024102	1:38024054	cg11365623	0.293172	8.47408e-07	0.00128253	6:33038053	cg03009030	-0.431625	3.66778e-07	0.000555108
1:201424082	cg05888850	0.836763	1.59953e-06	0.00241931	17:45400908	cg20676602	-0.658597	8.49144e-07	0.00128434	10:94153814	cg24971178	-0.304265	3.68087e-07	0.000556736
19:29222000	cg03161606	0.413581	1.60445e-06	0.00242489	6:29645937	cg11383134	0.742466	8.50099e-07	0.00128497	1:5334414	cg05199871	-0.475606	3.68487e-07	0.000556988
6:31242151	cg17096289	0.493566	1.60526e-06	0.00242489	22:39604906	cg04327684	-0.228631	8.56869e-07	0.00129438	2:88469770	cg07952391	-0.261585	3.6907e-07	0.000557445
3:25382822	cg14339779	0.277412	1.60831e-06	0.00242754	22:39604847	cg04327684	-0.228677	8.59677e-07	0.0012978	6:33038052	cg03009030	-0.43152	3.69258e-07	0.000557445
16:58722158	cg08508338	0.70046	1.61053e-06	0.00242754	22:39604799	cg04327684	-0.228662	8.60614e-07	0.00129839	2:88467934	cg07952391	-0.260837	3.70195e-07	0.000558505
3:3070471	cg07850323	-0.659826	1.61085e-06	0.00242754	22:39604085	cg04327684	-0.228937	8.63076e-07	0.00130059	14:22601766	cg16841367	-0.313356	3.71638e-07	0.000560328
3:122643676	cg08227081	0.460546	1.61109e-06	0.00242754	22:39603929	cg04327684	-0.229105	8.6316e-07	0.00130059	2:150631712	cg00532797	0.395063	3.73333e-07	0.000562527
3:25382659	cg14339779	0.277186	1.61407e-06	0.0024305	22:39604438	cg04327684	-0.228764	8.6436e-07	0.00130111	7:158321410	cg26308704	0.367082	3.76097e-07	0.000566335
13:113096092	cg04282662	0.243308	1.62426e-06	0.00244429	17:45400463	cg20676602	-0.658423	8.64601e-07	0.00130111	6:33038024	cg03009030	-0.431152	3.77378e-07	0.000567767
1:19830555	cg02012014	0.458644	1.62812e-06	0.00244703	22:39604442	cg04327684	-0.228737	8.65481e-07	0.00130161	6:33036394	cg03009030	-0.440114	3.77562e-07	0.000567767
5:16509336	cg15525848	0.291764	1.62813e-06	0.00244703	22:39604499	cg04327684	-0.228702	8.66378e-07	0.00130214	6:33037991	cg03009030	-0.4296	3.77764e-07	0.000567767
2:231129794	cg05259225	-0.555772	1.63105e-06	0.00244818	10:127849478	cg02805354	0.478466	8.67208e-07	0.00130257	6:24649718	cg18433519	1.06846	3.78553e-07	0.00056801
5:143155045	cg17981520	0.556235	1.63119e-06	0.00244818	22:39605400	cg04327684	-0.228479	8.69e-07	0.00130443	2:150629063	cg00532797	0.395133	3.78604e-07	0.00056801
1:201424369	cg05888850	0.841123	1.63198e-06	0.00244818	2:59439962	cg11447689	-0.427681	8.7347e-07	0.00130929	6:33036388	cg03009030	-0.440183	3.78641e-07	0.00056801
3:25384461	cg14339779	0.276834	1.63341e-06	0.00244879	6:168533576	cg20992785	-0.462589	8.73508e-07	0.00130929	22:39605007	cg04327684	-0.244148	3.79045e-07	0.000568259
7:17708246	cg24575376	1.01162	1.63924e-06	0.00245524	7:83545985	cg17196961	-0.46205	8.7407e-07	0.00130929	14:22601847	cg16841367	-0.313024	3.80535e-07	0.000570133
13:112817180	cg10884507	0.593295	1.63977e-06	0.00245524	22:39602518	cg04327684	-0.22933	8.74431e-07	0.00130929	6:33038178	cg03009030	-0.43424	3.81993e-07	0.000571682
19:29218465	cg04546413	0.654864	1.64344e-06	0.00245918	6:29643879	cg11383134	0.750089	8.75563e-07	0.00130952	10:94154636	cg24971178	-0.303801	3.82049e-07	0.000571682
13:113094661	cg04282662	0.23858	1.6463e-06	0.00246192	22:39602436	cg04327684	-0.229345	8.76143e-07	0.00130952	1:205798313	cg04576048	-0.339046	3.82319e-07	0.000571728
19:29218429	cg04546413	0.655223	1.6478e-06	0.00246262	6:29645770	cg11383134	0.741863	8.76234e-07	0.00130952	18:72263799	cg20276402	-0.297867	3.8336e-07	0.000572926
7:17708264	cg24575376	1.01144	1.65233e-06	0.00246755	7:83546399	cg17196961	-0.460621	8.80222e-07	0.00131398	10:94154893	cg24971178	-0.303702	3.86195e-07	0.000576799
3:25382189	cg14339779	0.277002	1.65318e-06	0.00246755	6:29647642	cg15570656	0.748153	8.80647e-07	0.00131398	18:72263590	cg20276402	-0.297523	3.86637e-07	0.000577099
3:13586461	cg04245434	0.599658	1.65609e-06	0.0024698	16:81877165	cg09986357	0.458951	8.80878e-07	0.00131398	3:156795525	cg24085451	-1.01744	3.86885e-07	0.000577107
1:228413929	cg13294652	-0.730502	1.65676e-06	0.0024698	6:29647545	cg15570656	0.748026	8.82006e-07	0.00131484	14:22601450	cg16841367	-0.314327	3.87335e-07	0.000577417
7:17708334	cg24575376	1.01146	1.65817e-06	0.00247036	13:27994776	cg11655627	0.263174	8.82915e-07	0.00131537	19:36267777	cg18805164	0.834169	3.88224e-07	0.00057819
7:156305785	cg09387486	0.352651	1.66432e-06	0.00247797	22:39602321	cg04327684	-0.229362	8.83761e-07	0.00131581	14:22601931	cg16841367	-0.312829	3.88339e-07	0.00057819
7:134385295	cg17343922	0.23768	1.66604e-06	0.00247898	6:29648119	cg15570656	0.750983	8.84788e-07	0.00131587	2:150628070	cg00532797	0.394719	3.88765e-07	0.000578432
19:51517286	cg10598596	0.40741	1.66838e-06	0.00247978	7:83545759	cg17196961	-0.462024	8.84903e-07	0.00131587	7:762544	cg06242242	-0.405899	3.88991e-07	0.000578432
16:49636563	cg27618369	0.485596	1.66866e-06	0.00247978	22:39602218	cg04327684	-0.229542	8.86352e-07	0.00131673	6:33038167	cg03009030	-0.433592	3.8923e-07	0.000578432
6:24642556	cg18428180	1.27092	1.6711e-06	0.00248187	6:31234566	cg17096289	0.559029	8.86588e-07	0.00131673	2:240699992	cg07506560	0.384544	3.91787e-07	0.000581869
21:37952104	cg09259018	0.424322	1.67318e-06	0.00248341	6:31234556	cg17096289	0.558952	8.89639e-07	0.00131948	10:120920588	cg01293200	0.268015	3.92883e-07	0.000582777
6:29648468	cg08041448	-0.613451	1.68415e-06	0.00249813	6:29648126	cg15570656	0.750875	8.89718e-07	0.00131948	6:33035634	cg03009030	-0.451785	3.92888e-07	0.000582777
3:124298601	cg24253342	0.470056	1.69023e-06	0.0025042	6:29648137	cg15570656	0.750865	8.90478e-07	0.00131948	2:88469104	cg07952391	-0.261188	3.9529e-07	0.000585976
21:37956263	cg09259018	-0.428086	1.69034e-06	0.0025042	22:39602134	cg04327684	-0.229404	8.91082e-07	0.00131948	8:137201826	cg11514511	-0.230329	3.95569e-07	0.000586024
3:13587019	cg04245434	0.601466	1.69603e-06	0.00251106	7:83545933	cg17196961	-0.461454	8.91209e-07	0.00131948	10:94155092	cg24971178	-0.303752	3.96849e-07	0.000587556
3:124298423	cg24253342	0.470109	1.69796e-06	0.00251236	6:29646818	cg15570656	0.747547	8.92127e-07	0.00132002	11:18618855	cg15824435	0.943791	3.97434e-07	0.000587973
21:37956093	cg09259018	-0.427275	1.70245e-06	0.00251369	7:83546042	cg17196961	-0.462071	8.9431e-07	0.00132243	2:200126019	cg09024069	-0.368046	3.97712e-07	0.000587973
2:241840245	cg04034577	-0.237067	1.70344e-06	0.00251369	6:31235139	cg17096289	0.552918	8.96806e-07	0.00132493	4:185768512	cg23626670	0.397944	3.97872e-07	0.000587973
16:27074704	cg08224592	0.278597	1.70401e-06	0.00251369	6:31235127	cg17096289	0.5529	8.97112e-07	0.00132493	6:31237061	cg17096289	0.537246	4.01122e-07	0.000592408
3:124298812	cg24253342	0.470158	1.70435e-06	0.00251369	10:127849558	cg02805354	0.478185	8.97862e-07	0.00132521	4:185768397	cg23626670	0.398448	4.01494e-07	0.00059259
21:37955967	cg09259018	-0.427002	1.70521e-06	0.00251369	6:31235276	cg17096289	0.553261	8.98466e-07	0.00132528	2:29182781	cg08401837	0.413828	4.02658e-07	0.000593804
17:7306727	cg20069451	-0.418662	1.70567e-06	0.00251369	15:40882965	cg02899949	0.589001	8.99876e-07	0.00132654	2:150630012	cg00532797	0.395516	4.03047e-07	0.000593804
1:246946993	cg24255988	-0.419086	1.70653e-06	0.00251369	7:83546673	cg17196961	-0.459215	9.11939e-07	0.00134349	13:112822984	cg01698579	0.303546	4.0308e-07	0.000593804
21:37956160	cg09259018	-0.4275	1.7073e-06	0.00251369	6:31234855	cg17096289	0.551425	9.14948e-07	0.0013451	6:24642556	cg16906346	-0.380562	4.03313e-07	0.000593804
19:29222999	cg12667521	0.349658	1.71128e-06	0.00251637	6:29648377	cg15570656	0.747527	9.1504e-07	0.0013451	1:205801872	cg04576048	-0.348885	4.04485e-07	0.000595162
21:37955583	cg09259018	-0.425919	1.71232e-06	0.00251637	6:31234836	cg17096289	0.551352	9.1529e-07	0.0013451	12:116236207	cg13622788	-0.33376	4.10904e-07	0.000604234
3:124299047	cg24253342	0.470191	1.71644e-06	0.00251637	6:31234851	cg17096289	0.551352	9.1529e-07	0.0013451	6:33036133	cg03009030	-0.43617	4.1199e-07	0.000604696
3:124299054	cg24253342	0.470196	1.71748e-06	0.00251637	19:19281672	cg02784731	0.341852	9.17407e-07	0.00134738	6:33036132	cg03009030	-0.436232	4.12092e-07	0.000604696
16:27074627	cg08224592	0.27892	1.71759e-06	0.00251637	19:19283551	cg02784731	0.340188	9.21113e-07	0.00135199	15:41104874	cg08186447	-0.398052	4.12141e-07	0.000604696
3:124298991	cg24253342	0.470217	1.71874e-06	0.00251637	17:45399855	cg20676602	-0.658421	9.24161e-07	0.00135563	4:185767972	cg23626670	0.397968	4.12376e-07	0.000604696
8:83354648	cg25434864	0.339034	1.71917e-06	0.00251637	3:9953470	cg00086383	-0.491973	9.3607e-07	0.00137208	6:33037891	cg03009030	-0.431426	4.12911e-07	0.000604696
5:1929426	cg03630148	0.333841	1.71922e-06	0.00251637	6:29644502	cg11383134	0.742944	9.36528e-07	0.00137208	11:76425862	cg26728851	0.350422	4.12953e-07	0.000604696
3:124299022	cg24253342	0.470223	1.72039e-06	0.00251637	22:39603475	cg04327684	-0.229256	9.37221e-07	0.00137225	11:76426038	cg26728851	0.35217	4.12996e-07	0.000604696
21:37952990	cg09259018	-0.421215	1.72307e-06	0.00251637	6:29645038	cg11383134	0.742928	9.37983e-07	0.00137252	15:41104817	cg08186447	-0.397967	4.13518e-07	0.000605084
3:124299135	cg24253342	0.470196	1.72312e-06	0.00251637	6:31234948	cg17096289	0.551151	9.39492e-07	0.00137255	2:177135473	cg14575602	0.462194	4.13769e-07	0.000605084
6:29948069	cg18609120	0.402343	1.72326e-06	0.00251637	6:31234952	cg17096289	0.551151	9.39492e-07	0.00137255	6:33035363	cg03009030	-0.439907	4.14038e-07	0.000605107
6:29948812	cg18609120	0.402213	1.7243e-06	0.00251637	17:75406045	cg05865280	-0.300609	9.39731e-07	0.00137255	10:94157060	cg24971178	-0.302741	4.1478e-07	0.00060582
3:124299136	cg24253342	0.470198	1.72571e-06	0.00251637	22:39603474	cg04327684	-0.229215	9.41923e-07	0.00137491	2:88469863	cg07952391	-0.261124	4.15731e-07	0.000606837
21:37955163	cg09259018	-0.424592	1.72589e-06	0.00251637	15:40882316	cg02899949	0.587781	9.43085e-07	0.00137549	4:185767941	cg23626670	0.397952	4.16033e-07	0.000606905
6:29950210	cg18609120	0.401823	1.72647e-06	0.00251637	6:29644040	cg11383134	0.743188	9.44672e-07	0.00137549	2:29176667	cg08401837	0.395654	4.17567e-07	0.000608771
3:25381124	cg14339779	0.27639	1.72745e-06	0.00251637	12:131487973	cg00525876	-0.376626	9.44796e-07	0.00137549	4:185767856	cg23626670	0.398055	4.19654e-07	0.000611439
21:37955134	cg09259018	-0.424471	1.72836e-06	0.00251637	6:29645118	cg11383134	0.741517	9.44984e-07	0.00137549	10:94157185	cg24971178	-0.302558	4.20083e-07	0.000611636
6:29949064	cg18609120	0.402299	1.72981e-06	0.00251637	6:29644633	cg11383134	0.742293	9.45285e-07	0.00137549	19:36262985	cg18805164	0.846437	4.20303e-07	0.000611636
3:124299231	cg24253342	0.470192	1.73093e-06	0.00251637	6:31235816	cg17096289	0.553013	9.46078e-07	0.00137549	6:33036435	cg03009030	-0.430429	4.20717e-07	0.000611865
21:37955122	cg09259018	-0.424237	1.73212e-06	0.00251637	17:75408099	cg05865280	-0.301988	9.46359e-07	0.00137549	4:185767854	cg23626670	0.398012	4.21318e-07	0.000612364
3:13581628	cg04245434	0.600018	1.73237e-06	0.00251637	9:106856452	cg11148251	0.396868	9.48156e-07	0.00137644	11:33088520	cg02813542	-0.314026	4.22233e-07	0.000613321
6:29649547	cg08041448	-0.612672	1.73571e-06	0.00251969	16:58724493	cg08508338	0.619266	9.48494e-07	0.00137644	15:41103862	cg08186447	-0.397399	4.2262e-07	0.000613509
3:124299621	cg24253342	0.470205	1.73856e-06	0.00252078	6:29644275	cg11383134	0.742762	9.4875e-07	0.00137644	15:41103797	cg08186447	-0.397349	4.23638e-07	0.000614611
3:124299416	cg24253342	0.470178	1.73857e-06	0.00252078	6:31235558	cg17096289	0.553098	9.52407e-07	0.00138069	19:36263904	cg18805164	0.844364	4.25237e-07	0.00061532
21:37954987	cg09259018	-0.423792	1.7421e-06	0.00252292	6:31235576	cg17096289	0.553129	9.52837e-07	0.00138069	4:185768607	cg23626670	-0.391096	4.25266e-07	0.00061532
7:156307861	cg09387486	0.350367	1.74318e-06	0.00252292	9:106858788	cg11148251	0.397567	9.53828e-07	0.00138109	6:37513253	cg14462567	-0.4068	4.25344e-07	0.00061532
21:37951882	cg09259018	0.42178	1.74323e-06	0.00252292	4:185023845	cg06737308	-0.323986	9.54276e-07	0.00138109	18:72264473	cg20276402	-0.298738	4.25561e-07	0.00061532
17:53514751	cg27614742	-0.353943	1.74769e-06	0.00252784	2:88469863	cg10317387	0.350497	9.55272e-07	0.00138151	6:33037866	cg03009030	-0.430972	4.25627e-07	0.00061532
5:16509336	cg00401101	0.468534	1.74986e-06	0.00252944	6:29643877	cg11383134	0.744555	9.56121e-07	0.00138151	8:32443631	cg17661135	-0.437394	4.25684e-07	0.00061532
8:125941429	cg16730084	-0.372735	1.7516e-06	0.00253043	9:106858192	cg11148251	0.397879	9.56764e-07	0.00138151	14:22602836	cg16841367	-0.31186	4.25934e-07	0.00061532
6:29648941	cg08041448	-0.613681	1.75352e-06	0.00253167	7:154955080	cg14552568	0.259958	9.56953e-07	0.00138151	13:112822840	cg01698579	0.303308	4.27689e-07	0.00061748
5:143154609	cg17981520	0.556111	1.75612e-06	0.00253389	12:131488179	cg00525876	-0.376924	9.57643e-07	0.00138151	15:41103293	cg08186447	-0.396964	4.29227e-07	0.000618975
7:17708465	cg24575376	1.00961	1.76006e-06	0.00253804	7:154955298	cg14552568	0.260137	9.58041e-07	0.00138151	6:33035648	cg03009030	-0.451578	4.29405e-07	0.000618975
21:37954502	cg09259018	-0.422551	1.76719e-06	0.00254677	7:154955547	cg14552568	0.260448	9.59298e-07	0.00138248	6:33037279	cg03009030	-0.425994	4.29911e-07	0.000618975
8:95961979	cg13393036	-0.26999	1.77961e-06	0.00256311	6:29645937	cg15570656	0.74634	9.60022e-07	0.00138269	6:33037419	cg03009030	-0.425774	4.29979e-07	0.000618975
3:13580189	cg04245434	0.618871	1.78158e-06	0.00256441	9:106857908	cg11148251	0.39702	9.61304e-07	0.0013837	18:72264397	cg20276402	-0.298539	4.30023e-07	0.000618975
21:37954014	cg09259018	-0.421424	1.78541e-06	0.00256635	19:19390185	cg11584989	-0.234471	9.62565e-07	0.00138468	2:88469770	cg00412896	0.275326	4.31429e-07	0.000619174
21:37952524	cg09259018	-0.420368	1.78624e-06	0.00256635	14:70686556	cg23618713	0.671363	9.63651e-07	0.0013854	15:41104701	cg08186447	-0.398249	4.31472e-07	0.000619174
21:37953920	cg09259018	-0.421226	1.78822e-06	0.00256635	10:127849723	cg02805354	0.47792	9.64851e-07	0.00138547	6:33037187	cg03009030	-0.426463	4.31547e-07	0.000619174
3:13580045	cg04245434	0.61964	1.78853e-06	0.00256635	2:88469770	cg10317387	0.349767	9.64862e-07	0.00138547	6:33035661	cg03009030	-0.45144	4.31648e-07	0.000619174
21:37952611	cg09259018	-0.420276	1.79183e-06	0.00256635	7:154955766	cg14552568	0.26064	9.65878e-07	0.0013861	6:33037265	cg03009030	-0.426056	4.31798e-07	0.000619174
8:95960767	cg13393036	-0.269987	1.79188e-06	0.00256635	9:106856910	cg11148251	0.397516	9.66968e-07	0.00138683	5:83315623	cg13259711	-0.786425	4.32478e-07	0.000619174
21:37952678	cg09259018	-0.420218	1.79223e-06	0.00256635	6:29643879	cg15570656	0.754497	9.68533e-07	0.00138728	6:33037413	cg03009030	-0.425839	4.33163e-07	0.000619174
6:38738537	cg03333673	-0.478355	1.7926e-06	0.00256635	10:54543141	cg03716984	-0.396217	9.69339e-07	0.00138728	6:33037142	cg03009030	-0.4262	4.33437e-07	0.000619174
21:37952742	cg09259018	-0.420177	1.79286e-06	0.00256635	6:29645634	cg11383134	0.740151	9.69502e-07	0.00138728	6:33037082	cg03009030	-0.426354	4.33486e-07	0.000619174
3:13580154	cg04245434	0.619399	1.7937e-06	0.00256635	17:47991015	cg24859589	0.460553	9.69617e-07	0.00138728	6:33037424	cg03009030	-0.425659	4.33538e-07	0.000619174
8:95960886	cg13393036	-0.2699	1.79877e-06	0.0025688	10:127849724	cg02805354	0.477867	9.74754e-07	0.00139347	6:33037412	cg03009030	-0.425874	4.33723e-07	0.000619174
21:37952757	cg09259018	-0.420012	1.79986e-06	0.0025688	7:154956037	cg14552568	0.260916	9.75109e-07	0.00139347	19:36264722	cg18805164	0.841383	4.33764e-07	0.000619174
6:38739727	cg03333673	-0.478994	1.80025e-06	0.0025688	12:96336281	cg25229172	0.378966	9.76714e-07	0.00139449	4:185767494	cg23626670	0.397876	4.34158e-07	0.000619174
21:37953789	cg09259018	-0.420877	1.8008e-06	0.0025688	9:106856691	cg11148251	0.397277	9.76994e-07	0.00139449	8:95963798	cg13393036	-0.281198	4.34471e-07	0.000619174
6:38739484	cg03333673	-0.47876	1.80081e-06	0.0025688	9:106856692	cg11148251	0.397243	9.78691e-07	0.00139584	8:32443025	cg17661135	-0.432577	4.3448e-07	0.000619174
21:37953567	cg09259018	-0.420304	1.80213e-06	0.00256914	9:106857180	cg11148251	0.396265	9.79115e-07	0.00139584	6:27366511	cg18711553	0.343941	4.34532e-07	0.000619174
6:38739833	cg03333673	-0.479037	1.80461e-06	0.00257115	9:106856972	cg11148251	0.396155	9.79738e-07	0.0013959	18:72260704	cg20276402	-0.293349	4.34635e-07	0.000619174
8:125941238	cg16730084	-0.37225	1.80646e-06	0.00257176	3:23612744	cg12309867	-0.527653	9.81514e-07	0.00139746	6:33037104	cg03009030	-0.426231	4.3484e-07	0.000619174
8:95960511	cg13393036	-0.269838	1.80825e-06	0.00257176	1:5335794	cg05199871	-0.446264	9.82011e-07	0.00139746	6:33037080	cg03009030	-0.426359	4.35322e-07	0.00061949
6:38739542	cg03333673	-0.47877	1.80868e-06	0.00257176	9:106857078	cg11148251	0.396052	9.84949e-07	0.00140081	8:32443014	cg17661135	-0.432805	4.35836e-07	0.00061957
3:124300063	cg24253342	0.470242	1.80936e-06	0.00257176	7:154956233	cg14552568	0.261398	9.87065e-07	0.00140298	6:33037522	cg03009030	-0.424318	4.35898e-07	0.00061957
14:76383138	cg21101883	0.677582	1.81144e-06	0.00257318	2:88469104	cg10317387	0.349586	9.96049e-07	0.00141426	6:33037304	cg03009030	-0.425828	4.36428e-07	0.000619953
21:37953187	cg09259018	-0.419152	1.816e-06	0.00257812	14:70691711	cg23618713	0.669083	9.96186e-07	0.00141426	17:80863343	cg16755833	-0.404401	4.36803e-07	0.000620116
16:72088964	cg23815491	-0.242245	1.81941e-06	0.00258142	6:29645770	cg15570656	0.74549	9.99252e-07	0.00141776	3:156794425	cg24085451	-1.02611	4.37088e-07	0.000620151
6:6734221	cg13116811	0.220566	1.8266e-06	0.00258906	5:170210242	cg06959052	-0.313718	1.0128e-06	0.00143604	19:36264860	cg18805164	0.840838	4.3878e-07	0.000620244
6:38740253	cg03333673	-0.479391	1.82696e-06	0.00258906	12:131486730	cg00525876	-0.376443	1.01334e-06	0.00143604	6:27370046	cg18711553	0.343939	4.38785e-07	0.000620244
6:38740280	cg03333673	-0.479374	1.82991e-06	0.00259169	19:19282597	cg02784731	0.340374	1.01694e-06	0.00144029	13:112823006	cg01698579	0.302865	4.38926e-07	0.000620244
6:38740628	cg03333673	-0.479611	1.83108e-06	0.0025918	19:29219850	cg12667521	0.344801	1.02117e-06	0.00144542	6:33036951	cg03009030	-0.427143	4.3917e-07	0.000620244
17:7303996	cg20069451	-0.426527	1.83288e-06	0.00259281	19:36262652	cg18805164	0.882701	1.03112e-06	0.00145863	6:27370473	cg18711553	0.343921	4.39907e-07	0.000620244
7:17708652	cg24575376	1.00825	1.83446e-06	0.0025935	3:9951788	cg00086383	-0.493697	1.03506e-06	0.00146334	6:8510846	cg16615280	-0.297628	4.40214e-07	0.000620244
6:38741030	cg03333673	-0.480142	1.84036e-06	0.00259902	3:120561182	cg12853971	0.422813	1.03812e-06	0.00146619	6:33036971	cg03009030	-0.426777	4.41054e-07	0.000620244
6:38741067	cg03333673	-0.479816	1.84101e-06	0.00259902	19:49342188	cg15549821	0.595548	1.03831e-06	0.00146619	6:27371011	cg18711553	0.343909	4.41232e-07	0.000620244
8:95960855	cg13393036	-0.265611	1.84163e-06	0.00259902	12:131488208	cg00525876	-0.376544	1.03941e-06	0.00146687	1:247252836	cg16129703	-0.281325	4.41431e-07	0.000620244
6:122683560	cg05239976	-0.25006	1.84342e-06	0.0026	5:177821777	cg06730250	-0.361531	1.04079e-06	0.00146796	6:27362109	cg18711553	0.343595	4.4157e-07	0.000620244
5:177821777	cg06730250	-0.364566	1.84627e-06	0.00260249	1:201420873	cg05888850	0.809339	1.04178e-06	0.00146849	6:27362359	cg18711553	0.343595	4.4157e-07	0.000620244
6:38741165	cg03333673	-0.479779	1.85099e-06	0.00260654	6:29645038	cg15570656	0.747145	1.04333e-06	0.0014698	6:27362483	cg18711553	0.343595	4.4157e-07	0.000620244
8:83355794	cg25434864	0.338454	1.85134e-06	0.00260654	5:177821725	cg06730250	-0.360859	1.04416e-06	0.00147009	6:27362598	cg18711553	0.343595	4.4157e-07	0.000620244
7:156307047	cg09387486	0.350812	1.85436e-06	0.00260925	6:31235421	cg17096289	0.556534	1.04528e-06	0.0014708	6:27362874	cg18711553	0.343627	4.41832e-07	0.000620244
6:38741371	cg03333673	-0.479955	1.85884e-06	0.00261401	14:70694285	cg23618713	0.66918	1.04823e-06	0.00147408	6:27362866	cg18711553	0.3436	4.41932e-07	0.000620244
8:125941014	cg16730084	-0.371579	1.86568e-06	0.00262068	5:170210090	cg06959052	-0.31291	1.04934e-06	0.00147478	6:27362898	cg18711553	0.3436	4.41932e-07	0.000620244
6:38741671	cg03333673	-0.480075	1.86578e-06	0.00262068	10:99642362	cg11867253	-0.288517	1.05591e-06	0.00148314	6:27363557	cg18711553	0.343625	4.42279e-07	0.000620244
7:17708745	cg24575376	1.00787	1.86913e-06	0.00262384	19:28891809	cg18789045	-0.341329	1.06107e-06	0.00148906	6:27363587	cg18711553	0.343625	4.42279e-07	0.000620244
5:177821725	cg06730250	-0.36369	1.8816e-06	0.00263979	19:28898063	cg18789045	-0.342075	1.06138e-06	0.00148906	18:72260399	cg20276402	-0.292885	4.42299e-07	0.000620244
3:124300101	cg24253342	0.469755	1.88711e-06	0.00264596	6:32826450	cg06812795	0.559794	1.063e-06	0.00149032	6:27371193	cg18711553	0.343891	4.42361e-07	0.000620244
6:24649718	cg18433519	1.07693	1.89668e-06	0.00265781	19:28891820	cg18789045	-0.341287	1.06393e-06	0.00149032	19:36265652	cg18805164	0.839357	4.43126e-07	0.000620951
6:29647642	cg16885113	0.589951	1.89879e-06	0.0026592	1:183625210	cg23961843	-0.334433	1.06422e-06	0.00149032	8:10770311	cg06325495	0.415541	4.43603e-07	0.000620963
5:1930344	cg03630148	0.328989	1.90387e-06	0.00266476	21:38580151	cg24987119	-0.401749	1.06497e-06	0.00149032	19:36265626	cg18805164	0.839386	4.43794e-07	0.000620963
3:3070087	cg07850323	0.632787	1.9059e-06	0.00266487	19:36268067	cg18805164	0.876313	1.06609e-06	0.00149032	18:72260158	cg20276402	-0.292728	4.43922e-07	0.000620963
6:29647545	cg16885113	0.589801	1.90619e-06	0.00266487	1:183623619	cg23961843	-0.333957	1.06644e-06	0.00149032	22:43080358	cg25054324	0.301529	4.44177e-07	0.000620963
8:23397915	cg24126361	0.557719	1.91183e-06	0.00267098	2:88467934	cg10317387	0.347663	1.06715e-06	0.00149032	6:33036959	cg03009030	-0.426759	4.44578e-07	0.000621158
11:127301596	cg08731459	-0.308148	1.91311e-06	0.00267098	10:127850006	cg02805354	0.477125	1.06728e-06	0.00149032	8:57352646	cg09654669	-0.402493	4.45439e-07	0.000621997
7:17708788	cg24575376	1.0071	1.91392e-06	0.00267098	6:29644502	cg15570656	0.746537	1.06889e-06	0.00149148	6:29646879	cg16885113	0.580984	4.46222e-07	0.000622674
6:29646818	cg16885113	0.589535	1.91589e-06	0.00267161	3:9949647	cg00086383	-0.499145	1.06957e-06	0.00149148	6:33036709	cg03009030	-0.427163	4.46447e-07	0.000622674
3:3070326	cg07850323	-0.65448	1.91662e-06	0.00267161	18:72150143	cg15682262	-0.577562	1.06999e-06	0.00149148	8:95967156	cg13393036	-0.280419	4.4697e-07	0.000622909
11:83291404	cg10384138	0.72479	1.91836e-06	0.00267248	3:120561365	cg12853971	0.421681	1.07755e-06	0.00150114	6:33036708	cg03009030	-0.427213	4.47138e-07	0.000622909
6:38739949	cg03333673	-0.480044	1.92381e-06	0.00267755	19:29222000	cg14983838	0.560942	1.07847e-06	0.00150154	8:11853596	cg06718796	-0.276431	4.48358e-07	0.000624244
19:19283646	cg02784731	-0.33478	1.92425e-06	0.00267755	10:124740418	cg20999387	-0.366816	1.0799e-06	0.00150265	6:33036853	cg03009030	-0.427228	4.4874e-07	0.000624411
6:38739929	cg03333673	-0.479966	1.92601e-06	0.00267843	6:29644040	cg15570656	0.746716	1.08101e-06	0.00150332	6:27363150	cg18711553	0.343806	4.4977e-07	0.000625479
3:124298212	cg24253342	0.505973	1.92859e-06	0.00268045	6:31145116	cg11811828	-0.398101	1.08175e-06	0.00150347	12:116235016	cg13622788	-0.329867	4.50164e-07	0.000625534
6:122682423	cg05239976	-0.250045	1.933e-06	0.0026847	1:201421082	cg05888850	0.807418	1.08378e-06	0.00150541	6:33036631	cg03009030	-0.427374	4.50491e-07	0.000625534
6:122682643	cg05239976	-0.250032	1.9339e-06	0.0026847	6:29644275	cg15570656	0.746315	1.08441e-06	0.00150541	6:33036630	cg03009030	-0.427448	4.50598e-07	0.000625534
8:23396874	cg24126361	0.558492	1.9375e-06	0.00268711	6:29648199	cg08022281	0.436401	1.08754e-06	0.0015088	2:177134172	cg14575602	0.458576	4.51554e-07	0.000626497
2:131041294	cg14013597	0.502341	1.93789e-06	0.00268711	22:24250355	cg25595900	0.334194	1.08812e-06	0.0015088	8:32439806	cg17661135	-0.454596	4.51955e-07	0.000626688
6:29648377	cg16885113	0.589665	1.94757e-06	0.00269644	19:28892258	cg18789045	-0.34102	1.08879e-06	0.00150886	15:41099111	cg08186447	-0.397552	4.53165e-07	0.000628001
9:272270	cg02013714	0.530655	1.94768e-06	0.00269644	6:29644633	cg15570656	0.745637	1.0897e-06	0.00150892	6:33036617	cg03009030	-0.427472	4.5416e-07	0.000628672
6:29648119	cg16885113	0.591739	1.94903e-06	0.00269644	21:38579914	cg24987119	-0.401153	1.09022e-06	0.00150892	15:41101145	cg08186447	-0.395465	4.54177e-07	0.000628672
19:51516837	cg10598596	0.406554	1.94927e-06	0.00269644	8:95961794	cg13393036	0.276709	1.09142e-06	0.00150892	15:41099163	cg08186447	-0.397343	4.54625e-07	0.000628926
6:29648126	cg16885113	0.591738	1.95099e-06	0.00269644	6:29645634	cg15570656	0.744053	1.09142e-06	0.00150892	17:80757538	cg10935494	0.791636	4.55728e-07	0.000630085
13:112823413	cg10884507	0.508439	1.95262e-06	0.00269644	6:29645118	cg15570656	0.744787	1.09258e-06	0.00150892	17:80756627	cg10935494	0.79102	4.57077e-07	0.000630796
6:29648137	cg16885113	0.591725	1.95308e-06	0.00269644	6:32825379	cg06812795	0.557878	1.09264e-06	0.00150892	8:57349118	cg09654669	-0.401632	4.57258e-07	0.000630796
6:29644337	cg11747594	0.545531	1.95472e-06	0.00269644	1:183622658	cg23961843	-0.333153	1.09346e-06	0.00150919	17:80755182	cg10935494	0.790845	4.57597e-07	0.000630796
5:8522021	cg13247357	-0.431251	1.95481e-06	0.00269644	6:167398345	cg11540596	0.741752	1.09436e-06	0.00150955	8:57349837	cg09654669	-0.401733	4.57728e-07	0.000630796
13:112821684	cg01698579	0.261384	1.95774e-06	0.00269842	13:112825250	cg10884507	0.595768	1.0976e-06	0.00151314	15:41099349	cg08186447	-0.397421	4.57758e-07	0.000630796
10:91090512	cg27027427	0.475375	1.95851e-06	0.00269842	2:88467576	cg10317387	0.347126	1.09834e-06	0.00151329	8:57349056	cg09654669	-0.401634	4.5783e-07	0.000630796
10:91091790	cg27027427	0.473429	1.96517e-06	0.00270603	19:39996027	cg15132673	-0.480822	1.10022e-06	0.00151501	6:29648506	cg16885113	0.580978	4.58099e-07	0.000630801
7:17709029	cg24575376	1.00614	1.96988e-06	0.00271096	20:62404232	cg05867245	0.84755	1.10396e-06	0.00151927	8:57348912	cg09654669	-0.40168	4.591e-07	0.000631814
13:43559768	cg00388518	-0.433701	1.97157e-06	0.00271171	8:95959808	cg13393036	0.276736	1.10599e-06	0.00152118	8:32441577	cg17661135	-0.442144	4.60616e-07	0.000633535
3:122639009	cg08227081	0.453416	1.9766e-06	0.00271707	1:183620363	cg23961843	-0.331955	1.10902e-06	0.00152447	8:57351874	cg09654669	-0.401803	4.6096e-07	0.000633642
6:122683822	cg05239976	-0.253402	1.98197e-06	0.00272138	20:62404188	cg05867245	0.849373	1.10999e-06	0.00152493	8:32442144	cg17661135	-0.440692	4.62325e-07	0.000635152
6:3030155	cg04076181	0.536408	1.98203e-06	0.00272138	1:108660984	cg06207961	0.567686	1.11322e-06	0.00152849	4:115383638	cg09774931	0.525268	4.64028e-07	0.00063663
6:38746176	cg03333673	-0.481638	1.98526e-06	0.00272424	10:127850056	cg02805354	0.47645	1.1161e-06	0.00153156	8:95965743	cg13393036	-0.279822	4.6404e-07	0.00063663
11:127307694	cg08731459	-0.302315	1.9906e-06	0.00273001	19:28892766	cg18789045	-0.340644	1.12092e-06	0.00153653	8:32442345	cg17661135	-0.439857	4.65085e-07	0.00063663
6:38746730	cg03333673	-0.482633	1.99255e-06	0.0027311	20:62404416	cg05867245	0.846583	1.12102e-06	0.00153653	6:33036312	cg03009030	-0.42833	4.65175e-07	0.00063663
5:76014319	cg19735421	-0.305904	1.99396e-06	0.00273147	6:32824318	cg06812795	0.556214	1.12261e-06	0.00153696	8:32442446	cg17661135	-0.438872	4.65236e-07	0.00063663
6:38746518	cg03333673	-0.481627	2.00073e-06	0.00273916	19:28893040	cg18789045	-0.340554	1.12262e-06	0.00153696	8:32442722	cg17661135	-0.437401	4.65243e-07	0.00063663
6:122683423	cg05239976	-0.247898	2.00432e-06	0.00274187	20:62404352	cg05867245	0.846898	1.12396e-06	0.00153791	8:32442627	cg17661135	-0.438381	4.65725e-07	0.00063663
5:1931320	cg03630148	0.327946	2.00501e-06	0.00274187	21:38578685	cg24987119	-0.399705	1.12731e-06	0.00154161	10:94159701	cg24971178	-0.301087	4.65767e-07	0.00063663
6:38746839	cg03333673	-0.481795	2.00749e-06	0.0027437	18:19899758	cg26096884	0.47195	1.12826e-06	0.00154203	4:185768406	cg23626670	0.39713	4.65806e-07	0.00063663
7:134855492	cg08776296	0.545838	2.00932e-06	0.00274462	6:19871076	cg12145721	-0.240358	1.12966e-06	0.00154299	5:54900759	cg23984491	0.413298	4.66586e-07	0.00063733
6:135203779	cg22676075	-1.21326	2.01277e-06	0.00274776	6:32375371	cg18067840	-0.255022	1.1308e-06	0.00154299	9:6582762	cg04529611	-0.322692	4.68056e-07	0.000638799
7:134854979	cg08776296	0.545829	2.01842e-06	0.00275201	19:28895255	cg18789045	-0.340314	1.13147e-06	0.00154299	6:33035887	cg03009030	-0.432222	4.68198e-07	0.000638799
5:76012843	cg19735421	-0.304303	2.01869e-06	0.00275201	6:32375374	cg18067840	-0.255016	1.13238e-06	0.00154299	6:33036288	cg03009030	-0.428472	4.69179e-07	0.000639771
13:113096521	cg04282662	0.247371	2.01983e-06	0.00275201	3:9955243	cg00086383	-0.481352	1.13263e-06	0.00154299	6:33036287	cg03009030	-0.428589	4.69533e-07	0.000639889
7:17709155	cg24575376	1.00509	2.02051e-06	0.00275201	1:108661274	cg06207961	0.566903	1.13364e-06	0.00154299	6:33037878	cg03009030	-0.432424	4.70699e-07	0.000641077
13:113096522	cg04282662	0.247407	2.02755e-06	0.00276002	6:32375424	cg18067840	-0.25501	1.13396e-06	0.00154299	6:33036242	cg03009030	-0.428615	4.70944e-07	0.000641077
8:23397393	cg24126361	0.554458	2.03214e-06	0.00276384	7:142044366	cg27125364	0.248083	1.13448e-06	0.00154299	8:32443374	cg17661135	-0.435191	4.7168e-07	0.000641504
8:23398001	cg24126361	0.555022	2.03267e-06	0.00276384	1:201421288	cg05888850	0.805536	1.13479e-06	0.00154299	8:32443206	cg17661135	-0.434864	4.72009e-07	0.000641504
6:32826450	cg06812795	0.522649	2.03842e-06	0.00277008	7:142044060	cg27125364	0.247571	1.13564e-06	0.00154325	6:33036233	cg03009030	-0.428652	4.72135e-07	0.000641504
5:13664918	cg27586797	1.02222	2.04618e-06	0.00277903	21:38578207	cg24987119	-0.399078	1.13659e-06	0.00154367	8:32438230	cg17661135	-0.461119	4.72334e-07	0.000641504
6:3028039	cg04076181	0.560605	2.04752e-06	0.00277927	21:38578189	cg24987119	-0.399019	1.13824e-06	0.00154502	13:113635345	cg20165520	-0.158765	4.72832e-07	0.000641814
8:23403048	cg24126361	0.558276	2.05537e-06	0.00278682	19:49342145	cg15549821	0.605586	1.14255e-06	0.00155	6:33037580	cg03009030	-0.425391	4.75453e-07	0.000644947
8:23402275	cg24126361	0.557836	2.05561e-06	0.00278682	6:31236622	cg17096289	0.514754	1.14457e-06	0.00155185	2:233961949	cg27165095	-0.499282	4.75682e-07	0.000644947
11:127305487	cg08731459	-0.298666	2.05829e-06	0.00278682	6:32375352	cg18067840	-0.254787	1.14719e-06	0.00155452	2:233962046	cg27165095	-0.498864	4.76209e-07	0.000645294
8:23403071	cg24126361	0.558282	2.05914e-06	0.00278682	6:167398632	cg11540596	0.743861	1.15229e-06	0.00155953	6:33034653	cg03009030	-0.44306	4.7747e-07	0.00064609
8:23402878	cg24126361	0.558184	2.05982e-06	0.00278682	19:28898397	cg18789045	-0.340345	1.15289e-06	0.00155953	2:233962410	cg27165095	-0.497941	4.77806e-07	0.00064609
8:23401592	cg24126361	0.557341	2.0601e-06	0.00278682	6:32375280	cg18067840	-0.254946	1.15342e-06	0.00155953	19:36268923	cg18805164	0.813259	4.77919e-07	0.00064609
8:23402028	cg24126361	0.557369	2.06495e-06	0.0027918	19:28893476	cg18789045	-0.340191	1.15351e-06	0.00155953	6:33037579	cg03009030	-0.425436	4.77997e-07	0.00064609
7:17709062	cg24575376	1.00359	2.06743e-06	0.00279231	19:28897832	cg18789045	-0.340293	1.15524e-06	0.00156017	2:233962089	cg27165095	-0.49862	4.78152e-07	0.00064609
4:184355256	cg09690918	1.05464	2.06767e-06	0.00279231	6:32375330	cg18067840	-0.254857	1.15529e-06	0.00156017	8:32443814	cg17661135	-0.436172	4.78796e-07	0.000646147
1:228420604	cg13294652	-0.742781	2.07809e-06	0.00280479	6:167398903	cg11540596	0.741812	1.15619e-06	0.0015605	8:32443770	cg17661135	-0.436107	4.79215e-07	0.000646147
6:29648377	cg00588198	0.577079	2.08299e-06	0.00280981	19:28894836	cg18789045	-0.340282	1.15951e-06	0.0015641	2:233961948	cg27165095	-0.499319	4.79761e-07	0.000646147
6:29647642	cg00588198	0.576779	2.09089e-06	0.00281837	19:28895834	cg18789045	-0.340206	1.16111e-06	0.00156537	6:33036085	cg03009030	-0.429045	4.79847e-07	0.000646147
6:29647545	cg00588198	0.576702	2.09171e-06	0.00281837	19:28896348	cg18789045	-0.340201	1.1622e-06	0.00156595	6:33037294	cg03009030	-0.427093	4.79913e-07	0.000646147
14:58182104	cg18444006	-0.458346	2.09342e-06	0.00281908	19:28896168	cg18789045	-0.34017	1.16488e-06	0.00156835	2:233962515	cg27165095	-0.496593	4.80019e-07	0.000646147
6:31235326	cg17096289	0.575508	2.09615e-06	0.00282117	19:28896872	cg18789045	-0.340215	1.1653e-06	0.00156835	6:33037865	cg03009030	-0.432107	4.803e-07	0.000646147
8:23401388	cg24126361	0.556441	2.1033e-06	0.00282918	1:201421539	cg05888850	0.805578	1.16893e-06	0.00157235	6:33036116	cg03009030	-0.428942	4.80364e-07	0.000646147
6:29645937	cg16885113	0.588046	2.10554e-06	0.0028306	3:9956279	cg00086383	-0.478258	1.17162e-06	0.00157479	11:19468769	cg20856960	-0.380757	4.81712e-07	0.000647594
2:88467576	cg26963093	-0.444773	2.11656e-06	0.00284381	11:33088565	cg02813542	-0.315847	1.17267e-06	0.00157479	2:233961776	cg27165095	-0.500126	4.82517e-07	0.000647815
6:29646818	cg00588198	0.576288	2.11842e-06	0.00284471	20:62404469	cg05867245	0.845874	1.17273e-06	0.00157479	8:32443994	cg17661135	-0.436427	4.82643e-07	0.000647815
3:122835232	cg13928794	-0.395378	2.11992e-06	0.00284512	10:64606610	cg22599996	0.424817	1.17779e-06	0.00157996	2:233961685	cg27165095	-0.500256	4.82692e-07	0.000647815
13:113091919	cg04282662	0.245589	2.12445e-06	0.00284865	1:205801872	cg08720477	-0.346276	1.1779e-06	0.00157996	8:32444151	cg17661135	-0.436743	4.83454e-07	0.000648473
6:32825379	cg06812795	0.520575	2.12494e-06	0.00284865	19:49340998	cg15549821	0.60441	1.17918e-06	0.00158052	8:32439934	cg17661135	-0.452981	4.86309e-07	0.000651854
2:88469770	cg26963093	-0.44616	2.13293e-06	0.00285679	6:29643877	cg15570656	0.746246	1.17965e-06	0.00158052	6:24645943	cg18428180	1.15766	4.86523e-07	0.000651854
2:88467934	cg26963093	-0.444913	2.13441e-06	0.00285679	13:111036022	cg13487631	0.405626	1.18141e-06	0.00158199	6:24645947	cg18428180	1.15776	4.87538e-07	0.000652634
1:55273580	cg20008667	0.302071	2.13461e-06	0.00285679	12:125384900	cg06300469	0.590143	1.18827e-06	0.00159028	2:242991746	cg06360820	0.709921	4.87652e-07	0.000652634
6:29648119	cg00588198	0.578606	2.13725e-06	0.00285872	6:24650671	cg18433519	1.15791	1.19022e-06	0.00159192	8:32444266	cg17661135	-0.437093	4.89061e-07	0.00065381
5:73450088	cg17010254	-0.508949	2.14337e-06	0.00286529	5:177820684	cg06730250	-0.353271	1.19083e-06	0.00159192	2:233962874	cg27165095	-0.497902	4.8908e-07	0.00065381
6:29648126	cg00588198	0.578541	2.14625e-06	0.00286753	6:167399282	cg11540596	0.741628	1.19175e-06	0.0015922	19:47080197	cg06489993	0.507501	4.90484e-07	0.000655062
6:29648137	cg00588198	0.578507	2.15082e-06	0.00287202	17:2919393	cg19078123	0.222826	1.19237e-06	0.0015922	6:33036999	cg03009030	-0.427684	4.90566e-07	0.000655062
11:56186822	cg17381444	-0.326303	2.15453e-06	0.00287537	10:54542777	cg03716984	-0.398427	1.20075e-06	0.00160224	2:242992248	cg06360820	0.70857	4.91789e-07	0.000656326
6:31235412	cg17096289	0.56721	2.15884e-06	0.00287951	19:6985101	cg11425512	-0.291979	1.20124e-06	0.00160224	6:33035143	cg03009030	-0.440321	4.92398e-07	0.00065666
11:56187881	cg17381444	-0.326869	2.16774e-06	0.00288976	19:6984708	cg11425512	-0.288092	1.20199e-06	0.00160234	6:33037768	cg03009030	-0.433118	4.92656e-07	0.00065666
12:131490413	cg00525876	-0.420055	2.17582e-06	0.00289891	19:39994513	cg15132673	-0.477529	1.20428e-06	0.0016045	2:233962892	cg27165095	-0.498012	4.92866e-07	0.00065666
6:29645770	cg16885113	0.587326	2.19051e-06	0.00291684	19:39994023	cg15132673	-0.477904	1.2086e-06	0.00160935	19:36270347	cg18805164	0.819814	4.93643e-07	0.000657328
3:49878113	cg05338594	0.309955	2.20992e-06	0.00294105	19:28895338	cg18789045	-0.339998	1.21182e-06	0.00161273	6:33035158	cg03009030	-0.440165	4.9393e-07	0.000657342
6:32824318	cg06812795	0.518759	2.21138e-06	0.00294135	8:57352646	cg19413350	-0.414547	1.21762e-06	0.00161956	6:33035134	cg03009030	-0.440372	4.94805e-07	0.000658139
8:125941497	cg16730084	-0.350532	2.21559e-06	0.0029453	3:126022563	cg04900882	-0.267705	1.2191e-06	0.00161988	8:32441335	cg17661135	-0.444124	4.95314e-07	0.000658363
21:37954473	cg09259018	-0.42281	2.21767e-06	0.00294643	19:39993591	cg15132673	-0.478033	1.21981e-06	0.00161988	8:32441575	cg17661135	-0.443128	4.95526e-07	0.000658363
21:37956877	cg09259018	-0.42914	2.221e-06	0.00294921	19:28897309	cg18789045	-0.340257	1.22086e-06	0.00161988	19:36269915	cg18805164	0.825572	4.9659e-07	0.000658605
5:177820684	cg06730250	-0.355447	2.23486e-06	0.00296596	21:43382201	cg22990871	-0.400092	1.22123e-06	0.00161988	8:32441096	cg17661135	-0.446088	4.96692e-07	0.000658605
19:19283027	cg02784731	-0.333256	2.23671e-06	0.00296676	12:131484366	cg00525876	-0.375666	1.22129e-06	0.00161988	17:80865866	cg16755833	-0.406454	4.96789e-07	0.000658605
13:112823638	cg10884507	0.509645	2.2401e-06	0.00296961	19:28897301	cg18789045	-0.340257	1.22195e-06	0.00161988	8:32444604	cg17661135	-0.437828	4.96814e-07	0.000658605
17:72248524	cg08802898	-0.432465	2.24315e-06	0.00297199	19:6984927	cg11425512	-0.291207	1.22294e-06	0.00162029	8:1020249	cg04851639	0.347377	4.97518e-07	0.000659172
19:29219515	cg04546413	0.638787	2.25128e-06	0.00298111	8:57351874	cg19413350	-0.414193	1.2237e-06	0.0016204	8:32441559	cg17661135	-0.44327	4.98578e-07	0.000660209
17:80762839	cg10935494	0.67938	2.25285e-06	0.00298113	10:5591094	cg04502673	0.503723	1.22599e-06	0.00162253	2:233963040	cg27165095	-0.498592	4.99797e-07	0.000661456
8:95966531	cg13393036	-0.269978	2.25608e-06	0.00298113	19:39993560	cg15132673	-0.47814	1.23282e-06	0.00163067	2:233960592	cg27165095	-0.502786	5.00212e-07	0.000661477
20:19964185	cg22882532	-0.491573	2.25628e-06	0.00298113	17:75401190	cg05865280	-0.300411	1.23461e-06	0.00163164	2:233962977	cg27165095	-0.498564	5.00369e-07	0.000661477
8:95966377	cg13393036	-0.269977	2.2563e-06	0.00298113	10:1343596	cg09928693	-0.312373	1.23492e-06	0.00163164	2:88469863	cg00412896	0.274556	5.02148e-07	0.000663144
2:88469104	cg26963093	-0.445486	2.25997e-06	0.00298331	8:57348912	cg19413350	-0.413852	1.2386e-06	0.0016347	8:32440790	cg17661135	-0.447335	5.02186e-07	0.000663144
17:45402208	cg20676602	-0.584929	2.26045e-06	0.00298331	8:57349118	cg19413350	-0.413752	1.23861e-06	0.0016347	2:233960459	cg27165095	-0.502561	5.02854e-07	0.000663302
3:124300425	cg24253342	0.466971	2.26515e-06	0.00298648	8:57349056	cg19413350	-0.413753	1.2401e-06	0.00163575	2:233960535	cg27165095	-0.502198	5.02863e-07	0.000663302
8:95965685	cg13393036	-0.269955	2.26537e-06	0.00298648	10:1343198	cg09928693	-0.310697	1.24431e-06	0.00164041	17:80866427	cg16755833	-0.406629	5.03739e-07	0.000664042
19:29218294	cg04546413	0.644941	2.26708e-06	0.00298708	8:57349837	cg19413350	-0.413795	1.24534e-06	0.00164085	8:32438723	cg17661135	-0.45947	5.03982e-07	0.000664042
3:13586096	cg04245434	0.60351	2.27427e-06	0.0029949	11:33085699	cg02813542	-0.312786	1.25766e-06	0.00165564	2:233961475	cg27165095	-0.501793	5.05069e-07	0.000665107
2:171784024	cg13267916	0.341316	2.27626e-06	0.00299587	13:111038803	cg13487631	0.40975	1.25795e-06	0.00165564	8:32439416	cg17661135	-0.45396	5.05391e-07	0.000665164
5:1933917	cg03630148	0.323466	2.29707e-06	0.00302078	17:75401310	cg05865280	-0.299854	1.25926e-06	0.00165644	6:33035020	cg03009030	-0.437236	5.06104e-07	0.000665594
19:29218292	cg04546413	0.644403	2.29782e-06	0.00302078	11:33084875	cg02813542	-0.312455	1.26092e-06	0.00165662	6:33035925	cg03009030	-0.435474	5.06277e-07	0.000665594
19:29219442	cg04546413	0.640058	2.29899e-06	0.00302078	22:24250645	cg25595900	0.335549	1.2614e-06	0.00165662	6:33034906	cg03009030	-0.439293	5.0798e-07	0.000667411
19:29218970	cg04546413	0.641412	2.30166e-06	0.00302262	11:33086332	cg02813542	-0.313136	1.26148e-06	0.00165662	19:36269740	cg18805164	0.823583	5.08483e-07	0.000667411
8:12995772	cg13253150	0.346604	2.30495e-06	0.00302527	19:19281187	cg02784731	-0.339342	1.263e-06	0.00165771	8:125941497	cg16730084	-0.33792	5.08499e-07	0.000667411
14:76383219	cg21101883	0.674454	2.308e-06	0.00302761	11:33086280	cg02813542	-0.313085	1.2641e-06	0.00165773	10:9996579	cg06878111	0.954898	5.09379e-07	0.000667663
2:88469863	cg26963093	-0.445669	2.3151e-06	0.00303525	11:33087099	cg02813542	-0.313376	1.26533e-06	0.00165773	8:32438222	cg17661135	-0.461956	5.09465e-07	0.000667663
14:76382163	cg21101883	0.674525	2.31789e-06	0.00303724	10:1343591	cg09928693	-0.311748	1.26562e-06	0.00165773	6:33035000	cg03009030	-0.437236	5.09579e-07	0.000667663
7:154955547	cg03085949	-0.319446	2.32217e-06	0.00304117	10:1343558	cg09928693	-0.311486	1.26639e-06	0.00165773	6:33034900	cg03009030	-0.439314	5.09813e-07	0.000667663
19:29218682	cg04546413	0.642547	2.32357e-06	0.00304133	10:1343614	cg09928693	-0.311938	1.267e-06	0.00165773	8:32438912	cg17661135	-0.456267	5.10725e-07	0.00066794
7:154955080	cg03085949	-0.318798	2.32663e-06	0.00304367	11:33086865	cg02813542	-0.313298	1.2672e-06	0.00165773	2:233960288	cg27165095	-0.502402	5.11082e-07	0.00066794
7:154955298	cg03085949	-0.319018	2.32892e-06	0.00304499	1:201421225	cg05888850	0.801978	1.26888e-06	0.00165902	8:32438356	cg17661135	-0.461372	5.1125e-07	0.00066794
7:154955766	cg03085949	-0.319688	2.33531e-06	0.00305166	10:1343726	cg09928693	-0.312378	1.27132e-06	0.0016613	8:32439109	cg17661135	-0.455328	5.11283e-07	0.00066794
7:154956037	cg03085949	-0.320114	2.33738e-06	0.0030527	10:1344052	cg09928693	-0.312925	1.27367e-06	0.00166345	8:32439210	cg17661135	-0.454147	5.11426e-07	0.00066794
16:27075755	cg08224592	0.263127	2.34026e-06	0.00305479	6:18324985	cg16139685	0.548838	1.27595e-06	0.00166552	10:94152489	cg24971178	-0.301275	5.12091e-07	0.00066844
3:124300469	cg24253342	0.466493	2.34283e-06	0.00305647	10:1343928	cg09928693	-0.312836	1.27767e-06	0.00166574	6:33035272	cg03009030	-0.445869	5.1237e-07	0.00066844
19:19287901	cg02784731	-0.32824	2.34672e-06	0.00305987	19:6985447	cg11425512	-0.292768	1.27794e-06	0.00166574	10:1135578	cg08457232	-0.308126	5.12797e-07	0.00066863
7:154956233	cg03085949	-0.320767	2.35096e-06	0.00306372	17:75406866	cg05865280	-0.28999	1.27822e-06	0.00166574	2:233963091	cg27165095	-0.498603	5.13607e-07	0.00066932
8:23398235	cg24126361	0.553913	2.36033e-06	0.00307424	10:1343759	cg09928693	-0.312722	1.28012e-06	0.0016673	2:233960271	cg27165095	-0.5025	5.15729e-07	0.000671719
19:29218679	cg04546413	0.643581	2.36197e-06	0.0030747	13:112819407	cg01698579	0.276764	1.282e-06	0.00166866	8:32438400	cg17661135	-0.459029	5.16538e-07	0.000672405
3:122836000	cg13928794	-0.393786	2.36525e-06	0.00307728	1:201421280	cg05888850	0.801582	1.28256e-06	0.00166866	15:101781934	cg19997662	0.590722	5.1759e-07	0.000673406
20:19963862	cg22882532	-0.486054	2.37676e-06	0.00309041	10:1343042	cg09928693	-0.310648	1.28455e-06	0.00167034	6:33035436	cg03009030	-0.432553	5.18212e-07	0.000673847
20:19963400	cg22882532	-0.489754	2.3792e-06	0.00309041	19:29222999	cg14983838	0.548061	1.28725e-06	0.00167146	9:6582116	cg04529611	-0.321728	5.1861e-07	0.000673997
20:19963142	cg22882532	-0.490808	2.38035e-06	0.00309041	7:143871578	cg15306636	-0.476955	1.28729e-06	0.00167146	6:33035855	cg03009030	-0.431972	5.18899e-07	0.000674005
20:19963174	cg22882532	-0.490637	2.38053e-06	0.00309041	3:126024462	cg04900882	-0.26474	1.28752e-06	0.00167146	6:29647628	cg11383134	0.782146	5.19408e-07	0.000674298
10:9996579	cg06878111	1.04085	2.38391e-06	0.00309312	7:143872036	cg15306636	-0.477533	1.29116e-06	0.00167527	3:53136461	cg16404274	0.457468	5.20375e-07	0.000675186
8:95961626	cg13393036	-0.265153	2.3946e-06	0.00310529	14:70690955	cg23618713	-0.408966	1.29188e-06	0.0016753	2:233963102	cg27165095	-0.498625	5.21155e-07	0.000675829
8:70410776	cg06834758	0.524689	2.40084e-06	0.00311169	11:33088024	cg02813542	-0.31339	1.29401e-06	0.00167715	7:158320618	cg26308704	0.370642	5.21706e-07	0.000676176
6:29942674	cg18609120	0.400019	2.4054e-06	0.00311591	20:62404745	cg05867245	0.844185	1.29485e-06	0.00167733	5:35861068	cg06945627	0.581397	5.22311e-07	0.000676592
8:70410614	cg06834758	0.524317	2.40861e-06	0.00311705	11:9987228	cg04073358	-0.4505	1.29726e-06	0.00167954	3:53135938	cg16404274	0.457232	5.22643e-07	0.000676653
17:80924707	cg26725029	-0.611936	2.41124e-06	0.00311705	7:143870422	cg15306636	-0.474705	1.29847e-06	0.00168019	8:32437977	cg17661135	-0.461057	5.23297e-07	0.000677133
2:171782708	cg13267916	0.341015	2.41253e-06	0.00311705	2:88469770	cg17075372	0.507377	1.29927e-06	0.0016803	2:233960006	cg27165095	-0.50267	5.23703e-07	0.000677291
17:45402397	cg20676602	-0.618955	2.4128e-06	0.00311705	11:9987251	cg04073358	-0.450356	1.30091e-06	0.00168151	2:233960420	cg27165095	-0.502858	5.24816e-07	0.000678362
6:29645038	cg16885113	0.587458	2.41282e-06	0.00311705	3:9951777	cg00086383	-0.489772	1.30352e-06	0.00168398	8:32437929	cg17661135	-0.461218	5.2512e-07	0.000678386
2:171783081	cg13267916	0.341117	2.41719e-06	0.00311842	10:1344690	cg09928693	-0.315969	1.30525e-06	0.00168529	19:29222000	cg03161606	0.40737	5.26642e-07	0.000679983
6:29644502	cg16885113	0.587385	2.41941e-06	0.00311842	10:1345344	cg09928693	-0.318499	1.30781e-06	0.00168769	2:233963250	cg27165095	-0.499103	5.27007e-07	0.000680086
16:81970766	cg09695187	0.236364	2.41971e-06	0.00311842	13:111038395	cg13487631	0.408013	1.31135e-06	0.00169135	6:33035395	cg03009030	-0.433062	5.27887e-07	0.000680854
2:171781772	cg13267916	0.340942	2.41987e-06	0.00311842	15:22930602	cg07478123	0.338194	1.31297e-06	0.00169252	6:33035398	cg03009030	-0.432983	5.29031e-07	0.000681811
6:29645118	cg16885113	0.586415	2.42071e-06	0.00311842	17:45401757	cg20676602	-0.656312	1.31617e-06	0.00169572	6:33035845	cg03009030	-0.431589	5.29202e-07	0.000681811
7:157834822	cg07734471	0.417766	2.42174e-06	0.00311842	6:167400972	cg11540596	0.741083	1.31869e-06	0.00169805	18:72259611	cg20276402	-0.290808	5.31868e-07	0.000684321
6:29645937	cg00588198	0.573972	2.42715e-06	0.0031237	7:83551976	cg17196961	-0.446785	1.3236e-06	0.00170345	6:33035829	cg03009030	-0.431683	5.31964e-07	0.000684321
11:13112718	cg03361579	0.434024	2.42851e-06	0.00312377	19:29218584	cg12667521	0.370918	1.32475e-06	0.00170402	8:32437539	cg17661135	-0.46265	5.32043e-07	0.000684321
6:29644633	cg16885113	0.586895	2.43707e-06	0.00313308	5:170209271	cg06959052	-0.30934	1.32576e-06	0.00170439	12:116234237	cg13622788	-0.325313	5.32515e-07	0.000684321
6:29644040	cg16885113	0.587545	2.44252e-06	0.00313839	9:106860568	cg11148251	-0.400016	1.32681e-06	0.00170442	6:29648564	cg11383134	0.781804	5.32587e-07	0.000684321
20:19962820	cg22882532	-0.492628	2.44444e-06	0.00313918	9:106861281	cg11148251	-0.400641	1.32765e-06	0.00170442	8:32437118	cg17661135	-0.463728	5.33024e-07	0.000684513
6:29644275	cg16885113	0.587199	2.45316e-06	0.00314867	20:62404838	cg05867245	0.843859	1.32793e-06	0.00170442	8:32437234	cg17661135	-0.463479	5.33457e-07	0.000684701
3:124300765	cg24253342	0.465778	2.46641e-06	0.00316397	5:54901315	cg23984491	0.408613	1.33141e-06	0.00170796	6:33035330	cg03009030	-0.442504	5.3456e-07	0.000685747
17:72247097	cg08802898	-0.437863	2.46969e-06	0.00316404	5:54901320	cg23984491	0.40851	1.3345e-06	0.00171016	6:33035518	cg03009030	-0.430532	5.3618e-07	0.000687455
6:31236175	cg17096289	-0.500708	2.48025e-06	0.00316404	17:75405372	cg05865280	-0.289236	1.33456e-06	0.00171016	6:26307651	cg00631329	-0.738055	5.37804e-07	0.000688988
6:29645634	cg16885113	0.58531	2.48088e-06	0.00316404	5:1457986	cg06755258	0.613256	1.3403e-06	0.0017166	6:29648398	cg11383134	0.782419	5.38327e-07	0.000688988
10:63245874	cg17886173	0.500406	2.48586e-06	0.00316404	17:45401711	cg20676602	-0.655718	1.34157e-06	0.0017173	6:33035514	cg03009030	-0.430574	5.38336e-07	0.000688988
10:63244985	cg17886173	0.500447	2.48753e-06	0.00316404	1:201424082	cg05888850	0.821248	1.34258e-06	0.00171767	6:33035513	cg03009030	-0.430673	5.38532e-07	0.000688988
10:63247112	cg17886173	0.500757	2.48988e-06	0.00316404	13:112820014	cg01698579	0.274562	1.34333e-06	0.0017177	3:53134971	cg16404274	0.456408	5.40412e-07	0.000691021
10:63246040	cg17886173	0.500355	2.49029e-06	0.00316404	15:64227044	cg13394999	0.516271	1.34427e-06	0.00171798	17:38827666	cg02645492	0.342392	5.40935e-07	0.000691236
2:171784896	cg13267916	0.341802	2.49326e-06	0.00316404	5:170209635	cg06959052	-0.310962	1.34675e-06	0.00172024	4:185768400	cg23626670	0.400352	5.4116e-07	0.000691236
10:63247533	cg17886173	0.50069	2.49352e-06	0.00316404	13:112819656	cg01698579	0.2749	1.35191e-06	0.00172445	3:53134863	cg16404274	0.456359	5.42235e-07	0.000692237
10:63247599	cg17886173	0.50069	2.49352e-06	0.00316404	19:6984023	cg11425512	-0.290862	1.35202e-06	0.00172445	3:53133526	cg16404274	0.457362	5.43014e-07	0.00069286
10:63246745	cg17886173	0.500309	2.49355e-06	0.00316404	10:1345863	cg09928693	-0.326426	1.35222e-06	0.00172445	2:233963212	cg27165095	-0.500086	5.44025e-07	0.000693493
10:63249365	cg17886173	0.500837	2.49525e-06	0.00316404	19:6983829	cg11425512	-0.291044	1.35324e-06	0.00172482	6:33035349	cg03009030	-0.442043	5.44092e-07	0.000693493
3:124300864	cg24253342	0.465549	2.49543e-06	0.00316404	13:112819369	cg01698579	0.275627	1.3562e-06	0.00172768	17:38826740	cg02645492	0.34097	5.46207e-07	0.000695816
10:63246454	cg17886173	0.500477	2.49588e-06	0.00316404	6:167401426	cg11540596	0.741083	1.35696e-06	0.00172771	8:125941796	cg16730084	-0.360265	5.47007e-07	0.000696463
10:63246463	cg17886173	0.500477	2.49588e-06	0.00316404	5:54900567	cg23984491	0.40912	1.35991e-06	0.00173055	6:29644337	cg15570656	0.956658	5.47431e-07	0.000696631
10:63244987	cg17886173	0.501272	2.49606e-06	0.00316404	1:201424369	cg05888850	0.825718	1.36079e-06	0.00173075	6:33034956	cg03009030	-0.439201	5.48207e-07	0.000697246
10:63247795	cg17886173	0.500233	2.49693e-06	0.00316404	13:112819166	cg01698579	0.276238	1.36199e-06	0.00173134	6:33035630	cg03009030	-0.430694	5.49284e-07	0.0006981
10:63248056	cg17886173	0.500233	2.49693e-06	0.00316404	8:125241796	cg17371070	0.352277	1.36378e-06	0.0017327	17:11460264	cg11563881	-0.241116	5.49464e-07	0.0006981
10:63248407	cg17886173	0.500233	2.49693e-06	0.00316404	2:88467576	cg17075372	0.504834	1.36506e-06	0.00173339	11:18620047	cg15824435	0.938144	5.49932e-07	0.000698322
10:63248540	cg17886173	0.500233	2.49693e-06	0.00316404	17:75405234	cg05865280	-0.288851	1.36646e-06	0.00173409	18:72259339	cg20276402	-0.291404	5.50547e-07	0.000698729
10:63242653	cg17886173	0.500431	2.49701e-06	0.00316404	2:88467934	cg17075372	0.505117	1.36706e-06	0.00173409	17:38824201	cg02645492	0.340977	5.51969e-07	0.00069997
10:63243213	cg17886173	0.500431	2.49701e-06	0.00316404	12:131490413	cg00525876	-0.43845	1.36911e-06	0.00173489	18:72259344	cg20276402	-0.291133	5.52112e-07	0.00069997
10:63243436	cg17886173	0.500431	2.49701e-06	0.00316404	7:54866981	cg26409494	-0.301387	1.36941e-06	0.00173489	20:55924616	cg09154639	0.355195	5.53396e-07	0.000701225
10:63248733	cg17886173	0.500492	2.50095e-06	0.00316478	3:9956894	cg00086383	-0.477538	1.36989e-06	0.00173489	18:72259337	cg20276402	-0.291232	5.53939e-07	0.00070154
16:81970366	cg09695187	0.235699	2.50117e-06	0.00316478	9:106856793	cg11148251	-0.39703	1.37109e-06	0.00173489	8:83349096	cg25434864	0.371276	5.54533e-07	0.000701919
10:63248605	cg17886173	0.500221	2.50213e-06	0.00316478	10:54542138	cg03716984	-0.395243	1.37133e-06	0.00173489	1:232320112	cg17539402	-0.215609	5.5656e-07	0.000704111
2:152877309	cg04168479	-0.671526	2.50291e-06	0.00316478	5:170208839	cg06959052	-0.309363	1.3761e-06	0.00173999	6:26309521	cg00631329	-0.736886	5.58742e-07	0.000706496
3:124300791	cg24253342	0.465544	2.50644e-06	0.00316665	6:167401883	cg11540596	0.741071	1.37977e-06	0.00174371	19:47079181	cg06489993	0.503385	5.59503e-07	0.000707083
5:76011216	cg19735421	-0.30953	2.50705e-06	0.00316665	5:170209095	cg06959052	-0.308575	1.38183e-06	0.00174538	3:53134098	cg16404274	0.455586	5.59983e-07	0.000707314
10:63250307	cg17886173	0.50134	2.51555e-06	0.00317571	5:54900480	cg23984491	0.410512	1.39172e-06	0.00175695	6:31236115	cg17096289	0.54486	5.63327e-07	0.0007109
10:63250785	cg17886173	0.501534	2.52063e-06	0.00318044	7:83548175	cg17196961	-0.442496	1.39326e-06	0.00175797	17:38824744	cg02645492	0.339271	5.63419e-07	0.0007109
2:152873157	cg04168479	-0.670981	2.52285e-06	0.00318156	14:70694233	cg23618713	-0.409265	1.39998e-06	0.00176551	17:38824672	cg02645492	0.339225	5.64286e-07	0.000711617
6:29646165	cg22494932	0.579814	2.52435e-06	0.00318175	7:64896291	cg24585817	-0.162628	1.40193e-06	0.00176703	2:233959605	cg27165095	-0.503421	5.64766e-07	0.000711846
10:63250035	cg17886173	0.501383	2.53013e-06	0.00318573	7:64895916	cg24585817	-0.160479	1.40461e-06	0.00176947	17:38824636	cg02645492	0.340007	5.66342e-07	0.000713455
5:160229021	cg05670579	0.215236	2.53018e-06	0.00318573	13:113091719	cg04282662	0.249046	1.40783e-06	0.00177259	6:33035286	cg03009030	-0.45001	5.66995e-07	0.000713782
10:63250038	cg17886173	0.501364	2.53314e-06	0.00318753	16:58724663	cg08508338	0.63097	1.40981e-06	0.00177414	6:33035285	cg03009030	-0.45004	5.67201e-07	0.000713782
5:1933931	cg03630148	0.317697	2.53428e-06	0.00318753	17:39996172	cg25627920	0.540355	1.4191e-06	0.00178489	6:33034931	cg03009030	-0.439465	5.67896e-07	0.000714279
2:152876356	cg04168479	-0.671499	2.53819e-06	0.00319077	14:70694875	cg23618713	-0.409367	1.42085e-06	0.00178616	6:33034930	cg03009030	-0.439473	5.6884e-07	0.000715089
22:47561347	cg15757745	0.265337	2.5405e-06	0.00319197	5:54901164	cg23984491	0.407531	1.42408e-06	0.00178795	17:38824402	cg02645492	0.339876	5.69929e-07	0.000715889
15:41102667	cg25498107	-0.367649	2.54366e-06	0.00319427	14:70694791	cg23618713	-0.409285	1.42449e-06	0.00178795	6:33035306	cg03009030	-0.449624	5.70077e-07	0.000715889
8:119225259	cg17564459	-0.255177	2.55025e-06	0.00320072	17:39996226	cg25627920	0.540238	1.42453e-06	0.00178795	6:33035288	cg03009030	-0.449761	5.74195e-07	0.00072068
19:19383298	cg11584989	-0.242118	2.55149e-06	0.00320072	5:54901202	cg23984491	0.407271	1.43117e-06	0.00179534	7:154955080	cg03085949	-0.391547	5.75919e-07	0.000722123
13:111192421	cg07800658	-0.35325	2.55423e-06	0.00320247	7:64895860	cg24585817	-0.160331	1.43716e-06	0.0018019	7:154955298	cg03085949	-0.39183	5.75951e-07	0.000722123
8:119224752	cg17564459	-0.255481	2.55661e-06	0.00320331	7:762544	cg11064039	-0.425432	1.44486e-06	0.0018106	7:154955547	cg03085949	-0.392251	5.79049e-07	0.000725626
3:167681309	cg08777395	-0.437111	2.55759e-06	0.00320331	2:88469104	cg17075372	0.505813	1.44732e-06	0.00181273	17:80872442	cg10310700	-0.433116	5.83172e-07	0.000730408
15:26296396	cg22511161	0.645393	2.5613e-06	0.00320628	2:88469863	cg17075372	0.506435	1.44843e-06	0.00181316	7:154955766	cg03085949	-0.392515	5.84466e-07	0.000731425
15:68255112	cg04875821	0.347474	2.56452e-06	0.00320682	14:70531858	cg05462437	0.400037	1.45023e-06	0.00181446	18:72264224	cg20276402	-0.315712	5.84598e-07	0.000731425
6:170452614	cg00186529	-0.291706	2.56485e-06	0.00320682	22:24247310	cg25595900	0.32919	1.45484e-06	0.00181928	7:154956037	cg03085949	-0.392988	5.87461e-07	0.000734621
5:160227970	cg05670579	0.214821	2.56578e-06	0.00320682	13:113092738	cg04282662	0.249111	1.4627e-06	0.00182633	19:29222999	cg12667521	0.371521	5.87842e-07	0.000734712
12:133179464	cg24115817	-0.154808	2.56912e-06	0.00320932	6:24650671	cg18428180	1.29508	1.46309e-06	0.00182633	12:116233083	cg13622788	-0.324856	5.90763e-07	0.000737976
19:19287072	cg02784731	-0.328207	2.57695e-06	0.00321741	17:39996734	cg25627920	0.53885	1.46383e-06	0.00182633	15:101789567	cg19997662	0.589025	5.91255e-07	0.000738204
2:152874594	cg04168479	-0.671454	2.58066e-06	0.00322036	7:83548002	cg17196961	-0.441077	1.46416e-06	0.00182633	5:83312450	cg13259711	-0.796066	5.91733e-07	0.000738413
7:157834728	cg07734471	0.417042	2.58262e-06	0.00322066	5:54903633	cg23984491	0.398378	1.46431e-06	0.00182633	15:101784223	cg19997662	0.586031	5.9222e-07	0.000738634
3:3068679	cg07850323	0.625582	2.58361e-06	0.00322066	7:64895823	cg24585817	-0.160195	1.46618e-06	0.0018277	1:205821154	cg14893161	-0.82174	5.92597e-07	0.000738718
8:119225767	cg17564459	-0.254696	2.58966e-06	0.00322563	5:54901532	cg23984491	0.406354	1.46861e-06	0.00182957	6:33037690	cg03009030	-0.424596	5.9462e-07	0.000740851
6:29645770	cg00588198	0.57274	2.5903e-06	0.00322563	3:126023648	cg04900882	-0.261732	1.46921e-06	0.00182957	8:95965695	cg18059933	-0.308935	5.97037e-07	0.000742981
2:152872455	cg04168479	-0.67079	2.59254e-06	0.00322673	3:126023617	cg04900882	-0.261763	1.47004e-06	0.00182964	8:95958637	cg16049864	-0.337326	5.97163e-07	0.000742981
6:29646165	cg16885113	0.544295	2.59908e-06	0.00323318	19:29218974	cg12667521	-0.361553	1.4733e-06	0.00183274	7:154956233	cg03085949	-0.393669	5.97265e-07	0.000742981
1:228416676	cg13294652	-0.740003	2.61142e-06	0.00324684	7:64895799	cg24585817	-0.160286	1.47522e-06	0.00183417	7:95021803	cg24750391	0.250674	5.98654e-07	0.00074432
15:101082734	cg18671000	-0.420527	2.61593e-06	0.00325074	5:170208994	cg06959052	-0.309117	1.47827e-06	0.001837	2:230209037	cg04727866	-0.58671	6.02312e-07	0.000748478
1:228416674	cg13294652	-0.739938	2.6182e-06	0.00325187	13:113096521	cg04282662	0.260445	1.48088e-06	0.0018371	19:46970739	cg21988244	0.385512	6.05197e-07	0.000751671
6:29643877	cg16885113	0.587354	2.62491e-06	0.0032585	1:5334414	cg05199871	-0.435574	1.48096e-06	0.0018371	15:26296396	cg19800635	0.692026	6.1136e-07	0.000758929
10:63252312	cg17886173	0.502848	2.63194e-06	0.00326554	2:240144903	cg21996813	0.42658	1.48116e-06	0.0018371	11:12110382	cg11551758	0.294354	6.1265e-07	0.000760052
1:205821154	cg07167872	-0.840227	2.6382e-06	0.0032716	5:54901583	cg23984491	0.40595	1.48185e-06	0.0018371	2:88465998	cg07952391	-0.257525	6.12902e-07	0.000760052
13:112823895	cg10884507	0.522873	2.64327e-06	0.00327617	5:54903763	cg23984491	0.398067	1.48249e-06	0.0018371	11:12109592	cg11551758	0.29241	6.14634e-07	0.000761803
11:44114236	cg06536200	-0.176528	2.65748e-06	0.00329208	5:170210168	cg06959052	-0.313019	1.4852e-06	0.0018371	6:33035149	cg03009030	-0.430473	6.18403e-07	0.000766076
13:113096192	cg04282662	0.249672	2.66043e-06	0.00329402	3:126022219	cg04900882	-0.263411	1.48676e-06	0.0018371	3:124491659	cg18770216	-0.483849	6.21594e-07	0.000769628
2:152871840	cg04168479	-0.670559	2.66844e-06	0.00330222	8:95958637	cg12838385	-0.379819	1.48748e-06	0.0018371	11:12110957	cg11551758	0.296091	6.26042e-07	0.000774734
7:157834314	cg07734471	0.416954	2.67361e-06	0.0033069	3:126022797	cg04900882	-0.262716	1.48762e-06	0.0018371	11:12110970	cg11551758	0.29614	6.26589e-07	0.000775007
1:228415594	cg13294652	-0.736835	2.67818e-06	0.00331083	13:113096522	cg04282662	0.260477	1.48765e-06	0.0018371	11:12111092	cg11551758	0.296412	6.26939e-07	0.000775037
6:37513253	cg14462567	-0.401393	2.68762e-06	0.00331967	7:83548263	cg17196961	-0.440444	1.48765e-06	0.0018371	1:247253338	cg16129703	-0.279151	6.27377e-07	0.000775177
2:152871760	cg04168479	-0.670451	2.68812e-06	0.00331967	3:126022546	cg04900882	-0.263099	1.48793e-06	0.0018371	6:33035099	cg03009030	-0.431707	6.27816e-07	0.000775317
16:11439303	cg00044050	0.33343	2.69602e-06	0.0033277	12:131488041	cg00525876	-0.388596	1.48837e-06	0.0018371	19:29218584	cg04546413	0.667429	6.28675e-07	0.000775976
1:10563935	cg17425144	-0.332518	2.70288e-06	0.00333445	3:126021491	cg04900882	-0.265316	1.49093e-06	0.00183825	11:12110068	cg11551758	0.294133	6.30804e-07	0.0007782
1:10564909	cg17425144	-0.328361	2.71054e-06	0.00334217	7:83547511	cg17196961	-0.440725	1.49281e-06	0.00183825	2:88465998	cg14734994	0.284441	6.33966e-07	0.000781697
3:124301021	cg24253342	0.464267	2.71598e-06	0.00334714	3:126021699	cg04900882	-0.264531	1.49325e-06	0.00183825	8:95965743	cg16049864	-0.333742	6.37899e-07	0.000786026
13:112823350	cg10884507	0.516355	2.729e-06	0.00336145	3:126022099	cg04900882	-0.263684	1.49414e-06	0.00183825	6:33034518	cg03009030	-0.437351	6.38329e-07	0.000786026
18:13031499	cg01446124	-0.539335	2.75814e-06	0.00339559	5:54901642	cg23984491	0.405646	1.49467e-06	0.00183825	10:10003955	cg06878111	0.950252	6.38467e-07	0.000786026
10:126650186	cg11043888	-0.456865	2.76118e-06	0.00339757	14:70532552	cg05462437	0.399214	1.49494e-06	0.00183825	12:116231689	cg13622788	-0.322799	6.394e-07	0.000786662
18:13030837	cg01446124	-0.539223	2.76523e-06	0.0034008	3:126021600	cg04900882	-0.26493	1.49633e-06	0.00183825	2:230210521	cg04727866	-0.580315	6.39644e-07	0.000786662
18:13030980	cg01446124	-0.539201	2.76803e-06	0.00340249	3:126020791	cg04900882	-0.266358	1.49734e-06	0.00183825	1:201419375	cg05888850	0.788231	6.40147e-07	0.000786874
2:104500762	cg01981158	0.467489	2.77984e-06	0.00341525	3:126020682	cg04900882	-0.267119	1.49791e-06	0.00183825	6:33034530	cg03009030	-0.437071	6.40778e-07	0.000787054
15:101082063	cg18671000	-0.41743	2.78214e-06	0.00341631	7:83550094	cg17196961	-0.440091	1.49813e-06	0.00183825	11:1619907	cg04044471	0.274762	6.40954e-07	0.000787054
15:101082169	cg18671000	-0.417492	2.78487e-06	0.00341789	17:39997265	cg25627920	0.537584	1.49904e-06	0.00183825	12:116232509	cg13622788	-0.322679	6.41548e-07	0.000787378
16:58721468	cg08508338	0.695705	2.78927e-06	0.00341938	3:126020224	cg04900882	-0.268003	1.49996e-06	0.00183825	6:33034507	cg03009030	-0.437349	6.47146e-07	0.000793692
7:17709204	cg24575376	0.977128	2.78929e-06	0.00341938	20:62404557	cg05867245	0.850626	1.50086e-06	0.00183825	8:95963798	cg16049864	-0.33457	6.4736e-07	0.000793692
11:119480660	cg24112965	-0.429981	2.79038e-06	0.00341938	20:33733078	cg17843510	0.471816	1.50141e-06	0.00183825	6:47624129	cg06386482	-0.76847	6.4912e-07	0.000795441
11:44113563	cg06536200	-0.176418	2.79408e-06	0.00342214	1:205798313	cg08720477	-0.333253	1.50148e-06	0.00183825	3:53133149	cg16404274	0.459176	6.50093e-07	0.000796149
18:56131080	cg00413510	-0.421108	2.79623e-06	0.00342301	17:75409282	cg05865280	-0.288322	1.5022e-06	0.00183825	11:12111534	cg11551758	0.297273	6.50366e-07	0.000796149
8:119222949	cg17564459	-0.257602	2.8055e-06	0.00343261	2:107685033	cg01116425	-0.336699	1.50242e-06	0.00183825	11:12111552	cg11551758	0.297313	6.51334e-07	0.000796924
8:119221503	cg17564459	-0.258306	2.81422e-06	0.00344151	6:167403121	cg11540596	0.74108	1.50468e-06	0.00183957	17:80867499	cg16755833	-0.404808	6.52669e-07	0.000798148
20:49197203	cg09114339	0.407519	2.81965e-06	0.0034448	17:39997374	cg25627920	0.537333	1.50504e-06	0.00183957	17:80876280	cg10310700	-0.433166	6.53613e-07	0.000798892
1:41953745	cg16736826	-0.414651	2.81981e-06	0.0034448	6:167403108	cg11540596	0.740398	1.50743e-06	0.00184155	2:88469770	cg14734994	0.284239	6.56264e-07	0.000801721
18:13032483	cg01446124	-0.539447	2.82527e-06	0.00344971	15:41099899	cg08186447	-0.380057	1.50862e-06	0.00184205	2:233961348	cg27165095	-0.499568	6.58699e-07	0.000804283
15:101081941	cg18671000	-0.417593	2.82747e-06	0.00345062	10:65659976	cg25515052	0.207112	1.50946e-06	0.00184213	10:10004096	cg06878111	0.950356	6.59476e-07	0.00080482
12:129554644	cg15532640	-0.424632	2.84789e-06	0.00347376	5:54901713	cg23984491	0.405208	1.51326e-06	0.0018453	16:65405660	cg10278552	-0.379428	6.61725e-07	0.00080715
1:41954598	cg16736826	-0.415613	2.85494e-06	0.00347894	3:126024473	cg04900882	-0.262295	1.51361e-06	0.0018453	2:88469770	cg14558114	-0.507056	6.63075e-07	0.000808384
4:184355370	cg09690918	1.00058	2.85544e-06	0.00347894	7:83549918	cg17196961	-0.439216	1.5152e-06	0.00184626	1:201418972	cg05888850	0.793669	6.64958e-07	0.000810265
18:56131156	cg00413510	-0.420661	2.85652e-06	0.00347894	6:24642556	cg18433519	0.977525	1.51594e-06	0.00184626	3:187598135	cg15692041	0.325205	6.67513e-07	0.000812962
11:83292394	cg10384138	0.637652	2.87704e-06	0.00350214	13:27997587	cg11655627	0.250369	1.51716e-06	0.0018468	8:95960947	cg18059933	-0.309661	6.69874e-07	0.000815421
2:104498739	cg01981158	0.465543	2.88006e-06	0.00350403	10:1345810	cg09928693	-0.330815	1.51863e-06	0.0018469	2:88467576	cg14558114	-0.50515	6.71288e-07	0.000816724
3:10328782	cg11030744	0.365244	2.89976e-06	0.00352551	10:1345826	cg09928693	-0.330991	1.51879e-06	0.0018469	2:88467576	cg14734994	0.283067	6.72223e-07	0.000817445
6:29645038	cg00588198	0.572484	2.90244e-06	0.00352551	13:113093634	cg04282662	0.247431	1.52119e-06	0.00184887	6:159237033	cg01627594	-0.438273	6.73467e-07	0.000818417
18:13033053	cg01446124	-0.53938	2.90333e-06	0.00352551	20:62405116	cg05867245	0.841089	1.52619e-06	0.001854	2:88467934	cg14734994	0.283219	6.73771e-07	0.000818417
8:119225608	cg17564459	-0.25464	2.90628e-06	0.00352551	3:124298212	cg24253342	0.532223	1.52734e-06	0.00185446	2:88467934	cg14558114	-0.505393	6.74053e-07	0.000818417
8:119225276	cg17564459	-0.254792	2.90649e-06	0.00352551	6:26307651	cg00631329	-0.659781	1.52947e-06	0.00185577	1:201418452	cg05888850	0.796968	6.77692e-07	0.000822416
15:101080212	cg18671000	-0.417051	2.90659e-06	0.00352551	18:19904844	cg26096884	-0.463302	1.53033e-06	0.00185577	18:72258927	cg20276402	-0.288296	6.79153e-07	0.000823769
8:119224551	cg17564459	-0.255978	2.90866e-06	0.00352622	7:83548406	cg17196961	-0.43882	1.53076e-06	0.00185577	20:56419331	cg06166165	-0.300252	6.79598e-07	0.000823889
8:119224301	cg17564459	-0.256141	2.91396e-06	0.00353085	7:83549737	cg17196961	-0.438416	1.53175e-06	0.00185586	6:159237209	cg01627594	-0.438236	6.8106e-07	0.000825057
8:119224622	cg17564459	-0.255896	2.91742e-06	0.00353325	6:167403132	cg11540596	0.740292	1.53239e-06	0.00185586	20:56419227	cg06166165	-0.30035	6.81254e-07	0.000825057
7:157833166	cg07734471	0.427321	2.91909e-06	0.00353347	7:64897303	cg24585817	-0.165947	1.5334e-06	0.00185614	13:112821684	cg01698579	0.287151	6.83717e-07	0.000827619
15:101082724	cg18671000	-0.423935	2.92874e-06	0.00354238	3:126024651	cg04900882	-0.262318	1.53473e-06	0.0018568	18:72156747	cg15682262	-0.581661	6.87759e-07	0.000832089
15:41099899	cg08186447	-0.37533	2.9299e-06	0.00354238	19:15927014	cg26905254	-0.604888	1.53828e-06	0.00185823	18:72150143	cg15682262	-0.591548	6.88443e-07	0.000832295
2:230997403	cg08671405	0.43071	2.93118e-06	0.00354238	13:27997352	cg11655627	0.250438	1.53842e-06	0.00185823	5:54047476	cg21477591	0.624093	6.88628e-07	0.000832295
12:50526814	cg23440569	-0.409966	2.9324e-06	0.00354238	3:43794357	cg27450894	0.427179	1.53846e-06	0.00185823	6:159238666	cg01627594	-0.438886	6.89043e-07	0.000832374
8:119224975	cg17564459	-0.254952	2.93535e-06	0.00354415	7:83549478	cg17196961	-0.438072	1.53903e-06	0.00185823	6:33034577	cg03009030	-0.433932	6.92677e-07	0.000836341
8:119224317	cg17564459	-0.257195	2.93864e-06	0.00354632	17:75409769	cg05865280	-0.288159	1.54317e-06	0.00186135	19:36266822	cg18805164	0.874423	6.97339e-07	0.000841542
6:167686760	cg10682563	-0.241838	2.94143e-06	0.0035479	7:143877476	cg15306636	-0.486983	1.54318e-06	0.00186135	8:3252895	cg15896468	0.611855	6.97856e-07	0.00084174
17:64271989	cg23552820	0.455562	2.94355e-06	0.00354866	7:64895664	cg24585817	-0.159877	1.54419e-06	0.00186162	20:56418327	cg06166165	-0.299417	7.0098e-07	0.00084508
12:133179655	cg24115817	-0.156607	2.94631e-06	0.00355018	5:54902763	cg23984491	0.400184	1.54831e-06	0.00186565	17:75408099	cg05865280	-0.296996	7.01374e-07	0.000845127
6:29643879	cg00588198	0.57632	2.96041e-06	0.00356537	7:83549386	cg17196961	-0.437737	1.54955e-06	0.00186621	14:58175575	cg18444006	-0.412213	7.02855e-07	0.000846484
15:101081608	cg18671000	-0.414412	2.96549e-06	0.00356791	7:83548839	cg17196961	-0.437628	1.55071e-06	0.00186654	17:80877112	cg10310700	-0.432388	7.05016e-07	0.000848658
12:50526491	cg23440569	-0.40914	2.96551e-06	0.00356791	5:73450088	cg17010254	-0.565848	1.55171e-06	0.00186654	2:88465998	cg14558114	-0.505814	7.09143e-07	0.000853194
6:29644502	cg00588198	0.571996	2.9699e-06	0.00357139	5:54902764	cg23984491	0.400019	1.55218e-06	0.00186654	17:75406866	cg05865280	-0.287882	7.10934e-07	0.000854917
7:17709734	cg24575376	0.976849	3.0084e-06	0.00361586	7:64895619	cg24585817	-0.159799	1.55423e-06	0.00186785	6:14467597	cg09458595	-0.494029	7.15297e-07	0.00085973
11:83293454	cg10384138	0.63837	3.01109e-06	0.00361727	7:83549306	cg17196961	-0.437587	1.55578e-06	0.00186785	6:159239813	cg01627594	-0.439756	7.15812e-07	0.000859915
6:29645118	cg00588198	0.570755	3.01458e-06	0.00361964	2:216783829	cg23864375	0.700666	1.55599e-06	0.00186785	15:101787969	cg19997662	0.58166	7.1665e-07	0.000860487
11:83293489	cg10384138	0.638405	3.01743e-06	0.00362124	20:55929881	cg09154639	0.329346	1.55641e-06	0.00186785	2:88469104	cg14558114	-0.505879	7.26073e-07	0.000871362
6:29644633	cg00588198	0.571325	3.01931e-06	0.00362166	21:45582711	cg14858220	0.438987	1.55721e-06	0.00186788	2:88469104	cg14734994	0.283483	7.26455e-07	0.000871383
6:29644275	cg00588198	0.571737	3.02181e-06	0.00362283	6:167403538	cg11540596	0.743262	1.55913e-06	0.0018684	19:29222999	cg03161606	0.396358	7.27608e-07	0.000872327
6:29644040	cg00588198	0.571973	3.02358e-06	0.00362313	6:26309521	cg00631329	-0.659077	1.55921e-06	0.0018684	2:88469863	cg14558114	-0.506455	7.28744e-07	0.00087293
11:83293547	cg10384138	0.638571	3.03084e-06	0.00363001	3:126025403	cg04900882	-0.262616	1.56017e-06	0.0018686	11:12111366	cg11551758	0.295539	7.28894e-07	0.00087293
15:101080092	cg18671000	-0.415907	3.03257e-06	0.00363026	7:83549102	cg17196961	-0.437112	1.56288e-06	0.00187091	2:29181107	cg08401837	0.391881	7.29211e-07	0.00087293
15:101081978	cg18671000	-0.420541	3.03447e-06	0.0036307	6:167403539	cg11540596	0.743217	1.5645e-06	0.00187134	15:41099899	cg25498107	-0.428719	7.31423e-07	0.000874894
6:29645634	cg00588198	0.56998	3.04301e-06	0.00363909	5:54902754	cg23984491	0.403949	1.56482e-06	0.00187134	3:43794357	cg27450894	0.48336	7.31586e-07	0.000874894
8:69675453	cg06201072	0.973953	3.04656e-06	0.00363983	7:83549032	cg17196961	-0.436996	1.56679e-06	0.00187277	19:29218584	cg03161606	0.407992	7.32983e-07	0.000876124
17:64271724	cg23552820	0.455585	3.04668e-06	0.00363983	5:54902765	cg23984491	0.403688	1.57469e-06	0.00188097	14:58174459	cg18444006	-0.414187	7.33619e-07	0.000876445
2:198040500	cg17833180	0.549115	3.05101e-06	0.00364318	14:70532490	cg05462437	0.397905	1.57524e-06	0.00188097	19:47079149	cg06489993	0.50079	7.38237e-07	0.00088152
10:64138827	cg14087513	0.492249	3.05306e-06	0.0036438	12:131486245	cg00525876	-0.390044	1.57718e-06	0.00188235	2:88469863	cg14734994	0.283691	7.38645e-07	0.000881565
15:101081951	cg18671000	-0.420139	3.06003e-06	0.00365029	20:33734464	cg17843510	0.469496	1.58587e-06	0.00189177	17:63941922	cg05684427	0.622799	7.44537e-07	0.000888152
[truncated: 11,225 more rows]
