# Supplementary material for: Cytokine-induced molecular responses in airway smooth muscle cells inform genome-wide association studies of asthma
Source: Genome Med. 2020 Jul 20;12:64. doi: 10.1186/s13073-020-00759-w (PMC7370514; doi:10.1186/s13073-020-00759-w)
Supplement: Supplementary file 16 — Additional file 16. List of coQTLs identified through GWAS in ASMCs. coQTLs (P < 0.001) identified through GWAS of contractile responses in cytokine- or vehicle-exposed ASMCs. [file 13073_2020_759_MOESM16_ESM.xlsx]

## Sheet: Sheet1
Additional File 16. coQTLs (P<0.001) identified through GWAS of contractile responses in cytokine- or vehicle-exposed ASMCs.
Vehicle						IL-13						IL-17A						IL-13 + IL-17A
chr	pos	beta	se	p_wald	rs	chr	pos	beta	se	p_wald	rs	chr	pos	beta	se	p_wald	rs	chr	pos	beta	se	p_wald	rs
1	77473081	-0.149725	0.0400142	0.000401702	rs12065122	1	239339558	0.182529	0.0415927	4.52e-05	rs6686907	1	5222269	0.179105	0.0417497	6.37e-05	rs10915363	1	23289397	0.147966	0.034937	7.7e-05	rs10799776
1	26473224	-0.161822	0.0436857	0.000453576	rs868174	1	34997944	0.128806	0.0317299	0.000140288	rs1418483	1	5222296	0.179124	0.0417554	6.37e-05	rs10915364	1	159571047	-0.12872	0.0320742	0.00016395	rs1562388
1	68021103	0.142002	0.0389308	0.000544153	rs1340592	1	35006784	0.126822	0.031939	0.000189016	rs34276270	1	5220054	-0.17684	0.0416942	7.54e-05	rs12097824	1	159570160	-0.128247	0.0319961	0.000166711	rs765571
1	68021116	0.142002	0.0389308	0.000544153	rs1340593	1	35013299	0.124328	0.0318261	0.000234101	rs1342461	1	5219844	-0.176544	0.041667	7.65e-05	rs56293801	1	159567922	-0.126982	0.0317866	0.000174362	rs1037145
1	26474251	-0.159616	0.0439991	0.000579708	rs2259849	1	247688714	-0.145572	0.0379961	0.000300044	rs35464493	1	5219480	-0.175732	0.0415195	7.77e-05	rs12401983	1	159567813	-0.126825	0.0317588	0.000175218	rs1037143
1	26473758	-0.159629	0.04402	0.000582349	rs2802336	1	4824183	0.110898	0.0293374	0.000354651	rs12062212	1	5218601	-0.174217	0.0412828	8.11e-05	rs9439511	1	182688485	0.121033	0.0303659	0.000179722	rs11315680
1	27890533	-0.213909	0.0590065	0.000584425	rs12146138	1	4823492	0.110676	0.0292811	0.000355034	rs12119789	1	5219987	-0.184349	0.0440757	9.23e-05	rs58646799	1	23289568	0.134169	0.0337301	0.00018464	rs10799777
1	19780968	-0.144253	0.0399254	0.000607399	rs2314345	1	247686521	-0.143874	0.0381703	0.000367406	rs10925071	1	58139294	0.132718	0.034796	0.000317283	rs4568858	1	159577477	-0.131222	0.0333529	0.000213395	rs80315604
1	166040282	-0.145634	0.0403589	0.000616375	rs10918336	1	247685473	-0.142897	0.0382658	0.000411529	rs4925680	1	26827057	0.144717	0.0382418	0.000349871	rs36121084	1	23289278	0.133145	0.033928	0.000220633	rs10917334
1	78752348	0.144211	0.0400941	0.000639585	rs7553618	1	247685327	-0.142317	0.0383143	0.000438851	rs4925679	1	58144637	0.134569	0.0356217	0.00035741	rs4431869	1	23291582	-0.136552	0.035207	0.000256762	rs4655138
1	166038527	-0.143237	0.0400622	0.000684593	rs142967114	1	165686098	-0.147998	0.0398558	0.000440431	rs73016601	1	58144957	-0.142866	0.037929	0.000370506	rs12136261	1	159576072	-0.137405	0.0357467	0.000287849	rs79611393
1	151053784	-0.129274	0.036185	0.000690615	rs7536234	1	165686283	-0.148221	0.0399289	0.000442155	rs9725173	1	4820651	0.134889	0.0359153	0.000383892	rs3753723	1	104375470	0.123819	0.0323505	0.000303835	rs11185202
1	166045616	-0.14824	0.041518	0.000695205	rs12126100	1	150821691	0.120835	0.032698	0.000466552	rs7521592	1	26802548	0.132387	0.0357285	0.00045191	rs12741800	1	104374701	0.124311	0.0325253	0.000309284	rs12125025
1	166035548	-0.142701	0.03999	0.000699802	rs7511705	1	150814174	0.117426	0.0318532	0.000480252	rs2864873	1	108633796	0.142761	0.0386091	0.000463366	rs479876	1	104375062	0.124088	0.032486	0.000311569	rs12728176
1	201616627	-0.177599	0.049862	0.000714581	rs7364578	1	15796616	-0.143727	0.0390341	0.000487076	rs10927790	1	108641253	0.143083	0.0387133	0.000465806	rs605072	1	104791895	0.11289	0.0295711	0.000313797	rs7529287
1	162928339	0.122403	0.0345269	0.00075308	rs10047084	1	84384847	-0.113554	0.0308849	0.000495641	rs11163867	1	29868007	0.211697	0.0574419	0.000481904	rs12097066	1	104374231	0.124642	0.0326588	0.000314893	rs11185197
1	151131091	-0.140016	0.0395662	0.000768401	rs41305062	1	223898685	-0.144324	0.039279	0.000499367	rs2896828	1	108619176	0.137947	0.0379479	0.000566097	rs2336510	1	159573150	-0.132717	0.0350807	0.000351088	rs1470516
1	201615330	-0.179655	0.0510724	0.000821084	rs10920225	1	150812954	0.117723	0.032067	0.000504462	rs3768015	1	226194616	0.188744	0.0521383	0.000594052	rs67269884	1	182686442	-0.111074	0.029395	0.000356312	rs1287988
1	166045267	-0.146906	0.0420226	0.000878996	rs12125233	1	150811712	0.117441	0.0319954	0.000505447	rs1027699	1	226196247	0.188148	0.0519774	0.000594518	rs113671874	1	182688998	0.115368	0.030673	0.000377151	rs9425557
1	77843419	-0.127481	0.0364669	0.000879233	rs12567557	1	223901742	-0.144713	0.0394331	0.000506651	rs2040103	1	226195795	0.188147	0.0519839	0.000595401	rs36003663	1	159567848	-0.129346	0.0346342	0.000411138	rs1037144
1	78741344	-0.13658	0.0391597	0.000901557	rs112362426	1	150809919	0.116819	0.0318785	0.000515385	rs3768016	1	226195946	0.187981	0.051965	0.000599005	rs11808474	1	159567042	-0.119039	0.0319613	0.000424868	rs2794524
1	151061464	-0.12873	0.0372115	0.000984792	rs10709126	1	150819470	0.118321	0.0322983	0.000517222	rs72704652	1	226196624	0.187943	0.0519754	0.000601771	rs11586667	1	159566336	-0.11892	0.0319795	0.000432961	rs2794523
2	190193017	-0.150842	0.0324145	1.76e-05	rs2683015	1	150823454	0.11892	0.0325124	0.000526769	rs143887202	1	29870952	0.212234	0.0588506	0.00062057	rs28716253	1	182684087	-0.105793	0.0284656	0.000435934	rs2482806
2	190200665	-0.150557	0.0323921	1.8e-05	rs2680629	1	34996348	0.114806	0.0314155	0.000532296	rs10799066	1	226200260	0.187673	0.0520645	0.000623927	rs11809941	1	159565594	-0.11876	0.0320035	0.000443991	rs1156411
2	190201857	-0.150528	0.0323876	1.8e-05	rs13406670	1	150808290	0.116411	0.0318591	0.000533148	rs10305697	1	58156016	0.135411	0.0375701	0.00062472	rs6683956	1	182684921	-0.10586	0.0285783	0.000453582	rs590891
2	190201858	-0.150529	0.0323869	1.8e-05	rs13406671	1	247689532	-0.140592	0.0385389	0.000543236	rs1881797	1	4818197	0.135888	0.0377657	0.000636836	rs7553204	1	159563483	-0.11853	0.0320624	0.00046447	rs1446966
2	190208607	-0.150279	0.0323566	1.82e-05	rs10174225	1	84374071	-0.112893	0.0309561	0.000545303	rs10874423	1	226203053	0.187975	0.0522602	0.000639434	rs11590226	1	182685585	-0.106118	0.0287346	0.000470241	rs511214
2	190210891	-0.150174	0.0323363	1.83e-05	rs9808245	1	84424033	-0.110872	0.030503	0.000566768	rs10874424	1	108632975	0.135508	0.037727	0.000649866	rs508602	1	237927434	-0.115518	0.0317503	0.000560423	rs6668208
2	190215527	-0.149892	0.0322947	1.84e-05	rs10177513	1	247690800	-0.140444	0.0386709	0.000572272	rs2141544	1	108626548	0.134537	0.0376057	0.000679862	rs35169196	1	237928221	-0.11349	0.0312627	0.000575144	rs10802632
2	190199240	-0.150374	0.032469	1.91e-05	rs2683016	1	84421969	-0.110873	0.0305293	0.00057243	rs11163872	1	95048469	0.170833	0.047805	0.000688579	rs35097495	1	159577204	-0.133532	0.0368763	0.000592121	rs199528825
2	34569017	-0.17678	0.039907	3.91e-05	rs1319466	1	84426049	-0.110622	0.0305029	0.000581736	rs882897	1	226204746	0.189753	0.0532294	0.000707805	rs7554619	1	184303730	-0.126254	0.0350031	0.000619358	rs12127203
2	34567667	-0.173746	0.0397376	4.78e-05	rs58885081	1	84433745	-0.10992	0.0303329	0.000587041	rs12730621	1	201326838	-0.140843	0.0399336	0.00079752	rs28485300	1	77473081	-0.125728	0.0348609	0.000620117	rs12065122
2	230039817	-0.165539	0.0405143	0.000128267	rs13013873	1	84436456	-0.109891	0.0303481	0.000592197	rs1952066	1	150772613	-0.16675	0.0472969	0.000800861	rs1811698	1	204518842	-0.132731	0.0376596	0.000803652	rs4245739
2	85307290	-0.162198	0.0403171	0.000158601	rs113625990	1	84437652	-0.1099	0.0303554	0.000593283	rs2389617	1	239581298	-0.121495	0.0344745	0.000804409	rs12137225	1	237927787	-0.112395	0.03229	0.000921399	rs12134478
2	85307222	-0.162257	0.040336	0.00015883	rs146964623	1	15790974	-0.1493	0.0412624	0.000597361	rs3753326	1	240305244	-0.124052	0.0352172	0.00080877	rs10926138	1	237930345	-0.117702	0.0338243	0.000924217	rs147859132
2	85307445	-0.162185	0.0403271	0.000159308	rs62162807	1	4820651	0.112778	0.0314746	0.000667952	rs3753723	1	93469706	-0.185652	0.0527656	0.000819088	rs7533577	2	46876034	0.127346	0.0278339	2.34e-05	rs7560464
2	230023754	-0.14199	0.0359351	0.000201694	rs1419953	1	84388118	-0.107386	0.0300106	0.000678311	rs10493741	1	108616175	0.130644	0.0371353	0.000820053	rs1781066	2	46874746	0.125767	0.0281453	3.41e-05	rs10495934
2	230023296	-0.142096	0.0359914	0.000203876	rs4973164	1	15810172	-0.137751	0.0385376	0.000686583	rs75461554	1	108616138	0.130566	0.0371277	0.000823608	rs1781065	2	119628156	-0.125329	0.0297284	8.23e-05	rs6739816
2	230025750	-0.140047	0.0355347	0.000208631	rs4973167	1	84389993	-0.108604	0.0304003	0.000690898	rs6699501	1	93469688	-0.185593	0.0528107	0.00082975	rs7533572	2	201246868	-0.188349	0.0448153	8.61e-05	rs842827
2	230025610	-0.140038	0.0355332	0.000208706	rs4973166	1	247685583	-0.153911	0.0430946	0.000693072	rs71533502	1	240305367	-0.1241	0.0353187	0.000831289	rs10802841	2	201247818	-0.188182	0.0447906	8.65e-05	rs842829
2	230028232	-0.14007	0.0355679	0.000210746	rs4522591	1	15809601	-0.13734	0.0385162	0.000705707	rs74539603	1	108650428	0.13853	0.0394895	0.000846252	rs630234	2	201247491	-0.188031	0.0447646	8.68e-05	rs842828
2	230026471	-0.139807	0.0355127	0.000211643	rs10172617	1	84379449	-0.10868	0.0305979	0.000737292	rs2389649	1	95065633	-0.131734	0.0376107	0.000860852	rs841708	2	46877246	0.11496	0.0279477	0.000116848	rs6544909
2	230028217	-0.140111	0.0355989	0.000212347	rs5839310	1	84387871	-0.107706	0.0303489	0.000744238	rs12139191	1	108652718	0.138074	0.0394678	0.000872121	rs1629369	2	201245872	-0.18599	0.0454476	0.000125481	rs842826
2	143436591	-0.210129	0.0535156	0.00021904	rs13431986	1	84423891	-0.105517	0.02977	0.000754875	rs7550413	1	108660137	0.138833	0.0397593	0.0008902	rs563245	2	201237510	-0.187852	0.045916	0.000125992	rs296781
2	38670529	-0.135728	0.0345773	0.000219883	rs10205121	1	84419297	-0.105988	0.0299356	0.000764128	rs7551787	1	108657934	0.138066	0.0395629	0.000895912	rs515194	2	12331619	-0.12473	0.0305052	0.000127015	rs10195126
2	34543150	-0.153342	0.0390812	0.000221102	rs3845767	1	84434517	-0.104734	0.0296197	0.000775213	rs12141272	1	93478970	-0.184542	0.0530547	0.000928481	rs17131682	2	201214594	-0.17305	0.042709	0.00014394	rs13036124
2	46269567	-0.155625	0.0398771	0.000237103	rs1470598	1	84441848	-0.104715	0.0296707	0.0007918	rs11163877	1	4824183	0.119023	0.0342609	0.000941078	rs12062212	2	201217825	-0.174034	0.0429687	0.000144713	rs3754800
2	157989983	0.155402	0.0400811	0.000257909	rs12694881	1	12626803	0.12158	0.0344916	0.000802595	rs4075304	1	58162240	0.138312	0.0398426	0.000948622	rs6688768	2	201207808	-0.170417	0.0421591	0.000148683	rs1966710
2	157182629	-0.225058	0.0580592	0.000258631	rs7562656	1	223906421	-0.141282	0.0400996	0.000806734	rs6683379	1	4823492	0.118585	0.0342063	0.000962573	rs12119789	2	46876958	0.125124	0.0311172	0.000159675	rs6712910
2	157990064	0.15507	0.0400187	0.000259849	rs12694882	1	157887222	0.109459	0.0310684	0.000807058	rs61819673	1	239584624	-0.120745	0.0348362	0.000964659	rs12123979	2	223309920	-0.134521	0.0347982	0.000267829	rs4416206
2	85296484	-0.160413	0.0414531	0.00026432	rs5832632	1	157879341	0.105288	0.0299049	0.000813143	rs7545938	1	108621812	-0.144264	0.0416693	0.000976552	rs2996918	2	223303019	-0.128036	0.0332827	0.000284954	rs4299328
2	4907697	-0.144437	0.0373291	0.000264735	rs28620518	1	84435812	-0.104744	0.0297557	0.000814728	rs6703493	1	226179909	0.214995	0.0621998	0.000993709	rs1885254	2	223312132	-0.133276	0.0349239	0.000315209	rs3856550
2	34552146	-0.146918	0.0380138	0.000268625	rs7589422	1	157876927	0.106097	0.0303211	0.00087014	rs12089316	2	135125043	-0.225808	0.0516231	4.75e-05	rs11695983	2	223310807	-0.132111	0.034679	0.000322165	rs4380225
2	230025088	-0.144124	0.0373911	0.00027795	rs12612597	1	224356031	-0.12726	0.0364116	0.000881319	rs11284836	2	135117771	-0.221574	0.0518272	6.71e-05	rs3791293	2	223294255	-0.121554	0.0319652	0.000329453	rs4674646
2	46270378	-0.146394	0.0384734	0.000326889	rs1470597	1	84464205	-0.108812	0.031196	0.000900939	rs1952065	2	135116315	-0.218944	0.05168	7.66e-05	rs3828180	2	223303076	-0.125249	0.0331073	0.000351168	rs4327225
2	34562614	-0.147586	0.0390951	0.000360534	rs1434140	1	4825152	-0.131458	0.0378784	0.000951375	rs2743979	2	205188970	-0.168904	0.0400526	8.2e-05	rs56942867	2	223288369	-0.120801	0.0320393	0.000366042	rs6758392
2	24635609	-0.135831	0.0361784	0.000385477	rs35921144	1	84383079	-0.109711	0.0316581	0.000966341	rs17534614	2	135114889	-0.215688	0.0514829	9.01e-05	rs2290049	2	223310769	-0.129903	0.0344872	0.000370489	rs4508584
2	239598163	-0.172292	0.0465822	0.00046177	rs13002327	1	84382253	-0.109733	0.0316833	0.000972599	rs12184292	2	135118145	-0.20721	0.0495096	9.14e-05	rs3838501	2	223312785	-0.13116	0.0348577	0.000375298	rs4257389
2	25644543	0.149056	0.0403029	0.000462171	rs12472283	1	84374438	-0.109824	0.0317371	0.000981696	rs12748268	2	205188855	-0.166444	0.0399968	9.92e-05	rs10172481	2	223309359	-0.128602	0.0341841	0.000376142	rs11892706
2	104605595	-0.189167	0.0514416	0.000494618	rs139010766	1	84379498	-0.1098	0.0317333	0.000982777	rs141680276	2	49702599	-0.1798	0.0450892	0.000178613	rs13428108	2	201239485	-0.164093	0.0436481	0.000379319	rs296780
2	46279157	-0.144323	0.0397006	0.00056588	rs35748835	1	84379461	-0.109794	0.0317336	0.000983465	rs12410617	2	49702381	-0.179853	0.0451081	0.000178915	rs1590042	2	201239923	-0.163895	0.0436534	0.00038553	rs295124
2	38444225	-0.122019	0.0336185	0.000576373	rs13398184	1	84377515	-0.109732	0.0317187	0.000984415	rs1570690	2	49706368	-0.178868	0.0448625	0.000178989	rs13385614	2	223299655	-0.121167	0.0322762	0.000386002	rs11688301
2	230018148	-0.139518	0.0384663	0.000580986	rs7606574	1	84377435	-0.109742	0.0317217	0.000984435	rs34729989	2	196478618	-0.179733	0.0456334	0.000210375	rs10497763	2	201241967	-0.16404	0.0437069	0.00038713	rs295120
2	25643393	0.147191	0.0406451	0.000591568	rs151177231	1	84374982	-0.109686	0.0317201	0.000989294	rs4907189	2	106134835	-0.25781	0.0660268	0.000235526	rs7584398	2	223306987	-0.126392	0.0336826	0.00038804	rs6734637
2	38443852	-0.12168	0.0336478	0.000601196	rs4142657	1	84374010	-0.109632	0.0317176	0.00099373	rs67307279	2	101133342	0.172927	0.0452794	0.000312218	rs6745117	2	223305694	-0.125695	0.0335042	0.000389065	rs4673022
2	38698417	-0.121985	0.0340392	0.000666839	rs1476133	1	84372991	-0.109634	0.0317224	0.000995139	rs11400600	2	101131552	0.172824	0.0453168	0.000317798	rs869840	2	223304389	-0.124117	0.0331608	0.000400283	rs4673020
2	46257554	-0.137259	0.0383431	0.00067516	rs35332414	2	43506259	0.168102	0.0353539	1.22e-05	rs7561670	2	196473385	-0.175788	0.0464393	0.000348654	rs62203568	2	129406233	0.179055	0.0478823	0.000404717	rs10176941
2	25643397	0.146049	0.040844	0.000683719	rs112612430	2	128193812	0.143342	0.0318277	3.01e-05	rs12468304	2	14869018	-0.160867	0.0425121	0.000350163	rs4670019	2	223303665	-0.123812	0.0331266	0.000407261	rs11686246
2	230024099	-0.131979	0.036914	0.00068475	rs34482556	2	128182994	0.125596	0.0310072	0.000144569	rs2069924	2	101100712	0.171992	0.0455123	0.000355908	rs11898188	2	223291224	-0.119593	0.0320071	0.000408684	rs4499418
2	34541417	-0.14055	0.0393318	0.000688753	rs13028825	2	43797619	0.150353	0.0372085	0.000149388	rs17031056	2	101092532	0.170766	0.0452717	0.000364101	rs7572974	2	223302290	-0.122863	0.0328832	0.00040884	rs4294997
2	34540643	-0.140863	0.0394609	0.000697007	rs12473421	2	134326523	-0.140267	0.0355469	0.000205295	rs13421559	2	101103841	0.171716	0.0455353	0.000365265	rs6542955	2	223291141	-0.119617	0.0320233	0.00041023	rs6436317
2	38450009	-0.11826	0.0331905	0.000711751	rs4670244	2	36133126	-0.137858	0.0351087	0.000218969	rs6712903	2	101095733	0.171011	0.0453668	0.000367107	rs7561811	2	223302173	-0.122299	0.0327667	0.000414098	rs4674651
2	46256261	-0.136536	0.0383825	0.000724909	rs34537021	2	205177507	0.157897	0.0412512	0.000303536	rs2353849	2	101123605	0.172239	0.0463964	0.000441851	rs11884976	2	223291928	-0.119361	0.0319943	0.000416395	rs10084351
2	38687498	-0.116243	0.0326931	0.00072872	rs11695317	2	128190960	0.12425	0.032923	0.000361844	rs6710535	2	101136469	0.173241	0.046782	0.00045516	rs6755547	2	223291880	-0.119353	0.031997	0.000417155	rs10084278
2	223938748	-0.141749	0.0400498	0.000767063	rs1448299	2	128185569	0.122788	0.0326378	0.000376011	rs2069931	2	221490435	-0.14123	0.038196	0.000463521	rs6719602	2	223301545	-0.121837	0.0326666	0.000417733	rs10804305
2	25643944	0.142887	0.0404311	0.000779777	rs17745923	2	14595435	-0.176781	0.0472466	0.000401855	rs12990750	2	148158414	0.159561	0.0431871	0.000467787	rs1438883	2	223301735	-0.122188	0.0327788	0.00042053	rs10804306
2	25639673	0.146622	0.0415293	0.00078847	rs200463243	2	40429442	0.136937	0.036637	0.000407106	rs11674102	2	101128337	0.171651	0.0464848	0.000470845	rs12469068	2	223292123	-0.119103	0.0319615	0.000422163	rs4321357
2	38687134	-0.118082	0.0334504	0.000789727	rs367865	2	36078749	-0.201449	0.0540884	0.000424906	rs55782163	2	101132786	0.171342	0.0465142	0.000484645	rs13412463	2	223293168	-0.118967	0.0319784	0.000430734	rs10932954
2	25643221	0.143251	0.0406134	0.000796906	rs17802463	2	142909061	-0.183227	0.049288	0.000434569	rs13411578	2	101132747	0.171062	0.0465318	0.000496313	rs60453957	2	223294375	-0.118731	0.0319189	0.000431366	rs4674647
2	41947069	0.138614	0.039326	0.000803042	rs11896329	2	60710738	0.139249	0.0374678	0.000435942	rs11692396	2	101132587	0.170983	0.0465258	0.000498271	rs13399092	2	223294486	-0.118696	0.0319157	0.000432404	rs4674648
2	46252307	-0.136092	0.0386307	0.000807671	rs34939807	2	67081507	0.128188	0.0344922	0.000436056	rs12713575	2	148144319	0.155035	0.0428621	0.000599719	rs10189919	2	223300558	-0.120679	0.0324578	0.000433792	rs12694579
2	38697934	-0.119583	0.0339445	0.000807714	rs7588370	2	83036616	-0.153682	0.0416269	0.000471949	rs72916307	2	25029603	-0.138636	0.038379	0.000608947	rs1550111	2	223294820	-0.11863	0.0319133	0.000434878	rs4528748
2	46252302	-0.136171	0.0386787	0.000813648	rs35617557	2	36077872	-0.2107	0.0572188	0.000486683	rs58369039	2	68228800	0.144003	0.0399054	0.000616107	rs139909634	2	223294809	-0.118635	0.0319202	0.00043579	rs5838949
2	25644199	0.143534	0.0407997	0.00082019	rs34104763	2	83037515	-0.152991	0.0415669	0.000489427	rs17022455	2	205198636	-0.134873	0.0373991	0.000620569	rs10183904	2	223295341	-0.118567	0.0319085	0.000436873	rs4567924
2	24637160	-0.131421	0.0373729	0.000824141	rs67786999	2	83037261	-0.152959	0.0415673	0.000490682	rs17022450	2	205147202	0.156387	0.0433755	0.000622365	rs6752413	2	223297804	-0.118051	0.0318501	0.000450329	rs368731910
2	223941110	-0.142118	0.0404212	0.000825573	rs4674738	2	205198636	-0.118299	0.0323279	0.000523976	rs10183904	2	25028996	-0.137815	0.0382749	0.000631837	rs11692261	2	223299696	-0.120231	0.0324442	0.000451341	rs11688259
2	223940063	-0.141201	0.0402019	0.000834972	rs2034377	2	83037629	-0.153731	0.0421373	0.000542771	rs113058107	2	205147331	0.155614	0.0432201	0.000632169	rs10198084	2	223298410	-0.118394	0.0319497	0.000451527	rs11413888
2	135062062	-0.150017	0.0427196	0.000836632	rs2321733	2	83037125	-0.153327	0.0421142	0.000556102	rs17022447	2	25027150	-0.138094	0.0384625	0.000652852	rs140472512	2	223298784	-0.118486	0.0319835	0.000453028	rs4674650
2	135067753	0.143255	0.0407962	0.00083715	rs2321678	2	205086216	-0.121127	0.0335652	0.000615889	rs55794335	2	148138082	0.154747	0.0432015	0.000670393	rs10199656	2	223298246	-0.117761	0.031818	0.000458187	rs7556867
2	223930689	-0.139133	0.0396476	0.000843029	rs9283537	2	189194029	0.113103	0.0315571	0.000665966	rs7574262	2	205147009	0.155016	0.043352	0.000683794	rs373315522	2	201201190	-0.151964	0.0414043	0.000505952	rs995521
2	223939331	-0.141016	0.0401988	0.000846405	rs1868292	2	127862472	-0.105627	0.0295257	0.000680054	rs11679418	2	221492759	-0.138297	0.0387015	0.000688818	rs1568179	2	129421205	0.171887	0.0471936	0.00055357	rs6740611
2	223938651	-0.140471	0.0401158	0.000863334	rs1448300	2	9411219	0.115699	0.0324586	0.000708507	rs2709596	2	205154353	-0.140783	0.039454	0.000700106	rs6730726	2	129420604	0.170826	0.0469676	0.000562603	rs9917345
2	25641428	0.144054	0.0412317	0.000884864	rs71439176	2	103559294	-0.113217	0.0317839	0.000713942	rs4241213	2	221488825	0.138925	0.0389838	0.000710402	rs1914453	2	129419183	0.167923	0.0462489	0.000573954	rs10195698
2	25646077	0.143447	0.0412238	0.000924545	rs143439183	2	53813293	-0.129536	0.0366426	0.000777289	rs7557091	2	221486767	0.136619	0.038647	0.000777437	rs7558221	2	12346988	-0.155285	0.0428016	0.000579152	rs12475642
2	24635093	-0.128027	0.0368318	0.000935305	rs12988810	2	42171566	-0.124181	0.0351431	0.000781031	rs11673981	2	82908235	-0.160715	0.0455158	0.000787499	rs6547440	2	12347489	-0.155337	0.0428163	0.000579197	rs147264738
2	101464175	-0.126971	0.0365887	0.000952218	rs4377354	2	40432258	-0.159813	0.0452419	0.000783904	rs481800	2	160693300	-0.188722	0.0535405	0.000802762	rs10929953	2	129412140	0.167717	0.0463159	0.000591956	rs6725544
2	25638408	0.143059	0.0412702	0.000963694	rs12987881	2	83042931	-0.112276	0.0318122	0.000791533	rs58750654	2	101116571	0.164793	0.0468656	0.000824596	rs876143	2	129423384	0.174497	0.0482611	0.000602344	rs13421549
2	25646690	0.143339	0.0413712	0.000968773	rs12470950	2	53814378	-0.12896	0.0366087	0.000808319	rs4027355	2	221471181	-0.140732	0.040196	0.000864666	rs1850492	2	185834996	0.14107	0.0390394	0.000606526	rs6737640
2	107601737	0.127034	0.0367002	0.000978742	rs7566171	2	53814406	-0.128976	0.0366353	0.000813696	rs2884200	2	221489559	0.134585	0.0385515	0.000892435	rs10190825	2	129406667	0.177127	0.0491672	0.000628094	rs367941966
3	191872967	-0.14793	0.0340812	5.34e-05	rs10937532	2	36084906	-0.190553	0.0542164	0.000828833	rs59867048	2	205151875	-0.134613	0.038606	0.000904188	rs10932057	2	129416777	0.163493	0.0454116	0.000632677	rs6755351
3	36669930	-0.151351	0.0371613	0.000134091	rs17035338	2	25644543	0.125771	0.0358718	0.000851272	rs12472283	2	221486559	-0.137292	0.0394168	0.000914827	rs7581563	2	129415475	0.163458	0.0454214	0.00063581	rs9917196
3	135983286	-0.303669	0.0749229	0.000143336	rs144352088	2	133216413	0.116839	0.0333284	0.000852487	rs4508654	2	205151228	-0.133735	0.0384018	0.000916458	rs4675449	2	185850338	0.142375	0.0395847	0.000639801	rs141010082
3	133301238	-0.196073	0.0490439	0.000172586	rs9847114	2	42137293	0.112094	0.0320322	0.000869321	rs6749233	2	101150558	0.160511	0.0461507	0.000929569	rs7583325	2	129416319	0.162711	0.0452553	0.00064249	rs6738894
3	133301508	-0.195311	0.0489528	0.000177347	rs9847556	2	133213295	0.116496	0.0333205	0.000878089	rs12691816	2	205155665	-0.135445	0.0390352	0.000953475	rs10209583	2	12327199	0.113041	0.0315336	0.000664491	rs10181369
3	131884654	-0.13666	0.0343127	0.000181542	rs3914303	2	133210420	0.119997	0.0343608	0.000889022	rs9750215	2	205155852	-0.135475	0.0390502	0.000955118	rs10186019	2	185835898	0.168762	0.0471375	0.000674173	rs6741522
3	131889916	-0.141385	0.0357711	0.000200883	rs1847832	2	133216840	0.1163	0.0333048	0.000889788	rs4428065	2	160696440	-0.187449	0.0540335	0.000955482	rs11687233	2	174743152	-0.15387	0.0430282	0.000683157	rs10191574
3	131882858	-0.136584	0.0345627	0.000201363	rs9869709	2	133216591	0.116079	0.0332953	0.0009056	rs7608451	2	221485984	-0.138641	0.0400172	0.000969276	rs10573814	2	223295908	-0.116496	0.0327129	0.000716055	rs71053081
3	131889201	-0.141044	0.0357063	0.000202476	rs3851353	2	133216314	0.115825	0.0332891	0.000925502	rs7605278	2	221485491	-0.138473	0.0400453	0.000989412	rs2893597	2	174739890	-0.151879	0.0427288	0.000731285	rs6716552
3	131883484	-0.140727	0.0356337	0.000203056	rs3911812	2	133215525	0.115322	0.0332448	0.000956284	rs7560813	2	221485400	0.138418	0.0400413	0.000992598	rs10932876	2	174740566	-0.151851	0.042778	0.000742287	rs10199570
3	131893358	-0.141753	0.0359005	0.000203579	rs9839954	2	80080037	-0.123125	0.035499	0.000957685	rs10199901	3	135548161	-0.165091	0.0366236	2.97e-05	rs7625402	2	174741073	-0.151902	0.0428159	0.000746856	rs11892636
3	131892346	-0.141322	0.0357968	0.000203992	rs1010899	2	83061014	-0.136394	0.0393659	0.000968511	rs11692461	3	135587811	-0.161264	0.0362112	3.6e-05	rs1401543	2	201226248	-0.141718	0.0400122	0.000760937	rs1550293
3	131891097	-0.141178	0.0357607	0.000204025	rs1505813	2	83061158	-0.136388	0.0393712	0.000970419	rs11693707	3	135578310	-0.160474	0.03605	3.62e-05	rs59998701	2	106729992	-0.111149	0.0315808	0.000816322	rs6543374
3	131892439	-0.141319	0.0358006	0.000204337	rs1010900	2	83061226	-0.13639	0.0393776	0.00097192	rs72916336	3	135588232	-0.161045	0.0361764	3.62e-05	rs72462344	2	4513972	-0.104705	0.0297736	0.000823526	rs665188
3	131892894	-0.141394	0.035826	0.000204809	rs1513346	2	133216469	0.116333	0.0335876	0.000972208	rs35434967	3	135582293	-0.160663	0.0361729	3.75e-05	rs6762218	2	240137958	0.11819	0.0338628	0.000894569	rs11124188
3	131892931	-0.141394	0.0358281	0.000204976	rs1513347	2	133215409	0.115033	0.0332349	0.000979319	rs7560688	3	135574873	-0.16911	0.0381906	3.93e-05	rs2400701	2	223307587	-0.122977	0.0353425	0.00092487	rs4597517
3	131893233	-0.141427	0.0358375	0.000205045	rs6780271	2	133215300	0.114834	0.0332354	0.000997913	rs7604259	3	135572314	-0.168952	0.0381714	3.96e-05	rs61790396	2	4516625	-0.102344	0.0294281	0.00093021	rs589804
3	131894553	-0.141512	0.0358967	0.000207903	rs9826057	3	184174297	0.207011	0.0473493	4.79e-05	rs6806641	3	135570030	-0.1688	0.038154	3.99e-05	rs6769893	2	4517773	-0.102486	0.0294742	0.000931917	rs647207
3	131895254	-0.1416	0.0359297	0.000208704	rs1568743	3	11614969	-0.161232	0.0392093	0.000117364	rs7640358	3	135569416	-0.168748	0.0381515	4e-05	rs56382648	2	193053820	-0.104953	0.0302136	0.000942048	rs4458153
3	136639515	-0.272653	0.0700827	0.000246863	rs73231953	3	11614565	-0.161747	0.0393701	0.00011886	rs62248283	3	135591867	-0.158414	0.0362801	4.88e-05	rs6791082	2	201211716	-0.110724	0.0318926	0.000947632	rs295142
3	136516270	-0.270869	0.0698458	0.000257133	rs145416038	3	184177868	0.197038	0.0480662	0.000122575	rs9864715	3	135594236	-0.165952	0.0380574	4.98e-05	rs1607504	2	201214071	-0.113131	0.0325865	0.000947846	rs1900706
3	136622008	-0.271122	0.0701394	0.00026808	rs73231944	3	184177828	0.196013	0.0479225	0.00012642	rs9843360	3	135581237	-0.156175	0.0360075	5.4e-05	rs7618257	2	193054527	-0.10533	0.0303624	0.000955556	rs7581930
3	136607198	-0.27121	0.0703891	0.000279313	rs73231937	3	184177368	0.184722	0.0454219	0.000136845	rs6414508	3	135573194	-0.152541	0.0355343	6.31e-05	rs6798111	2	174737068	-0.148872	0.0429552	0.00096562	rs4972416
3	151142408	0.138049	0.0359619	0.000292719	rs11430981	3	54093419	-0.133283	0.0340198	0.000225466	rs17744447	3	135595793	-0.156374	0.0364295	6.32e-05	rs1914905	3	131460188	0.155446	0.0380876	0.000130306	rs6806286
3	136572792	-0.26914	0.0701586	0.000295217	rs73231917	3	11618468	-0.159651	0.0419704	0.000328164	rs2077507	3	135593480	-0.15624	0.0364024	6.33e-05	rs61790453	3	60507008	-0.162157	0.039788	0.000132864	rs9856484
3	7208996	-0.131101	0.0345553	0.000339007	rs1499149	3	5307817	-0.130449	0.0346939	0.00037863	rs3082952	3	135591711	-0.156128	0.036382	6.34e-05	rs61790452	3	60507011	-0.162191	0.0398006	0.000133066	rs9876121
3	107697427	-0.138718	0.0367618	0.000362451	rs709496	3	152276263	-0.122584	0.032634	0.000383195	rs6777044	3	135598063	-0.156573	0.0364853	6.34e-05	rs61136993	3	131459637	0.155678	0.0382683	0.000136261	rs6768562
3	136652134	-0.26262	0.0696397	0.000365184	rs73231966	3	152271192	-0.119866	0.0321945	0.00042666	rs13077817	3	135548749	-0.151692	0.0355383	6.87e-05	rs16843405	3	131459340	0.155588	0.0383321	0.000140531	rs2036999
3	136539814	-0.260936	0.069298	0.000372017	rs146780222	3	152269950	-0.118918	0.0320481	0.000444317	rs13070851	3	135574473	-0.167743	0.0405477	0.000107852	rs60581918	3	131459075	0.155539	0.0384683	0.000148153	rs2037000
3	136545540	-0.261127	0.069356	0.000372499	rs73230095	3	152265596	-0.118984	0.032101	0.000450177	rs6784379	3	135571851	-0.167667	0.0405699	0.000109383	rs1519261	3	60506381	-0.160796	0.0398065	0.00015009	rs113011443
3	107698943	-0.135947	0.0363477	0.00040379	rs709490	3	152266836	-0.11788	0.0318463	0.000457528	rs7633109	3	64949132	-0.195954	0.0476298	0.000116562	rs2583723	3	60494358	-0.149899	0.0372348	0.000157163	rs9853194
3	136644278	-0.259787	0.0696618	0.000418337	rs73231958	3	5312819	-0.119711	0.0323653	0.00046165	rs342007	3	135575079	-0.165835	0.0403847	0.000119662	rs7648592	3	60494393	-0.149633	0.0372301	0.000160702	rs17610098
3	116978325	0.14537	0.0390096	0.000422064	rs5852080	3	171748643	0.122033	0.0333172	0.000518253	rs705028	3	135581548	-0.16476	0.0402926	0.000126903	rs61790400	3	60498313	-0.148493	0.0372403	0.000178748	rs35203845
3	136621618	-0.259555	0.0697937	0.000432601	rs73231943	3	171748462	0.122076	0.0333325	0.000518917	rs57665298	3	135577451	-0.164812	0.040319	0.000127496	rs61790398	3	60499640	-0.14841	0.0372692	0.000181969	rs11706898
3	59678338	0.197153	0.0531389	0.000444985	rs7633596	3	5312323	-0.118632	0.032581	0.000555413	rs342006	3	135580877	-0.164865	0.0403361	0.000127676	rs17195888	3	60506369	-0.156284	0.039262	0.000182917	rs17063427
3	135970704	-0.287253	0.077561	0.000454521	rs67692166	3	171751474	0.11984	0.0329948	0.000571694	rs514796	3	135594794	-0.16377	0.0401656	0.000132047	rs113123287	3	60500916	-0.148246	0.0373036	0.000186936	rs9844074
3	137232597	-0.152354	0.0411815	0.000460435	rs9843686	3	171752442	0.119557	0.0329347	0.000575286	rs10604441	3	135595071	-0.163693	0.0401589	0.000132597	rs6788593	3	60498456	-0.147603	0.0372355	0.000193295	rs6446129
3	135972167	-0.286783	0.0775742	0.000464426	rs113375712	3	67467406	0.135159	0.0376431	0.00065246	rs12497043	3	135607907	-0.152873	0.037692	0.000142005	rs17196097	3	60499537	-0.147184	0.0372275	0.000200126	rs11706913
3	54199699	-0.158382	0.0428578	0.000466467	rs56393157	3	54084917	-0.13803	0.0384769	0.000659124	rs9862917	3	135606035	-0.150828	0.0375934	0.00016457	rs6414336	3	60500082	-0.146923	0.0372223	0.000204475	rs2077587
3	54203365	-0.158569	0.0430102	0.000479792	rs35029686	3	171746376	0.127502	0.0357213	0.000697719	rs507443	3	142551850	-0.196717	0.049862	0.000205809	rs9680986	3	60500347	-0.146727	0.0372178	0.000207757	rs10470699
3	136659841	-0.253999	0.0692663	0.000511278	rs73231974	3	171743570	0.129693	0.0363849	0.000708581	rs1696105	3	142552024	-0.196681	0.0498718	0.000206834	rs9682974	3	60500385	-0.146684	0.0372166	0.000208481	rs10470624
3	137232841	-0.149365	0.0409892	0.000550301	rs9824385	3	187892221	-0.142863	0.0401578	0.000724266	rs35262984	3	135604577	-0.151931	0.0387659	0.00022443	rs17249203	3	60500609	-0.146647	0.0372152	0.00020907	rs138698662
3	137233549	-0.150296	0.0413414	0.000565522	rs1467981	3	5313079	0.130512	0.0368523	0.000761826	rs1039262	3	135604659	-0.151631	0.0387191	0.000226686	rs61790457	3	60501108	-0.146355	0.037206	0.000213891	rs9824750
3	136662529	-0.250191	0.0689144	0.000574673	rs17301365	3	5307934	-0.123591	0.0350721	0.00080513	rs163676	3	135604675	-0.151632	0.0387194	0.000226691	rs61790458	3	60501499	-0.146004	0.0371989	0.000220164	rs9825127
3	136018039	-0.280379	0.077237	0.000575293	rs72229757	3	171744790	0.126779	0.0362101	0.000864489	rs513924	3	135604830	-0.151579	0.0387076	0.000226813	rs17196014	3	60500148	-0.14625	0.0373702	0.00022866	rs13319467
3	137233769	-0.150093	0.0413668	0.000578536	rs1467982	3	122022207	0.129341	0.0371997	0.000932556	rs17252533	3	87762857	0.139555	0.0356383	0.000226913	rs4468999	3	152276263	-0.12231	0.0319055	0.000297821	rs6777044
3	137237541	-0.148796	0.0412051	0.000611195	rs768496	4	181302217	0.135775	0.0337973	0.00016168	rs12649558	3	135603907	-0.151707	0.0388664	0.000236576	rs908827	3	10686437	-0.152673	0.0398881	0.000303711	rs9880149
3	137237492	-0.148787	0.0412547	0.000620144	rs768497	4	181305015	0.134514	0.0337041	0.000176612	rs2871155	3	87765182	0.1386	0.0355908	0.000243762	rs111255279	3	106091703	0.128201	0.0335139	0.000305934	rs9843329
3	136667405	-0.249494	0.0691785	0.000620164	rs1048145	4	181303228	0.133317	0.0334954	0.000183149	rs10008205	3	166746608	0.151438	0.0394606	0.000293752	rs1356768	3	106091708	0.128212	0.0335231	0.000306657	rs9843077
3	136021425	-0.278641	0.0773375	0.000627332	rs146516051	4	181306273	0.134265	0.0337748	0.000186157	rs28470983	3	166747100	0.157904	0.0413935	0.000316757	rs35785099	3	10684895	-0.153986	0.0403648	0.000316583	rs6442188
3	60505319	-0.140273	0.0389432	0.000629159	rs71949543	4	181302930	0.133416	0.0335751	0.000187183	rs10007914	3	54948834	-0.222699	0.0597893	0.000424512	rs4359784	3	10686376	-0.15527	0.0407371	0.000320072	rs9841925
3	136023800	-0.278539	0.0774081	0.000636546	rs112124471	4	181303010	0.133215	0.033532	0.000187731	rs10008005	3	54947207	-0.222034	0.0597574	0.000437241	rs75680725	3	10684287	-0.154793	0.0406499	0.000323819	rs7615757
3	35121984	-0.147813	0.0411967	0.000657791	rs71634557	4	181303318	0.132593	0.0334264	0.000191578	rs34139023	3	67789068	-0.150421	0.0410915	0.000521809	rs1459913	3	152271192	-0.119686	0.0314726	0.000329243	rs13077817
3	39244184	-0.157527	0.0439446	0.00066471	rs4295118	4	181303512	0.132391	0.033393	0.000192914	rs10032868	3	137249069	-0.183155	0.0502295	0.000546187	rs16847101	3	10683114	-0.155562	0.0409575	0.000334404	rs4577449
3	137236850	-0.147647	0.0412338	0.000673088	rs1442596	4	110708573	0.148158	0.0373892	0.000194229	rs4288008	3	166742591	0.145501	0.0399648	0.000556142	rs9836282	3	152269950	-0.11889	0.0313211	0.000336904	rs13070851
3	39242879	-0.157407	0.0439703	0.000674956	rs4234138	4	157787943	-0.14401	0.0368878	0.000236015	rs34671226	3	87783976	0.130142	0.0362906	0.000661694	rs9860340	3	10682710	-0.155686	0.041021	0.000337517	rs13072792
3	54224917	-0.141713	0.0396034	0.000678231	rs73085965	4	157788955	-0.143652	0.0368619	0.000241527	rs342318	3	87783074	0.129887	0.0362966	0.000677865	rs7649340	3	152266836	-0.117749	0.0311309	0.000352045	rs7633109
3	151158502	-0.156355	0.0437141	0.000681573	rs10663807	4	155854976	0.121653	0.0322311	0.000361296	rs12498703	3	12049218	0.182187	0.0519849	0.000855343	rs2623882	3	176385356	-0.178195	0.047175	0.000357898	rs1602217
3	136028054	-0.275706	0.0771957	0.000692964	rs112066868	4	155853830	0.121943	0.0323352	0.000365077	rs4395455	3	11614969	-0.162455	0.04644	0.000872765	rs7640358	3	152265596	-0.117932	0.0314354	0.000389172	rs6784379
3	151147731	-0.152924	0.0428206	0.000693519	rs6771904	4	37143714	0.118776	0.0317459	0.00040215	rs1426404	3	12047259	0.182046	0.0522451	0.000910959	rs34905752	3	70118356	-0.129407	0.0347102	0.000419741	rs7647661
3	137234796	-0.146679	0.041091	0.000697179	rs11329606	4	27100144	0.123304	0.0329787	0.000405485	rs741130	3	11618468	-0.170825	0.0490382	0.00091365	rs2077507	3	70094332	-0.120299	0.0323872	0.000438915	rs144831686
3	137236442	-0.147236	0.0413039	0.00070809	rs1899459	4	27101226	0.124211	0.0332558	0.00041061	rs34317599	3	179685479	-0.163478	0.0470122	0.000931324	rs5854852	3	70075953	-0.120876	0.0326128	0.000450393	rs6549264
3	137235241	-0.146508	0.0411767	0.000723145	rs1992484	4	181305784	0.126639	0.0340971	0.000439381	rs7440800	3	11614565	-0.162299	0.0466765	0.00093208	rs62248283	3	70076289	-0.120473	0.0326041	0.000467242	rs6549265
3	137236466	-0.146677	0.0412309	0.000724484	rs1899458	4	151384171	0.12459	0.0341707	0.000546655	rs62344666	3	182902887	-0.1735	0.0501698	0.000988351	rs11708191	3	10681865	-0.15373	0.0417121	0.000481766	rs6442187
3	137235258	-0.146473	0.0411864	0.000727028	rs1992483	4	151369107	0.124706	0.0342043	0.000546982	rs11733926	4	26945149	0.155926	0.0328593	1.27e-05	rs7658174	3	70085286	-0.121807	0.0330667	0.000484597	rs1388649
3	118802719	0.129408	0.0364017	0.000730108	rs1435657	4	27104293	0.123659	0.0339518	0.000553545	rs67566674	4	140602175	-0.179822	0.0421112	6.82e-05	rs77011119	3	70102730	-0.120014	0.0327497	0.000515228	rs6549266
3	137235259	-0.146417	0.0411996	0.000732758	rs59105858	4	27109464	0.126439	0.0348139	0.000572129	rs4353894	4	26948995	0.147203	0.0346753	7.44e-05	rs28454570	3	7858048	-0.116829	0.0319323	0.000525145	rs162216
3	137235491	-0.146197	0.0411862	0.000742483	rs2345323	4	27109467	0.126435	0.0348174	0.00057301	rs4353895	4	26945527	0.14711	0.0346845	7.54e-05	rs6448487	3	70073777	-0.119706	0.0327818	0.000537156	rs6772684
3	136032095	-0.27362	0.0771089	0.000745229	rs67677899	4	27110780	0.126875	0.0349565	0.000576394	rs35241736	4	140602935	-0.175504	0.0419173	9.09e-05	rs2132846	3	70084253	-0.120861	0.0332023	0.000557189	rs9809122
3	137235850	-0.146592	0.0413216	0.000747353	rs9853208	4	76617056	-0.200855	0.0555256	0.000599201	rs6818849	4	140602753	-0.175196	0.0419767	9.51e-05	rs2173207	3	7860339	-0.116556	0.0323688	0.000631401	rs161902
3	137235527	-0.146138	0.041199	0.000748467	rs9289541	4	168593031	0.122223	0.0338943	0.000621211	rs1533549	4	140602972	-0.174652	0.041856	9.54e-05	rs2132847	3	70034728	-0.144057	0.040069	0.000642836	rs17727959
3	39240600	-0.156533	0.0441534	0.000753007	rs11354999	4	151382330	0.123875	0.0345678	0.000667116	rs11946839	4	140602460	-0.175474	0.0420549	9.55e-05	rs2602250	3	70032376	-0.143968	0.0401009	0.000653263	rs902711
3	136636583	-0.21569	0.0608656	0.000756537	rs17366890	4	151375130	0.123886	0.034634	0.000681066	rs60249323	4	140602383	-0.175548	0.0420768	9.56e-05	rs2646065	3	70031744	-0.143727	0.0401651	0.000678047	rs56351003
3	118800404	0.129242	0.0365098	0.000765631	rs2117768	4	759335	-0.115005	0.0326002	0.000795521	rs6858101	4	140601777	-0.176631	0.0424123	9.81e-05	rs35174024	3	176383197	-0.156765	0.0439573	0.000704509	rs1490049
3	136412703	-0.177089	0.0500943	0.000777307	rs56888009	4	759733	-0.114731	0.0326373	0.000827097	rs6816483	4	140601361	-0.177895	0.043129	0.00011243	rs2874293	3	70034529	-0.143066	0.0401183	0.000704974	rs35180789
3	137235880	-0.14581	0.0412636	0.000780934	rs9815948	4	758221	-0.113738	0.0324345	0.000849747	rs899392	4	140601386	-0.176673	0.0431741	0.000125606	rs8192070	3	70114499	-0.123156	0.0346084	0.00072199	rs7651972
3	125965025	-0.211482	0.0598658	0.000783468	3	4	55220854	-0.107843	0.0309358	0.000906496	rs6554172	4	140601362	-0.176757	0.043229	0.000127005	rs2874294	3	33082266	0.119171	0.0335016	0.000725115	rs6805766
3	159112868	-0.145775	0.0412828	0.00078707	rs6802519	4	55225121	-0.10533	0.0302887	0.000930845	rs2412563	4	82867333	0.17168	0.0423876	0.000144722	rs320740	3	115696576	-0.11169	0.0315252	0.000758502	3
3	136069408	-0.272102	0.0771482	0.000797342	rs56057807	5	168861573	-0.175341	0.0422526	0.000103205	rs29802	4	67376464	0.220613	0.056027	0.000211081	rs7693003	3	70028293	-0.142067	0.040227	0.000785837	rs147707705
3	136637184	-0.216173	0.061316	0.000800996	rs71626032	5	168860705	-0.175545	0.0423843	0.000106093	rs29803	4	67381939	0.211171	0.0545693	0.000264303	rs2048390	3	197103161	-0.167088	0.0473603	0.000794828	rs6804851
3	136668412	-0.243217	0.0690736	0.000812205	rs73231975	5	168868506	-0.170402	0.0413719	0.000114724	rs4868643	4	67382811	0.211018	0.0545498	0.00026555	rs1022126	3	115698121	-0.113691	0.032265	0.000805763	rs77744539
3	64834213	0.154239	0.0438352	0.000818657	rs9857406	5	58676173	-0.161232	0.0450014	0.000668612	rs2028842	4	67346328	0.277609	0.0726651	0.000310901	rs17087195	3	70031039	-0.141865	0.0402657	0.000806884	rs6549260
3	136625269	-0.213531	0.0606878	0.000818895	rs35127615	5	106146084	0.10147	0.0285052	0.00071938	rs296202	4	28669712	-0.146064	0.0382783	0.00031558	rs1389169	3	115691546	-0.110098	0.0313061	0.000823238	rs7642705
3	136143829	-0.266951	0.0760434	0.000839681	rs112402636	5	60585889	-0.1261	0.0356981	0.000783939	rs7444792	4	67347363	0.277665	0.0728551	0.000320404	rs73825782	3	115691548	-0.110098	0.0313061	0.000823238	rs7642875
3	191873113	-0.111421	0.031787	0.000853682	rs10937533	5	157121496	-0.12193	0.0345522	0.000792736	rs10066203	4	67347879	0.276986	0.0727032	0.000321863	rs17087196	3	115696332	-0.11051	0.0314308	0.000825436	rs7636036
3	153269369	0.149591	0.0427066	0.000860325	rs1490550	5	26031973	0.115798	0.0330884	0.000868674	rs10039678	4	67348581	0.277568	0.0728993	0.000324251	rs17087198	3	115696561	-0.110522	0.0314346	0.000825516	rs72957757
3	136038421	-0.269293	0.0769151	0.000864597	rs4125861	5	26030577	0.115487	0.0330597	0.000886152	rs6452312	4	167095645	0.158011	0.0420116	0.000377261	rs2221058	3	115687191	-0.109779	0.0312242	0.00082583	rs12494795
3	136129591	-0.266499	0.0761867	0.000873305	rs112511298	5	26017371	0.117652	0.0337657	0.000911213	rs10036316	4	167095440	0.157902	0.0419904	0.000378102	rs2201814	3	115696775	-0.110531	0.0314395	0.000826248	rs12491850
3	7371800	-0.145118	0.0415371	0.000885047	rs1499211	5	153535857	0.108482	0.0312627	0.000952865	rs1346482	4	167092502	0.156831	0.0417899	0.000387531	rs10018884	3	115692832	-0.11049	0.0314286	0.000826428	rs4330250
3	136186919	-0.262363	0.0751012	0.000885705	rs141895959	5	157141786	-0.122281	0.0352493	0.000955755	rs10056234	4	167096598	0.158495	0.0422864	0.000393526	rs6817910	3	115694857	-0.110456	0.0314205	0.000826922	rs73860538
3	136179075	-0.262139	0.0751552	0.000901012	rs66494666	5	27591509	0.141527	0.0408438	0.000967599	rs5866832	4	26942748	0.13768	0.0367576	0.000396742	rs13129073	3	115688033	-0.109962	0.0312809	0.000827157	rs9869288
3	30011601	0.143774	0.0412257	0.0009024	rs9833335	6	21205931	-0.168389	0.0406744	0.00010675	rs6932752	4	26942749	0.137745	0.0367889	0.000398572	rs13129075	3	115695616	-0.110546	0.0314475	0.000827299	rs57132467
3	136176946	-0.260763	0.0747999	0.000906149	rs60270684	6	21218387	0.138495	0.0343938	0.000156642	rs4712590	4	180253104	-0.139523	0.0372712	0.000399521	rs13110300	3	115696704	-0.110501	0.0314385	0.000828368	rs12491832
3	7371887	-0.146043	0.0418932	0.000906346	rs9879127	6	21218054	0.137969	0.0342777	0.000157548	rs2100707	4	167069579	0.155226	0.041959	0.000460591	rs10006827	3	115691948	-0.110043	0.0313098	0.000828886	rs12486378
3	7371835	-0.146082	0.0419438	0.000915669	rs1499210	6	8621243	0.117274	0.0294159	0.000179158	rs1328874	4	70350444	-0.163568	0.0442657	0.000467057	rs1121124	3	115691313	-0.11	0.0312985	0.000829116	rs7642612
3	136398117	-0.175395	0.05042	0.000927526	rs57466072	6	8621174	0.117151	0.0295296	0.000191242	rs78180822	4	167076850	0.154381	0.0418579	0.000477583	rs13152109	3	115692435	-0.110183	0.0313512	0.00082933	rs7645780
3	30011942	0.14117	0.0406517	0.000945055	rs1449281	6	80450389	-0.121442	0.0312453	0.000249905	rs7742593	4	90067301	-0.238632	0.0648652	0.000492112	rs4552429	3	115688081	-0.109862	0.0312622	0.000829985	rs59303243
3	30012222	0.141274	0.0406975	0.000948975	rs9857808	6	8615562	0.112719	0.0292017	0.000272945	rs9393043	4	70349157	-0.163006	0.0443421	0.000496552	rs1039007	3	115691400	-0.110088	0.0313269	0.000830164	rs7610140
3	136120788	-0.265281	0.0764603	0.000954328	rs113317862	6	169298914	-0.148554	0.038493	0.000273644	rs4708535	4	70351408	-0.164111	0.0446818	0.000501697	rs33914959	3	115688708	-0.109987	0.0313	0.000830645	rs7650247
3	136044493	-0.265539	0.0767189	0.000979355	rs67452583	6	8619536	0.112137	0.0290754	0.000275895	rs2104680	4	90067836	-0.238717	0.0650314	0.000505063	rs67379048	3	115690434	-0.110054	0.031321	0.000831245	rs9880684
3	136045213	-0.26479	0.076601	0.000993009	rs17265675	6	8616862	0.111893	0.0290845	0.000284728	rs9379230	4	70350006	-0.163156	0.0444775	0.000509191	rs4557343	3	115694550	-0.11041	0.0314239	0.000831652	rs73860537
4	20864229	0.146186	0.0329847	3.88e-05	rs17556817	6	8615701	0.112051	0.0291264	0.000284851	rs9378563	4	70342432	-0.162219	0.0444782	0.00054482	rs60287057	3	115686814	-0.109659	0.0312794	0.000852195	rs4286427
4	157787943	-0.170623	0.0413548	0.000112002	rs34671226	6	8615791	0.112022	0.0291191	0.000284876	rs9393044	4	70344442	-0.159014	0.0440063	0.000606707	rs28858389	3	115686391	-0.109515	0.0313375	0.000882318	rs72957734
4	157788955	-0.169897	0.0413475	0.000118606	rs342318	6	8607128	0.112754	0.0293283	0.000287212	rs9405400	4	167069396	0.142261	0.0393906	0.000610347	rs12650012	3	131456567	-0.12383	0.0354606	0.000889636	rs11926150
4	20861949	0.145105	0.0356958	0.000137665	rs6844178	6	8621404	0.111754	0.0290789	0.00028856	rs1328873	4	127373021	-0.229589	0.0637799	0.000633772	rs1508983	3	70116426	-0.125086	0.0358879	0.000908046	rs1027233
4	44870348	-0.129683	0.0327948	0.000199626	rs4505862	6	8622606	0.111754	0.0290811	0.000288811	rs9393047	4	167081270	0.147982	0.0412139	0.000652367	rs6820271	3	170287476	0.109343	0.0313842	0.000912228	rs6444935
4	44870269	-0.129776	0.0328429	0.000201607	rs2348512	6	8623196	0.111759	0.0290868	0.000289363	rs9505495	4	167081283	0.147956	0.0412078	0.000652592	rs34512919	3	170287477	0.109339	0.0313838	0.000912486	rs6444936
4	44870275	-0.129508	0.0328081	0.000204304	rs4505861	6	8621333	0.111774	0.0290911	0.000289413	rs58818446	4	90073726	-0.240602	0.067037	0.000655488	rs7681915	3	115685923	-0.10925	0.0314015	0.000926202	rs61688074
4	20865637	0.139157	0.0356445	0.000236002	rs9291416	6	8621320	0.111774	0.0290911	0.000289422	rs140068113	4	167079178	0.146365	0.0409317	0.000683572	rs1039178	3	170289398	0.108971	0.0313354	0.000930683	rs13099049
4	44869783	-0.127835	0.0329135	0.000252204	rs4521377	6	8615441	0.112023	0.0291613	0.000290087	rs9378561	4	167079393	0.14527	0.0406538	0.000688985	rs1039180	3	176382972	-0.156448	0.0450605	0.000947136	rs9815008
4	95089137	-0.16747	0.0431322	0.000253241	rs28417458	6	8592287	0.113232	0.0294779	0.00029034	rs6900539	4	167079598	0.145149	0.0406416	0.00069316	rs12645229	3	33082216	0.114153	0.0328829	0.000948479	rs6781225
4	22895460	-0.18576	0.0478846	0.000256096	rs1446945	6	8588434	0.113119	0.0294921	0.000295793	rs141317090	4	24356772	-0.150743	0.0422245	0.00069624	rs9996168	3	70110821	-0.12383	0.0356881	0.000953527	rs1492056
4	95088558	-0.16731	0.0431456	0.000257386	rs28613890	6	156469089	0.144169	0.0375975	0.00029681	rs1037287	4	93398759	-0.140628	0.03944	0.000706006	rs12643954	3	33082489	0.114255	0.0329368	0.000956171	rs6781531
4	95088301	-0.167224	0.0431528	0.00025964	rs28398254	6	8604114	0.112737	0.0294158	0.000298777	rs58117210	4	93399079	-0.14061	0.0394458	0.000708218	rs11945497	3	60504699	-0.12094	0.0348802	0.000960971	rs10212612
4	95087769	-0.167197	0.0431549	0.00026035	rs36018707	6	80454831	0.120944	0.0315595	0.000299025	rs2092745	4	93397547	-0.14069	0.0395024	0.000715126	rs57390091	3	70039395	-0.110356	0.0318281	0.000961098	rs9310178
4	22897697	-0.186983	0.0483617	0.000267306	rs10008649	6	80454547	0.120941	0.0315596	0.000299134	rs9443695	4	57521915	0.155639	0.0437144	0.000717849	rs4260599	3	70039781	-0.10995	0.0317253	0.000965819	rs9310179
4	44869590	-0.127042	0.0329543	0.00027741	rs13144737	6	8593754	0.113077	0.029523	0.000301121	rs9505487	4	127373156	-0.225188	0.0633211	0.00072712	rs1508984	3	70039943	-0.109937	0.0317552	0.000976851	rs6549262
4	22891369	-0.18218	0.0473586	0.000285058	rs4605632	6	8584465	0.112758	0.0294479	0.000302162	rs9379226	4	57521750	0.152155	0.0428619	0.000741943	rs7675601	3	115696940	-0.113614	0.0328214	0.000978146	rs12486101
4	44869461	-0.126414	0.0329814	0.000298409	rs13125310	6	8621179	0.111728	0.0291917	0.00030384	rs1328875	4	127373160	-0.224915	0.0634156	0.000749508	rs1508985	3	70040793	-0.109903	0.0317876	0.000990968	rs1491698
4	44869175	-0.125551	0.0330179	0.000329633	rs62410899	6	8621173	0.111727	0.0291918	0.000303893	rs1328876	4	93394421	-0.141094	0.0397822	0.000749535	rs7676323	3	70035764	-0.112408	0.032514	0.00099152	rs9840397
4	34960437	-0.165668	0.0436173	0.000334311	rs62294222	6	80453170	0.120815	0.0315779	0.000305302	rs2038292	4	57521729	0.15135	0.0427802	0.000770599	rs7697969	3	70040847	-0.109875	0.0317853	0.000992842	rs1873583
4	44869112	-0.125332	0.0330263	0.000337945	rs71190279	6	169298247	-0.155016	0.0405194	0.000305511	rs12208049	4	57521486	0.15145	0.0428252	0.000773943	rs6855727	3	70035720	-0.112447	0.032538	0.000995746	rs28524674
4	135794828	-0.131116	0.034631	0.000347809	rs7655982	6	80451002	0.120732	0.0315973	0.000310315	rs2057156	4	57521412	0.151558	0.0428565	0.00077412	rs4324603	3	170287283	0.10904	0.0315551	0.000996668	rs199719634
4	135795296	-0.131052	0.0346155	0.000347973	rs1965378	6	156456193	0.141813	0.0372574	0.000325578	rs3943544	4	57519999	0.152993	0.0432704	0.000775762	rs7673777	3	70041049	-0.109871	0.0317968	0.000997156	rs1873584
4	135794855	-0.130716	0.0345424	0.000349939	rs11371311	6	8620503	0.108375	0.0286533	0.000352163	rs6597343	4	57520095	0.152555	0.043151	0.000776624	rs7656255	4	131776739	-0.191191	0.0444838	6.2e-05	rs72938367
4	44868764	-0.124884	0.0330411	0.000355194	rs4694790	6	21218670	0.137115	0.0364481	0.000376287	rs4710965	4	57521308	0.151728	0.0429263	0.000778509	rs4324602	4	127373021	-0.224251	0.0525022	6.8e-05	rs1508983
4	135797303	-0.13043	0.0345511	0.000360617	rs1506627	6	8589916	0.11029	0.0294487	0.000397347	rs980083	4	57520375	0.152576	0.0431767	0.000780587	rs3860708	4	127373160	-0.222362	0.0521056	6.89e-05	rs1508985
4	44868725	-0.124713	0.0330721	0.00036542	rs4695052	6	158631365	-0.19116	0.0511316	0.000405898	rs73583099	4	57521748	0.151078	0.0427763	0.000785377	rs7675600	4	127373156	-0.222014	0.0520568	6.95e-05	rs1508984
4	22885332	-0.174419	0.0463039	0.000370318	rs4697026	6	169327732	-0.128108	0.034356	0.000418892	rs9355110	4	134641442	-0.146475	0.0414831	0.000787519	rs17537322	4	188933414	-0.125742	0.0309611	0.000139426	rs13149074
4	44868711	-0.124483	0.033079	0.000374705	rs4694789	6	21092469	0.150348	0.0403817	0.000426665	rs113230221	4	134639633	-0.147055	0.0417076	0.000800225	rs72723516	4	188933395	-0.125285	0.0310366	0.000151483	rs13148713
4	44868668	-0.124239	0.0330722	0.000382829	rs4695051	6	169327660	-0.125857	0.0341215	0.000477156	rs9346490	4	90079570	-0.24158	0.0687402	0.000829537	rs11935644	4	188933406	-0.125442	0.0310889	0.000152386	rs13149067
4	58481417	-0.145589	0.0387587	0.000383238	rs4865252	6	21204796	-0.162374	0.0440948	0.000486616	rs6926388	4	93389386	-0.140646	0.0400988	0.000847694	rs6532370	4	188933408	-0.125349	0.0310681	0.000152525	rs13124619
4	34955378	-0.163527	0.0436155	0.000392036	rs11729074	6	21197376	-0.167584	0.0456457	0.000504094	rs7748766	4	57521325	-0.154792	0.044156	0.000852755	rs4406078	4	188930805	-0.129058	0.0319935	0.000152929	rs10026525
4	44868613	-0.123786	0.0330849	0.000402112	rs35574640	6	158631117	-0.189718	0.0519828	0.000540509	rs190522608	4	93388608	-0.140664	0.0401301	0.000853765	rs11930169	4	185716076	0.164753	0.0411289	0.000168088	rs113393691
4	22865549	-0.177504	0.0474482	0.000402731	rs403874	6	21197690	-0.164835	0.0453189	0.000562371	rs9465993	4	93388273	-0.140591	0.0401584	0.000865276	rs7678325	4	185714956	0.162638	0.0408493	0.000182389	rs7660927
4	22879079	-0.170071	0.0455067	0.000407612	rs11722687	6	21205877	-0.154327	0.0428648	0.000632516	rs34046046	4	57518121	-0.157354	0.0449751	0.000871316	rs36104107	4	93398759	-0.129633	0.0330533	0.000222391	rs12643954
4	6168055	0.14247	0.0381381	0.000409805	rs6810870	6	158631201	-0.189429	0.0528165	0.000660767	rs117063640	4	131776739	-0.189907	0.0543052	0.000875835	rs72938367	4	21129470	0.119289	0.0304223	0.000222994	rs7660973
4	44868574	-0.123536	0.0330905	0.000412932	rs4694788	6	158631200	-0.189344	0.0528378	0.000667212	rs139278151	4	187009972	-0.157606	0.0451533	0.000894006	rs4862633	4	93399079	-0.129622	0.0330582	0.000223053	rs11945497
4	44867710	-0.123595	0.0331352	0.000417318	rs34380511	6	8636504	0.105533	0.0297025	0.000734707	rs7748421	4	108874039	0.1331	0.0381871	0.000908034	rs3756271	4	26945149	0.114831	0.0292919	0.000223649	rs7658174
4	44867767	-0.123499	0.0331279	0.000420131	rs34014056	6	8639927	0.105255	0.0296582	0.000744217	rs9378564	4	136447876	-0.151882	0.0436124	0.000916386	rs11935230	4	93397547	-0.129739	0.033104	0.000224476	rs57390091
4	44868481	-0.123124	0.033109	0.000432816	rs4694787	6	8639962	0.10525	0.0296587	0.000744694	rs9379233	4	108869189	0.133065	0.0383166	0.000944704	rs28397828	4	93394421	-0.13015	0.0333409	0.000236321	rs7676323
4	102771423	0.138168	0.0372173	0.00044166	rs13148076	6	8640479	0.105226	0.0296628	0.000747814	rs9505505	4	108877283	0.133527	0.038514	0.000961956	rs4607298	4	188933470	-0.119186	0.030535	0.000236598	rs138022894
4	22878904	-0.167785	0.045245	0.000447564	rs6840245	6	158634470	-0.171876	0.0485499	0.000764983	rs6927842	4	108865288	0.133166	0.038415	0.000963309	rs9884307	4	9996392	-0.174232	0.0447876	0.000247074	rs4428284
4	95086345	-0.160557	0.0432994	0.000447979	rs28474924	6	166055463	0.176733	0.0499324	0.00076676	rs2983518	4	82871411	0.155868	0.0449654	0.000963616	rs320748	4	11483569	-0.117108	0.0305253	0.000294993	rs2029799
4	34951684	-0.161553	0.0436028	0.000452299	rs34145104	6	158634175	-0.171231	0.0483915	0.000769144	rs6909925	4	67362060	-0.135636	0.0391665	0.000973675	rs12643680	4	24462202	-0.146843	0.0382831	0.000295671	rs72411653
4	22872791	-0.171741	0.046444	0.000463052	rs372666	6	166043009	0.169426	0.0480999	0.000809028	rs35760840	4	99662849	0.149606	0.0432445	0.000984444	rs62325476	4	11490786	-0.120323	0.0314931	0.000310673	rs73225720
4	22873043	-0.17158	0.0464032	0.000463393	rs381936	6	166043029	0.169433	0.0481042	0.000809467	rs375150021	4	82874356	0.155363	0.0449179	0.00098661	rs320753	4	188933339	-0.117222	0.0306892	0.000311641	rs13124417
4	6168155	0.1349	0.0368539	0.000522208	rs6446469	6	166043030	0.169433	0.0481042	0.000809467	rs369369868	4	108862261	0.132953	0.0384652	0.000993907	rs10461142	4	11508160	-0.130939	0.0345057	0.000338168	rs10939329
4	135793022	-0.123481	0.0338564	0.000544729	rs10019109	6	166043031	0.16942	0.0481047	0.000810222	rs117544132	5	128250479	-0.164028	0.0339961	9.49e-06	rs2577472	4	102737250	0.107709	0.0284009	0.000340671	rs10028805
4	187370251	0.129242	0.0355228	0.000560485	rs6844000	6	80449350	0.113447	0.032267	0.000825693	rs9294157	5	95504135	-0.194598	0.0421892	2.04e-05	rs13163809	4	93389386	-0.127688	0.0337458	0.000350395	rs6532370
4	187369969	0.129083	0.0355082	0.000565839	rs1868896	6	80449346	0.113433	0.0322682	0.000827157	rs9294156	5	95504220	-0.194716	0.0424696	2.26e-05	rs13183436	4	93388608	-0.127724	0.0337715	0.000352455	rs11930169
4	135793083	-0.122909	0.0338207	0.000567958	rs10008697	6	158633048	-0.172133	0.0490086	0.000834978	rs7757554	5	27590789	-0.173491	0.0383512	2.8e-05	rs10053615	4	102738147	0.107753	0.0284958	0.000353207	rs4411998
4	187369855	0.1295	0.0356857	0.000577532	rs1868895	6	21196997	-0.150436	0.0428606	0.000841285	rs7748091	5	27591370	-0.173267	0.0383016	2.8e-05	rs2329655	4	93388273	-0.127645	0.0337972	0.000358486	rs7678325
4	187370427	0.129676	0.0357356	0.000577798	rs11275399	6	158632890	-0.172343	0.0491346	0.000847437	rs112576510	5	27591597	-0.173062	0.0382538	2.8e-05	rs2329657	4	185718727	0.143483	0.0380972	0.000371053	rs11132255
4	135793425	-0.122337	0.0337303	0.000581227	rs2055666	6	158632896	-0.172262	0.0491146	0.000848045	rs7757355	5	27591423	-0.173235	0.0382975	2.81e-05	rs2329656	4	13218449	-0.142175	0.0378068	0.000377934	rs59187319
4	135793327	-0.122316	0.0337335	0.00058301	rs6853230	6	169326439	-0.121341	0.0346071	0.000850977	rs9364331	5	27589541	-0.174018	0.0385009	2.84e-05	rs13155554	4	188933102	-0.117095	0.0311803	0.000384327	rs7676590
4	135794038	-0.122379	0.0337752	0.000587842	rs2055669	6	158632888	-0.172177	0.0491238	0.00085437	rs7746461	5	27588311	-0.174592	0.0386649	2.89e-05	rs10940670	4	27130508	-0.141555	0.0377944	0.000397043	rs6854700
4	135793951	-0.12237	0.0337738	0.000588065	rs4351071	6	158632806	-0.172209	0.0491363	0.000855052	rs7746315	5	44127572	-0.224207	0.0525284	6.87e-05	rs56146348	4	188933353	-0.114067	0.0304931	0.000403055	rs13148517
4	58481383	-0.13833	0.0382805	0.000606426	rs12500417	6	166058289	0.17419	0.0497042	0.000855567	rs3008045	5	44129286	-0.224166	0.0525642	6.96e-05	rs4242108	4	47097460	-0.233162	0.0626207	0.000426336	rs7663591
4	187323920	0.136106	0.037692	0.000611383	rs6832067	6	55281487	0.102196	0.0291694	0.000858168	rs1964043	5	44129549	-0.224305	0.0526747	7.11e-05	rs4242109	4	13218113	-0.140427	0.0377297	0.000428376	rs4301136
4	6168560	0.141405	0.0392741	0.000632266	rs4689353	6	8647879	0.10396	0.0296894	0.000863471	rs2224480	5	31926503	0.164143	0.0391549	8.93e-05	rs67639251	4	47098719	-0.232987	0.0626323	0.000431167	rs6854637
4	22879126	-0.168517	0.0468999	0.000647129	rs11734884	6	158632708	-0.172447	0.049264	0.000866509	rs9366023	5	128302850	-0.15201	0.0373422	0.000135044	rs2526249	4	102743687	0.105122	0.0283059	0.000439818	rs13136219
4	135793864	-0.120826	0.0338966	0.000708414	rs12641567	6	166058705	0.174403	0.0498381	0.000869406	rs3008046	5	128302876	-0.152027	0.0373479	0.000135114	rs10687563	4	13217184	-0.139804	0.0377309	0.000452006	rs2174297
4	13717545	0.143177	0.0402025	0.000715489	rs11732733	6	8648896	0.103899	0.0296937	0.000870412	rs7770688	5	128303026	-0.152025	0.0373519	0.000135339	rs2577546	4	188932673	-0.11432	0.0308571	0.000452711	rs72161610
4	27153087	-0.16488	0.046304	0.000716824	rs13107564	6	158632533	-0.172356	0.049296	0.000877726	rs59858669	5	128303195	-0.152046	0.0373632	0.000135646	rs67689208	4	188931463	-0.1159	0.0312903	0.000453876	rs150602205
4	27152560	-0.164644	0.046241	0.000717402	rs16878908	6	158632478	-0.172411	0.0493364	0.00088254	rs7770622	5	128303138	-0.152034	0.0373625	0.000135758	rs2577547	4	188931657	-0.115926	0.0313013	0.000454542	rs7669217
4	167016824	-0.135615	0.0381215	0.000724492	rs987786	6	158634687	-0.17058	0.0488243	0.000884876	rs57768253	5	128303258	-0.152173	0.0374457	0.000138232	rs17678874	4	188931456	-0.116137	0.0313617	0.000455144	rs7688834
4	13717471	0.142482	0.0400669	0.000727559	rs13120921	6	158634685	-0.170438	0.048808	0.000889743	rs35369571	5	128303266	-0.152179	0.0374477	0.000138256	rs35386300	4	188933651	-0.111918	0.0302341	0.000457282	rs6840208
4	167017026	-0.13578	0.0381945	0.000730155	rs987784	6	158632424	-0.172555	0.0494178	0.000890426	rs7758234	5	128302796	-0.151001	0.0374242	0.000152426	rs2577544	4	188931767	-0.115587	0.03123	0.000458079	rs11727536
4	167016664	-0.135126	0.0380216	0.000732564	rs4690833	6	158632154	-0.172773	0.0495256	0.000899335	rs7742634	5	128303904	-0.149938	0.0375821	0.000177456	rs115432751	4	188932016	-0.114828	0.0310381	0.000460406	rs6826910
4	102770103	-0.13175	0.0370762	0.000733583	rs7686702	6	21104749	0.13466	0.0386781	0.00091922	rs144867495	5	128303880	-0.149857	0.0375697	0.000177939	rs148157479	4	188932467	-0.114127	0.0308634	0.000463058	rs6853693
4	13713346	0.140678	0.0396176	0.000739632	rs13147974	6	158632049	-0.172664	0.0496015	0.000920729	rs7769829	5	128302969	-0.149725	0.0375397	0.000178147	rs2577545	4	188933595	-0.113006	0.0305668	0.000464243	rs6840173
4	34952394	-0.159269	0.0452266	0.000811081	rs1902286	6	8652687	0.103401	0.0297125	0.00092349	rs1328867	5	128303406	-0.149714	0.0375577	0.000179466	rs17616991	4	13211708	-0.138962	0.0375888	0.000464401	rs872401
4	34962058	-0.158395	0.0450358	0.00082255	rs7655102	6	80578095	0.166644	0.047892	0.000924906	rs1655882	5	128303449	-0.149678	0.0375545	0.000179833	rs144939162	4	188932697	-0.11382	0.0307942	0.000465558	rs6553125
4	187367234	0.124584	0.0354327	0.000825194	rs4241828	6	158632019	-0.172708	0.0496352	0.000924979	rs7769814	5	128303336	-0.149693	0.0375598	0.000179936	rs17616974	4	188932750	-0.113682	0.0307632	0.000466681	rs6553126
4	187367227	0.124561	0.0354376	0.000828109	rs2375770	6	158631728	-0.174024	0.0500418	0.000930702	rs111381191	5	128304116	-0.15132	0.037986	0.000181065	rs144908515	4	188932294	-0.114643	0.0310251	0.000466991	rs6827557
4	167015134	-0.135476	0.0385496	0.000829707	rs2173306	6	21217674	0.122548	0.0352836	0.000943349	rs2085654	5	128304075	-0.151292	0.037981	0.00018121	rs76075213	4	24462248	-0.146761	0.0397539	0.000472214	rs13435879
4	187367298	0.123657	0.0351938	0.000831621	rs4501262	6	158631823	-0.172819	0.0497842	0.00094889	rs9364851	5	128249256	-0.135853	0.034309	0.000196124	rs2522378	4	24462075	-0.146599	0.0397223	0.000473925	rs13435868
4	187366649	0.123572	0.0351868	0.000836071	rs9999651	6	156449758	0.126812	0.0365373	0.000950683	rs930670	5	128251188	-0.135507	0.0342783	0.000200451	rs2526205	4	188932202	-0.114633	0.0310617	0.000474117	rs6827337
4	187367012	0.123533	0.0352171	0.00084693	rs4508940	6	158631790	-0.172716	0.0498197	0.000962398	rs28750214	5	128262732	0.141659	0.0359231	0.000207058	rs10598721	4	188932242	-0.114641	0.0310695	0.00047509	rs6827708
4	36751080	-0.144883	0.0413114	0.000848744	rs12501007	6	8654858	0.102915	0.0296982	0.000966753	rs9405406	5	11528378	-0.163629	0.0415555	0.000211101	rs31779	4	188933237	-0.11361	0.0307942	0.00047588	rs12509192
4	111764972	-0.139651	0.0400192	0.000896426	rs7680240	6	166043832	0.17114	0.0494076	0.000971333	rs3008033	5	128246240	-0.138481	0.0353556	0.000226212	rs2522377	4	188933254	-0.113478	0.0307692	0.00047785	rs12512686
4	112234931	0.127598	0.0367441	0.00094517	rs28879400	6	21217525	0.127636	0.0368499	0.000971828	rs57097019	5	128302734	-0.147584	0.0376825	0.00022642	rs2526248	4	188930839	-0.118245	0.0320626	0.00047802	rs10004134
4	111765495	-0.137301	0.0395453	0.000946988	rs6838973	6	166060601	0.177043	0.0511359	0.000976313	rs2983525	5	179711184	0.140724	0.0363888	0.000266529	rs7721150	4	188930890	-0.117791	0.0319574	0.000481193	rs10026612
4	27130508	-0.153199	0.0442693	0.000981164	rs6854700	6	166051868	0.161587	0.04668	0.000978145	rs11755331	5	27585459	0.1881	0.0489148	0.00028634	rs10076956	4	188930819	-0.118143	0.0320549	0.00048152	rs10026530
5	2275891	-0.168846	0.037219	2.68e-05	rs36081277	6	166059816	0.176155	0.0509021	0.00098101	rs2983523	5	128302636	-0.144197	0.037892	0.000326461	rs2577542	4	188931032	-0.117125	0.0317828	0.000482272	rs10004318
5	2276364	-0.169791	0.037485	2.75e-05	rs7704173	6	166051731	0.161276	0.0466047	0.000981422	rs2983517	5	128302368	-0.141975	0.0380267	0.000412548	rs147696009	4	188933135	-0.113708	0.0308583	0.000482768	rs7654772
5	2275082	-0.166963	0.0373084	3.33e-05	rs7731302	6	158631650	-0.173001	0.0499946	0.000981838	rs73583100	5	27625711	-0.136888	0.0366764	0.000414232	rs146800059	4	188930234	-0.119222	0.0323548	0.000482813	rs6839380
5	16944367	-0.167601	0.0431112	0.000249163	rs144713688	6	158631951	-0.172428	0.0498664	0.000989777	rs7764796	5	128302700	-0.142516	0.0381895	0.000414904	rs2577543	4	188933194	-0.113528	0.0308119	0.000483245	rs7677235
5	16929101	-0.16606	0.0427461	0.000251504	rs2625190	6	158631919	-0.17251	0.0499042	0.000992741	rs7757436	5	31927317	0.136379	0.0367767	0.000447662	rs7719829	4	188930244	-0.119119	0.0323338	0.000484028	rs6839388
5	16932515	-0.16467	0.042568	0.000265497	rs3844491	6	158631917	-0.172496	0.0499293	0.000999001	rs7769665	5	31927485	0.135948	0.0366866	0.00045147	rs66741917	4	188930253	-0.118947	0.0322957	0.000485561	rs6814179
5	16929298	-0.164562	0.0425915	0.000269623	rs6554949	7	121993071	0.156864	0.0375766	9.48e-05	rs12667803	5	27623181	0.144058	0.038876	0.000451591	rs9292220	4	13213209	-0.137937	0.0374561	0.000486256	rs10008643
5	16929639	-0.164388	0.0426541	0.000278419	rs249137	7	121994612	0.155823	0.0374648	0.0001	rs10252242	5	27623472	0.144138	0.0389082	0.000453095	rs9292222	4	188933869	-0.113125	0.0307188	0.000486281	rs6840679
5	16940614	-0.161522	0.0421325	0.000297652	rs3866217	7	48551600	-0.18648	0.0458731	0.000137625	rs17132430	5	27627190	0.145163	0.039196	0.000454628	rs9292223	4	188931337	-0.116367	0.0316072	0.000487752	rs7664301
5	2275109	-0.128968	0.0342891	0.000377161	rs7732508	7	48549555	-0.186428	0.0458612	0.000137655	rs7791044	5	27621239	0.14331	0.0387113	0.000456803	rs12657278	4	27130269	-0.137605	0.0374263	0.000495605	rs13148066
5	5860950	0.170469	0.0453638	0.000381314	rs2652486	7	48549993	-0.18644	0.0458641	0.000137659	rs13237819	5	27622177	0.143028	0.0386639	0.000460884	rs10461669	4	185721370	0.142516	0.03878	0.000498319	rs11936062
5	2275408	-0.129128	0.034426	0.000390006	rs62328218	7	48552942	-0.186536	0.0458889	0.000137704	rs7792728	5	27591509	0.172885	0.0468943	0.000479924	rs5866832	4	20864229	0.10905	0.0296883	0.000501234	rs17556817
5	166445438	0.136933	0.0366308	0.00040641	rs11747242	7	48548194	-0.186331	0.0458486	0.000138126	rs17132425	5	60576278	-0.171848	0.0466163	0.000480325	rs10041973	4	13212237	-0.137626	0.0375007	0.000506453	rs872403
5	79432305	-0.148533	0.0400008	0.000440558	rs4703801	7	48548309	-0.186331	0.0458486	0.000138126	rs12667982	5	27623192	-0.133348	0.0361909	0.000483233	rs9292221	4	188931008	-0.117055	0.0320076	0.000527774	rs10004488
5	79433202	-0.146263	0.0395709	0.00046543	rs4704616	7	48549633	-0.186349	0.0458722	0.000138917	rs7776966	5	27625370	-0.133941	0.0363578	0.000484162	rs4867017	4	188930990	-0.116765	0.0319522	0.000532393	rs10016273
5	178528139	-0.134479	0.0365525	0.000491852	rs11249614	7	157833424	0.124451	0.0317725	0.00022612	rs13308843	5	128412653	-0.121015	0.0328632	0.000486628	rs7735174	4	27152923	-0.142845	0.0391245	0.000538102	rs67709112
5	79436186	-0.145431	0.0395691	0.000497716	rs55777108	7	122003582	0.152329	0.0389091	0.000227564	rs6944990	5	165894406	-0.172885	0.0469915	0.00049182	rs1799589	4	188934039	-0.112406	0.0308472	0.000550417	rs6841058
5	79434427	-0.14717	0.0400428	0.000497801	rs6870696	7	14368210	0.127483	0.0327011	0.000240418	rs12699603	5	27625213	-0.133839	0.0363991	0.000495141	rs4867200	4	188934052	-0.112218	0.0308286	0.0005573	rs6840740
5	29634027	-0.180977	0.0494792	0.000526847	rs9918231	7	116043100	0.182594	0.0470268	0.000253211	rs10252986	5	27623823	-0.133127	0.0362322	0.000499487	rs12188986	4	102761385	0.105699	0.0291382	0.000580108	rs4519797
5	79431019	-0.146351	0.0402194	0.000559533	rs6893450	7	157828264	0.121425	0.031362	0.000262608	rs7456472	5	27622298	-0.132492	0.0361513	0.000514664	rs6884742	4	102762581	0.106121	0.0292704	0.000583718	rs10032160
5	178525779	-0.131853	0.0362803	0.00056767	rs10464079	7	157833166	0.121063	0.0312902	0.000264942	rs35097524	5	27623650	-0.132038	0.0361218	0.000530725	rs12188974	4	102761395	0.105667	0.029161	0.000587415	rs4339214
5	178532814	-0.133171	0.0367214	0.00058191	rs10479524	7	21483605	-0.140788	0.0373528	0.000367551	rs2237303	5	27677421	-0.15112	0.0416769	0.000582904	rs10461834	4	102755799	0.103994	0.0287543	0.000600535	rs5860696
5	178535713	-0.133604	0.0368712	0.000587483	rs11750568	7	21482397	0.131041	0.0349638	0.000393809	rs2390534	5	95504294	0.163945	0.0452552	0.000589084	rs13187598	4	102756099	0.103922	0.0287478	0.000603766	rs4643809
5	178536319	-0.133654	0.0369242	0.000594727	rs71589483	7	157828857	0.127101	0.0339399	0.000397708	rs28699487	5	27674316	-0.149133	0.0416187	0.000667589	rs7730535	4	188933872	0.11458	0.0318222	0.000631941	rs6817635
5	166438415	0.129848	0.0361781	0.00065539	rs10044459	7	14369294	0.120282	0.0329007	0.000529749	rs10267619	5	27670624	-0.145443	0.0408768	0.000723023	rs35421240	4	93398970	-0.123254	0.034348	0.000656927	rs11945463
5	16922294	-0.165751	0.0464784	0.000704738	rs249121	7	54787261	0.112867	0.030926	0.000540586	rs11768490	5	27667081	-0.141652	0.039822	0.000725209	rs6868986	4	93398111	-0.12314	0.034427	0.000681407	rs36151863
5	120252695	0.211811	0.0594049	0.000706186	rs3213800	7	94039410	-0.118763	0.0326172	0.000555423	rs2621208	5	119122508	-0.118981	0.0335276	0.000744623	rs2115138	4	188930325	0.117389	0.032951	0.000712944	rs6839578
5	60557305	-0.170435	0.0478493	0.000714333	rs10939891	7	39260908	0.134761	0.0370306	0.000558875	rs3923506	5	27598537	-0.142364	0.040129	0.000747208	rs4235543	4	27128768	-0.139381	0.0393353	0.000757239	rs16878859
5	166444445	0.136763	0.0385054	0.00073757	rs13166570	7	94039187	-0.11855	0.0326106	0.000565809	rs2521206	5	27597903	-0.142566	0.0402041	0.000750944	rs12654131	4	118341034	-0.12954	0.0366346	0.000775092	rs17865437
5	5807619	-0.133381	0.0377052	0.000771548	rs32552	7	39254659	0.135596	0.0375068	0.000603223	rs10253095	5	27598061	-0.142488	0.0401826	0.0007511	rs12652116	4	167069396	0.119198	0.0337192	0.000777488	rs12650012
5	178536584	-0.129601	0.0369875	0.000857232	rs7719616	7	39254484	0.135609	0.0375173	0.000604503	rs10268316	5	128301174	-0.135981	0.0383845	0.000759188	rs2577538	4	118340506	-0.129637	0.0367113	0.000786767	rs17861883
5	135473762	-0.195961	0.0560209	0.00087322	rs9327744	7	21484410	-0.145179	0.0404151	0.000649042	rs9639379	5	27596101	-0.143225	0.0404788	0.000769592	rs7717117	4	93387720	-0.123215	0.034895	0.000787321	rs7677007
5	5806875	-0.129741	0.0371278	0.000882999	rs32553	7	116067175	0.157792	0.0439623	0.000655122	rs10228039	5	128300340	-0.135244	0.0383688	0.00080275	rs2577535	4	118341275	-0.128898	0.036602	0.000810999	rs4546314
5	164883810	0.134802	0.0386401	0.000899114	rs3980161	7	152689648	-0.15419	0.0429852	0.000659728	rs2191757	5	128300393	-0.135204	0.0383734	0.000806467	rs2577536	4	167096598	0.12836	0.0364657	0.000815031	rs6817910
5	178536089	-0.129147	0.0370265	0.000901042	rs7718768	7	116072835	0.157646	0.0439661	0.00066271	rs6963408	5	128300218	-0.13522	0.0383951	0.000810427	rs141866592	4	118340493	-0.129358	0.0367503	0.00081526	rs6856237
5	5806809	-0.130692	0.037477	0.000903034	rs32554	7	21492589	0.141173	0.0394089	0.00066985	rs6954854	5	128297096	-0.135116	0.0383735	0.000812312	rs2526234	4	167095440	0.127521	0.0362335	0.000816519	rs2201814
5	24155061	-0.141953	0.0409588	0.00096558	rs2115122	7	121993483	0.12435	0.0347175	0.000670858	rs10247904	5	128300176	-0.135019	0.0383714	0.000818304	rs2526243	4	167095645	0.127542	0.0362557	0.000820622	rs2221058
6	154117009	-0.14568	0.0362617	0.000161615	rs10485261	7	67697383	-0.138656	0.0387805	0.000684489	rs10243395	5	128296404	-0.134823	0.0383187	0.000819026	rs2577528	4	167092502	0.126664	0.0360583	0.000833765	rs10018884
6	154116801	-0.145653	0.0362557	0.000161657	rs10485259	7	67699174	-0.138588	0.0387809	0.000688415	rs10248573	5	128296898	-0.134743	0.0383247	0.000825819	rs77942834	4	167081283	0.123816	0.0352821	0.000842817	rs34512919
6	154115964	-0.145659	0.03626	0.00016182	rs58150756	7	115988151	0.216412	0.0606507	0.000700347	rs73203902	5	128297046	-0.134672	0.038329	0.000831669	rs2526233	4	167081270	0.12382	0.0352883	0.000844131	rs6820271
6	154117639	-0.145691	0.0362683	0.000161842	rs11155934	7	116091318	0.157403	0.0441952	0.000715195	rs73454998	5	128299971	-0.134805	0.0383676	0.000831849	rs2577534	4	167069579	0.126154	0.0361484	0.000895652	rs10006827
6	154114297	-0.145643	0.0362693	0.000162626	rs1937621	7	116089304	0.157077	0.0441265	0.00071938	rs142304510	5	128299914	-0.134731	0.0383628	0.000835697	rs2577533	4	167079178	0.121995	0.0350721	0.000928283	rs1039178
6	154112494	-0.145598	0.0362704	0.000163374	rs7739682	7	116087477	0.156986	0.0441125	0.00072146	rs146405248	5	128297427	-0.134601	0.038334	0.000837709	rs2438186	4	118339156	-0.128462	0.0370445	0.000959502	rs4619965
6	22720361	-0.173653	0.0439825	0.000203762	rs6456503	7	67647274	-0.122091	0.034341	0.000729499	rs11761163	5	128297296	-0.134591	0.0383334	0.000838242	rs2526236	4	165403992	-0.141074	0.040779	0.000984603	rs7690372
6	154114368	-0.144849	0.0366903	0.000204003	rs1937620	7	67647531	-0.120513	0.033904	0.000731167	rs11761240	5	128299709	-0.134638	0.038361	0.000841675	rs2577532	4	118338259	-0.128239	0.0370971	0.000992671	rs17866964
6	75198361	-0.275885	0.0701705	0.000215333	rs62437431	7	115996856	0.170852	0.0482462	0.000762412	rs760444	5	128297694	-0.134479	0.03834	0.000847566	rs2526238	5	34752639	-0.181426	0.036042	4.41e-06	rs334909
6	75198604	-0.274103	0.0700471	0.000228992	rs185026756	7	115995461	0.171207	0.048397	0.000771324	rs6466574	5	128297948	-0.134375	0.0383497	0.000857184	rs2526239	5	108558126	-0.144038	0.0306268	1.48e-05	rs11240996
6	154116884	-0.140641	0.0359606	0.000230631	rs10485260	7	67709503	-0.131844	0.0373872	0.000798755	rs10271580	5	128298009	-0.134346	0.0383513	0.000859571	rs2526240	5	108558247	-0.143722	0.0307352	1.63e-05	rs11240998
6	154113409	-0.143561	0.0367396	0.000233276	rs10485258	7	67712072	-0.132029	0.0374423	0.00079934	rs10235081	5	128297955	-0.134343	0.0383512	0.000859719	rs2577529	5	168257350	-0.1474	0.033574	4.49e-05	rs13170900
6	154115668	-0.140561	0.0359723	0.000233321	rs58380031	7	136051499	-0.131525	0.0375781	0.000867637	rs4442076	5	128298054	-0.134317	0.0383523	0.00086186	rs2577530	5	108557405	0.131191	0.0313118	9e-05	rs11744242
6	154112745	-0.140519	0.0359712	0.000234137	rs1937624	7	136052134	-0.131228	0.0375146	0.000873096	rs17168639	5	128298401	-0.134011	0.0383556	0.00088443	rs17616784	5	120252695	0.199065	0.0504618	0.000206061	rs3213800
6	154112647	-0.140505	0.0359692	0.000234273	rs3068455	7	136054587	-0.132921	0.0383243	0.000957891	rs66635518	5	128298210	-0.133946	0.0383657	0.000891724	rs2526241	5	108553337	0.122999	0.0315473	0.000240054	rs12656501
6	154113139	-0.140493	0.0359705	0.000234625	rs1937622	7	157834728	0.105722	0.0305535	0.000982361	rs6459830	5	128440508	-0.119475	0.0343213	0.000920622	rs766328	5	133559757	-0.151617	0.0389527	0.000245329	rs2284317
6	154119800	-0.136666	0.0349938	0.000234892	rs4869808	7	157834314	0.105739	0.0305808	0.000990091	rs6459829	5	128313080	-0.133162	0.0383451	0.000944842	rs2577423	5	133559214	-0.151331	0.0388886	0.000246078	rs2300071
6	154113090	-0.140462	0.0359664	0.000234947	rs1937623	8	8946376	-0.166584	0.0335678	5.73e-06	rs17646897	5	165821645	-0.138571	0.0399856	0.000966271	rs1392378	5	22991164	0.148607	0.0384518	0.000268717	rs2680769
6	154120137	-0.136602	0.0349808	0.000235191	rs4870228	8	8938656	-0.164131	0.0331635	6.02e-06	rs13274593	6	169327732	-0.167488	0.0382224	4.62e-05	rs9355110	5	22990958	0.148583	0.0384544	0.000269498	rs2680767
6	154119830	-0.136654	0.0349948	0.000235265	rs4869810	8	8946652	-0.16609	0.0336775	6.42e-06	rs34762233	6	169327660	-0.164605	0.0379857	5.48e-05	rs9346490	5	22991237	0.148436	0.0384205	0.000269872	rs2561696
6	154120100	-0.136598	0.0349821	0.000235413	rs4869811	8	8939723	-0.162546	0.0332607	7.56e-06	rs10503389	6	169326439	-0.160168	0.0385553	0.000101662	rs9364331	5	22991089	0.148392	0.0384526	0.000273781	rs2680768
6	154120285	-0.136581	0.0349822	0.000235778	rs4870229	8	8942661	-0.164776	0.0339015	8.34e-06	rs7011476	6	169327156	-0.146098	0.0364947	0.000169502	rs6927830	5	22991028	0.149067	0.0386669	0.00027735	rs4701327
6	154120566	-0.13654	0.0349843	0.000236888	rs7758326	8	8943229	-0.164927	0.0339804	8.55e-06	rs36022127	6	102633772	0.182835	0.0466158	0.000222219	rs60443082	5	39782692	-0.119825	0.0315496	0.000334571	rs6860457
6	154125449	-0.135996	0.0349895	0.000249865	rs11155939	8	8933663	-0.16596	0.0342081	8.61e-06	rs9650617	6	102630619	0.17683	0.0455549	0.000254113	rs3849207	5	154936207	-0.166039	0.043825	0.000344878	rs4958825
6	154125062	-0.13573	0.0349592	0.000253404	rs11155935	8	8947092	-0.163056	0.0336259	8.69e-06	rs55686280	6	102629851	0.175438	0.0453048	0.000262028	rs2399566	5	154935184	-0.165971	0.0438253	0.000346655	rs6892333
6	154125407	-0.135739	0.0349705	0.000254238	rs11155938	8	8947471	-0.16344	0.0337347	8.82e-06	rs17703572	6	161972186	-0.168718	0.0436247	0.000266307	rs6910938	5	154924449	-0.165804	0.0437826	0.000346791	rs187880810
6	154125188	-0.13571	0.0349716	0.000255036	rs11155937	8	8947558	-0.163375	0.0338347	9.36e-06	rs17703591	6	151585474	-0.156913	0.0410075	0.0003048	rs17080988	5	154937116	-0.165958	0.0438272	0.000347181	rs76657941
6	154125507	-0.135645	0.0349552	0.000255081	rs75139438	8	8941044	-0.163349	0.0338464	9.45e-06	rs17703328	6	168711170	-0.150812	0.0398777	0.000352629	rs1551988	5	154911762	-0.165846	0.0437997	0.000347383	rs75846799
6	154125182	-0.13571	0.0349723	0.000255101	rs11155936	8	8944161	-0.160558	0.0337218	1.2e-05	rs6983411	6	169327679	-0.153314	0.0414268	0.000458549	rs9364332	5	154928193	-0.165885	0.0438249	0.000348832	rs75768593
6	160771465	-0.152867	0.0394568	0.000260404	rs506823	8	8940331	-0.15839	0.0340462	1.77e-05	rs34277204	6	151588197	-0.155834	0.0421586	0.000465189	rs60525638	5	154920447	-0.165544	0.0437492	0.000350247	rs10056640
6	160771363	-0.152813	0.0394525	0.000261201	rs505870	8	8940335	-0.158426	0.0340473	1.77e-05	rs34968542	6	119421781	-0.135293	0.0371673	0.000557223	rs1547829	5	154921204	-0.166137	0.043932	0.00035284	rs10476825
6	75199201	-0.269837	0.0697056	0.000263157	rs4438928	8	8940613	-0.158524	0.0340671	1.77e-05	rs7000799	6	169299374	-0.149956	0.041284	0.000571277	rs9355025	5	154911215	-0.165192	0.0436923	0.000353839	rs17117886
6	160771766	-0.152491	0.0394158	0.00026518	rs639426	8	8942231	-0.157412	0.0344799	2.42e-05	rs9657508	6	119423903	-0.13398	0.0370748	0.000606065	rs9401124	5	154890029	-0.159522	0.0422299	0.000357718	rs9324827
6	160771810	-0.152464	0.0394161	0.000265795	rs509707	8	8941703	-0.157482	0.0346179	2.56e-05	rs7007456	6	169298914	-0.161894	0.044839	0.000612287	rs4708535	5	39770956	-0.114593	0.0304408	0.000373189	rs11960343
6	160772133	-0.152423	0.0394063	0.000265862	rs637614	8	20733771	-0.139858	0.0328825	7.23e-05	rs6996901	6	119424951	-0.133983	0.0371446	0.000619098	rs9320677	5	39770157	-0.117811	0.0314086	0.000389975	rs11739973
6	160774838	-0.151909	0.0392817	0.000266594	rs416879	8	20682562	-0.139848	0.0357295	0.000228277	rs2616150	6	119424826	-0.133645	0.0371202	0.000632506	rs59649756	5	39769829	-0.11781	0.0314232	0.000392237	rs13178308
6	160772842	-0.1523	0.0393843	0.000266707	rs539958	8	20683048	-0.156315	0.0400204	0.000234546	rs2616153	6	166055603	-0.152232	0.0422855	0.000632989	rs9348024	5	154921379	-0.159562	0.0426161	0.000398587	rs10476826
6	160774441	-0.152014	0.0393206	0.0002676	rs486359	8	20684199	-0.155859	0.0403214	0.000268123	rs2616156	6	119425463	-0.13317	0.0370215	0.000639003	rs9387634	5	154889665	-0.151769	0.0405552	0.000401057	rs9324826
6	160773819	-0.152052	0.0393321	0.00026776	rs609562	8	20683972	-0.156036	0.040377	0.000268961	rs2583669	6	119425516	-0.133068	0.037013	0.000642963	rs7769095	5	120245963	-0.115458	0.0308628	0.000402713	rs4631210
6	160774430	-0.151933	0.0393091	0.000268418	rs486339	8	31667295	-0.134226	0.0349648	0.000292594	rs7014206	6	119425969	-0.132863	0.0369999	0.000651731	rs4946395	5	108535423	0.116843	0.0312514	0.000405588	rs7735737
6	160774486	-0.151866	0.0393022	0.000269331	rs487152	8	31607252	-0.137768	0.0360302	0.000307579	rs145238733	6	119426374	-0.132968	0.0370594	0.000657803	rs4946396	5	108548375	0.120174	0.0325171	0.000466199	rs4552676
6	160775578	-0.151722	0.0392838	0.000270982	rs518295	8	20689799	-0.13436	0.0353473	0.00033114	rs2616165	6	119426756	-0.133038	0.0371055	0.000663196	rs6569039	5	120245440	-0.113333	0.0308858	0.000507324	rs6595276
6	160775510	-0.151613	0.0392571	0.000271106	rs695174	8	20689786	-0.134358	0.0353484	0.00033132	rs2583677	6	119427038	-0.133103	0.0371445	0.00066742	rs6913082	5	133568505	-0.145838	0.0402453	0.000587141	rs6894271
6	160775652	-0.151506	0.0392314	0.000271302	rs519118	8	20689755	-0.134357	0.0353503	0.000331563	rs2583676	6	119427096	-0.133139	0.0371614	0.000668847	rs6420704	5	133566905	-0.144671	0.0399781	0.000596496	rs6883322
6	160769811	-0.154408	0.040043	0.000276517	rs668871	8	20690847	-0.133879	0.0352639	0.00033619	rs2583678	6	119427438	-0.133272	0.0372451	0.000678423	rs6569041	5	133566705	-0.144451	0.0399177	0.00059657	rs6864256
6	154112263	-0.138484	0.0359522	0.000280357	rs1892356	8	20692567	-0.135858	0.0358115	0.00033929	rs2583679	6	119427484	-0.133298	0.0372583	0.000679658	rs10718274	5	133565335	-0.143785	0.0397577	0.000600762	rs6596175
6	75199556	-0.26814	0.069732	0.000286491	rs9360805	8	20695239	-0.131398	0.035027	0.000389445	rs2583680	6	119427512	-0.133295	0.0372647	0.000681115	rs6569042	5	133565485	-0.143826	0.0397841	0.000603394	rs10660974
6	160770312	-0.152026	0.0395444	0.000287302	rs474513	8	20703403	-0.14204	0.0379683	0.000402704	rs2583685	6	119427628	-0.133342	0.0373262	0.000691179	rs6569045	5	133561061	-0.142242	0.0393692	0.000607469	rs3797624
6	160770552	-0.151962	0.0395304	0.000287543	rs541091	8	20714686	-0.133055	0.035593	0.000406371	rs2583691	6	166056793	-0.153281	0.042923	0.000693957	rs2983520	5	133567441	-0.144903	0.0401079	0.00060787	rs4552681
6	160770360	-0.151988	0.0395425	0.00028804	rs539298	8	20704187	-0.141861	0.0379547	0.000407129	rs2467529	6	119427407	-0.133088	0.0373033	0.000701359	rs10718275	5	133564164	-0.143134	0.039629	0.000609744	rs10057099
6	154112099	-0.14288	0.0371748	0.000288239	rs1892358	8	20684287	-0.153326	0.041127	0.000419882	rs2616157	6	169298247	-0.168293	0.0472267	0.000710756	rs12208049	5	133558683	-0.140899	0.0390265	0.000612686	rs2300069
6	160770543	-0.151924	0.0395352	0.000288889	rs655185	8	129982547	-0.121506	0.0326811	0.000433956	rs744835	6	112456150	0.133104	0.0373676	0.000714106	rs2345806	5	133557316	-0.141014	0.0390625	0.000613416	rs2868600
6	160770918	-0.15179	0.0395092	0.000289712	rs501470	8	141140856	-0.129386	0.0348906	0.000447577	rs11996809	6	119428758	-0.133645	0.0375229	0.000714843	rs4946399	5	133558692	-0.140909	0.0390339	0.000613527	rs2300070
6	4744729	-0.156101	0.0408409	0.000309089	rs5873949	8	141140697	-0.12972	0.0349903	0.000449092	rs11993501	6	119428648	-0.1335	0.0374865	0.00071575	rs4946397	5	133557039	-0.141036	0.0390789	0.000615324	rs4993441
6	154118427	-0.134706	0.0352526	0.000310107	rs56013803	8	70378496	0.121439	0.0327838	0.00045355	rs2623047	6	119428649	-0.133508	0.0374933	0.000716754	rs4946398	5	133557876	-0.140474	0.0389275	0.000616089	rs4431386
6	75200046	-0.265443	0.0694792	0.000310818	rs62437437	8	141144451	-0.125645	0.0339411	0.00045705	rs4736142	6	119429157	-0.133807	0.0376027	0.00072224	rs6569046	5	108542865	0.110491	0.0307133	0.000638192	rs12187772
6	4740610	-0.158872	0.0415988	0.000312172	rs6941758	8	141143486	-0.126427	0.0341578	0.000457912	rs11985381	6	119429178	-0.133807	0.0376095	0.000723667	rs6569047	5	154918966	-0.155099	0.0435928	0.000723415	rs13359004
6	4743812	-0.152725	0.0400298	0.00031615	rs1933225	8	31645325	-0.128427	0.0347438	0.000465175	rs10104297	6	119430291	-0.13407	0.0378598	0.000762513	rs56799782	5	22987157	0.137698	0.0388488	0.000754777	rs2635633
6	4744063	-0.152073	0.0399343	0.000323704	rs6920511	8	31644871	-0.128511	0.0347675	0.000465329	rs1354336	6	119430143	-0.133526	0.0377324	0.000768445	rs9372522	5	34763337	-0.13016	0.0367995	0.000772673	rs55736609
6	75201565	-0.257599	0.0687433	0.000394632	rs34136110	8	31705103	-0.133348	0.0361265	0.0004731	rs1503497	6	8621243	0.124037	0.0351086	0.000782542	rs1328874	5	81160103	-0.227206	0.064941	0.000871432	rs6877846
6	154112042	-0.137379	0.0367392	0.000404965	rs1892359	8	8932551	-0.136972	0.037162	0.000481294	rs10105813	6	8621174	0.12437	0.0352119	0.000784796	rs78180822	5	156345735	-0.1143	0.0328564	0.000927195	rs10070224
6	154112108	-0.137664	0.0368336	0.00040737	rs1892357	8	31685001	-0.131207	0.0356299	0.000486457	rs10098252	6	73227318	-0.12529	0.0354791	0.000786485	rs9446690	5	112983638	-0.159438	0.0460973	0.000986926	rs2972668
6	77924273	-0.150549	0.0407129	0.000463024	rs10655600	8	70376825	0.114088	0.0309992	0.000489827	rs2244817	6	151588514	-0.14947	0.0423654	0.000794564	rs7773463	5	112982588	-0.159447	0.0461083	0.000988865	rs2972670
6	154111853	-0.135483	0.0368498	0.000495698	rs73574722	8	31665613	-0.127643	0.0346955	0.000492031	rs13282705	6	169284674	0.138023	0.0391714	0.000806024	rs12198614	5	112982472	-0.159431	0.0461122	0.000990817	rs2972671
6	75205718	-0.255919	0.0700069	0.000530244	rs199529213	8	70380849	0.11798	0.032141	0.000505207	rs1441201	6	169329012	-0.141747	0.0404619	0.000859053	rs6455452	6	25904652	-0.278939	0.0509159	8.3e-07	rs7748167
6	169287161	0.143563	0.0395487	0.000575466	rs9294929	8	80608286	-0.159349	0.0434481	0.000510323	rs2461058	6	47019680	0.183945	0.0525681	0.000870015	rs34032503	6	25905111	-0.293433	0.0629906	1.73e-05	rs9461222
6	160851766	-0.140673	0.0388227	0.000587606	rs376563	8	95934108	-0.183125	0.050064	0.000526535	rs2515235	6	73223375	-0.124597	0.035612	0.000871173	rs28821602	6	25909166	-0.290676	0.0628457	1.95e-05	rs9467635
6	160807161	0.135129	0.0376278	0.000651094	rs1317652	8	95933203	-0.183175	0.0501078	0.000530268	rs5893307	6	84212504	-0.182921	0.0529433	0.000998326	rs34586594	6	25914853	-0.287384	0.062701	2.27e-05	rs34525648
6	160807024	0.135059	0.0376259	0.000654596	rs11307065	8	31642810	-0.127211	0.0348183	0.000533735	rs7820929	6	73224795	-0.123077	0.0356264	0.000999439	rs67922954	6	25918335	-0.28546	0.0625481	2.43e-05	rs9461223
6	160807432	0.135066	0.037647	0.000658384	rs884742	8	15830136	0.128142	0.0350886	0.000536506	rs17676346	7	78091357	-0.256287	0.0522304	7.03e-06	rs10282460	6	25918473	-0.28116	0.0627305	3.25e-05	rs9295675
6	77936254	-0.147476	0.0411236	0.000661576	rs9448004	8	70382614	0.117785	0.0323783	0.000561413	rs1899276	7	78091663	-0.25757	0.0525298	7.13e-06	rs6972511	6	25931957	-0.26663	0.0602375	3.96e-05	rs6940007
6	169299374	-0.145972	0.0407877	0.000677137	rs9355025	8	80605568	-0.15752	0.0433063	0.000562167	rs1550732	7	78092725	-0.25797	0.0540424	1.14e-05	rs9649305	6	75034904	-0.221645	0.0508117	4.96e-05	rs6926606
6	22719379	-0.164488	0.0460366	0.000689785	rs72834823	8	70382622	0.118328	0.0325354	0.000563	rs2725090	7	122003582	0.187679	0.0439552	6.83e-05	rs6944990	6	75205714	-0.258686	0.0635915	0.000136329	rs201421055
6	77934709	-0.146559	0.0410225	0.000690489	rs9448002	8	20709001	-0.140228	0.0386914	0.000586128	rs1372352	7	121993483	0.162482	0.0387349	8.85e-05	rs10247904	6	7950280	-0.152962	0.0385048	0.000187877	rs155503
6	22719372	-0.164469	0.0460398	0.00069122	rs72834822	8	14121764	-0.128216	0.0358088	0.000673428	rs13257104	7	12211565	0.138314	0.0336117	0.000116187	rs1435537	6	7950549	-0.152751	0.0384824	0.000189878	rs36108641
6	160822925	0.136586	0.0382438	0.000693129	rs3105752	8	119525248	0.158329	0.0443931	0.000704006	rs11294934	7	121994612	0.177177	0.0432527	0.000123822	rs10252242	6	31146846	-0.173063	0.0457253	0.000349208	rs4713438
6	160820978	0.136437	0.0382067	0.000694064	rs3105749	8	128309591	0.10956	0.0307321	0.000707371	rs12549518	7	121993071	0.176689	0.0434929	0.000138862	rs12667803	6	154923750	-0.138161	0.0367552	0.000379945	rs9479894
6	160826045	0.13678	0.0383174	0.000697083	rs1605963	8	70385280	0.117286	0.0330392	0.000741966	rs2005370	7	12191141	0.143069	0.0369642	0.000263692	rs10228540	6	154924457	-0.137277	0.0366469	0.000396325	rs6557365
6	160826095	0.136778	0.0383176	0.000697243	rs1605964	8	31691179	-0.132427	0.0373378	0.000749404	rs13253342	7	66886959	-0.126095	0.0330622	0.000317595	rs35442969	6	53314183	-0.120048	0.0320527	0.000397106	rs10948750
6	77934075	-0.146208	0.0409851	0.000702201	rs57689856	8	128310155	0.108415	0.03062	0.00076384	rs6996866	7	66886994	-0.126023	0.0330616	0.000319816	rs12665988	6	154924818	-0.137568	0.0367915	0.000405174	rs6911568
6	160819664	0.136041	0.0381484	0.000704954	rs2872317	8	31696521	-0.131362	0.037274	0.000804329	rs1995467	7	66887032	-0.125904	0.0330491	0.000322074	rs4455725	6	65819587	-0.1097	0.0297468	0.000478237	rs6934855
6	160827670	0.136728	0.0383524	0.000707306	rs10945670	8	127308560	0.117446	0.0333986	0.000824088	rs998238	7	66887808	-0.125204	0.0329494	0.000332469	rs4993702	6	65819636	-0.109642	0.0297312	0.000478245	rs6933676
6	160827835	0.136876	0.0384034	0.000709315	rs9457918	8	80103840	-0.140334	0.0399756	0.000839711	rs1460174	7	66887872	-0.125134	0.0329442	0.000334162	rs4993701	6	65819137	-0.109724	0.029771	0.000481602	rs6934070
6	160810720	0.13424	0.0377862	0.000735598	rs3105748	8	10226868	-0.132881	0.037903	0.000852142	rs35458408	7	66887924	-0.125097	0.0329379	0.000334586	rs4993700	6	154934989	-0.128773	0.0349421	0.000482044	rs9479902
6	160813327	0.134671	0.0379308	0.000740643	rs4709426	8	95720282	0.121637	0.034731	0.000861637	rs57834487	7	66887418	-0.125471	0.0330429	0.000335408	rs5884619	6	154935504	-0.128961	0.0349965	0.000482599	rs7767528
6	98392511	0.143259	0.0404924	0.000770433	rs34132614	8	31681393	-0.124407	0.0355635	0.00087273	rs10100952	7	66887996	-0.125063	0.0329368	0.000335562	rs4993699	6	65818942	-0.109591	0.0297414	0.000482839	rs6455025
6	75206419	-0.236093	0.0667678	0.000775058	rs144267880	8	31685479	-0.129268	0.0370086	0.00088717	rs1393952	7	66889933	-0.125467	0.0331287	0.000346458	rs57422561	6	169715529	-0.130284	0.0353771	0.000486092	rs143547269
6	160776653	-0.141784	0.0401229	0.000780628	rs673736	8	15958514	0.121878	0.0350165	0.000921977	rs2410381	7	66890130	-0.125395	0.0331376	0.000350095	rs56149507	6	154934230	-0.128254	0.0348498	0.000490061	rs1554446
6	160776325	-0.141956	0.0401995	0.000786672	rs675162	8	31619756	-0.121583	0.0349446	0.000925711	rs4557661	7	66887111	-0.126325	0.033401	0.000352378	rs4289699	6	65818084	-0.10945	0.0297432	0.00049061	rs11332919
6	80227578	0.15489	0.0439903	0.000812523	rs2629468	8	15958060	0.119996	0.0346085	0.00096114	rs13262326	7	66886329	-0.127754	0.033813	0.000356799	rs34347158	6	154933335	-0.127778	0.0347664	0.000497757	rs12660806
6	162787134	-0.155227	0.044173	0.000830379	rs10945817	8	14120462	-0.141434	0.0408	0.000963283	rs73222835	7	4457003	-0.180802	0.0485881	0.000429495	rs917118	6	154926644	-0.13566	0.0369319	0.000501108	rs6923788
6	94299690	0.136024	0.0387472	0.0008396	rs9351359	8	14129729	-0.140378	0.0405328	0.000972908	rs1896210	7	4459056	-0.184608	0.049822	0.00045193	rs13235798	6	154932527	-0.128185	0.0349199	0.000505009	rs9478560
6	94300090	0.135727	0.0387153	0.000852205	rs9445138	9	114376155	-0.159824	0.0389206	0.000119659	rs7024152	7	47523302	0.140024	0.037901	0.000468066	rs2960228	6	154934999	-0.128314	0.0349582	0.00050555	rs9478564
6	160779134	-0.135366	0.0386423	0.000859489	rs641990	9	114375049	-0.158978	0.0387332	0.000120458	rs12337673	7	66887007	-0.128818	0.0350727	0.000501723	rs4424140	6	154927349	-0.134526	0.0366793	0.000510216	rs909026
6	160782934	-0.134823	0.0385168	0.000866784	rs9364552	9	114374608	-0.158743	0.0387184	0.000122316	rs201041862	7	66914593	-0.129661	0.035379	0.000514679	rs9638243	6	154931736	-0.128765	0.0351189	0.00051202	rs7769696
6	77923698	-0.141297	0.0405307	0.000906077	rs9443365	9	114373111	-0.157874	0.0386616	0.000129332	rs59502172	7	66887784	-0.121398	0.0331588	0.000521001	rs4993704	6	154935113	-0.125486	0.0342285	0.000512671	rs9478565
6	94302093	0.130919	0.037572	0.000910822	rs2022156	9	125246793	-0.150063	0.0386183	0.000250675	rs1547929	7	66887799	-0.121325	0.0331643	0.000525713	rs4993703	6	8327227	0.112151	0.0306127	0.000516957	rs2792616
6	80211529	0.16522	0.0474206	0.000911814	rs1485364	9	125247157	-0.150007	0.0386373	0.000253478	rs111441524	7	147633396	-0.164561	0.0452298	0.000560411	rs56341345	6	154936538	-0.128054	0.0350247	0.000529438	rs9478566
6	80211408	0.16529	0.047451	0.000914019	rs1485365	9	116514876	-0.14695	0.038312	0.000295743	rs1536328	7	66887704	-0.120686	0.0333433	0.000595107	rs73133432	6	154936313	-0.127889	0.0349991	0.00053289	rs17085567
6	80214959	0.1648	0.0473819	0.000929103	rs2655678	9	116506979	-0.142136	0.0387173	0.000504562	rs9792536	7	66886193	-0.130981	0.0364785	0.000652286	rs35124767	6	154935916	-0.127748	0.034972	0.000534935	rs62434192
6	160848167	-0.144258	0.0414783	0.000929718	rs2665357	9	720832	-0.12019	0.0332203	0.000598007	rs4742292	7	66886908	-0.12883	0.0358812	0.000652625	rs35690867	6	154935664	-0.127649	0.0349553	0.0005368	rs7770447
6	77921902	-0.140583	0.0404558	0.000938224	rs4265000	9	130997868	-0.224435	0.0622612	0.00062371	rs13285411	7	4448064	-0.190535	0.0531838	0.000669122	rs13309608	6	154936442	-0.127848	0.0350209	0.000538814	rs60760402
6	80226461	0.163906	0.0472298	0.000951734	rs2575214	9	116519711	-0.132329	0.0371138	0.00070631	rs10981913	7	4447948	-0.190619	0.0533076	0.000683605	rs36160703	6	169327732	-0.122546	0.0339067	0.000605204	rs9355110
6	162789197	-0.154433	0.0445092	0.000953816	rs7768039	9	106730859	0.119995	0.0341842	0.000840389	rs1348455	7	66890666	-0.127598	0.0359318	0.000739077	rs62465190	6	143856734	-0.133299	0.0369028	0.00060917	rs1890402
6	80226957	0.163814	0.0472161	0.00095456	rs2803194	10	54912220	-0.143939	0.0375853	0.000301589	rs7924282	7	66891268	-0.127806	0.0360464	0.000752054	rs10235884	6	74992577	-0.218439	0.0605628	0.000619613	rs67076726
6	80225884	0.163869	0.0472602	0.000960733	rs2575216	10	54912180	-0.143855	0.0375787	0.000303136	rs7908211	7	115993091	0.166208	0.047056	0.000784587	rs1633724	6	143858683	-0.132516	0.0367548	0.000622373	rs9484759
6	160770512	-0.142948	0.0412276	0.000960971	rs34841782	10	54912142	-0.143643	0.0375599	0.000306859	rs7908108	7	12200931	-0.123695	0.0350286	0.000786767	rs10247705	6	33075666	-0.114335	0.0317556	0.000632271	rs3128930
6	164104417	-0.118885	0.034387	0.000991379	rs2181362	10	54912135	-0.143578	0.0375537	0.000307973	rs7924143	7	12211198	-0.124877	0.0353711	0.000788704	rs7789966	6	32161852	-0.134672	0.0374277	0.000636802	rs204989
6	98400834	0.138876	0.0401865	0.000995998	rs11757426	10	54910654	-0.158067	0.0414823	0.000321172	rs4935393	7	12204161	-0.123953	0.0351227	0.00079201	rs6973758	6	32161366	-0.134315	0.0373817	0.00064723	rs204991
7	78018226	-0.180172	0.0407228	3.98e-05	rs12540684	10	54911225	-0.157073	0.041257	0.000324644	rs6481000	7	12203141	-0.123803	0.0350837	0.000792916	rs2193490	6	32161430	-0.134032	0.0373186	0.000650379	rs204990
7	22918300	-0.157188	0.0368311	6.88e-05	rs7810533	10	54912475	-0.141301	0.0375052	0.000369502	rs11003421	7	12206846	-0.124287	0.0352209	0.000792918	rs13240800	6	154928528	-0.124202	0.034714	0.000679214	rs4302678
7	46808678	-0.31275	0.0741091	8.11e-05	rs61111808	10	54906048	-0.144713	0.0384888	0.000378796	rs10824904	7	12205566	-0.124103	0.0351704	0.000793328	rs7799366	6	8309900	0.115348	0.0322707	0.000686691	rs2937861
7	46807819	-0.311571	0.0740264	8.43e-05	rs56863848	10	54906844	-0.144218	0.0383573	0.000378815	rs7098916	7	12204202	-0.123925	0.0351207	0.000793528	rs6973620	6	154936452	-0.121081	0.0338932	0.000690964	rs60736424
7	46806919	-0.310611	0.0738874	8.58e-05	rs17151102	10	54909113	-0.141792	0.0377202	0.000379805	rs12258432	7	12205417	-0.124082	0.0351664	0.000793804	rs7798934	6	8326051	0.110708	0.031001	0.000693913	rs2792614
7	77993705	-0.173101	0.0416835	0.000102177	rs9641383	10	54912078	-0.140651	0.0374626	0.000385561	rs7924120	7	12202081	-0.123673	0.0350523	0.00079425	rs2060483	6	4743812	-0.125166	0.0350636	0.000697027	rs1933225
7	22917872	0.163222	0.0400254	0.000131779	rs35195954	10	54912052	-0.140614	0.0374575	0.000386129	rs7924105	7	12200775	-0.12348	0.0350075	0.000796712	rs4281019	6	4744063	-0.124761	0.0349709	0.000701697	rs6920511
7	22917887	0.159652	0.0397274	0.00016095	rs62450566	10	54907863	-0.143631	0.0382659	0.000386714	rs7913517	7	23054480	0.147611	0.0421796	0.000868931	rs4719727	6	4744729	-0.127555	0.0357974	0.000711342	rs5873949
7	22916280	0.15881	0.0395773	0.000164251	rs4236309	10	54907803	-0.143613	0.0382738	0.000388279	rs7898451	7	23054457	0.147537	0.0421672	0.00087086	rs7790324	6	154931499	-0.121653	0.0341774	0.000719904	rs7769675
7	77995513	-0.166617	0.0418915	0.000184892	rs7791883	10	54911821	-0.140216	0.0374207	0.000394948	rs4142737	7	12209100	0.130813	0.0374232	0.000880071	rs35330331	6	8326720	0.109725	0.0308342	0.000721977	rs2792615
7	22913019	0.155144	0.03946	0.0002153	rs6979715	10	54911733	-0.140064	0.0374099	0.000398771	rs4142736	7	21727627	0.143912	0.0413865	0.000931548	rs62445284	6	154933171	-0.118978	0.03345	0.000725743	rs11155986
7	21269555	-0.171798	0.0441768	0.000248136	rs141027616	10	54911666	-0.13998	0.0373914	0.000399308	rs4142735	7	21728027	0.140246	0.0403339	0.000932018	rs12669737	6	154933077	-0.119034	0.0334664	0.000725945	rs11155985
7	21246169	0.145026	0.0373732	0.000255118	rs17144041	10	54911100	-0.141318	0.0377493	0.00039934	rs6480999	7	66908016	-0.121972	0.0351066	0.000940101	rs6460347	6	154933597	-0.119119	0.033515	0.000731909	rs9478561
7	77996712	-0.162741	0.0421203	0.00026963	rs2215377	10	54911658	-0.13986	0.0373796	0.000401924	rs6481003	8	8942231	-0.187712	0.0389749	9.8e-06	rs9657508	6	8326905	0.109169	0.030742	0.000739061	rs2817084
7	77988199	-0.163848	0.0431759	0.000337941	rs6978162	10	54911319	-0.139442	0.0373055	0.000406865	rs6481001	8	8941703	-0.187475	0.0391692	1.09e-05	rs7007456	6	169327660	-0.119665	0.033713	0.000742791	rs9346490
7	106409202	-0.166901	0.0440411	0.000343762	rs28470948	10	54911437	-0.139519	0.037366	0.00041216	rs6481002	8	8940613	-0.18369	0.0389731	1.42e-05	rs7000799	6	65817878	-0.101584	0.0286403	0.000749008	rs9688820
7	106408468	-0.157603	0.0425437	0.000453179	rs7798845	10	54906774	-0.153635	0.0424322	0.000592808	rs7080460	8	8940335	-0.183396	0.0389697	1.46e-05	rs34968542	6	65817732	-0.101588	0.0286424	0.000749299	rs9688481
7	22907231	-0.140973	0.0382696	0.000484586	rs17147395	10	111755762	-0.14226	0.0398047	0.000687655	rs7083619	8	8940331	-0.183349	0.038969	1.47e-05	rs34277204	6	8327665	0.109591	0.030913	0.000753134	rs2652856
7	106409493	-0.155448	0.0423863	0.000510603	rs11978871	10	52008748	-0.117492	0.0330882	0.000739642	rs2196463	8	8944161	-0.178824	0.0391322	2.38e-05	rs6983411	6	4736583	-0.14393	0.0406062	0.000754594	rs4960042
7	106409499	-0.155338	0.0423816	0.000514174	rs11975736	10	52006233	-0.11744	0.0331439	0.00075743	rs1369863	8	8933663	-0.179747	0.0402004	3.38e-05	rs9650617	6	53306195	-0.109928	0.0310476	0.000763915	rs9474538
7	39544787	-0.126352	0.0344915	0.000517422	rs6972153	10	52006771	-0.11806	0.0333551	0.000766663	rs2043618	8	8943229	-0.16868	0.0406422	0.000103012	rs36022127	6	4736139	-0.143884	0.0406783	0.0007724	rs56986849
7	106409504	-0.154759	0.0422566	0.00051892	rs11972155	10	52006649	-0.118095	0.0333783	0.000770064	rs2043615	8	8942661	-0.168109	0.0405765	0.000105639	rs7011476	6	8302916	0.115215	0.0326112	0.000782477	rs2792606
7	77984189	-0.15959	0.0438869	0.000563879	rs6965501	10	52006502	-0.118146	0.033396	0.000770894	rs2043614	8	8941044	-0.167388	0.0404265	0.000106527	rs17703328	6	8301760	0.115364	0.0326742	0.000788055	rs1604489
7	39545063	-0.129596	0.0357155	0.000578175	rs72332553	10	52006252	-0.118193	0.033421	0.000773897	rs1369864	8	8938656	-0.163353	0.0400501	0.000131442	rs13274593	6	8330781	0.1107	0.0313642	0.000791144	rs2173986
7	77981388	-0.159104	0.0440202	0.000604953	rs758711	10	52006528	-0.118015	0.0334048	0.000782728	rs2060562	8	8947471	-0.164908	0.0405437	0.000136559	rs17703572	6	53310454	-0.110936	0.0314657	0.000800778	rs6904376
7	99655	-0.125663	0.0349799	0.000648585	rs12670641	10	52009061	-0.117145	0.033169	0.000785527	rs2217900	8	8947558	-0.165173	0.0406354	0.000137796	rs17703591	6	51026709	-0.159191	0.045252	0.000820523	rs729433
7	99852	-0.127799	0.0359031	0.000719692	rs12718090	10	111732025	-0.143509	0.0407145	0.000803001	rs1571617	8	8947092	-0.163944	0.0404517	0.000143455	rs55686280	6	75198361	-0.217632	0.0620008	0.000840629	rs62437431
7	22907053	0.136081	0.0384869	0.000775672	rs10488279	10	111729503	-0.142883	0.0407399	0.000848425	rs7068482	8	8939723	-0.160899	0.0401808	0.000168878	rs10503389	6	51023555	-0.158698	0.0452209	0.000842591	rs4621635
7	22903943	0.13045	0.0369019	0.00077741	rs10269926	10	52007626	-0.11311	0.0326851	0.000981141	rs2813306	8	8946652	-0.162041	0.0408504	0.000191589	rs34762233	6	145090093	0.122508	0.0349158	0.00084455	rs200506275
7	77987467	-0.157246	0.044504	0.000781727	rs6973107	10	52007179	-0.113266	0.0327509	0.000987857	rs2813309	8	8946376	-0.161069	0.0408191	0.000205345	rs17646897	6	65816818	-0.0987587	0.0281671	0.000851159	rs6939268
7	22905813	0.134843	0.0382743	0.000807285	rs6958871	11	107456052	-0.121891	0.0287592	7.62e-05	rs661708	8	25436070	-0.155538	0.0396884	0.000224594	rs7837356	6	65816815	-0.0987478	0.0281652	0.000851569	rs35407072
7	19001691	-0.147978	0.0420419	0.00081567	rs6461396	11	107454081	-0.121678	0.0288735	8.28e-05	rs504712	8	82024400	0.149906	0.0385882	0.000251536	rs77235879	6	75198604	-0.216822	0.0618464	0.000852112	rs185026756
7	22903945	0.134341	0.0382676	0.000839505	rs78792769	11	12624678	0.137487	0.034604	0.000187499	rs12277767	8	20689799	-0.157122	0.0405187	0.000257427	rs2616165	6	8329434	0.110806	0.0316429	0.000862957	rs2652854
7	22902081	0.134622	0.0383674	0.000844286	rs112562503	11	12625227	0.137569	0.0347452	0.000196327	rs12292638	8	20690847	-0.156712	0.0404138	0.000257487	rs2583678	6	65816812	-0.0984488	0.0281391	0.000871435	rs6915644
7	22905282	0.13351	0.0382103	0.000883962	rs17147383	11	7711924	0.125861	0.0331289	0.00033332	rs10839843	8	20689755	-0.157125	0.0405217	0.000257609	rs2583676	6	4740610	-0.127901	0.0365701	0.000874787	rs6941758
7	39542573	-0.125718	0.036021	0.000894922	rs7794132	11	7711872	0.125899	0.0331673	0.00033685	rs10839842	8	20689786	-0.157112	0.0405203	0.000257775	rs2583677	6	169158222	-0.141873	0.0405817	0.000878713	rs57097913
7	77987710	-0.155349	0.0446341	0.00092224	rs6977674	11	7714057	0.124789	0.0333303	0.000398811	rs10839844	8	20695239	-0.15474	0.0400884	0.000272982	rs2583680	6	33055197	-0.13674	0.0391166	0.000879483	rs72500564
7	153284159	-0.175808	0.0505798	0.000935723	rs35304724	11	32204168	-0.142818	0.0382564	0.000413065	rs880587	8	134244561	0.141172	0.0373811	0.000358759	rs2977553	6	169158279	-0.141745	0.0406068	0.000893439	rs59469910
7	22906899	0.132693	0.0382887	0.000966036	rs7781055	11	7713782	-0.139075	0.0373382	0.000424494	rs7945112	8	119959278	0.255595	0.0692591	0.00047422	rs3134062	6	75199201	-0.213903	0.0614937	0.000928149	rs4438928
8	70455237	-0.209876	0.045126	1.78e-05	rs12543741	11	7710877	0.125699	0.0339161	0.000450714	rs4503519	8	20682562	-0.153175	0.0415888	0.000485534	rs2616150	6	51014137	-0.15676	0.0451278	0.000942042	rs7740651
8	119543439	0.191456	0.0456503	8.87e-05	rs60937446	11	7710750	0.125802	0.0340722	0.000471446	rs4277100	8	119956505	0.254378	0.0693704	0.000511343	rs3102729	6	75199556	-0.212722	0.0614924	0.000985081	rs9360805
8	1542540	0.146203	0.0363937	0.000161732	rs2956935	11	97175356	-0.11911	0.0326596	0.000545076	rs7129414	8	134241137	0.139236	0.0380671	0.000526829	rs2929970	6	50998679	-0.154989	0.0448301	0.000991472	rs13191557
8	1542825	0.140127	0.0357896	0.000227334	rs2957051	11	130065696	-0.159276	0.0438124	0.000565656	rs858710	8	134244763	0.135298	0.0370628	0.000539003	rs2977554	6	50998485	-0.154953	0.0448314	0.000994244	rs35745664
8	1542895	0.140377	0.0358813	0.000229653	rs2956936	11	130064223	-0.156212	0.0435528	0.00066042	rs610005	8	134242455	0.138534	0.0379851	0.000544963	rs2929972	7	21937057	-0.128168	0.0305208	8.71e-05	rs35496014
8	1541868	0.139962	0.0358826	0.000238725	rs75347231	11	97173682	-0.11537	0.0324085	0.000718969	rs7483013	8	8941146	-0.135255	0.0375002	0.000619666	rs11434262	7	94039187	-0.127345	0.0313226	0.00013741	rs2521206
8	1592959	0.143046	0.0373058	0.000296926	rs34419529	11	111623694	0.119634	0.0336448	0.000728255	rs10653851	8	123489873	-0.151292	0.0420256	0.00063318	rs4871267	7	94039410	-0.127384	0.0313393	0.000137837	rs2621208
8	94691905	0.15583	0.041008	0.000332368	rs6983006	11	7711961	-0.131448	0.0370237	0.000740843	rs10769817	8	134242033	0.136365	0.0380902	0.000674518	rs2977549	7	18023933	-0.115378	0.0299016	0.000274215	rs62446919
8	121950167	-0.155885	0.0415104	0.000384435	rs16894449	11	97170210	-0.112286	0.0319051	0.000816694	rs10219397	8	59695946	0.150134	0.0423751	0.000758278	rs16923870	7	157388126	-0.189706	0.0492764	0.00028224	rs73163816
8	70451302	-0.157736	0.0430211	0.000512124	rs13281284	11	97158385	-0.107951	0.0308157	0.000859377	rs11225906	8	134243550	0.131115	0.0373063	0.000829091	rs2977551	7	157388047	-0.18896	0.0492076	0.00029147	rs73163815
8	80551442	0.137171	0.0375076	0.000527635	rs1159737	11	97158823	-0.10782	0.0308319	0.00087582	rs11225914	8	119951005	0.255607	0.0727672	0.000834009	rs3102725	7	157388012	-0.1883	0.0491139	0.000297385	rs73163814
8	80553080	0.135328	0.0370108	0.000528866	rs2029819	11	97158824	-0.107829	0.0308366	0.000876525	rs11225915	8	57559056	0.127314	0.0362634	0.000838895	rs10958490	7	157387088	-0.187978	0.0490783	0.000301094	rs143580115
8	70451613	-0.157499	0.0431	0.000532547	rs12678877	11	114404821	0.191007	0.0546364	0.000878788	rs10891694	8	137543379	-0.127576	0.0363611	0.000844759	rs7837030	7	157387095	-0.187986	0.0490891	0.00030177	rs2366642
8	80552686	0.13622	0.0374293	0.000558483	rs34533772	11	97159175	-0.134392	0.0385482	0.000905611	rs10437715	8	137542859	-0.128235	0.0366479	0.000870185	rs11986483	7	157387441	-0.186155	0.0488519	0.000321024	rs10274279
8	80553068	0.135828	0.0373748	0.000567812	rs2029818	11	114334939	0.17928	0.0514984	0.000920008	rs149362380	8	25435701	-0.141564	0.0404636	0.00087173	rs10481337	7	157387071	-0.186348	0.0489971	0.000328855	7
8	98938852	-0.142059	0.0391683	0.000581261	rs12550816	11	126677051	-0.160422	0.0462044	0.00094696	rs34475898	8	58332872	0.220898	0.0631894	0.000879199	rs371026846	7	132063153	-0.145103	0.0383559	0.000351254	rs10954373
8	98938887	-0.142086	0.0391758	0.000581265	rs12548243	12	30618087	-0.149693	0.0372006	0.000158135	rs55908490	8	110085818	-0.122471	0.0350458	0.000882533	rs4506180	7	18025048	-0.109072	0.0291135	0.0003957	rs6943133
8	98939278	-0.142041	0.0392438	0.000595207	rs2513839	12	30610755	-0.146316	0.0365068	0.000166881	rs16906414	8	110085366	-0.122505	0.0350849	0.000890645	rs7832479	7	18024391	-0.109178	0.0291808	0.000402164	rs11561813
8	1600382	0.142062	0.0393452	0.000612107	rs9644258	12	30615216	-0.147229	0.0367392	0.000167162	rs12582764	8	25436064	-0.14147	0.0405262	0.000892992	rs7814858	7	90869684	-0.117162	0.0313334	0.000405064	rs9886237
8	70453507	-0.157116	0.0435678	0.000620717	rs12542806	12	30600908	-0.144535	0.0360827	0.00016815	rs6487912	8	137541081	-0.130863	0.0375651	0.000913295	rs1444028	7	18024224	-0.109112	0.0292054	0.000409276	rs11536426
8	121952407	-0.162262	0.0456106	0.000724241	rs6996852	12	30595484	-0.1451	0.0362678	0.000170924	rs61921064	8	25436829	-0.141042	0.0407734	0.000985577	rs7838210	7	18024216	-0.109128	0.0292137	0.000409941	rs13222253
8	23185202	0.139696	0.0399953	0.000887503	rs9792307	12	30607777	-0.146153	0.0366487	0.000178436	rs56897029	8	110086095	-0.122198	0.0353364	0.000988697	rs4559217	7	18024152	-0.109081	0.0292568	0.000419505	rs13222153
8	23185179	0.139745	0.0400229	0.000890809	rs13270949	12	105695861	-0.109909	0.0282649	0.000248408	rs11112458	8	58333053	0.218531	0.0632048	0.000990654	rs7831519	7	90877611	-0.114173	0.0308315	0.000455205	rs10240068
8	23185244	0.141137	0.0404365	0.000894366	rs13263698	12	105695459	-0.108292	0.0280884	0.000277139	rs10861384	8	25436941	-0.141033	0.0408028	0.000993879	rs7841982	7	29367916	-0.126284	0.0349099	0.000599044	rs10241267
8	23185099	0.139704	0.0400392	0.000897575	rs9792326	12	105695541	-0.108314	0.0280964	0.000277404	rs11112457	9	7174673	-0.134663	0.0344692	0.000233866	rs913588	7	107308341	-0.121675	0.0338041	0.000634366	rs6949189
8	23185137	0.139711	0.0400425	0.000897921	rs9792184	12	105695312	-0.108266	0.0280859	0.000277673	rs10861383	9	11168364	-0.203811	0.0529619	0.000283722	rs1931382	7	107309812	-0.119952	0.0333429	0.000638151	rs2395910
8	23184926	0.139835	0.0401055	0.000904651	rs9792302	12	105694812	-0.108159	0.0280649	0.000278517	rs10861382	9	114214336	-0.169972	0.0456142	0.000422368	rs7038764	7	90872842	-0.109144	0.0309847	0.000808632	rs10244545
8	23184989	0.139773	0.040261	0.000947963	rs6984693	12	105694513	-0.108093	0.0280533	0.000279218	rs7966786	9	125247157	-0.16493	0.0449356	0.000505779	rs111441524	7	106409504	-0.12905	0.0368558	0.000863759	rs11972155
9	130997868	-0.301501	0.0675501	3.47e-05	rs13285411	12	105691466	-0.107538	0.0279488	0.000284253	rs7302933	9	125246793	-0.164671	0.0449317	0.000514695	rs1547929	7	106409202	-0.13514	0.0386645	0.000880858	rs28470948
9	74273682	0.143866	0.0352089	0.000128202	rs1854495	12	105689407	-0.107259	0.027885	0.000285376	rs10746015	9	11161790	-0.194606	0.0535347	0.000566141	rs1931430	7	106409499	-0.128868	0.0370027	0.000916027	rs11975736
9	74272001	0.140445	0.0346257	0.000141896	rs11142949	12	105689523	-0.107271	0.0278882	0.000285384	rs11112453	9	135760954	0.162024	0.0446415	0.000576508	rs11243924	7	106409493	-0.128858	0.0370128	0.00091959	rs11978871
9	74274239	0.145119	0.0362686	0.000170669	rs4069915	12	105689315	-0.107235	0.02788	0.000285543	rs10746014	9	11158314	-0.191942	0.0531928	0.000616439	rs1931423	7	106408468	-0.129272	0.0372344	0.00094748	rs7798845
9	74274426	0.145175	0.0362955	0.00017149	rs10781034	12	105690259	-0.107385	0.0279219	0.000285926	rs7298167	9	11155536	-0.191439	0.0530706	0.00061877	rs7862974	7	90877801	-0.106745	0.0308459	0.000981204	rs10243298
9	74273840	0.14297	0.0359148	0.000182759	rs1854497	12	105689566	-0.107272	0.027905	0.000287536	rs10861381	9	11157912	-0.191738	0.0531633	0.000620074	rs949746	7	90877853	-0.106728	0.0308432	0.000981973	rs10953042
9	125209571	-0.148992	0.0388225	0.000293668	rs2012325	12	105689665	-0.107922	0.0280778	0.000288033	rs67764215	9	11157936	-0.191742	0.0531662	0.000620298	rs12351334	7	90878249	-0.106626	0.0308283	0.000986935	rs6465306
9	125211469	-0.158691	0.0415116	0.000308431	rs2793190	12	129249312	0.147054	0.038392	0.000300946	rs10773573	9	87233261	0.124726	0.0345929	0.000622129	rs1332891	8	31151301	-0.235994	0.0506038	1.7e-05	rs56198459
9	125213725	-0.158506	0.0415889	0.000320341	rs2793191	12	105689161	-0.107008	0.0279584	0.000303839	rs10735400	9	11163466	-0.19571	0.0543118	0.000626272	rs7030924	8	31147353	-0.250776	0.0567541	4.07e-05	rs28385361
9	125208075	-0.157887	0.0416073	0.000338178	rs10985637	12	129249817	0.148031	0.0387052	0.000306665	rs6486726	9	135746277	0.15867	0.0441599	0.00064723	rs10600299	8	23181742	0.147161	0.0339423	5.44e-05	rs4323477
9	125216444	-0.158406	0.041749	0.000338673	rs1771786	12	129250207	0.148781	0.0389699	0.000313509	rs10773575	9	135748311	0.158912	0.0442279	0.000647335	rs11792755	8	23181844	0.146864	0.0340098	5.77e-05	rs4549777
9	125213321	-0.158169	0.0417439	0.000344478	rs2778627	12	129250074	0.148159	0.0389225	0.000325347	rs7312806	9	135751859	0.159148	0.0443276	0.000653023	rs10901218	8	23184260	0.138117	0.033894	0.000133121	rs7812647
9	125218053	-0.157669	0.041821	0.000366418	rs2778628	12	16770718	0.139016	0.0371107	0.000396286	rs34303562	9	135740858	0.157699	0.0439303	0.000654109	rs10901217	8	23184125	0.137976	0.0339089	0.000135821	rs7845846
9	6993848	0.170993	0.045447	0.000375607	rs2760660	12	129250270	0.143997	0.0384558	0.000398219	rs10847686	9	106883085	-0.135537	0.0378401	0.000670713	rs7350148	8	23184852	0.137068	0.0338347	0.000144299	rs9792301
9	113695828	-0.15355	0.0408919	0.000384831	rs2418118	12	129250266	0.143946	0.0384488	0.000399063	rs10847685	9	81383698	0.14637	0.0408716	0.000672018	rs9695361	8	89918533	0.139356	0.0351127	0.000190237	rs72660687
9	125202190	-0.147611	0.0396514	0.000427297	rs4557776	12	129249902	0.149376	0.0405025	0.000477815	rs6486728	9	25706284	-0.165888	0.0463393	0.000674925	rs12552598	8	89918633	0.13934	0.0351144	0.00019064	rs72660688
9	125218437	-0.144368	0.0393734	0.000511865	rs2778629	12	70225778	-0.139511	0.0382603	0.000546187	rs1240252	9	135737520	0.15967	0.0446552	0.000684047	rs3815183	8	23167560	0.157383	0.0399345	0.000208709	rs12548642
9	125220911	-0.148381	0.0406428	0.000538411	rs1213279	12	30631092	-0.147689	0.0405138	0.000547904	rs74082416	9	93904257	0.134416	0.0377743	0.00072234	rs4604577	8	23167701	0.156536	0.0399623	0.000225998	rs11135724
9	125201688	-0.142875	0.0392158	0.000551567	rs1213277	12	30620196	-0.145212	0.0399042	0.000559171	rs4931340	9	79356195	0.17291	0.048924	0.000779388	rs56878970	8	5151979	-0.192427	0.0497083	0.000263126	rs10107440
9	125214364	-0.142111	0.0391953	0.000583424	rs2793193	12	30624868	-0.145754	0.0402137	0.000585696	rs4931341	9	79351919	0.168957	0.0479252	0.000801277	rs35887285	8	23185244	0.132774	0.0343683	0.000270039	rs13263698
9	125214158	-0.141794	0.0391532	0.000591279	rs2793192	12	30626114	-0.145977	0.0402907	0.000588331	rs7960523	9	135749110	0.159051	0.0452128	0.00082062	rs60238728	8	23184989	0.132079	0.0341893	0.000270133	rs6984693
9	36922489	0.156976	0.043347	0.000591531	rs12553834	12	30632198	-0.146723	0.0406773	0.000619225	rs1506392	9	79352441	0.168639	0.0480727	0.000846302	rs12345014	8	23184926	0.13066	0.0341433	0.000304425	rs9792302
9	125210953	-0.1404	0.0387812	0.000593583	rs1758709	12	42763748	0.111432	0.0309185	0.000625084	rs754012	9	12512207	0.138839	0.0400408	0.000960551	rs1408802	8	23185137	0.130367	0.0340999	0.000308163	rs9792184
9	125209061	-0.139071	0.0386581	0.000638298	rs2778624	12	16773372	0.136682	0.0381614	0.000671028	rs16912067	10	55294187	-0.159491	0.0349375	2.42e-05	rs4935078	8	23185099	0.130354	0.0340974	0.000308282	rs9792326
9	103881170	0.140357	0.0397118	0.000779044	rs148781147	12	16771450	0.137163	0.0385163	0.000716024	rs16912063	10	55542300	-0.152859	0.0395871	0.000271752	rs58549483	8	23185179	0.130228	0.0340928	0.000311485	rs13270949
9	103880909	0.14037	0.0397515	0.000786943	rs9650723	12	42783201	0.115562	0.0328888	0.000831268	rs145167768	10	20447947	0.149926	0.0398847	0.000379907	rs7090553	8	23185202	0.130078	0.0340755	0.00031402	rs9792307
9	130998850	-0.165038	0.0468598	0.000810071	rs9644916	12	129250159	0.139935	0.0399291	0.000855413	rs10773574	10	20449266	-0.149987	0.0400274	0.000394815	rs7074575	8	56859960	-0.130181	0.0343314	0.000341259	rs12334430
9	125198790	-0.15005	0.0427384	0.000838656	rs7047432	12	30447279	-0.133195	0.0381751	0.000897968	rs12229559	10	55539871	-0.144196	0.0386939	0.000421987	rs12241129	8	56860539	-0.137731	0.0365709	0.000371159	rs60835961
9	133445738	-0.17445	0.0499258	0.000883706	rs35418343	13	47225440	-0.125013	0.0300342	9.89e-05	rs1773128	10	55540998	-0.148531	0.039859	0.000422226	rs10825110	8	56860025	-0.13561	0.036267	0.000405078	rs16922461
9	125213081	-0.138054	0.0397906	0.000954385	rs10760223	13	47233437	-0.120887	0.0294475	0.000120159	rs1216864	10	20449684	0.149371	0.0401318	0.000428247	rs7919470	8	56849386	-0.123132	0.0329492	0.000407958	rs7829816
10	68168552	-0.338512	0.0718992	1.45e-05	rs10997107	13	47232741	-0.120806	0.0294673	0.00012242	rs1216863	10	55263661	-0.144728	0.0393102	0.000487709	rs10437398	8	56865960	-0.133656	0.0358172	0.000415155	rs56007716
10	68169317	-0.337731	0.0718023	1.47e-05	rs12572342	13	47226506	-0.119633	0.0295797	0.000147582	rs60929536	10	55541024	-0.146775	0.0400797	0.000519395	rs10825111	8	89952364	0.127733	0.0342387	0.000416419	rs12680260
10	68169423	-0.337491	0.071778	1.48e-05	rs12572348	13	47225573	-0.118823	0.0295175	0.000157294	rs1747221	10	36210385	0.165092	0.0452981	0.000549331	rs2797919	8	56861669	-0.136012	0.0364595	0.000416669	rs16922463
10	68170372	-0.336858	0.0716643	1.49e-05	rs13376967	13	47210710	-0.114782	0.0289899	0.000196311	rs4942562	10	20598593	-0.165575	0.0455251	0.000562785	rs73605632	8	56863151	-0.135868	0.0364663	0.000422971	rs7813271
10	68170551	-0.336699	0.0716348	1.49e-05	rs13376837	13	47221220	-0.115913	0.0294951	0.000216567	rs1773133	10	83835232	-0.159389	0.0441015	0.000605338	rs11192402	8	89935201	0.124235	0.0335872	0.00046145	rs2171449
10	68170613	-0.336515	0.0716258	1.5e-05	rs13376842	13	47219780	-0.114544	0.0294296	0.000245467	rs9526209	10	123498783	-0.217132	0.0602543	0.000626001	rs11595207	8	89933803	0.115781	0.0313031	0.000461708	rs55662224
10	68171012	-0.336072	0.0715765	1.52e-05	rs140092997	13	105460223	-0.222488	0.0582058	0.000308828	rs873331	10	123499185	-0.21652	0.0602462	0.000645525	rs12413911	8	89935488	0.124075	0.033549	0.000462295	rs56328696
10	68172704	-0.333814	0.0712428	1.57e-05	rs12251548	13	105459715	-0.220882	0.0578986	0.000316467	rs323424	10	83852321	-0.165831	0.0462611	0.000664718	rs1024193	8	89935482	0.124075	0.0335496	0.000462376	rs11991858
10	68173213	-0.332785	0.071102	1.6e-05	rs12260942	13	47241673	-0.111928	0.0295206	0.000341684	rs66820930	10	134746048	-0.207274	0.058008	0.000689304	rs72861482	8	89967831	0.125542	0.0339802	0.000467933	rs34044949
10	68173347	-0.332535	0.071072	1.61e-05	rs12261047	13	105459005	-0.218913	0.0578559	0.000350459	rs323423	10	83850511	-0.172756	0.0484733	0.000709794	rs72517609	8	56868363	-0.157275	0.04257	0.000467995	rs7829003
10	68173482	-0.332215	0.0710412	1.63e-05	rs12268035	13	47083727	-0.134058	0.0359752	0.000422223	rs1536292	10	134745108	-0.211229	0.0594772	0.000738375	rs74161932	8	89927516	0.123209	0.0334547	0.000485884	rs9297564
10	96119882	-0.194917	0.0444471	4.57e-05	rs12773229	13	47083878	-0.13367	0.0359553	0.000434296	rs9595479	10	134744406	-0.205853	0.0579736	0.000739813	rs147558358	8	89928732	0.123217	0.0334577	0.000486009	rs1027061
10	96121830	-0.195484	0.0445971	4.6e-05	rs10882437	13	38702814	0.144368	0.0389797	0.0004544	rs7989091	10	134746096	-0.202618	0.0574474	0.000797292	rs72861483	8	89935442	0.123386	0.0335043	0.000486155	rs2129721
10	96122543	-0.195014	0.0448295	5.17e-05	rs7100430	13	38719949	0.143227	0.0386819	0.000455835	rs9532173	10	20431639	-0.134575	0.0382442	0.000818063	rs2461920	8	89929239	0.123229	0.0334627	0.00048634	rs7825024
10	96112233	-0.189307	0.0451344	8.86e-05	rs7092226	13	47088292	-0.13337	0.0360727	0.000463898	rs4941560	10	83866096	-0.16087	0.0457398	0.000822588	rs4140410	8	89928467	0.123197	0.0334557	0.000486635	rs2009189
10	96115008	-0.186434	0.044814	9.96e-05	rs11187901	13	47087936	-0.133166	0.0360424	0.000467694	rs9567690	10	134748795	-0.196563	0.0564554	0.000918701	rs12218167	8	89928479	0.123195	0.0334558	0.000486704	rs3943137
10	96109325	-0.172136	0.0436401	0.000206352	rs7085378	13	38719002	0.143174	0.0388366	0.000480105	rs7994361	10	20429221	-0.138011	0.0398084	0.000962181	rs2460597	8	89926849	0.123162	0.0334515	0.000487508	rs16888649
10	96108842	-0.171972	0.0436191	0.00020763	rs7084988	13	47085718	-0.131449	0.0358175	0.000506445	rs9567688	10	134746507	-0.206153	0.0594912	0.000967035	rs12247909	8	89926825	0.123141	0.0334494	0.000488155	rs16888644
10	96107671	-0.170661	0.043558	0.000225305	rs10786161	13	47069292	-0.137628	0.0378254	0.000560101	rs7336742	10	55540968	-0.14352	0.0414287	0.000970063	rs67186221	8	121999946	-0.122133	0.0331761	0.000488238	rs919850
10	96108364	-0.180511	0.0480587	0.000383525	rs11187900	13	47089430	0.138083	0.0380712	0.000581087		11	74385146	-0.201882	0.039096	2.72e-06	rs11822234	8	122000078	-0.122096	0.0331716	0.00048919	rs919849
10	85257620	-0.130229	0.0348819	0.000412728	rs2349172	13	47089434	0.13801	0.0380682	0.000584141		11	74386800	-0.200253	0.0388842	2.86e-06	rs7104802	8	89932366	0.122987	0.0334141	0.000489285	rs11992041
10	96108800	-0.176894	0.0474616	0.000421271	rs10882436	13	47075444	-0.133136	0.0368108	0.00060031	rs7330389	11	74389781	-0.194671	0.0384257	3.91e-06	rs17244949	8	89933784	0.122972	0.0334141	0.000489977	rs12545346
10	96108102	-0.176999	0.0475345	0.000426093	rs11187899	13	47080021	-0.133167	0.0368275	0.000601825	rs9534413	11	74385691	-0.19482	0.0436223	3.44e-05	rs11602237	8	89933979	0.122961	0.0334151	0.000490663	rs9643114
10	96107867	-0.176559	0.0475557	0.000441386	rs10882435	13	47081830	-0.132547	0.036876	0.000644529	rs4941558	11	126698140	-0.202691	0.0471647	6.21e-05	rs11220630	8	89929477	0.123076	0.0334477	0.000490897	rs7840987
10	96106025	-0.1781	0.0481824	0.000465203	rs11187894	13	47081599	-0.132311	0.0368248	0.000647409	rs9567686	11	126696025	-0.203836	0.0474878	6.32e-05	rs12796750	8	89934304	0.122955	0.0334166	0.000491229	rs4492425
10	96105979	-0.178022	0.0481844	0.000467871	rs11187893	13	47080410	-0.131793	0.0368474	0.000681638	rs4941557	11	126708662	-0.196503	0.0457844	6.33e-05	rs7102782	8	89925577	0.122764	0.033375	0.000493011	rs59225945
10	96099111	-0.157258	0.043233	0.000561996	rs139024109	13	47081841	-0.131112	0.0368549	0.000724292	rs34944979	11	126695351	-0.204187	0.0475843	6.35e-05	rs10790839	8	89925620	0.122753	0.0333753	0.000493565	rs7840529
10	10610784	-0.181433	0.0503227	0.00062243	rs12414807	13	38740379	0.134361	0.0378542	0.000743038	rs11331109	11	126693742	-0.204517	0.047748	6.52e-05	rs10893582	8	89925927	0.122746	0.0333759	0.000494044	rs7825667
10	10613603	-0.18054	0.0503186	0.000657869	rs12413166	13	50441861	-0.121432	0.0347086	0.00087155	rs9535388	11	126690417	-0.205464	0.0481184	6.83e-05	rs11220624	8	89926084	0.122742	0.0333753	0.000494087	rs12676470
10	85715253	0.14697	0.0414726	0.000756394	rs7919026	13	32565152	-0.120247	0.0346695	0.000957715	rs9566947	11	126690539	-0.205374	0.0480985	6.83e-05	rs10750343	8	89926579	0.122748	0.0333841	0.00049538	rs10504869
10	96100756	-0.166351	0.0470555	0.000777048	rs12241122	14	85611251	-0.13155	0.0310728	7.74e-05	rs10147553	11	126689443	-0.205599	0.0482349	7.01e-05	rs1106804	8	122000893	-0.121706	0.0331711	0.000507938	rs1655007
10	96100752	-0.16628	0.0470556	0.000780751	rs36027832	14	85616896	-0.126666	0.0304307	9.89e-05	rs2372841	11	74381181	-0.173006	0.0418099	0.00010749	rs7129492	8	122001192	-0.121549	0.0331704	0.000515569	rs1655005
10	96095454	-0.152429	0.0432413	0.000802193	rs11187881	14	85608011	-0.129772	0.031928	0.000137915	rs12435021	11	126705246	-0.199062	0.0511841	0.000247923	rs939512	8	122000971	-0.121593	0.0331905	0.00051704	rs1714665
10	117924598	-0.137205	0.0389972	0.000819364	rs7078730	14	85612153	-0.124231	0.0314843	0.000205411	rs17796484	11	126681943	-0.203292	0.0542316	0.000392938	rs10790836	8	122001926	-0.1212	0.0331652	0.000532262	rs1655004
10	117924565	-0.137185	0.0390045	0.000822382	rs7096448	14	51327114	0.159791	0.0408426	0.000229582	rs68008083	11	80930312	-0.145644	0.0389396	0.000403696	rs10751043	8	89919002	0.131289	0.0359658	0.000539196	rs10955803
10	85819414	-0.1369	0.0389559	0.000829941	rs7096040	14	51329654	0.158597	0.0415013	0.000309787	rs11627495	11	81956216	0.185553	0.0504703	0.000495935	rs7945058	8	56858888	-0.127102	0.0348299	0.000541223	rs57006402
10	117924062	-0.136941	0.0390706	0.000854363	rs4553287	14	29152446	-0.124187	0.0332738	0.000414281	rs176256	11	126677051	-0.193728	0.0527102	0.000497759	rs34475898	8	5151122	-0.184628	0.0506386	0.000546856	rs985110
10	85801010	-0.194044	0.0553626	0.000854408	rs59553333	14	51324884	0.164399	0.044455	0.000462608	rs2027343	11	80930372	-0.139428	0.0395099	0.000792496	rs4623923	8	89917247	0.130963	0.0359281	0.000548319	rs10098105
10	117923874	-0.136879	0.0390843	0.000861983	rs10749190	14	51324894	0.164088	0.0444314	0.000470199	rs72242050	11	106717758	-0.131358	0.0373308	0.000818232	rs10890609	8	122002595	-0.120857	0.0331567	0.00054855	rs1368600
10	85233662	-0.140563	0.0401753	0.000871187	rs10787952	14	51335252	0.137878	0.0373607	0.000474141	rs12050194	12	5424569	-0.204416	0.0459956	3.72e-05	rs74950524	8	89917221	0.130955	0.0359372	0.000550366	rs60361743
10	122555846	-0.213066	0.0609476	0.000878991	rs3011369	14	51335280	0.137909	0.0374504	0.000486528	rs12050195	12	5424226	-0.202363	0.0457096	3.95e-05	rs16933407	8	89934323	0.13073	0.0358908	0.000553111	rs5893068
10	122555670	-0.213394	0.0610702	0.000883528	rs3011368	14	59804999	-0.152637	0.041634	0.000512628	rs1958180	12	5426595	-0.197655	0.0451097	4.63e-05	rs76847419	8	89932709	0.13071	0.0358912	0.000554138	rs35579227
10	122555655	-0.213459	0.0610934	0.000884272	rs2997295	14	51325517	0.161923	0.0441867	0.000515351	rs7147627	12	5419474	-0.19492	0.0446984	4.98e-05	rs11616118	8	122002754	-0.120732	0.0331731	0.000558426	rs1368599
10	122555584	-0.213644	0.061153	0.000885287	rs2997294	14	85621809	-0.135583	0.0380329	0.000707633	rs2372843	12	5405457	-0.190882	0.0458004	9.71e-05	rs11063602	8	89924437	0.130576	0.035896	0.000561663	rs56044692
10	122554997	-0.2141	0.0613302	0.000892708	rs3011367	14	85615152	-0.119233	0.0337018	0.000770534	rs4577003	12	5423962	-0.146069	0.0353304	0.000108794	rs10128861	8	89923606	0.130369	0.0358394	0.00056174	rs72660691
10	122555051	-0.213984	0.0612982	0.00089291	rs1954636	14	85623315	-0.114229	0.0323497	0.00078724	rs7149489	12	5414580	-0.142937	0.0348882	0.000123543	rs11063610	8	122003237	-0.120408	0.033151	0.000571675	rs1630924
10	122554946	-0.214154	0.0613574	0.00089454	rs1954637	14	100531484	0.140759	0.0403239	0.000893313	rs736510	12	5419332	-0.143871	0.0351578	0.000125586	rs10774313	8	122003571	-0.120209	0.0331518	0.000582873	rs1368598
10	122554766	-0.214566	0.0615295	0.000903171	rs2211622	14	85624714	-0.112434	0.0324401	0.000965159	rs10150134	12	12023941	0.149176	0.0369754	0.000152631	rs2239172	8	122003665	-0.120181	0.0331511	0.000584293	rs145528002
10	122554430	-0.216407	0.0621416	0.000916564	rs2997293	14	65968613	0.11347	0.0327545	0.000970068	rs368367614	12	5391393	-0.18796	0.0477749	0.000213449	rs10492090	8	122003783	-0.120121	0.0331528	0.00058802	rs1433395
10	122556448	-0.211861	0.060904	0.000927694	rs3011370	14	65969670	0.113598	0.032793	0.000970541	rs8011224	12	5401450	-0.182129	0.0465417	0.000228894	rs7979058	8	13559308	-0.110952	0.0308678	0.000644488	rs12542250
10	122554152	-0.216723	0.062366	0.000938149	rs12255417	14	85623914	-0.112307	0.0324873	0.000992314	rs12889244	12	5393329	-0.184615	0.0473824	0.000242142	rs11615866	8	13562627	-0.111153	0.0309792	0.00065778	rs10091903
10	122556512	-0.211451	0.0608822	0.000943734	rs2997298	15	67247244	-0.156296	0.034653	2.94e-05	rs1020887	12	12023773	0.137203	0.0354116	0.000260194	rs2239171	8	13562476	-0.110983	0.0309572	0.0006639	rs12549177
10	122558275	-0.213198	0.0614296	0.000951087	rs185440896	15	67249162	-0.137978	0.0308588	3.38e-05	rs266287	12	5402869	-0.173712	0.0452016	0.000288625	rs7137245	8	13562639	-0.111131	0.0309991	0.000664078	rs10104750
10	122556604	-0.210779	0.0608499	0.000971092	rs3011371	15	67248353	-0.136964	0.0306407	3.39e-05	rs12908113	12	5400620	-0.172579	0.0457192	0.000360893	rs16933383	8	13562041	-0.110669	0.0308827	0.000667124	rs61342597
10	85805831	-0.189709	0.0547793	0.000973422	rs10887206	15	67246636	-0.155292	0.0347805	3.45e-05	rs11855555	12	102275136	-0.149078	0.0396601	0.000380014	rs11368396	8	13562103	-0.110695	0.0308902	0.000667175	rs5025744
10	85256560	-0.130359	0.0376564	0.000977491	rs954415	15	67250888	-0.142502	0.0320494	3.69e-05	rs374101	12	84921763	-0.141409	0.0377618	0.000397827	rs34556140	8	13562126	-0.110695	0.0308916	0.000667568	rs5025743
10	85256459	-0.130238	0.0376365	0.000981732	rs2349171	15	67244789	-0.155609	0.0354404	4.48e-05	rs11854336	12	84921981	-0.141343	0.0377562	0.000399374	rs1459603	8	13562160	-0.110714	0.0309023	0.000668826	rs5025741
10	122556763	-0.210349	0.0608309	0.000989363	rs3011372	15	67243456	-0.156465	0.0357714	4.75e-05	rs7162079	12	12023023	-0.142514	0.0380824	0.000401077	rs2071150	8	13562210	-0.110747	0.0309125	0.000669083	rs5025739
10	122558116	-0.217635	0.0629387	0.000989492	rs192915487	15	67241965	-0.148908	0.0367443	0.000143602	rs11298392	12	78470607	0.132511	0.0354203	0.000402603	rs300472	8	13561897	-0.110575	0.0308647	0.000669169	rs60874307
10	122556769	-0.210117	0.0608197	0.000999152	rs2420887	15	92088041	0.132957	0.0333668	0.000180378	rs4509991	12	84923962	-0.140894	0.0376886	0.000406168	rs2611283	8	13562199	-0.110733	0.030909	0.000669233	rs5025740
11	9072140	0.154415	0.0360616	6.55e-05	rs3751052	15	67240121	-0.149866	0.0383904	0.000236227	rs266390	12	84925191	-0.140526	0.0376386	0.000412546	rs1380402	8	13561923	-0.110604	0.0308735	0.000669318	rs59481708
11	9071236	0.148269	0.0346649	6.66e-05	rs7106593	15	61366200	-0.169093	0.0446284	0.000344628	rs782904	12	5401196	-0.168628	0.0452566	0.000422719	rs16933389	8	13561537	-0.110426	0.0308276	0.000670292	rs10090812
11	20056083	-0.162953	0.0402932	0.000147715	rs7131414	15	61362500	-0.169939	0.0453574	0.000395394	rs782934	12	12024284	0.134035	0.0365346	0.000508452	rs2739090	8	13561671	-0.110452	0.030836	0.000670537	rs111734086
11	63948412	-0.181226	0.0482243	0.000381139	rs35095324	15	67802571	-0.136807	0.0373914	0.000524908	rs3098770	12	12020114	-0.136913	0.0373977	0.000521169	rs2723805	8	56850100	-0.120788	0.0337225	0.000670729	rs2100245
11	97019713	0.135923	0.0380918	0.000700067	rs1494035	15	67813371	-0.133443	0.037084	0.000636386	rs2583577	12	94487962	-0.167446	0.0457556	0.000523574	rs4761573	8	13561759	-0.110486	0.0308496	0.00067157	rs62493069
11	97019743	0.136968	0.0385414	0.000732903	rs1494034	15	67813471	-0.1334	0.0370762	0.000637215	rs2589992	12	102268697	-0.15177	0.0416173	0.000545457	rs34338057	8	13561792	-0.110492	0.0308535	0.00067207	rs59757165
11	107417952	-0.130826	0.0368604	0.000743508	rs668739	15	67803778	-0.132483	0.036857	0.000644284	rs12916167	12	78472112	0.132	0.0362983	0.000563655	rs300474	8	13561216	-0.110209	0.0307764	0.000672615	rs13259373
11	107416612	-0.129978	0.0366511	0.000750243	rs604395	15	67805565	-0.13257	0.036902	0.00064844	rs884327	12	47294321	-0.303663	0.0844014	0.000637528	rs12367351	8	13560769	-0.109952	0.0307181	0.000675965	rs2035386
11	20056273	-0.14965	0.0421984	0.000750279	rs7131550	15	67803542	-0.132359	0.0368488	0.000649574	rs8034239	12	5408423	-0.132601	0.0371348	0.000694581	rs11063604	8	13560688	-0.109841	0.0306899	0.000676663	rs4474022
11	20054888	-0.159542	0.0450306	0.000758301	rs10833224	15	67809495	-0.132641	0.0369311	0.000650306	rs8028300	12	78465507	0.129326	0.0368985	0.000854579	rs300422	8	13560198	-0.109888	0.030709	0.000678143	rs4831461
11	107416893	-0.130095	0.0367243	0.000759492	rs501373	15	67805641	-0.132548	0.0369097	0.000651206	rs884326	12	7745223	0.141029	0.0403742	0.000886825	rs2377087	8	13560358	-0.109867	0.0307035	0.000678221	rs55965777
11	42844441	0.132011	0.0373353	0.000775524	rs4472923	15	67807378	-0.132584	0.0369554	0.000658427	rs8036967	12	104185257	-0.133934	0.0385411	0.000937921	rs934845	8	13560282	-0.109877	0.0307082	0.000678709	rs56387882
11	97017304	0.132555	0.0374898	0.000775664	rs1789197	15	67808762	-0.1326	0.0369676	0.000659993	rs12594201	12	104185297	-0.134157	0.038622	0.000942298	rs934846	8	13559515	-0.109957	0.0307331	0.000679326	rs12544926
11	97016150	0.133325	0.0377625	0.000788322	rs1690577	15	67809368	-0.132613	0.0369721	0.000660197	rs8027772	12	104185132	-0.134195	0.0386753	0.00095358	rs934843	8	13559523	-0.109946	0.0307334	0.000680163	rs377255516
11	97017572	0.131981	0.0374277	0.000799151	rs1793370	15	67810304	-0.132614	0.0369837	0.000662459	rs7172990	12	94494133	-0.147434	0.0425075	0.000957584	rs10777580	8	13559745	-0.10993	0.0307303	0.000680568	rs4831458
11	20055663	-0.146589	0.0415746	0.000800066	rs12276043	15	67811407	-0.132624	0.0369948	0.000664179	rs8041782	12	78465160	0.12709	0.0366616	0.000963129	rs300421	8	13559985	-0.109907	0.0307264	0.000681181	rs4831459
11	97015572	0.133679	0.0379315	0.000804355	rs1793367	15	67811448	-0.132638	0.0369993	0.000664249	rs8041488	12	104184968	-0.133425	0.0386059	0.000995078	rs11111777	8	5153701	-0.193816	0.0541851	0.000681238	rs11782726
11	97015254	0.133836	0.0379784	0.000804888	rs11337460	15	67809663	-0.132537	0.0369763	0.000665324	rs12905319	12	104184959	-0.133397	0.0386099	0.000998442	rs10861103	8	13559387	-0.109966	0.0307455	0.000681792	rs12545432
11	63979643	-0.156821	0.044627	0.000830442	rs12575642	15	67826504	-0.132734	0.0373677	0.00073679	rs7176278	13	26424284	-0.175467	0.0433423	0.000145622	rs9581466	8	13558783	-0.110016	0.0307697	0.000684369	rs13248528
11	97013853	0.134418	0.0386833	0.000938678	rs10895268	15	67828117	-0.132721	0.0374483	0.000755579	rs8026893	13	74537760	-0.230574	0.05765	0.000171632	rs7997921	8	13558887	-0.109998	0.030766	0.000684701	rs56386207
12	129244025	-0.168156	0.0417645	0.000156886	rs12312316	15	67828134	-0.132746	0.0374555	0.000755623	rs8027026	13	74538110	-0.231035	0.0579065	0.000177345	rs9543501	8	13558697	-0.110024	0.0307739	0.000684869	rs13275032
12	30398255	-0.137377	0.035106	0.000228937	rs1652169	15	67832811	-0.132634	0.0376354	0.000804421	rs34806844	13	37965336	0.145585	0.039541	0.000487412	rs6563532	8	13562517	-0.110878	0.0310287	0.000688826	rs12546980
12	30445025	0.136769	0.0354908	0.000278729	rs142522701	15	92087895	0.125811	0.0357003	0.000804661	rs4395051	13	37963349	0.144364	0.0392981	0.00050063	rs7328097	8	13560097	-0.109876	0.0307961	0.0007011	rs4831460
12	129250159	0.170759	0.0445632	0.000299436	rs10773574	15	92084404	0.133854	0.0380501	0.000820603	rs7497543	13	110009002	-0.183122	0.0498943	0.000506064	rs74773580	8	13559471	-0.109936	0.0308203	0.000702954	rs12544915
12	30437943	0.169255	0.0444225	0.000321552	rs5797366	15	92086532	0.131173	0.0372979	0.000823013	rs144765741	13	57576028	-0.157849	0.0431762	0.000529754	rs4885996	8	13558387	-0.110049	0.0308631	0.000705799	rs13274116
12	107443546	0.147313	0.0394118	0.000406944	rs10746080	15	92086241	0.131515	0.0374329	0.000832252	rs6496823	13	57577318	-0.158042	0.0432311	0.000530023	rs9569571	8	13558395	-0.11004	0.0308616	0.000706061	rs13275191
12	105930395	0.134516	0.0362615	0.000445774	rs7975357	15	92088026	0.12527	0.0356573	0.000832711	rs4273015	13	57574182	-0.157259	0.043081	0.00053934	rs7995951	8	13559088	-0.109972	0.0308438	0.000706398	rs35644322
12	31383280	-0.13016	0.0350961	0.000447111	rs7960330	15	92088261	0.124761	0.0356549	0.000870168	rs35192845	13	64025501	-0.127026	0.0348812	0.000554444	rs34700385	8	56830260	-0.122697	0.0344846	0.000723179	rs10095917
12	129244706	-0.154714	0.0419163	0.000473283	rs4760569	15	92083758	0.132975	0.0381864	0.000917178	rs8038691	13	57565720	-0.155506	0.0427246	0.000557907	rs4098271	8	13556031	-0.110202	0.0309798	0.000725017	rs10088367
12	31385094	-0.132189	0.0359253	0.000491056	rs4931471	16	83630826	-0.162604	0.0308754	1.85e-06	rs3052814	13	57564928	-0.155375	0.04271	0.000561165	rs7995965	8	13554371	-0.110309	0.0310357	0.000731806	rs12547248
12	30450326	0.143947	0.0397489	0.0005915	rs10843713	16	83631303	0.157924	0.0312074	3.99e-06	rs78221356	13	109460881	0.170672	0.0469535	0.000566541	rs2116249	8	13554199	-0.110309	0.0310401	0.000733	rs10093472
12	30448879	0.144134	0.0398095	0.000593034	rs4423269	16	83632487	0.155175	0.0309256	4.68e-06	rs2067861	13	109460711	0.169206	0.0467481	0.000595038	rs2116250	8	56850135	-0.120207	0.0338291	0.000733897	rs3968371
12	30447174	0.144341	0.0398759	0.0005946	rs11050807	16	83632062	0.156796	0.0315548	5.6e-06	rs7185661	13	57558365	-0.157841	0.0436795	0.000606358	rs9537529	8	89939179	0.123415	0.0347641	0.000741551	rs1872893
12	30451040	0.144044	0.0398153	0.000598327	rs10506065	16	83638578	-0.15248	0.0309742	6.63e-06	rs9934609	13	74536276	-0.178353	0.0495177	0.000629528	rs9543499	8	5150113	-0.191821	0.0541768	0.00076388	rs1420838
12	30444912	0.144626	0.0399911	0.000600912	rs148390793	16	83638734	-0.152398	0.0309608	6.65e-06	rs9934700	13	74536618	-0.178366	0.0495428	0.000632703	rs4885137	8	13561018	-0.110603	0.0312552	0.000768518	rs13251197
12	30442224	0.144801	0.0400888	0.000609452	rs10843709	16	83635555	0.155372	0.0316228	6.87e-06	rs8046626	13	109459577	0.165657	0.0460393	0.000636886	rs987334	8	130486168	-0.110761	0.0313158	0.000772921	rs1835847
12	129250270	0.158484	0.0438918	0.000611836	rs10847686	16	83631291	0.151831	0.0312632	8.46e-06	rs1833968	13	74536931	-0.178497	0.0496094	0.000637132	rs4885138	8	130486452	-0.110347	0.0312403	0.000784416	rs2395901
12	129250266	0.158442	0.0438829	0.000612267	rs10847685	16	57128099	-0.193515	0.0457249	7.78e-05	rs8057953	13	74537273	-0.178724	0.0497024	0.000641512	rs7992337	8	89941214	0.122596	0.034711	0.000785167	rs4595166
12	30441661	0.144898	0.0401485	0.000615205	rs7974760	16	10220611	0.174964	0.0413762	7.88e-05	rs4782275	13	74535249	-0.177711	0.0494287	0.000642686	rs1408672	8	89933392	0.12232	0.0346353	0.000785764	rs12546959
12	30438607	0.145195	0.0402532	0.000619176	rs2115685	16	10218774	0.169626	0.0412147	0.000115951	rs4782268	13	109459020	0.164603	0.0457927	0.000644266	rs9301323	8	74322457	0.148744	0.0421592	0.000794473	rs6472771
12	30438733	0.1451	0.0402538	0.00062393	rs2115684	16	10218725	0.169546	0.0412422	0.000117803	rs4782267	13	57559742	-0.154604	0.0430686	0.000654189	rs7985007	8	56840819	-0.128284	0.0363682	0.000796458	rs67222355
12	30654686	-0.133903	0.0372503	0.000643948	rs10843769	16	6712132	0.139464	0.0348382	0.000169539	rs139155041	13	57555338	-0.159708	0.0445039	0.000656458	rs9537523	8	5152417	-0.181149	0.0514517	0.000813107	rs11340822
12	30444788	0.144061	0.0405419	0.000733816	rs11050802	16	10247304	0.161012	0.0429403	0.000391553	rs10438517	13	28866296	-0.141341	0.0394664	0.000671866	rs1886233	8	13559174	-0.109276	0.0310939	0.000829587	rs35979670
12	129249817	0.157848	0.044485	0.000745577	rs6486726	16	28041931	-0.13374	0.0363673	0.000494338	rs182245	13	22086127	-0.133277	0.0373397	0.000697833	rs1200055	8	13559219	-0.109272	0.031093	0.000829626	rs34291754
12	129249312	0.156593	0.044139	0.000747044	rs10773573	16	28042031	-0.136458	0.037243	0.000516218	rs169525	13	109453196	0.154067	0.0431878	0.000702144	rs7339342	8	5150496	-0.179494	0.0513013	0.000870958	rs12548405
12	129250207	0.158793	0.0447787	0.000750687	rs10773575	16	28038093	-0.138148	0.0378324	0.000537167	rs205380	13	109453064	0.15407	0.0431981	0.000703855	rs7339105	9	100973658	-0.209694	0.0431658	8.42e-06	rs9299277
12	129250074	0.158488	0.0447003	0.00075212	rs7312806	16	28039586	-0.137021	0.0375994	0.000549941	rs205383	13	109453445	0.153745	0.0431204	0.000706334	rs7322699	9	79543093	-0.121016	0.0289804	9.44e-05	rs1929531
12	129244817	-0.154299	0.0437649	0.000800769	rs4760570	16	57128388	-0.173934	0.0486085	0.00067834	rs8056241	13	74535578	-0.176305	0.0495095	0.000716348	rs9318236	9	79542985	-0.120747	0.0289548	9.63e-05	rs1929532
12	104662133	0.144262	0.0416452	0.000970682	rs137904840	16	6704893	-0.113724	0.0319012	0.000707665	rs142489187	13	74532611	-0.175078	0.0493223	0.000742477	rs1570743	9	11168364	-0.18385	0.0443419	0.000104497	rs1931382
12	30437814	0.136403	0.0394594	0.000992885	rs1429623	16	28043615	-0.128006	0.0359947	0.000727235	rs434202	13	109453679	0.152883	0.0430736	0.000743224	rs7321597	9	79543823	-0.119098	0.0288305	0.000110067	rs7049228
12	30437485	0.136396	0.0394678	0.000995658	rs11050797	16	83556508	0.123015	0.03461	0.000731665	rs4782810	13	109455157	0.151734	0.0428005	0.00075313	rs9514917	9	11161790	-0.183375	0.0444518	0.00011223	rs1931430
13	22522709	0.202245	0.048132	8.63e-05	rs3129658	16	6702980	-0.110173	0.0313183	0.000820606	rs55865600	13	109454953	0.151827	0.0428332	0.000754389	rs9521057	9	11158314	-0.180178	0.0442192	0.000133263	rs1931423
13	109333749	-0.157762	0.0382415	0.000112162	rs9583277	16	73001773	0.114338	0.0329174	0.000942601	rs12595893	13	109456078	0.151997	0.0428887	0.000755886	rs984299	9	11155536	-0.179752	0.0441167	0.000133351	rs7862974
13	22523388	0.181653	0.0489273	0.00044131	rs2320603	17	74816241	-0.16207	0.0357042	2.65e-05	rs11658211	13	109455715	0.151295	0.0426929	0.000756308	rs9521058	9	11157912	-0.180018	0.0441927	0.000133793	rs949746
13	20912936	-0.12802	0.0350125	0.000528924	rs2313857	17	74816396	-0.161813	0.0356651	2.68e-05	rs6501924	13	109455766	0.151181	0.0426729	0.000758758	rs9301322	9	11157936	-0.180023	0.0441951	0.000133835	rs12351334
13	22523044	0.179179	0.0490358	0.000532935	rs2874313	17	74816422	-0.161594	0.0356237	2.68e-05	rs11077863	13	44046071	-0.124901	0.0352618	0.000760354	rs1022824	9	11163466	-0.182045	0.0452082	0.000156607	rs7030924
13	22523114	0.178912	0.0490326	0.000541909	rs2320602	17	74816441	-0.161669	0.0356512	2.7e-05	rs6501925	13	109457245	0.153484	0.0433738	0.000768712	rs9514919	9	93718266	0.118684	0.0308988	0.000290527	rs10991722
13	22523279	0.178663	0.049017	0.000548739	rs2874314	17	68004447	-0.162865	0.0411065	0.0001946	rs12940695	13	109454935	0.151816	0.042903	0.000768851	rs9514916	9	93716907	0.118978	0.0310373	0.000297938	rs10991720
13	22523489	0.17822	0.0489837	0.000560364	rs7317496	17	51413321	0.129551	0.0350712	0.000468877	rs806889	13	74534147	-0.175021	0.049486	0.000773249	rs7320592	9	93715047	0.119004	0.0312112	0.000318678	rs10820819
13	22523977	0.177521	0.0489209	0.000577845	rs9552555	17	77040650	-0.124825	0.0355897	0.000848072	rs2889531	13	109457854	0.153973	0.0436054	0.000787262	rs7325433	9	93720223	0.13168	0.0347441	0.0003434	rs10761102
13	22523991	0.177517	0.0489356	0.000579997	rs3117943	17	51468026	0.12759	0.0367277	0.000941283	rs8070506	13	110011104	-0.177665	0.0504012	0.000802332	rs4544105	9	93717823	-0.125139	0.0332159	0.000369574	rs389633
13	22524045	0.177463	0.0489552	0.000584732	rs3129659	18	71525005	-0.121201	0.0310549	0.000236963	rs12456915	13	74533235	-0.174112	0.0494366	0.000810136	rs9573332	9	93717013	-0.125305	0.0332907	0.000373797	rs2783148
13	22524111	0.177425	0.0489754	0.000588994	rs3117944	18	48086236	-0.14924	0.0406275	0.00050092	rs8083350	13	105075823	-0.139432	0.0396718	0.000828859	rs9586501	9	93716683	-0.125356	0.0333119	0.00037484	rs296679
13	22524163	0.177342	0.0490271	0.00059942	rs3129660	18	71523521	-0.105485	0.0288911	0.000537917	rs11661923	13	109454878	0.151195	0.0430207	0.000829323	rs9514915	9	93716910	-0.125248	0.0333063	0.000378054	rs188442
13	22524471	0.17726	0.0490301	0.00060306	rs3117945	18	56786238	0.138832	0.0391528	0.000751315	rs6650708	13	74532855	-0.173637	0.049417	0.0008313	rs4883961	9	93716566	-0.12535	0.033334	0.000378126	rs296677
13	22524496	0.177176	0.049032	0.00060663	rs60656844	20	37402304	-0.115956	0.0330334	0.000840351	rs4812234	13	64025522	-0.123751	0.0352273	0.000833327	rs35145766	9	93717249	-0.125079	0.0332994	0.000383344	rs296680
13	22524584	0.177015	0.0490811	0.00062008	rs3117946	20	37401400	-0.115975	0.0330459	0.000842287	rs11476502	13	109454675	0.151929	0.0432591	0.000835561	rs9521056	9	93715922	-0.125142	0.0334315	0.000399827	rs296676
13	109351731	-0.139629	0.0393203	0.000739212	rs1926504	20	37399525	-0.115968	0.0330632	0.000847704	rs911722	13	74532811	-0.173436	0.049398	0.000838426	rs1570744	9	93718781	-0.124921	0.03339	0.000402398	rs296681
13	111332133	-0.23131	0.0668755	0.000986639	rs58135183	20	37397173	-0.115962	0.0330706	0.000850299	rs2263751	13	64018569	-0.123405	0.0351886	0.000849058	rs537293	9	73540269	-0.149461	0.0400057	0.0004093	rs1337009
14	45145303	-0.175671	0.0373829	1.5e-05	rs112984915	20	37402613	-0.116131	0.033119	0.000850346	rs2263753	13	74530538	-0.171955	0.0492649	0.000894161	rs9318233	9	93715208	-0.125019	0.0334783	0.000411514	rs296673
14	45089605	-0.149651	0.0351957	7.27e-05	rs1953851	20	37402982	-0.116272	0.0331838	0.000857317	rs941515	13	74531353	-0.171953	0.0492751	0.000896271	rs68101645	9	90221450	-0.162489	0.0437813	0.000443218	rs11141910
14	34197186	0.170975	0.0403445	7.63e-05	rs35484140	20	37403122	-0.116364	0.0332156	0.000858867	rs941514	13	105075706	-0.143879	0.0415447	0.000973202	rs140897436	9	73538318	-0.149783	0.0404281	0.000452563	rs2993018
14	45109123	-0.170431	0.0406262	8.84e-05	rs10484174	20	37404892	-0.116885	0.0334588	0.000885857	rs2023355	13	74542950	-0.21959	0.0635332	0.000994368	rs4885139	9	93719485	-0.124537	0.0336924	0.000465339	rs296682
14	70480215	0.179819	0.0492482	0.000537669	rs1885482	20	37405654	-0.121584	0.0348102	0.000887598	rs11438976	13	74529699	-0.169908	0.0491829	0.00099956	rs3850049	9	93714388	-0.125385	0.0341234	0.000499162	rs177040
14	70479157	0.178125	0.0490288	0.000569904	rs11628857	20	37405017	-0.116923	0.0334805	0.000888952	rs2023353	13	74529410	-0.170086	0.0492351	0.000999781	rs9318231	9	16906060	-0.197718	0.0540299	0.000523847	rs10756836
14	70473365	0.181569	0.050356	0.000621805	rs11158826	20	37390255	-0.115924	0.0332214	0.000896917	rs147078384	14	100531484	0.174118	0.0458907	0.000338722	rs736510	9	16904047	-0.193128	0.0534459	0.000606543	rs7032158
14	45089146	-0.12718	0.0358974	0.000758566	rs10146237	20	37405746	-0.117305	0.0336535	0.000907471	rs2748666	14	31512388	0.141523	0.0380614	0.000433473	rs3784161	9	16903652	-0.19326	0.0535022	0.0006091	rs10756834
14	61384282	-0.147696	0.0418922	0.00080086	rs12889598	20	37405866	-0.117296	0.0336561	0.000909	rs6027928	14	31515773	0.141554	0.0381293	0.000441651	rs12148037	9	90220370	-0.155183	0.0436075	0.000721779	rs13288561
14	100246136	0.137651	0.03926	0.000851238	rs2146239	20	37390006	-0.115848	0.0332415	0.000909249	rs2244440	14	31506582	0.140264	0.0379093	0.000459789	rs12897532	9	90220445	-0.155467	0.0438689	0.000756117	rs66475647
14	70468854	0.158571	0.0453256	0.000871876	rs12884121	20	37406007	-0.117353	0.0336914	0.000914567	rs6015884	14	31513099	0.140458	0.0380277	0.000469436	rs8010129	9	90220450	-0.155421	0.0438969	0.000763998	rs115237980
14	45088433	-0.133401	0.0382528	0.000902714	rs12882391	20	37406182	-0.117357	0.0337327	0.000926493	rs6015886	14	31514869	0.140458	0.0380745	0.000476335	rs12892054	9	91485589	0.113688	0.0326709	0.000924291	rs7863591
14	77929328	0.162326	0.0466673	0.000928416	rs12897689	20	37406869	-0.117692	0.0338483	0.000932292	rs2748668	14	31514598	0.140433	0.0380693	0.000476573	rs34671063	9	91477914	0.114664	0.0330429	0.000952422	rs7846995
14	45087519	-0.133793	0.038593	0.000962525	rs10129194	20	37395647	-0.115102	0.0331507	0.000946702	rs2748664	14	52297455	0.180393	0.049868	0.000599085	rs12147480	9	90221773	-0.154368	0.0445072	0.000957733	rs13298837
15	86626153	-0.269768	0.0622322	5.45e-05	rs4887263	20	37407835	-0.118005	0.0340022	0.000951423	rs2251931	14	52297463	0.180401	0.0498721	0.000599338	rs12147492	10	15508354	-0.155041	0.0355617	5e-05	rs35128420
15	66826074	-0.213975	0.0501521	6.91e-05	rs7174792	20	37408021	-0.118056	0.0340229	0.000953188	rs2021143	14	52297270	0.178331	0.0498297	0.000677184	rs12147482	10	36210385	0.157247	0.037598	9.23e-05	rs2797919
15	86623248	-0.263779	0.0618602	6.97e-05	rs4887258	21	36254043	-0.146211	0.0371158	0.000209894	rs12482508	14	47585282	0.140882	0.0395476	0.000713369	rs1958101	10	122704907	-0.182798	0.0449023	0.000134914	rs12355811
15	67611496	-0.164908	0.0412245	0.00017124	rs12441076	21	36254732	-0.136679	0.0354295	0.000274971	rs2300399	14	47580795	0.139999	0.0393805	0.000730025	rs12323512	10	5385029	-0.130788	0.0327597	0.000175825	rs10904463
15	67610150	-0.165035	0.0413327	0.000175535	rs5813436	22	39767011	0.110309	0.0307162	0.000651057	rs5750806	15	59513255	-0.173923	0.0383003	2.64e-05	rs73422960	10	15507978	-0.137687	0.0367011	0.000389146	rs55703209
15	92323041	0.133888	0.0345252	0.00025723	rs4244907							15	59516483	-0.168219	0.0378531	3.72e-05	rs3838846	10	5385737	-0.285019	0.0770797	0.00046319	rs61854639
15	67917846	-0.171424	0.0443457	0.000267943	rs4776952							15	59516391	-0.164044	0.0376144	4.97e-05	rs3794492	10	15507240	-0.128201	0.0347877	0.000482193	rs11599813
15	92322922	0.133018	0.034429	0.000269778	rs4244906							15	59515434	-0.164089	0.0376837	5.09e-05	rs2306779	10	117944165	-0.142497	0.038671	0.000482752	rs7909875
15	67912351	-0.171128	0.0443559	0.000274699	rs7163787							15	59510702	-0.171333	0.0398737	6.22e-05	rs11634548	10	15506213	-0.137093	0.0379889	0.000615795	rs4750647
15	92319918	0.124383	0.032257	0.000276588	rs4572364							15	59511430	-0.170196	0.0396512	6.32e-05	rs4775131	10	5380038	-0.120877	0.0336272	0.000644056	rs10904460
15	67909865	-0.170634	0.0444225	0.000290411	rs4334249							15	59511999	-0.168963	0.0394514	6.53e-05	rs11071414	10	7495865	0.124878	0.0349765	0.000695578	rs2265811
15	67906954	-0.170392	0.0443797	0.00029208	rs2899726							15	59509663	-0.170878	0.0401728	7.23e-05	rs11638386	10	7495574	0.120794	0.0344922	0.000862201	rs2265048
15	92323668	0.142518	0.0371676	0.000296857	rs4575505							15	61416050	-0.163717	0.038863	8.32e-05	rs782936	10	31442435	-0.228929	0.0654591	0.000875181	rs12571605
15	67897627	-0.16979	0.0444533	0.000311802	rs8032516							15	61413070	-0.157378	0.0374973	8.78e-05	rs28704972	11	5816199	-0.176694	0.0392834	3.07e-05	rs10838647
15	67889974	-0.168681	0.0445031	0.00034303	rs10518734							15	59509144	-0.162313	0.0386832	8.81e-05	rs7167638	11	5815137	-0.135634	0.0309356	4.58e-05	rs11039060
15	67834551	-0.169042	0.0449513	0.000377958	rs56916974							15	67249162	-0.150544	0.0363716	0.000107071	rs266287	11	5821130	-0.134856	0.0310406	5.27e-05	rs7925671
15	93701227	-0.160276	0.0426289	0.000378881	rs4238464							15	84363887	-0.164677	0.0398168	0.000108243	rs72761838	11	5821436	-0.134764	0.0310202	5.27e-05	rs7940624
15	93701165	-0.160357	0.0426602	0.000379957	rs4238463							15	67248353	-0.149372	0.0361302	0.000108834	rs12908113	11	5820757	-0.134681	0.0310207	5.32e-05	rs10628998
15	67920465	-0.171713	0.0457001	0.000381865	rs4261476							15	67250888	-0.154332	0.0378139	0.000130274	rs374101	11	5820863	-0.1347	0.0310244	5.32e-05	rs7924412
15	67919822	-0.171547	0.045703	0.00038671	rs12915850							15	84367968	-0.142439	0.0361928	0.000212545	rs28409641	11	5820201	-0.134563	0.031026	5.41e-05	rs7936176
15	67834505	-0.168487	0.0449043	0.000388431	rs57892823							15	67247244	-0.161362	0.0412749	0.000231793	rs1020887	11	5820056	-0.13453	0.0310277	5.43e-05	rs1377511
15	67918893	-0.170999	0.0457488	0.00040696	rs8023643							15	67246636	-0.161551	0.0413241	0.000231856	rs11855555	11	5819617	-0.134532	0.0310333	5.45e-05	rs1377512
15	67882123	-0.169586	0.0454303	0.00041346	rs4776367							15	84263750	-0.230909	0.0591325	0.000235282	rs2562764	11	5819507	-0.134489	0.0310346	5.48e-05	rs4758412
15	67919356	-0.171098	0.0458828	0.000418653	rs36104348							15	84335172	-0.146644	0.0379807	0.000272042	rs8026879	11	5818616	-0.134343	0.0310371	5.57e-05	rs7949986
15	92316237	0.133824	0.0359569	0.00042858	rs8038964							15	84335975	-0.145836	0.0377849	0.000273287	rs17157758	11	5818321	-0.134239	0.0310352	5.63e-05	rs10769232
15	50938978	-0.133155	0.0361948	0.000492186	rs2899463							15	67244789	-0.162298	0.0420681	0.000274772	rs11854336	11	5818298	-0.134234	0.0310364	5.64e-05	rs10769231
15	50939548	-0.133311	0.0362391	0.000492496	rs12906409							15	84316129	-0.148857	0.0385923	0.000275522	rs11259914	11	5817533	-0.134109	0.0310403	5.73e-05	rs1453424
15	50936908	-0.13241	0.0360263	0.000497721	rs4775896							15	67243456	-0.163327	0.0424329	0.000282964	rs7162079	11	5817179	-0.134037	0.0310419	5.78e-05	rs1453425
15	93699668	-0.156256	0.0427312	0.000528411	rs4777782							15	59516473	-0.137805	0.0358248	0.000285227	rs3794491	11	5817127	-0.134024	0.031042	5.79e-05	rs1453426
15	50933053	-0.130857	0.0357995	0.000530861	rs8042320							15	59510189	-0.14667	0.0383318	0.000304907	rs2230155	11	5813019	-0.165264	0.0382921	5.82e-05	rs10769229
15	50932357	-0.130574	0.0357468	0.000535182	rs56170748							15	81094744	0.145278	0.0379879	0.000306909	rs62006884	11	5816081	-0.1338	0.0310464	5.95e-05	rs10838645
15	67850566	-0.159346	0.0437483	0.000553274	rs58837886							15	84367377	-0.143932	0.0376501	0.000308383	rs369991432	11	5815712	-0.133731	0.0310477	6e-05	rs11039064
15	50938307	-0.147899	0.0406851	0.000566016	rs67338843							15	81093888	0.145194	0.03799	0.000309362	rs748696	11	5815528	-0.13366	0.0310503	6.06e-05	rs12361094
15	50929326	-0.141835	0.0390765	0.000576116	rs57691422							15	81094211	0.145194	0.03799	0.000309362	rs56141205	11	5815159	-0.133621	0.0310518	6.09e-05	rs139457698
15	50924995	-0.127812	0.0353153	0.000595736	rs2292175							15	81095247	0.145207	0.0379935	0.000309386	rs62006885	11	5814353	-0.133431	0.0310533	6.22e-05	rs7946572
15	50917896	-0.126752	0.0351079	0.000612689	rs7177123							15	81093836	0.145048	0.038018	0.00031619	rs56102349	11	5814098	-0.133366	0.0310502	6.26e-05	rs7947085
15	50924490	-0.129031	0.0357594	0.000616687	rs11316484							15	84347429	-0.144041	0.0378094	0.000322011	rs11854647	11	5811455	-0.132758	0.0310634	6.74e-05	rs7924810
15	67845090	-0.15741	0.0436602	0.0006225	rs2589985							15	84347819	-0.143824	0.0377531	0.000322104	rs10906978	11	5811370	-0.132675	0.0310575	6.78e-05	rs7935300
15	50908697	-0.125433	0.0348344	0.000631483	rs491907							15	84354696	-0.143421	0.0378053	0.000339301	rs10906979	11	5810346	-0.132457	0.0310546	6.94e-05	rs1453432
15	50909802	-0.125469	0.0348699	0.000636784	rs522356							15	84350251	-0.144631	0.0381245	0.000339336	rs72761828	11	5809673	-0.132437	0.0310532	6.95e-05	rs10769224
15	50913131	-0.125554	0.0349676	0.000652358	rs11300020							15	84357904	-0.14284	0.0376964	0.000344282	rs11853263	11	5809746	-0.13234	0.0310506	7.02e-05	rs10742787
15	67901532	-0.157695	0.0441664	0.000695257	rs12593494							15	84362842	-0.142245	0.037614	0.000352808	rs2730083	11	5810080	-0.132329	0.0310491	7.02e-05	rs10742788
15	67543722	-0.150757	0.0422832	0.000706479	rs8042340							15	84362391	-0.142306	0.0376323	0.000353064	rs2554382	11	5809477	-0.132256	0.031056	7.1e-05	rs10838637
15	67837408	-0.156	0.043755	0.000706705	rs2583587							15	84367012	-0.141622	0.037538	0.000363256	rs7167029	11	5810174	-0.132274	0.0310666	7.12e-05	rs10742789
15	51094533	0.145458	0.0409799	0.000742864	rs8029110							15	84367381	-0.141629	0.0375772	0.000367707	rs373893486	11	5817505	-0.134783	0.0318136	7.66e-05	rs35137475
15	51063729	0.135529	0.0387417	0.000872442	rs60454952							15	84367382	-0.141629	0.0375803	0.00036806	rs368106637	11	5830666	-0.162393	0.0385834	8.43e-05	rs12419943
15	51076234	0.137262	0.0394343	0.000921484	rs7183434							15	26829255	-0.205202	0.0547874	0.000397006	rs6576585	11	5817896	-0.129391	0.0315335	0.000120934	rs1453422
15	51095313	0.138164	0.0399651	0.000991862	rs8030680							15	84370671	-0.1417	0.0378372	0.000397532	rs2194954	11	5812000	-0.12735	0.0314633	0.000146032	rs4758093
16	15732092	-0.144107	0.0330677	5.03e-05	rs7199717							15	59514758	-0.13653	0.0364584	0.000397754	rs3794493	11	5811489	-0.127167	0.0314602	0.000148719	rs7924824
16	15734125	-0.14296	0.0328511	5.14e-05	rs11075274							15	59515104	-0.135934	0.0363152	0.000399908	rs3816813	11	5622184	-0.124535	0.032261	0.000272756	rs7125514
16	15735511	-0.140651	0.0324655	5.5e-05	rs12449163							15	59515446	-0.135078	0.0361283	0.00040554	rs2306780	11	5621924	-0.12431	0.0322584	0.000278799	rs76647331
16	76879033	-0.162028	0.0377962	6.44e-05	rs1390900							15	26828960	-0.202462	0.0541745	0.000407697	rs6576584	11	5817440	-0.127634	0.0331527	0.000282208	rs10734551
16	61785080	-0.191392	0.05032	0.000328576	rs17248975							15	59515767	-0.134304	0.0359841	0.00041423	rs12438740	11	5810799	-0.116037	0.0302479	0.000295171	rs10838639
16	61785914	-0.18985	0.0501488	0.000348206	rs62050511							15	84371082	-0.141661	0.0380017	0.000420383	rs11636437	11	5812060	-0.114402	0.0301733	0.000341738	rs2219068
16	61788469	-0.187321	0.0498777	0.000384081	rs11639560							15	70349139	-0.143423	0.039057	0.000502881	rs2173833	11	5821573	-0.115625	0.0308482	0.000393434	rs10047437
16	61790308	-0.186794	0.0498183	0.000391779	rs8048871							15	59856630	-0.160078	0.0436738	0.000514034	rs67098767	11	5823472	-0.115689	0.0308717	0.000394452	rs7484069
16	61792335	-0.186011	0.0497215	0.000402645	rs7202819							15	59855055	-0.160809	0.0439144	0.000519753	rs55677374	11	5821504	-0.11552	0.0308327	0.00039537	rs10047491
16	61795716	-0.186919	0.0500626	0.000412349	rs62050517							15	70351975	-0.135077	0.0369714	0.00053375	rs2270870	11	5821123	-0.115516	0.0308318	0.00039542	rs10838653
16	61795714	-0.186891	0.0500909	0.000415942	rs62050516							15	70351649	-0.134656	0.0368697	0.00053608	rs7176098	11	5820975	-0.115433	0.0308147	0.000396201	rs7478874
16	61795979	-0.186858	0.050083	0.000416028	rs1582999							15	59856195	-0.160049	0.0438552	0.000540758	rs56252156	11	5819645	-0.115264	0.0307709	0.000396418	rs4277142
16	61797013	-0.186751	0.0501014	0.000420794	rs11644657							15	84330838	-0.140976	0.0386534	0.000544767	rs200443292	11	5814145	-0.11433	0.0305574	0.000402099	rs7114394
16	50979745	0.144531	0.0391818	0.000476796	rs4785483							15	59848339	-0.160027	0.0439138	0.000550133	rs55650268	11	5812949	-0.114131	0.0305127	0.000403452	rs11039054
16	52368988	-0.132244	0.0358883	0.000482754	rs138820734							15	84334733	-0.140333	0.0385315	0.000553816	rs17158717	11	5812658	-0.114024	0.0305006	0.000406113	rs11039050
16	2464748	0.146866	0.0408926	0.000650487	rs57931247							15	59517236	0.138365	0.0380205	0.000558844	rs4775135	11	5811966	-0.113862	0.0304607	0.000406696	rs2198446
16	50978048	0.140791	0.0393539	0.000679878	rs1872679							15	84273372	-0.205498	0.0566271	0.000577401	rs2562760	11	5809548	-0.113142	0.0303401	0.000418492	rs7948009
16	2462764	0.144878	0.0405723	0.000694417	rs8047382							15	70349311	-0.141809	0.0394028	0.000635271	rs2133978	11	6127655	0.112195	0.0305866	0.00050945	rs7110410
16	2461597	0.143693	0.0402621	0.000698643	rs7204377							15	84376538	-0.137881	0.0384791	0.000667663	rs78013233	11	6149047	0.124637	0.0343238	0.000573249	rs325640
16	2459934	0.141274	0.0397314	0.000728409	rs4293385							15	81098603	0.14078	0.039388	0.000687146	rs2759306	11	19442926	-0.114017	0.0316993	0.000639581	rs4462314
16	2459564	0.140939	0.039656	0.000732307	rs8047966							15	84362021	-0.138143	0.0386804	0.000693246	rs2585050	11	43991510	-0.136868	0.03807	0.000642949	rs35875561
16	2454105	0.136211	0.0385998	0.000792859	rs4787290							15	81095628	0.138412	0.038804	0.000703062	rs17227638	11	19442905	-0.113975	0.0317046	0.000643541	rs4287318
16	2454510	0.136075	0.0385708	0.000795044	rs4129919							15	84357756	-0.13715	0.0384593	0.000704974	rs57455342	11	19442906	-0.113936	0.031705	0.000646113	rs4387333
16	81460193	-0.180943	0.0519729	0.000919428	rs73588526							15	70352198	-0.134774	0.0378109	0.00070868	rs4777228	11	43990834	-0.136794	0.0381609	0.000664769	rs12273735
16	81459638	-0.180081	0.0519501	0.000963566	rs62043902							15	81094001	0.138294	0.0388	0.000709043	rs55968887	11	131900736	0.107038	0.0300685	0.000719113	rs1939717
18	74319517	-0.197983	0.0505572	0.000226809	rs8082880							15	81094612	0.138301	0.0388088	0.000710443	rs755027	11	6128615	0.107238	0.0303052	0.000768841	rs1903779
18	43178022	-0.137122	0.0356492	0.00028543	rs1682394							15	70350293	-0.137973	0.0388012	0.000728055	rs7175541	11	131893750	0.107646	0.0306199	0.00082655	rs4936151
18	38136815	-0.151304	0.0395586	0.000306431	rs12960088							15	81094726	0.138332	0.0389548	0.000739176	rs62006883	11	131901748	0.106672	0.0304136	0.000847975	rs11222869
18	38129647	-0.149081	0.0391242	0.000321179	rs4130478							15	61416277	-0.138805	0.0392634	0.000777024	rs782937	11	43986385	-0.125414	0.0358049	0.000860451	rs34343662
18	38123271	-0.146374	0.0387483	0.000357598	rs4577168							15	81098678	0.148478	0.042056	0.000788662	rs5814037	11	43986406	-0.125388	0.0358011	0.000861443	rs10742693
18	38121787	-0.145593	0.0386453	0.000369628	rs4570939							15	67241965	-0.153119	0.043411	0.000796847	rs11298392	11	43986400	-0.125397	0.0358059	0.000862001	rs10742692
18	38113365	-0.143198	0.0381142	0.000382264	rs12968619							15	84379450	-0.135021	0.0383174	0.000805541	rs79418219	11	73878460	0.132193	0.0381632	0.000971162	rs10898961
18	56768804	0.168077	0.0459834	0.000531012	rs11660678							15	26818821	-0.200182	0.0571443	0.000859394	rs60989642	12	97434220	-0.133723	0.0280293	1.16e-05	rs6538761
18	56768934	0.165381	0.0455496	0.000574075	rs11664302							15	67240121	-0.157649	0.0450591	0.000871262	rs266390	12	97433614	-0.137164	0.0301895	2.62e-05	rs10860126
18	54273424	-0.158796	0.0438612	0.000593334	rs643116							15	84451914	-0.129681	0.0370803	0.000875145	rs8041267	12	97435657	0.135585	0.0301614	3.1e-05	rs61938434
18	54265847	-0.157181	0.0434462	0.000598247	rs573399							15	84458657	-0.13022	0.0372691	0.000884088	rs9972340	12	97435658	0.135566	0.0301572	3.1e-05	rs63515560
18	74320214	-0.174357	0.0482735	0.000609759	rs13381596							15	81093568	0.136413	0.0391608	0.000913922	rs62006879	12	97438264	-0.133886	0.0304528	4.39e-05	rs4762352
18	74319647	-0.175169	0.0485297	0.000614314	rs8086793							15	84445828	-0.129762	0.0372665	0.00091792	rs34546273	12	97435286	0.126013	0.0311172	0.000145022	rs10492173
18	56783517	0.167853	0.0467586	0.000654049	rs150864242							15	81093467	0.135782	0.0390455	0.00093086	rs62006878	12	97435512	0.125879	0.0312064	0.000152997	rs10860127
18	38081978	-0.135437	0.0377321	0.000654747	rs5824275							15	73413070	-0.226655	0.065468	0.000976714	rs8037213	12	97433306	0.126336	0.0313524	0.000155169	rs10860125
18	8068953	-0.134436	0.0376082	0.000686171	rs1297389							16	26552308	0.180754	0.0384288	1.47e-05	rs8056759	12	97435991	0.125555	0.0312427	0.000160946	rs7138927
18	38132323	-0.145994	0.0410306	0.00072284	rs9946880							16	7454496	-0.212321	0.0471029	2.97e-05	rs7186570	12	97437239	-0.124843	0.0315206	0.000195473	rs4762351
18	56785772	0.165668	0.0465877	0.000727689	rs6650704							16	7454194	-0.212222	0.0471563	3.05e-05	rs4786162	12	129250159	0.151551	0.0383334	0.000200215	rs10773574
18	38126004	-0.144574	0.0406786	0.000732278	rs4595861							16	7453837	-0.212215	0.0472033	3.1e-05	rs4786161	12	97436821	0.11903	0.0309892	0.000290547	rs4762348
18	38124708	-0.14425	0.0406113	0.000737092	rs12961999							16	7452999	-0.207678	0.0466343	3.6e-05	rs4786156	12	97436832	0.118992	0.0309881	0.00029159	rs4762349
18	38122446	-0.143766	0.0405023	0.000742714	rs4299221							16	26535240	0.16472	0.0405696	0.00013994	rs11304863	12	97438333	0.117377	0.0306743	0.000304679	rs11108773
18	38137807	-0.145891	0.0414624	0.000818602	rs12966374							16	7609743	-0.230587	0.0574046	0.000161933	rs3938021	12	97436963	0.118387	0.0309442	0.000305413	rs11446788
18	38140575	-0.146143	0.0416043	0.000833954	rs62080065							16	80253168	-0.215914	0.0537978	0.000163813	rs34825975	12	97434537	0.110135	0.030792	0.000681608	rs4762169
18	38141941	-0.146305	0.0416861	0.000841847	rs9951197							16	80252504	-0.214692	0.0536135	0.000168843	rs13339499	13	29909556	0.150552	0.0364584	0.000110646	rs9579339
18	74317320	-0.176297	0.0503233	0.000858912	rs9957657							16	26551874	0.145361	0.0379391	0.000299858	rs12927311	13	29909659	0.150441	0.0364364	0.000110857	rs9579342
19	24098001	-0.186837	0.0478854	0.000237776	rs3764587							16	57128099	-0.204341	0.0538027	0.000334565	rs8057953	13	29909833	0.150322	0.036417	0.000111257	rs9579343
19	13662460	-0.154318	0.0395801	0.000240061	rs7256180							16	83638734	-0.137186	0.0382325	0.000657348	rs9934700	13	29910550	0.149898	0.0363385	0.000112306	rs9508367
19	58471621	0.120824	0.0347278	0.000926069	rs7247149							16	1600137	0.15192	0.042382	0.000664977	rs2281228	13	29913212	0.147434	0.0359961	0.000124026	rs9508373
19	58470521	0.118742	0.0342269	0.000955094	rs10424113							16	83631291	0.137865	0.03847	0.000666759	rs1833968	13	29926622	0.142242	0.0347807	0.000126643	rs3935204
20	17882452	-0.137022	0.0333846	0.000120491	rs2618647							16	83638578	-0.137001	0.0382646	0.000673882	rs9934609	13	29913209	0.147023	0.0360228	0.000130254	rs9508372
20	17879955	-0.138765	0.0338906	0.000124595	rs2749951							16	13352328	-0.164674	0.0461272	0.000696327	rs13380455	13	29910101	0.148799	0.0364776	0.000131228	rs9579346
20	17877073	-0.139861	0.0349032	0.000167334	rs1998107							16	13352503	-0.164722	0.0461632	0.000700177	rs13380579	13	29909866	0.148849	0.0364978	0.000131616	rs9579345
20	19242070	-0.16035	0.0405222	0.000197824	rs6136666							16	54820064	0.134331	0.0376507	0.000701137	rs4641738	13	29911773	0.147855	0.0362719	0.000132518	rs4511379
20	31379665	0.167867	0.0439701	0.000313609	rs910084							16	13350851	-0.163929	0.0459485	0.000701464	rs12928384	13	29911805	0.14781	0.0362627	0.000132614	rs4290333
20	31360923	0.165391	0.0433286	0.000314243	rs11449585							16	83635555	0.139225	0.0390774	0.000712359	rs8046626	13	29912617	0.146858	0.0360414	0.000133241	rs9506147
20	31383530	0.162435	0.0426119	0.000319616	rs875041							16	59686109	-0.127958	0.0359676	0.000724167	rs2088741	13	29921759	0.143219	0.035201	0.000136012	rs9579352
20	17884872	0.146212	0.0389247	0.00038323	rs6111733							16	83632487	0.136526	0.0384708	0.000744471	rs2067861	13	29921667	0.143619	0.0353077	0.000136467	rs34713870
20	17884884	0.145842	0.0388264	0.000383283	rs4408785							16	1604388	0.140732	0.0396635	0.000746032	rs66798554	13	29921741	0.143162	0.0352295	0.00013829	rs9579351
20	17883531	-0.137316	0.0375633	0.000530325	rs8125763							16	83631303	0.137807	0.0389346	0.000766748	rs78221356	13	29913286	0.145698	0.0360139	0.000147	rs9508374
20	31380309	0.161298	0.0445556	0.000593862	rs1474738							16	1599913	0.141455	0.0400064	0.00077556	rs2281227	13	21207272	-0.140725	0.0348251	0.000149353	rs2442450
20	31390840	0.15922	0.0443284	0.000649823	rs17123658							16	83632062	0.13848	0.0391687	0.000776378	rs7185661	13	29913520	0.146331	0.0362177	0.000149649	rs9508375
20	31371677	0.158902	0.0443454	0.000667649	rs2889702							16	1606739	0.151241	0.0429434	0.000810329	rs12927247	13	29913567	0.144759	0.0359209	0.000154968	rs9508376
20	17876334	-0.141636	0.0397864	0.000718881	rs57198343							16	83630826	-0.136085	0.0390928	0.000920561	rs3052814	13	29914201	0.144378	0.0358319	0.000155301	rs11147379
20	17876282	-0.141607	0.0398179	0.00072696	rs60324895							16	54819234	0.1308	0.037599	0.0009271	rs11076056	13	29912521	0.145509	0.0361128	0.000155315	rs7327069
20	31385269	0.147512	0.0419587	0.00082624	rs992472							16	26552556	0.143144	0.0411521	0.000928273	rs8056864	13	29912353	0.145643	0.0361489	0.000155471	rs9579348
20	31382860	0.151508	0.043515	0.000918705	rs6088008							16	73625732	-0.145588	0.0421303	0.000996357	rs61613546	13	29914047	0.144313	0.0358497	0.000157303	rs4997656
20	31368960	0.1508	0.0433994	0.000939093	rs6141814							17	14025822	0.136939	0.0374439	0.000527626	rs9900727	13	29914107	0.144281	0.0358459	0.000157545	rs11147378
20	31369479	0.150572	0.0433746	0.00094869	rs4911258							17	14024804	0.136497	0.0374269	0.000545047	rs3785684	13	29913963	0.144347	0.0358676	0.000157859	rs4997657
20	16604704	-0.181916	0.052412	0.000950273	rs6111204							17	14024821	0.129916	0.0370263	0.000844298	rs3785683	13	29912541	0.145332	0.0361203	0.000158333	rs7328036
20	17885007	0.146001	0.0421535	0.000972183	rs8116532							17	14024228	0.12959	0.0370314	0.000869223	rs9890225	13	21200260	-0.143235	0.0357441	0.000167261	rs2497486
21	16076197	0.15891	0.042266	0.000378943	rs3848846							17	73228144	0.160375	0.0461165	0.000930616	rs2291030	13	21156999	-0.14642	0.0366693	0.000175444	rs9509289
21	16076904	0.162939	0.0437075	0.000420111	rs2822844							18	61249861	-0.152933	0.037198	0.000117674	rs11872691	13	21200271	-0.141862	0.0355427	0.000176449	rs2497487
21	16076147	0.162994	0.0437373	0.000421882	rs3848845							18	61249826	0.154998	0.0377375	0.000119309	rs10401112	13	21177369	-0.140428	0.0352102	0.000178244	rs3002168
21	16076932	0.162758	0.0436782	0.000422373	rs4396786							18	61250066	-0.152876	0.0372781	0.00012189	rs11872941	13	21201270	-0.141306	0.0355565	0.00018688	rs2442446
21	16076938	0.162671	0.0436686	0.000423978	rs4497938							18	61249550	0.152336	0.0371469	0.000121908	rs10401071	13	21204107	-0.141232	0.0355489	0.000187659	rs2442447
21	16076940	0.162554	0.0436544	0.000425982	rs4568022							18	61249322	0.152249	0.0371335	0.000122275	rs10401074	13	21208014	-0.141651	0.0356787	0.000189369	rs2497490
21	16076501	0.162161	0.0435954	0.000431489	rs2822840							18	61249668	-0.152488	0.0371941	0.000122373	rs10401072	13	21173826	-0.141045	0.0361189	0.000235235	rs2497475
21	16076276	0.162507	0.0436944	0.000432195	rs3859695							18	61249478	-0.15254	0.0372145	0.000122733	rs10401076	13	47767039	-0.155541	0.0410641	0.000345904	rs1930826
21	16076290	0.16236	0.0436559	0.00043232	rs3859696							18	61247043	-0.150945	0.0368436	0.000123583	rs11662105	13	26677407	-0.145393	0.0390276	0.0004236	rs9581525
21	16076388	0.162163	0.043634	0.000436041	rs13052422							18	61247253	-0.150924	0.0368513	0.000124182	rs9948855	13	23425419	-0.138299	0.0384207	0.000633975	rs2878396
21	16076420	0.162125	0.0436248	0.000436178	rs13051994							18	61247812	0.150975	0.0368692	0.000124424	rs9949476	13	26678034	-0.132421	0.0374714	0.000780169	rs9581526
21	16076547	0.161874	0.0435963	0.000440889	rs2822841							18	61249886	-0.152784	0.0373112	0.000124441	rs11872693	13	26678045	-0.132494	0.0374936	0.000780537	rs76283771
21	16076702	0.161616	0.0435652	0.000445561	rs2822842							18	61249882	-0.152747	0.0373037	0.000124512	rs11875979	13	21205619	-0.112889	0.0320307	0.00080386	rs2314235
21	16076751	0.161508	0.0435477	0.000446978	rs12627250							18	61247732	-0.15083	0.036839	0.000124679	rs9958024	13	28539185	-0.126416	0.0359474	0.000823538	rs2481953
21	16076863	0.161265	0.0435207	0.000451733	rs2822843							18	61247413	-0.150868	0.036849	0.000124712	rs36024841	13	26669680	-0.12822	0.0365199	0.000838495	rs60139881
21	16078541	0.160619	0.0434331	0.000462658	rs2822849							18	61247755	-0.150842	0.0368428	0.000124713	rs35052012	13	26670374	-0.128386	0.0365804	0.00084185	rs1960061
21	16078147	0.160474	0.0434135	0.000465149	rs35127567							18	61247647	-0.150741	0.036819	0.000124755	rs9949291	13	21205124	-0.110914	0.0316586	0.000858493	rs35290473
21	16077143	0.160439	0.0434168	0.000466774	rs4591420							18	61247818	0.15098	0.0368777	0.000124774	rs9958135	13	21205140	-0.110914	0.0316586	0.000858493	rs1329519
21	16078008	0.160421	0.0434151	0.000467186	rs2822848							18	61247632	-0.150731	0.0368191	0.000124878	rs9957242	13	21205192	-0.110914	0.0316586	0.000858493	rs9509307
21	16077994	0.160396	0.0434115	0.000467581	rs2822847							18	61247706	-0.150827	0.0368487	0.000125173	rs9946860	13	26678043	-0.131723	0.0377186	0.000889013	rs78569639
21	16077304	0.160242	0.0433988	0.000471317	rs12627144							18	61247561	-0.15064	0.0368064	0.000125323	rs9957891	13	27658083	-0.133542	0.0384484	0.000943259	rs7985407
22	32710817	-0.141127	0.0370481	0.000322424	rs9606937							18	61247313	-0.150399	0.0367554	0.000125701	rs9948949	13	28537242	-0.130492	0.0375793	0.000945689	rs1805108
22	32709611	-0.129269	0.0359798	0.000647793	rs5998406							18	61251101	0.157443	0.038484	0.000126029	rs12963903	13	28537317	-0.130494	0.0375921	0.000948986	rs1805107
22	32709604	-0.129276	0.0359819	0.000647812	rs5998405							18	61247112	-0.150294	0.0367381	0.000126092	rs10401096	13	28537935	-0.130791	0.0377927	0.000980713	rs2504211
22	32709808	-0.129243	0.0359746	0.000648204	rs66483572							18	61251155	0.154407	0.0377476	0.000126288	rs11874242	14	61384282	-0.152298	0.0345186	4.16e-05	rs12889598
22	32711517	0.129042	0.0363076	0.000732096	rs5753962							18	61247010	-0.150141	0.0367081	0.000126456	rs11661926	14	45145303	-0.139308	0.0332669	9.07e-05	rs112984915
22	27750076	0.175058	0.0495734	0.000786702	rs9608605							18	61246761	-0.15029	0.036749	0.000126661	rs9966805	14	47583979	0.1368	0.032754	9.42e-05	rs12891337
22	27749615	0.174638	0.0495065	0.000795904	rs9613433							18	61250881	0.154279	0.0377245	0.000126668	rs12963021	14	47582579	0.136738	0.0327505	9.46e-05	rs2209648
22	27749520	0.174568	0.0494912	0.000796744	rs9613432							18	61246629	-0.150335	0.036765	0.000126904	rs9954687	14	47582348	0.13672	0.0327488	9.48e-05	rs8006750
22	27749494	0.174551	0.0494957	0.000798403	rs71840624							18	61246650	-0.150293	0.036755	0.000126917	rs9954693	14	47581263	0.136662	0.0327435	9.51e-05	rs12588192
22	27749492	0.174496	0.0494838	0.000799042	rs9613431							18	61246187	-0.15043	0.03679	0.000126992	rs9966206	14	47585282	0.132422	0.0327617	0.000148815	rs1958101
22	27749378	0.174454	0.0494795	0.0008004	rs9608604							18	61246674	-0.150255	0.0367491	0.000127084	rs9966701	14	47580795	0.131038	0.0325739	0.000158735	rs12323512
22	27748753	0.173796	0.0493835	0.000816844	rs56240853							18	61250263	0.154011	0.0376724	0.000127295	rs34612002	14	45109123	-0.137387	0.0358171	0.00029558	rs10484174
22	27748742	0.17377	0.0493819	0.000817887	rs7511351							18	61246024	0.150518	0.0368201	0.000127398	rs33936464	14	45128563	0.117724	0.0325051	0.000590941	rs1538613
22	27747378	0.175016	0.0500102	0.000868846	rs146006497							18	61246106	0.15047	0.0368101	0.00012748	rs9951970	14	45128574	0.117698	0.0325016	0.000591702	rs1538614
22	27305562	0.144488	0.0415046	0.000920046	rs5997137							18	61245411	-0.15078	0.0368888	0.000127622	rs9965634	14	45128302	0.117375	0.0324423	0.000597994	rs7151866
22	27304672	0.144997	0.0417461	0.000943157	rs7364308							18	61245048	-0.150853	0.0369082	0.00012769	rs9947895	14	45125669	0.117315	0.0324588	0.000605084	rs12893731
22	27305180	0.143497	0.0413316	0.000947433	rs6005232							18	61244522	-0.151008	0.0369707	0.00012887	rs10653624	14	45126793	0.11666	0.0322917	0.00060815	rs12878008
22	27304933	0.14423	0.0415666	0.000953356	rs6005231							18	61244388	-0.151049	0.0369815	0.000128914	rs7230917	14	45124574	0.117845	0.0326455	0.000613667	rs7149502
22	27304735	0.144349	0.0416894	0.000975417	rs6005230							18	61244035	-0.151173	0.0370137	0.000129003	rs8083925	14	22736563	-0.139632	0.0387077	0.000618578	rs8006939
												18	61243903	-0.151208	0.0370226	0.000129021	rs8087895	14	22736520	-0.139576	0.0386991	0.000619838	rs12881142
												18	61244105	-0.151129	0.0370036	0.00012903	rs6567379	14	22736376	-0.139538	0.0386891	0.000619941	rs12880936
												18	61243939	-0.151165	0.0370147	0.000129147	rs8087908	14	45122134	0.118825	0.0330672	0.00064651	rs8019429
												18	61243834	-0.151203	0.0370288	0.000129372	rs8084149	14	45117631	0.119844	0.0337469	0.000738776	rs8022105
												18	61243609	-0.15127	0.0370488	0.000129548	rs7227055	14	45117329	0.119849	0.0337772	0.000745869	rs10690956
												18	61243176	-0.151375	0.0370823	0.000129918	rs6567378	14	45116252	0.120029	0.033912	0.000766789	rs1959507
												18	61242680	-0.15161	0.0371414	0.000129993	rs9964834	14	45118201	0.119121	0.0337921	0.000802113	rs4906555
												18	61246928	0.149467	0.0366291	0.000130622	rs11665459	14	45115877	0.11936	0.0341687	0.000886212	rs1953854
												18	61246975	0.149444	0.0366236	0.000130635	rs11665483	14	45106120	0.121167	0.0348818	0.00094211	rs12586989
												18	61252740	0.157417	0.0386328	0.000133237	rs1809203	14	45106119	0.121158	0.0348802	0.000942469	rs12589248
												18	61239736	-0.152123	0.0373542	0.000134255	rs4261644	15	84460869	0.12322	0.0273773	3.04e-05	rs28781400
												18	61252096	0.157614	0.0388607	0.000141994	rs12968491	15	84449176	0.129353	0.0308112	8.74e-05	rs28797253
												18	61231596	-0.152493	0.0378092	0.000153262	rs7233648	15	84453883	-0.119848	0.0292089	0.000120989	rs6602992
												18	61248443	0.151164	0.0374858	0.000153602	rs7234557	15	84453788	-0.119818	0.0292152	0.00012178	rs6602991
												18	61248568	-0.151661	0.037702	0.000158835	rs34726290	15	26286273	-0.207412	0.0506211	0.000123397	rs4906851
												18	61248570	-0.151723	0.0377183	0.000158891	rs34309049	15	84441823	-0.119238	0.0294632	0.000146314	rs11854438
												18	61248562	-0.151589	0.0376852	0.000158903	rs12961377	15	84452957	0.120511	0.0302096	0.000177708	rs12438282
												18	61248565	-0.151633	0.0376978	0.000158994	rs34382534	15	26283235	-0.195199	0.0502153	0.000249488	rs9673126
												18	61248544	-0.15149	0.0376684	0.000159347	rs7239355	15	84367968	-0.120059	0.0310122	0.000262941	rs28409641
												18	61248527	-0.151261	0.0376233	0.000160024	rs12961239	15	84434221	0.120966	0.032036	0.000359505	rs10083569
												18	61218383	-0.150057	0.0380807	0.000209086	rs8094422	15	84263750	-0.18813	0.0501473	0.000389177	rs2562764
												18	61214668	0.150717	0.0382792	0.000211305	rs9676079	15	84430875	0.120778	0.032216	0.000392415	rs8026199
												18	44868656	-0.164068	0.0417936	0.000219641	rs9709498	15	84407112	-0.114289	0.0307426	0.00043439	rs982180
												18	61212811	0.149977	0.038244	0.000222644	rs1988116	15	84406807	-0.11431	0.0307485	0.000434458	rs982181
												18	61212092	0.149779	0.0382377	0.000226038	rs12963168	15	84451914	-0.11583	0.0311598	0.000434863	rs8041267
												18	39910592	-0.189607	0.0484336	0.000227735	rs8096564	15	84394769	-0.114766	0.0308932	0.000438174	rs1593466
												18	49949974	0.181722	0.0465018	0.000233034	rs17748116	15	84445828	-0.116095	0.0313066	0.00044763	rs34546273
												18	44866736	-0.151143	0.0387072	0.000235414	rs1019990	15	84458657	-0.116105	0.0313252	0.000450329	rs9972340
												18	39899546	-0.163642	0.0422831	0.000263973	rs1461707	15	84392514	-0.114521	0.030912	0.000452808	rs1426161
												18	61251973	0.152009	0.0393271	0.000268278	rs12968338	15	84406137	-0.117832	0.0318166	0.000454652	rs28371866
												18	39954208	-0.230806	0.05989	0.000278563	rs1372764	15	84363887	-0.127455	0.0345832	0.000481837	rs72761838
												18	39954132	-0.230613	0.0598591	0.000279689	rs1372761	15	84397162	-0.118496	0.0321757	0.000485989	rs10906980
												18	61185905	0.167232	0.0434786	0.000285543	rs6567374	15	102008206	-0.181933	0.0496719	0.000518386	rs9806551
												18	61216880	-0.147701	0.0384198	0.000287354	rs12956139	15	84471854	-0.114314	0.0316032	0.00059955	rs11857714
												18	61230014	0.157913	0.0410909	0.000288649	rs2061131	15	84316129	-0.118762	0.0332655	0.000696015	rs11259914
												18	49947295	0.183227	0.047692	0.000289729	rs17748074	15	84335172	-0.116126	0.0327784	0.000758777	rs8026879
												18	44872493	-0.148218	0.038714	0.000302714	rs4986187	15	84371082	-0.114993	0.0325928	0.000794387	rs11636437
												18	44872584	-0.148211	0.0387198	0.000303452	rs4986211	15	84370671	-0.114188	0.0325046	0.00083324	rs2194954
												18	44872516	-0.148174	0.0387121	0.000303644	rs4986188	15	84367377	-0.114024	0.0324969	0.00084425	rs369991432
												18	61228248	0.157264	0.0411296	0.000307615	rs9676250	15	84335975	-0.114262	0.0326824	0.000878366	rs17157758
												18	44894244	-0.146178	0.0382446	0.000309077	rs4986194	15	63349096	-0.114047	0.0328716	0.00095445	rs4775613
												18	44897101	-0.145491	0.0381696	0.000319873	rs8094937	15	84402197	-0.112513	0.0324386	0.000957381	rs10162825
												18	49951292	0.178623	0.0473252	0.000361344	rs34512041	15	84273372	-0.166284	0.0479575	0.000960895	rs2562760
												18	44872413	-0.14508	0.0384689	0.000364917	rs7239378	15	26615146	-0.207869	0.0600574	0.000979457	rs12898316
												18	44879954	-0.149691	0.0400256	0.000404207	rs4986191	15	81095247	0.114062	0.0329788	0.000987121	rs62006885
												18	49956037	0.172992	0.0463273	0.000411805	rs8096647	15	81093888	0.114051	0.0329759	0.000987249	rs748696
												18	39913363	-0.184496	0.0495215	0.000423354	rs34802524	15	81094211	0.114051	0.0329759	0.000987249	rs56141205
												18	44895906	-0.141005	0.0380521	0.00045162	rs1594884	15	84367382	-0.112069	0.0324172	0.000992001	rs368106637
												18	61183024	0.161453	0.0437033	0.000468322	rs12958051	15	81094744	0.114008	0.0329808	0.000992836	rs62006884
												18	44881460	-0.145348	0.0394376	0.000481749	rs9964546	15	84354696	-0.112862	0.0326514	0.000993556	rs10906979
												18	39974593	-0.218828	0.059393	0.00048346	rs189390	15	81093836	0.114032	0.0329928	0.000994429	rs56102349
												18	44878964	-0.143796	0.0390533	0.000487164	rs147258554	15	84357904	-0.112504	0.0325515	0.000994752	rs11853263
												18	44879485	-0.143634	0.0390433	0.000492208	rs4986190	15	84367381	-0.112023	0.0324173	0.000996352	rs373893486
												18	44876073	-0.145926	0.039683	0.00049464	rs28772593	16	25735686	-0.159069	0.0393936	0.000150852	rs111516910
												18	39998578	-0.212684	0.057861	0.000497075	rs34956214	16	25739277	-0.149908	0.0373864	0.000165893	rs7187704
												18	39997582	-0.212459	0.057812	0.000498316	rs417913	16	25738441	-0.152675	0.0380916	0.000166779	rs12931909
												18	39998037	-0.21257	0.0578454	0.000498623	rs437823	16	25737955	-0.151299	0.0379746	0.000180693	rs11305673
												18	44880444	-0.14363	0.0390899	0.000499355	rs28450247	16	25737756	-0.151473	0.0380368	0.000181866	rs4238918
												18	44875738	-0.144891	0.039653	0.00053306	rs58864814	16	25737643	-0.151532	0.038068	0.000182913	rs4238917
												18	61192002	-0.149491	0.0409712	0.000542172	rs1840562	16	25737619	-0.151574	0.038081	0.000183061	rs4238916
												18	61191882	-0.149194	0.0409216	0.000547094	rs1598451	16	25737475	-0.151816	0.0381725	0.00018504	rs4614729
												18	61190156	-0.148675	0.0410703	0.000594144	rs8098202	16	25736196	-0.152593	0.0384851	0.000192685	rs4416016
												18	61185933	-0.150289	0.0415674	0.00060261	rs8088776	16	25736927	-0.152235	0.0384058	0.00019342	rs7196756
												18	44894583	-0.139463	0.0385892	0.000605524	rs28578653	16	25735787	-0.153108	0.0386795	0.00019699	rs58493943
												18	44897715	-0.138786	0.0384981	0.000623189	rs9953407	16	25735378	-0.153746	0.0388446	0.000197251	rs4278753
												18	36029365	0.123831	0.034454	0.000645125	rs9304191	16	25732574	-0.161147	0.0412124	0.000231244	rs11074710
												18	44896320	-0.138738	0.0387628	0.000676465	rs1583387	16	25732537	-0.160682	0.0411715	0.000237007	rs11074709
												18	36033537	0.123834	0.0346009	0.000676912	rs12962949	16	25732757	-0.160925	0.0413117	0.000242855	rs12932058
												18	36028454	0.123723	0.0345828	0.000679836	rs16970214	16	25740158	-0.150698	0.0389706	0.000266762	rs4787746
												18	36029164	0.123552	0.0345409	0.000681116	rs11665456	16	25729461	-0.163227	0.0437958	0.000421405	rs11866032
												18	39960000	-0.20813	0.0584079	0.000711014	rs7226753	16	25729460	-0.163291	0.0438132	0.000421423	rs11866004
												18	39958158	-0.21052	0.0592072	0.0007286	rs7236069	16	25729368	-0.163501	0.0438867	0.000423419	rs11865965
												18	39957809	-0.208846	0.0589703	0.000761709	rs4588063	16	9325175	-0.112973	0.0310262	0.0005553	rs2314290
												18	39959080	-0.207012	0.0585136	0.000770656	rs7239965	16	9325087	-0.112796	0.0309968	0.000559295	rs2872584
												18	39959125	-0.20692	0.0585009	0.000772589	rs7241409	16	9324676	-0.113096	0.0311115	0.000566052	rs2314288
												18	43013157	0.136983	0.0390175	0.000838906	rs3909261	16	9324828	-0.112559	0.0310374	0.000581866	rs2314289
												18	36035602	0.118966	0.034115	0.000903178	rs1110374	16	74829450	-0.114942	0.0323355	0.000730862	rs1557907
												18	43012623	0.135313	0.0389073	0.000929984	rs3850523	16	74829050	-0.114496	0.0324796	0.000801984	rs1557905
												18	39973905	-0.187388	0.0540766	0.000967175	rs77013035	16	9356501	-0.108044	0.0311877	0.000969955	rs4780907
												18	39995744	-0.193025	0.0557789	0.00098135	rs173196	18	70435490	-0.159276	0.035365	3.01e-05	rs9965300
												19	29483038	-0.229442	0.0519776	4.13e-05	rs5827637	18	70430079	-0.146686	0.0364419	0.000157462	rs4892041
												19	29482997	-0.225656	0.0532803	7.7e-05	rs954093	18	70431881	-0.143604	0.0360224	0.000179286	rs6566652
												19	29402212	-0.194076	0.0482279	0.000158019	rs17716099	18	34945579	-0.115086	0.0298102	0.000272395	rs8091640
												19	29402368	-0.19432	0.0482915	0.00015816	rs68069211	18	34944664	-0.114629	0.0296977	0.000273097	rs920797
												19	29396627	-0.190913	0.0474509	0.000158434	rs1423706	18	34943844	-0.115135	0.0298295	0.000273171	rs4799920
												19	29399559	-0.191903	0.0477913	0.000162715	rs12151207	18	68020525	-0.137655	0.0361945	0.000328892	rs7234508
												19	29391568	-0.18639	0.0469692	0.000190528	rs7254614	18	74325389	-0.141023	0.0388881	0.000582184	rs35550489
												19	29394066	-0.184576	0.0465795	0.000194232	rs34481423	18	67948111	-0.114632	0.0319334	0.000654188	rs7230661
												19	29393670	-0.183953	0.0464825	0.000197582	rs11083727	18	68023436	-0.137168	0.0383925	0.000690229	rs67609227
												19	29393165	-0.182953	0.0463387	0.000203809	rs34935808	18	74325450	-0.136849	0.0385508	0.000742098	rs8089924
												19	29392454	-0.182493	0.0462642	0.000206252	rs734144	18	70430172	-0.122287	0.0344725	0.000747833	rs4892043
												19	29391905	-0.182502	0.0462886	0.000207546	rs7250486	18	74325253	-0.135962	0.0383684	0.000756819	rs72986280
												19	29391897	-0.182347	0.046265	0.000208486	rs7251859	18	70428553	-0.127269	0.0360861	0.000797831	rs12606900
												19	29400493	-0.179821	0.0478311	0.000379241	rs2865259	18	34979960	-0.109221	0.0310729	0.000827941	rs11082003
												19	29400892	-0.179888	0.0478695	0.00038126	rs2216731	18	8572333	-0.121466	0.0346047	0.000840749	rs8094057
												19	29405765	-0.179404	0.048465	0.000457258	rs35207203	18	34980291	-0.109165	0.031126	0.000848468	rs66999745
												19	29408643	-0.184486	0.0501038	0.000487108	rs34161989	18	34979873	-0.108896	0.0310515	0.000849107	rs8094149
												19	55226261	0.141032	0.04054	0.000927013	rs270780	18	74324169	-0.131684	0.0377936	0.000911392	rs9952680
												19	55227074	0.142213	0.0408831	0.000927964	rs270781	18	74324214	-0.131423	0.0377441	0.000918084	rs9952696
												20	22151700	-0.269531	0.0678318	0.000187268	rs804570	18	74324674	-0.131904	0.037983	0.000944901	rs28661672
												20	22151603	-0.269488	0.0678229	0.000187338	rs804568	18	74324869	-0.13194	0.0380663	0.000964655	rs147980181
												20	22150897	-0.269382	0.0678004	0.000187489	rs804565	19	29482997	-0.212322	0.0439929	9.44e-06	rs954093
												20	22151652	-0.269444	0.0678254	0.000187832	rs804569	19	29483038	-0.205908	0.0435789	1.36e-05	rs5827637
												20	22157206	-0.268958	0.0682671	0.000209572	rs1090271	19	31357686	-0.13277	0.0356276	0.000421936	rs34104
												20	22159926	-0.268201	0.0682574	0.000217042	rs804578	19	31350366	-0.132802	0.0366767	0.000592484	rs34105
												20	22160353	-0.268091	0.068253	0.000218026	rs804579	19	53609967	-0.116576	0.0324793	0.000655195	rs1992477
												20	22152171	-0.242078	0.062675	0.000270777	rs804572	19	53613331	-0.115918	0.0324989	0.000703313	rs5828534
												20	22145872	-0.242521	0.0628144	0.000272144	rs804556	19	53613618	-0.115859	0.0324915	0.000705544	rs1550577
												20	22144460	-0.242552	0.0628372	0.000272963	rs804552	19	29510990	-0.158506	0.0445138	0.000716799	rs4805325
												20	22142595	-0.242422	0.06284	0.00027498	rs804544	19	53610599	-0.115819	0.0326208	0.00074063	rs8103327
												20	12710816	-0.140511	0.0365634	0.00028873	rs2327468	19	18388011	0.11973	0.0337463	0.000746501	rs8109936
												20	12710799	-0.139541	0.0364088	0.000298673	rs2327469	19	53611187	-0.115703	0.0326181	0.000748294	rs3814
												20	12711468	-0.140541	0.0369817	0.000332053	rs2210565	19	53612757	-0.115704	0.0326228	0.000749406	rs1054485
												20	12710164	-0.134521	0.036557	0.000490748	rs1333383	19	53612745	-0.115709	0.0326264	0.000750005	rs1133327
												20	12713767	-0.134776	0.0372896	0.000605034	rs6033505	19	53611473	-0.11564	0.0326255	0.000754723	rs1045764
												20	11548894	0.130014	0.0366016	0.000736731	rs79547862	19	29511098	-0.158266	0.0447199	0.000767729	rs4805326
												20	10233052	-0.13064	0.0372029	0.000836926	rs12626080	19	29511607	-0.158213	0.0447753	0.000781241	rs10413938
												20	12713678	-0.133352	0.038419	0.000950007	rs6041584	20	19242070	-0.148344	0.0344349	5.99e-05	rs6136666
												21	46156459	0.151633	0.0406655	0.00041898	rs35464346	20	57340899	-0.139054	0.0345165	0.000155657	rs11475636
												21	46156404	0.15243	0.0409935	0.000433288	rs17004697	20	6466405	-0.124713	0.0331532	0.000376534	rs4815904
												21	28842322	0.131975	0.0362759	0.000560836	rs35195802	20	31329704	0.151683	0.0424367	0.000686832	rs6119946
												21	46158738	0.142408	0.0393033	0.00058792	rs2838666	20	57215386	0.135232	0.0382664	0.000780081	rs218465
												21	30309552	0.129233	0.0359659	0.000646948	rs2832141	20	8610255	-0.117203	0.0332386	0.000799576	rs6039209
												21	30312630	0.134218	0.0377038	0.0007191	rs56354750	20	6467844	-0.113584	0.0323765	0.00084577	rs4815907
												21	28836391	0.126154	0.0355132	0.000736349	rs242335	20	6467605	-0.113659	0.032408	0.00084861	rs4815906
												21	45154144	-0.202676	0.0577213	0.00083767	rs2299806	20	6467481	-0.113728	0.0324411	0.000852447	rs4815905
																		20	22150897	-0.205416	0.0587998	0.000885637	rs804565
																		20	22151700	-0.205074	0.0588522	0.000910622	rs804570
																		20	22151603	-0.205031	0.058846	0.000911649	rs804568
																		20	22151652	-0.205013	0.0588466	0.000912658	rs804569
																		20	44164091	0.12591	0.0361887	0.000925851	rs6094159
																		20	8623250	-0.116434	0.0335622	0.000955258	rs4813867
																		20	50981888	0.099018	0.0286447	0.000992955	rs6063785
																		20	50981999	0.0990772	0.0286797	0.0009996	rs6126547
																		21	20634398	0.131185	0.0337882	0.000253363	rs73208827
																		21	20647257	0.123106	0.0333777	0.000477488	rs743437
																		21	20635581	0.1198	0.0330434	0.000583749	rs78727965
																		21	43427963	-0.111732	0.0314269	0.00072942	rs987523
																		21	43428378	-0.111699	0.0314334	0.000733543	rs7281176
																		21	43427492	-0.112498	0.0317372	0.00075423	rs8132937
																		21	43428270	-0.109676	0.0311052	0.000799905	rs7282789
																		21	43429267	-0.112011	0.0318299	0.000817522	rs11405691
																		21	43429434	-0.112186	0.0319326	0.00083262	rs1628526
																		21	43426579	-0.110273	0.031476	0.000858595	rs4919969
																		21	43426260	-0.110359	0.031547	0.000872498	rs8130883
																		22	49425684	0.12733	0.0348135	0.000527098	rs6009367
																		22	49426007	0.124672	0.0343951	0.000585334	rs4823909
																		22	49426434	0.125845	0.0347647	0.000594292	rs5769817
																		22	49425566	0.124994	0.0348793	0.000666918	rs6009364
																		22	49425621	0.124687	0.0348422	0.000677584	rs6009366
																		22	49425605	0.124726	0.0348533	0.000677618	rs6009365
																		22	49425847	0.12369	0.0346897	0.000706021	rs4823908
																		22	49426541	0.123939	0.0347875	0.000712474	rs5769818
																		22	49426252	0.123706	0.0347307	0.000714455	rs5769816
																		22	40675091	-0.119873	0.0338215	0.000755158	rs4821941
																		22	40675561	-0.119799	0.0338217	0.000760426	rs11089985
