# Supplementary material for: Cytokine-induced molecular responses in airway smooth muscle cells inform genome-wide association studies of asthma
Source: Genome Med. 2020 Jul 20;12:64. doi: 10.1186/s13073-020-00759-w (PMC7370514; doi:10.1186/s13073-020-00759-w)
Supplement: Supplementary file 19 — Additional file 19. Loci enriched in the UK Biobank childhood-onset asthma GWAS. Summary of the 99 loci enriched in UK Biobank childhood-onset asthma GWAS. [file 13073_2020_759_MOESM19_ESM.xlsx]

## Sheet: Sheet1
Additional File 19. Summary of the 99 loci enriched in UK Biobank childhood-onset asthma GWAS. The lead
SNP is listed in column C, and the number of other QTLs from ASMCs that also contributed to the signal
are listed in column E.
chr	position	LeadSNP_ID	UK_Biobank GWAS_P	#_additional associated SNPs_QTLs	Nearest Gene	Location	strongest QTL source	strongest QTL_pval
1	12009955	rs7529452	0.00683818	2	PLOD1	coding	meQTL	3.56e-05
1	15617054	rs10803377	0.00591738	0	FHAD1	intronic	BRI GWAS	0.00350775
1	36822312	rs11583322	0.00219019	0	STK40	intronic	BRI GWAS	0.00992706
1	41851415	rs11209976	0.000616245	2	FOXO6	intergenic	meQTL	3.63e-05
1	8894346	rs12068123	4.12e-07	1	RERE	intergenic	meQTL	1.3e-05
2	43578419	rs6544647	0.00407685	0	THADA	intronic	meQTL	0.00142688
2	46122357	rs935673	0.00749215	6	PRKCE	intronic	BRI GWAS	0.00690158
2	53104749	rs1376563	0.000691538	4	ASB3	intergenic	meQTL	3.98e-12
2	54888075	rs17046097	5.21e-05	1	SPTBN1	coding	meQTL	0.00254214
2	55068451	rs6754447	0.00943133	0	EML6	intronic	meQTL	0.00395914
2	8531037	rs4076706	0.00828151	5	LINC00299	intergenic	meQTL	0.00362128
3	29511270	rs13095221	0.00110273	3	RBMS3	intronic	crQTL	0.0022591
3	30449268	rs11129402	0.00167558	1	TGFBR2	intergenic	meQTL	2.3e-11
3	31715831	rs62236741	0.00366341	2	OSBPL10	intronic	crQTL	0.00794
3	36850490	rs11707149	0.00453098	1	TRANK1	intergenic	crQTL	0.00773864
3	37195162	rs9839933	0.0023003	1	LRRFIP2	intronic	meQTL	0.000314385
3	4753712	rs2306881	6.21e-05	1	ITPR1	intronic	meQTL	0.000709694
3	51880614	rs7615151	0.000128495	4	IQCF1	intronic	meQTL	0.000668285
3	53136461	rs2564961	0.000333499	6	RFT1	intronic	meQTL	3.26e-10
3	58197620	rs4681669	3.63e-05	0	DNASE1L3	intronic	meQTL	8.44e-05
3	65846594	rs12486801	9.1e-05	3	MAGI1	intronic	BRI GWAS	0.00882629
3	66354911	rs813636	0.00603889	1	SLC25A26	intronic	meQTL	0.000102643
3	68387992	rs1491748	8.62e-06	1	FAM19A1	intronic	BRI GWAS	0.00349791
3	69142882	rs9837295	0.000320336	3	ARL6IP5	intronic	meQTL	0.00636224
3	8294862	rs9815582	0.00626505	20	LMCD1	intronic	meQTL	0.00022139
5	1347128	rs27069	0.00342666	1	CLPTM1L	intergenic	meQTL	0.00127321
5	27590789	rs10053615	0.00211199	16	LINC01021	intergenic	crQTL	2.8e-05
5	51381891	rs10447094	0.00217045	2	ITGA1	intergenic	crQTL	0.00656
5	77329527	rs72774599	0.00440527	23	AP3B1	intronic	meQTL	0.000479617
6	10605751	rs34819917	0.000806991	13	GCNT2	intronic	BRI GWAS	0.00276704
6	1441494	rs2493158	0.00543653	2	FOXF2	intergenic	crQTL	0.00363923
6	19881259	rs6456283	0.000954387	21	ID4	intergenic	meQTL	6.75e-05
6	4346939	rs9405231	0.00402968	1	ECI2	intergenic	meQTL	0.000280923
11	18063977	rs623580	0.00151699	0	TPH1	intergenic	meQTL	0.000422526
11	32334100	rs12361455	0.00551795	0	THEM7P	intronic	meQTL	0.00026395
12	10027009	rs10844998	0.00963149	5	CLEC2B	intergenic	meQTL	2.5e-14
12	4362909	rs73040004	0.00949355	1	CCND2-AS1	intronic	BRI GWAS	0.00473484
13	28539185	rs2481953	0.00839778	3	CDX2	intronic	crQTL	0.00211402
13	41179321	rs9549238	0.00407858	2	FOXO1	intronic	meQTL	0.000517456
13	43057549	rs1351832	3.44e-07	17	LOC105370177	intronic	crQTL	0.0095911
13	43391111	rs1324425	0.00821444	5	FAM216B	intergenic	meQTL	0.000137176
13	44471877	rs9567307	2.45e-05	1	LACC1	upstream	meQTL	2.84e-05
13	47083727	rs1536292	0.000148749	7	LRCH1	upstream	crQTL	0.000422
13	65511359	rs9598867	0.00189947	4	LINC00355	intergenic	BRI GWAS	0.00911277
14	35765816	rs6571710	0.000126792	1	PSMA6	intronic	crQTL	0.00549131
14	51279514	rs4898673	0.00947526	4	NIN	intronic	BRI GWAS	0.00919086
14	53983233	rs1343920	0.00177319	2	DDHD1	intergenic	crQTL	0.00869
14	57381458	rs950620	0.00658714	1	OTX2-AS1	intronic	crQTL	0.00327
14	59345247	rs17833323	0.00720978	2	LINC01500	intronic	meQTL	1.53e-07
14	76437128	rs4252328	0.00226538	3	TGFB3	intronic	meQTL	2.6e-20
14	80344004	rs4899752	0.000841779	25	NRXN3	intergenic	crQTL	0.00132
15	41696932	rs7169278	4.09e-06	1	NDUFAF1	intergenic	crQTL	0.00305
16	11283168	rs4780345	0.00369862	9	CLEC16A	intergenic	BRI GWAS	0.00401077
16	11326785	rs193756	4.87e-05	3	SOCS1	intergenic	meQTL	2.89e-06
16	15325301	rs71374785	0.00273122	1	PDXDC1	intergenic	BRI GWAS	0.00904039
16	23893740	rs62028074	0.000169531	4	PRKCB	intronic	meQTL	2.68e-06
16	55893707	rs534070978	0.00809745	0	CES5A	intronic	BRI GWAS	0.00709525
16	56988044	rs173539	0.00740031	1	CETP	intergenic	meQTL	0.0048968
16	79657587	rs12051521	0.00937209	0	MAF	intergenic	BRI GWAS	0.00221951
16	84627544	rs2925060	0.00112999	0	COTL1	intronic	BRI GWAS	0.00395372
16	86233413	rs2280028	0.00233852	0	LINC01082	intronic	BRI GWAS	0.0060411
17	14095174	rs139528282	0.00287629	9	COX10	intronic	BRI GWAS	0.00562417
17	27439527	rs8069100	0.000200782	1	MYO18A	intronic	meQTL	0.000102945
17	30882127	rs225184	0.000899686	1	MYO1D	intronic	BRI GWAS	0.00897894
17	31835793	rs9910596	0.00201997	1	ASIC2	intronic	crQTL	0.00397865
17	32308971	rs148796539	0.00801674	0	ASIC2	intronic	BRI GWAS	0.00775854
17	36640471	rs62074688	0.000957651	0	ARHGAP23	intronic	BRI GWAS	0.00841744
17	39767744	rs4796681	0.00405966	20	KRT16	coding	meQTL	0.00167916
17	43227214	rs1044977	3.14e-05	1	HEXIM1	coding	meQTL	0.00265204
17	45406345	rs7216112	0.00327187	5	EFCAB13	intronic	meQTL	5.55e-16
17	6051328	rs12051787	0.000839835	3	WSCD1	intergenic	BRI GWAS	0.00725756
17	62391365	rs1122800	0.00752945	13	ICAM2	intergenic	meQTL	7.61e-07
17	68100705	rs9902949	0.00229213	1	KCNJ16	intronic	BRI GWAS	0.00874134
17	7224319	rs3809811	0.00866035	11	NEURL4	intronic	eQTL	5.89e-07
17	73521599	rs77422917	0.00277679	2	LLGL2	intergenic	meQTL	0.00147798
17	74253993	rs35200132	0.00303421	2	UBALD2	intergenic	BRI GWAS	0.00249404
17	74328576	rs382008	0.00408182	24	PRPSAP1	intronic	BRI GWAS	0.0031779
17	80693281	rs2256339	0.00272106	4	FN3K	intergenic	meQTL	2.02e-06
19	10659198	rs12978976	0.00852114	2	ATG4D	intronic	meQTL	0.00239342
19	16587889	rs8109817	0.000846894	5	CALR3	intergenic	crQTL	0.00832
19	17789315	rs11669689	0.00654516	4	UNC13A	intronic	meQTL	0.000550819
19	2038819	rs2287002	0.00205173	1	MKNK2	coding	meQTL	3.81e-05
19	20958169	rs7247446	0.00832283	3	ZNF626	intergenic	meQTL	0.00154307
19	29807306	rs8113733	0.00577026	15	LOC284395	intronic	meQTL	0.000403014
19	3349305	rs17348302	0.00700935	1	NFIC	intergenic	BRI GWAS	0.00917503
19	37489129	rs1667367	0.000162254	17	ZNF586	intergenic	meQTL	1.19e-07
19	39442992	rs12980086	0.00900784	4	FBX017	intronic	BRI GWAS	0.00317655
19	45240371	rs17728272	2.98e-06	14	BCL3	intergenic	BRI GWAS	0.00679006
19	47080197	rs55853001	0.00671382	2	PPP5D1	intronic	meQTL	7.4e-16
19	48759173	rs12984859	0.00522565	1	CARD8	coding	meQTL	1.53e-05
21	30547602	rs2832236	0.00452393	23	MAP3K7CL	coding	BRI GWAS	0.00364212
21	30722440	rs407463	3.86e-06	14	BACH1	intronic	BRI GWAS	0.00604212
21	34165779	rs4817501	0.00970912	1	C21orf49	coding	meQTL	0.00154291
21	37827555	rs73204252	0.000759892	15	CLDN14	intergenic	BRI GWAS	0.00844334
22	25094492	rs5760593	0.00825119	8	PIWIL3	intergenic	meQTL	0.00239142
22	32025913	rs761746	0.00802473	2	PISD	intronic	meQTL	1.67e-07
22	37268257	rs5756374	0.00905678	4	NCF4	intronic	meQTL	1.81e-09
22	37319947	rs4437064	0.00245809	1	CSF2RB	intronic	meQTL	0.00429936
22	49299435	rs6009722	0.00543261	0	LINC01310	intronic	BRI GWAS	0.00844824
